# Supplementary material for: Morphological and molecular evidence support a new species of the genus Ilocomba Brescovit, 1997 (Araneae, Anyphaenidae, Anyphaeninae) from the Andes of Colombia
Source: Zookeys. 2026 Apr 22;1278:19–51. doi: 10.3897/zookeys.1278.162601 (PMC13129551; doi:10.3897/zookeys.1278.162601)
Supplement: XML Treatment for Ilocomba [file zookeys.1278.162601-treatment1.xml]

<!DOCTYPE tp:taxon-treatment
  PUBLIC "-//TaxonX//DTD Taxonomic Treatment Publishing DTD v0 20100105//EN" "tax-treatment-NSO.dtd">
<tp:taxon-treatment xmlns:tp="http://www.plazi.org/taxpub"><tp:treatment-meta><kwd-group><label>Taxon classification</label><kwd>
                <named-content content-type="kingdom">Animalia</named-content>
              </kwd><kwd>
                <named-content content-type="order">Araneae</named-content>
              </kwd><kwd>
                <named-content content-type="family">Anyphaenidae</named-content>
              </kwd></kwd-group><mixed-citation publication-type="journal"><person-group><name><surname>Martínez</surname><given-names>Leonel</given-names></name><name><surname>Eyes-Escalante</surname><given-names>Melisa</given-names></name><name><surname>Cabra-García</surname><given-names>Jimmy</given-names></name></person-group><article-title>Morphological and molecular evidence support a new species of the genus <italic><tp:taxon-name><tp:taxon-name-part taxon-name-part-type="genus" reg="Ilocomba">Ilocomba</tp:taxon-name-part></tp:taxon-name></italic> Brescovit, 1997 (<tp:taxon-name><tp:taxon-name-part taxon-name-part-type="order" reg="Araneae">Araneae</tp:taxon-name-part></tp:taxon-name>, <tp:taxon-name><tp:taxon-name-part taxon-name-part-type="family" reg="Anyphaenidae">Anyphaenidae</tp:taxon-name-part></tp:taxon-name>, <tp:taxon-name><tp:taxon-name-part taxon-name-part-type="subfamily" reg="Anyphaeninae">Anyphaeninae</tp:taxon-name-part></tp:taxon-name>) from the Andes of Colombia</article-title><source>Zookeys</source><day>22</day><month>04</month><year>2026</year><volume>1278</volume><fpage>19</fpage><lpage>51</lpage><pub-id pub-id-type="doi">10.3897/zookeys.1278.162601</pub-id></mixed-citation></tp:treatment-meta><tp:nomenclature><label>Genus</label><tp:taxon-name><object-id xmlns:xlink="http://www.w3.org/1999/xlink" content-type="arpha" xlink:type="simple">C868A78F-D570-5766-96DE-45CA130ADD05</object-id>
                    		<tp:taxon-name-part taxon-name-part-type="genus" reg="Ilocomba">Ilocomba</tp:taxon-name-part>
                    	</tp:taxon-name><tp:taxon-authority>Brescovit, 1997</tp:taxon-authority><tp:nomenclature-citation-list><tp:nomenclature-citation><tp:taxon-name>
                  <tp:taxon-name-part taxon-name-part-type="genus" reg="Ilocomba">Ilocomba</tp:taxon-name-part>
                </tp:taxon-name><comment> Brescovit, 1997: 82, type species (by original designation): <tp:taxon-name><tp:taxon-name-part taxon-name-part-type="genus" reg="Ilocomba">I.</tp:taxon-name-part> <tp:taxon-name-part taxon-name-part-type="species" reg="marta">marta</tp:taxon-name-part></tp:taxon-name> Brescovit, 1997: 82, figs 204–209.</comment></tp:nomenclature-citation></tp:nomenclature-citation-list></tp:nomenclature><tp:treatment-sec sec-type="Diagnosis"><title>Diagnosis.</title><p>Males of <italic><tp:taxon-name><tp:taxon-name-part taxon-name-part-type="genus" reg="Ilocomba">Ilocomba</tp:taxon-name-part></tp:taxon-name></italic> Brescovit, 1997 can be recognized by the following combination of characters: a well-developed cymbial projection at the base of the cymbium (Figs <xref ref-type="fig" rid="F5">5B</xref>, <xref ref-type="fig" rid="F5">5C</xref>, <xref ref-type="fig" rid="F6">6A</xref>, <xref ref-type="fig" rid="F6">6B</xref>, <xref ref-type="fig" rid="F14">14A</xref>, <xref ref-type="fig" rid="F14">14B</xref>); a rigid embolus, inserted prolatero-medially on the tegulum and directed straight (Figs <xref ref-type="fig" rid="F5">5A</xref>, <xref ref-type="fig" rid="F7">7A</xref>, <xref ref-type="fig" rid="F12">12A</xref>, <xref ref-type="fig" rid="F13">13A</xref>, <xref ref-type="fig" rid="F15">15A</xref>, <xref ref-type="fig" rid="F15">15B</xref>); a bifid median apophysis divided into two distinct branches: a dorsal branch that is elongate, thin, and distally hook-shaped, and a ventral branch that is robust and more heavily sclerotized (Figs <xref ref-type="fig" rid="F5">5A</xref>, <xref ref-type="fig" rid="F7">7A–E</xref>, <xref ref-type="fig" rid="F12">12A</xref>, <xref ref-type="fig" rid="F13">13A</xref>, <xref ref-type="fig" rid="F15">15A–E</xref>); and a markedly reduced retrolateral tibial apophysis (Figs <xref ref-type="fig" rid="F6">6A–C</xref>, <xref ref-type="fig" rid="F14">14B</xref>, <xref ref-type="fig" rid="F14">14C</xref>). Females are distinguished by having large spermathecae with very short copulatory ducts, approximately half the length of the spermathecae, inserted anteriorly, and an epigyne bearing posterior lateral sclerotizations (Figs <xref ref-type="fig" rid="F5">5F</xref>, <xref ref-type="fig" rid="F5">5G</xref>, <xref ref-type="fig" rid="F8">8A–D</xref>, <xref ref-type="fig" rid="F12">12F</xref>, <xref ref-type="fig" rid="F12">12G</xref>, <xref ref-type="fig" rid="F13">13C</xref>, <xref ref-type="fig" rid="F13">13D</xref>).</p></tp:treatment-sec><tp:treatment-sec sec-type="Composition"><title>Composition.</title><p>Three species, <italic><tp:taxon-name><tp:taxon-name-part taxon-name-part-type="genus" reg="Ilocomba">Ilocomba</tp:taxon-name-part> <tp:taxon-name-part taxon-name-part-type="species" reg="marta">marta</tp:taxon-name-part></tp:taxon-name></italic> Brescovit, 1997, <italic><tp:taxon-name><tp:taxon-name-part taxon-name-part-type="genus" reg="Ilocomba">Ilocomba</tp:taxon-name-part> <tp:taxon-name-part taxon-name-part-type="species" reg="perija">perija</tp:taxon-name-part></tp:taxon-name></italic> Brescovit, 1997 and <italic><tp:taxon-name><tp:taxon-name-part taxon-name-part-type="genus" reg="Ilocomba">Ilocomba</tp:taxon-name-part> <tp:taxon-name-part taxon-name-part-type="species" reg="yotoco">yotoco</tp:taxon-name-part></tp:taxon-name></italic> Martínez and Cabra-García sp. nov.</p></tp:treatment-sec><tp:treatment-sec sec-type="Intrasexual dimorphism in Ilocomba"><title>Intrasexual dimorphism in <italic><tp:taxon-name><tp:taxon-name-part taxon-name-part-type="genus" reg="Ilocomba">Ilocomba</tp:taxon-name-part></tp:taxon-name></italic>.</title><p>Extensive sampling of <italic><tp:taxon-name><tp:taxon-name-part taxon-name-part-type="genus" reg="Ilocomba">Ilocomba</tp:taxon-name-part> <tp:taxon-name-part taxon-name-part-type="species" reg="marta">marta</tp:taxon-name-part></tp:taxon-name></italic>, along with a representative series of <italic><tp:taxon-name><tp:taxon-name-part taxon-name-part-type="genus" reg="Ilocomba">I.</tp:taxon-name-part> <tp:taxon-name-part taxon-name-part-type="species" reg="yotoco">yotoco</tp:taxon-name-part></tp:taxon-name></italic>, revealed clear intrasexual variation among males of both species (Figs <xref ref-type="fig" rid="F1">1C</xref>, <xref ref-type="fig" rid="F1">1D</xref>, <xref ref-type="fig" rid="F17">17</xref>). Two distinct male morphotypes, alpha and beta, were identified, differing primarily in size, length of the chelicerae, and orientation. In alpha males, the chelicerae are markedly elongated; the fang is significantly longer than in beta males, reaching nearly twice its length, while the paturon may be up to three times longer than that of beta males (Figs <xref ref-type="fig" rid="F3">3A–D</xref>, <xref ref-type="fig" rid="F10">10A–D</xref>).</p><fig id="F3" position="float" orientation="portrait"><object-id xmlns:xlink="http://www.w3.org/1999/xlink" content-type="doi" xlink:type="simple">10.3897/zookeys.1278.162601.figure3</object-id><object-id xmlns:xlink="http://www.w3.org/1999/xlink" content-type="arpha" xlink:type="simple">E929ADF0-2194-596C-9CB1-2AB279083287</object-id><label>Figure 3.</label><caption><p><italic><tp:taxon-name><tp:taxon-name-part taxon-name-part-type="genus" reg="Ilocomba">Ilocomba</tp:taxon-name-part> <tp:taxon-name-part taxon-name-part-type="species" reg="marta">marta</tp:taxon-name-part></tp:taxon-name></italic> Brescovit, 1997, alpha male (<abbrev xmlns:xlink="http://www.w3.org/1999/xlink" content-type="institution" xlink:title="Instituto de Ciencias Naturales Universidad Nacional de Colombia, Bogotá" xlink:type="simple">ICN-Ar</abbrev> 13816; vchLAM-308). A. Habitus, dorsal view; B. Carapace, dorsal view; C. Habitus, ventral view; D. Sternum.</p></caption><graphic xmlns:xlink="http://www.w3.org/1999/xlink" xlink:href="zookeys-1278-019_article-162601__-g003.jpg" id="oo_1602760.jpg" position="float" orientation="portrait" xlink:type="simple"><uri content-type="original_file" xlink:type="simple">https://binary.pensoft.net/fig/1602760</uri></graphic></fig><p>In contrast, beta males possess small, vertically oriented chelicerae, closely resembling those of females; the fang is nearly equal in length to the paturon (Figs <xref ref-type="fig" rid="F4">4A–D</xref>, <xref ref-type="fig" rid="F9">9A–D</xref>, <xref ref-type="fig" rid="F11">11A–D</xref>, <xref ref-type="fig" rid="F16">16A–D</xref>). The anterior legs of alpha males are slightly longer and more densely setose. Some variation in coloration was observed, particularly among populations of <italic><tp:taxon-name><tp:taxon-name-part taxon-name-part-type="genus" reg="Ilocomba">I.</tp:taxon-name-part> <tp:taxon-name-part taxon-name-part-type="species" reg="marta">marta</tp:taxon-name-part></tp:taxon-name></italic>, but no consistent patterns were associated with the male morphotypes. Despite these pronounced somatic differences, no variation in genital morphology was detected between alpha and beta males in either species.</p><fig id="F4" position="float" orientation="portrait"><object-id xmlns:xlink="http://www.w3.org/1999/xlink" content-type="doi" xlink:type="simple">10.3897/zookeys.1278.162601.figure4</object-id><object-id xmlns:xlink="http://www.w3.org/1999/xlink" content-type="arpha" xlink:type="simple">EC00E06E-9D78-5EC3-B366-D767E52C84A5</object-id><label>Figure 4.</label><caption><p><italic><tp:taxon-name><tp:taxon-name-part taxon-name-part-type="genus" reg="Ilocomba">Ilocomba</tp:taxon-name-part> <tp:taxon-name-part taxon-name-part-type="species" reg="marta">marta</tp:taxon-name-part></tp:taxon-name></italic> Brescovit, 1997, female (<abbrev xmlns:xlink="http://www.w3.org/1999/xlink" content-type="institution" xlink:title="Instituto de Ciencias Naturales Universidad Nacional de Colombia, Bogotá" xlink:type="simple">ICN-Ar</abbrev> 13817; vchLAM-309). A. Habitus, dorsal view; B. Carapace, dorsal view; C. Habitus, ventral view; D. Sternum.</p></caption><graphic xmlns:xlink="http://www.w3.org/1999/xlink" xlink:href="zookeys-1278-019_article-162601__-g004.jpg" id="oo_1602761.jpg" position="float" orientation="portrait" xlink:type="simple"><uri content-type="original_file" xlink:type="simple">https://binary.pensoft.net/fig/1602761</uri></graphic></fig></tp:treatment-sec><tp:treatment-sec><!--Section generated to contain objects referenced in tp:taxon-treatment.--><fig id="F5" position="float" orientation="portrait"><object-id xmlns:xlink="http://www.w3.org/1999/xlink" content-type="doi" xlink:type="simple">10.3897/zookeys.1278.162601.figure5</object-id><object-id xmlns:xlink="http://www.w3.org/1999/xlink" content-type="arpha" xlink:type="simple">12B738BF-B5C3-509E-BF3F-4E15ED8C7AC9</object-id><label>Figure 5.</label><caption><p><italic><tp:taxon-name><tp:taxon-name-part taxon-name-part-type="genus" reg="Ilocomba">Ilocomba</tp:taxon-name-part> <tp:taxon-name-part taxon-name-part-type="species" reg="marta">marta</tp:taxon-name-part></tp:taxon-name></italic> Brescovit, 1997, male (<abbrev xmlns:xlink="http://www.w3.org/1999/xlink" content-type="institution" xlink:title="Instituto de Ciencias Naturales Universidad Nacional de Colombia, Bogotá" xlink:type="simple">ICN-Ar</abbrev> 13816; vchLAM-308), left palp. A. Ventral view; B. Prolateral view; C. Retrolateral view; D. Dorsal view; E. Retrolateral view, whole palp. Female (<abbrev xmlns:xlink="http://www.w3.org/1999/xlink" content-type="institution" xlink:title="Instituto de Ciencias Naturales Universidad Nacional de Colombia, Bogotá" xlink:type="simple">ICN-Ar</abbrev> 13817; vchLAM-309), genitalia; F. Ventral view; G. Dorsal view.</p></caption><graphic xmlns:xlink="http://www.w3.org/1999/xlink" xlink:href="zookeys-1278-019_article-162601__-g005.jpg" id="oo_1602762.jpg" position="float" orientation="portrait" xlink:type="simple"><uri content-type="original_file" xlink:type="simple">https://binary.pensoft.net/fig/1602762</uri></graphic></fig><fig id="F6" position="float" orientation="portrait"><object-id xmlns:xlink="http://www.w3.org/1999/xlink" content-type="doi" xlink:type="simple">10.3897/zookeys.1278.162601.figure6</object-id><object-id xmlns:xlink="http://www.w3.org/1999/xlink" content-type="arpha" xlink:type="simple">6C24512C-6B18-5923-9088-50305C7F5A8A</object-id><label>Figure 6.</label><caption><p><italic><tp:taxon-name><tp:taxon-name-part taxon-name-part-type="genus" reg="Ilocomba">Ilocomba</tp:taxon-name-part> <tp:taxon-name-part taxon-name-part-type="species" reg="marta">marta</tp:taxon-name-part></tp:taxon-name></italic> Brescovit, 1997, male (<abbrev xmlns:xlink="http://www.w3.org/1999/xlink" content-type="institution" xlink:title="Instituto de Ciencias Naturales Universidad Nacional de Colombia, Bogotá" xlink:type="simple">ICN-Ar</abbrev> 13819), left palp, <abbrev xmlns:xlink="http://www.w3.org/1999/xlink" xlink:title="scanning electron microscopy" xlink:type="simple">SEM</abbrev> images. A. Retrolateral view; B. Same, closed-up, details of the cymbial projection; C. Retrolateral tibial apophysis; D. Cuticular detail of cymbial projection.</p></caption><graphic xmlns:xlink="http://www.w3.org/1999/xlink" xlink:href="zookeys-1278-019_article-162601__-g006.jpg" id="oo_1602763.jpg" position="float" orientation="portrait" xlink:type="simple"><uri content-type="original_file" xlink:type="simple">https://binary.pensoft.net/fig/1602763</uri></graphic></fig><fig id="F14" position="float" orientation="portrait"><object-id xmlns:xlink="http://www.w3.org/1999/xlink" content-type="doi" xlink:type="simple">10.3897/zookeys.1278.162601.figure14</object-id><object-id xmlns:xlink="http://www.w3.org/1999/xlink" content-type="arpha" xlink:type="simple">8C89DBE9-D706-5B11-8DB8-779665A21A18</object-id><label>Figure 14.</label><caption><p><italic><tp:taxon-name><tp:taxon-name-part taxon-name-part-type="genus" reg="Ilocomba">Ilocomba</tp:taxon-name-part> <tp:taxon-name-part taxon-name-part-type="species" reg="yotoco">yotoco</tp:taxon-name-part></tp:taxon-name></italic> sp. nov., male (<named-content xmlns:xlink="http://www.w3.org/1999/xlink" content-type="dwc:collectionCode" xlink:title="Museo de Entomología de la Universidad del Valle" xlink:href="https://scientific-collections.gbif.org/collection/073decf2-d74b-48f1-9a24-c764a46082d3" xlink:type="simple">MUSENUV</named-content>-Ar 2255; vchLAM-418), left palp, <abbrev xmlns:xlink="http://www.w3.org/1999/xlink" xlink:title="scanning electron microscopy" xlink:type="simple">SEM</abbrev> images. A. Retrolateral view; B. Same, closed-up, details of the cymbial projection; C. Retrolateral tibial apophysis; D. Cuticular detail of cymbial projection.</p></caption><graphic xmlns:xlink="http://www.w3.org/1999/xlink" xlink:href="zookeys-1278-019_article-162601__-g014.jpg" id="oo_1602771.jpg" position="float" orientation="portrait" xlink:type="simple"><uri content-type="original_file" xlink:type="simple">https://binary.pensoft.net/fig/1602771</uri></graphic></fig><fig id="F7" position="float" orientation="portrait"><object-id xmlns:xlink="http://www.w3.org/1999/xlink" content-type="doi" xlink:type="simple">10.3897/zookeys.1278.162601.figure7</object-id><object-id xmlns:xlink="http://www.w3.org/1999/xlink" content-type="arpha" xlink:type="simple">6DE9DFAE-8888-599E-813F-B3089056CA06</object-id><label>Figure 7.</label><caption><p><italic><tp:taxon-name><tp:taxon-name-part taxon-name-part-type="genus" reg="Ilocomba">Ilocomba</tp:taxon-name-part> <tp:taxon-name-part taxon-name-part-type="species" reg="marta">marta</tp:taxon-name-part></tp:taxon-name></italic> Brescovit, 1997, male (<abbrev xmlns:xlink="http://www.w3.org/1999/xlink" content-type="institution" xlink:title="Instituto de Ciencias Naturales Universidad Nacional de Colombia, Bogotá" xlink:type="simple">ICN-Ar</abbrev> 13819), left copulatory bulb, <abbrev xmlns:xlink="http://www.w3.org/1999/xlink" xlink:title="scanning electron microscopy" xlink:type="simple">SEM</abbrev> images. A. Ventral view; B. Retrolateral view; C. Apico-ventral view; D. Median apophysis, ventral view; E. Median apophysis retrolateral view.</p></caption><graphic xmlns:xlink="http://www.w3.org/1999/xlink" xlink:href="zookeys-1278-019_article-162601__-g007.jpg" id="oo_1602764.jpg" position="float" orientation="portrait" xlink:type="simple"><uri content-type="original_file" xlink:type="simple">https://binary.pensoft.net/fig/1602764</uri></graphic></fig><fig id="F12" position="float" orientation="portrait"><object-id xmlns:xlink="http://www.w3.org/1999/xlink" content-type="doi" xlink:type="simple">10.3897/zookeys.1278.162601.figure12</object-id><object-id xmlns:xlink="http://www.w3.org/1999/xlink" content-type="arpha" xlink:type="simple">B162AB39-987E-5629-8DFD-0EF87758BAC5</object-id><label>Figure 12.</label><caption><p><italic><tp:taxon-name><tp:taxon-name-part taxon-name-part-type="genus" reg="Ilocomba">Ilocomba</tp:taxon-name-part> <tp:taxon-name-part taxon-name-part-type="species" reg="yotoco">yotoco</tp:taxon-name-part></tp:taxon-name></italic> sp. nov., male, holotype (<named-content xmlns:xlink="http://www.w3.org/1999/xlink" content-type="dwc:collectionCode" xlink:title="Museo de Entomología de la Universidad del Valle" xlink:href="https://scientific-collections.gbif.org/collection/073decf2-d74b-48f1-9a24-c764a46082d3" xlink:type="simple">MUSENUV</named-content>-Ar 2256), left palp. A. Ventral view; B. Prolateral view; C. Retrolateral view; D. Dorsal view; E. Retrolateral view, whole palp (arrow indicates a conical projection at dorsal end of tibia). Female (<named-content xmlns:xlink="http://www.w3.org/1999/xlink" content-type="dwc:collectionCode" xlink:title="Museo de Entomología de la Universidad del Valle" xlink:href="https://scientific-collections.gbif.org/collection/073decf2-d74b-48f1-9a24-c764a46082d3" xlink:type="simple">MUSENUV</named-content>-Ar 2255), genitalia. F. Ventral view; G. Dorsal view.</p></caption><graphic xmlns:xlink="http://www.w3.org/1999/xlink" xlink:href="zookeys-1278-019_article-162601__-g012.jpg" id="oo_1602769.jpg" position="float" orientation="portrait" xlink:type="simple"><uri content-type="original_file" xlink:type="simple">https://binary.pensoft.net/fig/1602769</uri></graphic></fig><fig id="F13" position="float" orientation="portrait"><object-id xmlns:xlink="http://www.w3.org/1999/xlink" content-type="doi" xlink:type="simple">10.3897/zookeys.1278.162601.figure13</object-id><object-id xmlns:xlink="http://www.w3.org/1999/xlink" content-type="arpha" xlink:type="simple">BACB4CC2-AD45-5456-87D7-B3E3DD5BF3D7</object-id><label>Figure 13.</label><caption><p><italic><tp:taxon-name><tp:taxon-name-part taxon-name-part-type="genus" reg="Ilocomba">Ilocomba</tp:taxon-name-part> <tp:taxon-name-part taxon-name-part-type="species" reg="yotoco">yotoco</tp:taxon-name-part></tp:taxon-name></italic> sp. nov., male, holotype (<named-content xmlns:xlink="http://www.w3.org/1999/xlink" content-type="dwc:collectionCode" xlink:title="Museo de Entomología de la Universidad del Valle" xlink:href="https://scientific-collections.gbif.org/collection/073decf2-d74b-48f1-9a24-c764a46082d3" xlink:type="simple">MUSENUV</named-content>-Ar 2256), left palp. A. Ventral view; B. Retrolateral view. Female (<named-content xmlns:xlink="http://www.w3.org/1999/xlink" content-type="dwc:collectionCode" xlink:title="Museo de Entomología de la Universidad del Valle" xlink:href="https://scientific-collections.gbif.org/collection/073decf2-d74b-48f1-9a24-c764a46082d3" xlink:type="simple">MUSENUV</named-content>-Ar 2255), genitalia. C. Ventral view; D. Dorsal view.</p></caption><graphic xmlns:xlink="http://www.w3.org/1999/xlink" xlink:href="zookeys-1278-019_article-162601__-g013.jpg" id="oo_1602770.jpg" position="float" orientation="portrait" xlink:type="simple"><uri content-type="original_file" xlink:type="simple">https://binary.pensoft.net/fig/1602770</uri></graphic></fig><fig id="F15" position="float" orientation="portrait"><object-id xmlns:xlink="http://www.w3.org/1999/xlink" content-type="doi" xlink:type="simple">10.3897/zookeys.1278.162601.figure15</object-id><object-id xmlns:xlink="http://www.w3.org/1999/xlink" content-type="arpha" xlink:type="simple">76F5A272-28D6-5089-9D02-B966A2B9A918</object-id><label>Figure 15.</label><caption><p><italic><tp:taxon-name><tp:taxon-name-part taxon-name-part-type="genus" reg="Ilocomba">Ilocomba</tp:taxon-name-part> <tp:taxon-name-part taxon-name-part-type="species" reg="yotoco">yotoco</tp:taxon-name-part></tp:taxon-name></italic> sp. nov., male (<named-content xmlns:xlink="http://www.w3.org/1999/xlink" content-type="dwc:collectionCode" xlink:title="Museo de Entomología de la Universidad del Valle" xlink:href="https://scientific-collections.gbif.org/collection/073decf2-d74b-48f1-9a24-c764a46082d3" xlink:type="simple">MUSENUV</named-content>-Ar 2254), left copulatory bulb, <abbrev xmlns:xlink="http://www.w3.org/1999/xlink" xlink:title="scanning electron microscopy" xlink:type="simple">SEM</abbrev> images. A. Ventral view; B. Retrolateral view; C. Apico-ventral view; D. Median apophysis, ventral view; E. Median apophysis retrolateral view.</p></caption><graphic xmlns:xlink="http://www.w3.org/1999/xlink" xlink:href="zookeys-1278-019_article-162601__-g015.jpg" id="oo_1602772.jpg" position="float" orientation="portrait" xlink:type="simple"><uri content-type="original_file" xlink:type="simple">https://binary.pensoft.net/fig/1602772</uri></graphic></fig><fig id="F8" position="float" orientation="portrait"><object-id xmlns:xlink="http://www.w3.org/1999/xlink" content-type="doi" xlink:type="simple">10.3897/zookeys.1278.162601.figure8</object-id><object-id xmlns:xlink="http://www.w3.org/1999/xlink" content-type="arpha" xlink:type="simple">3B3996CB-FD8A-51F9-9462-2498A092D357</object-id><label>Figure 8.</label><caption><p><italic><tp:taxon-name><tp:taxon-name-part taxon-name-part-type="genus" reg="Ilocomba">Ilocomba</tp:taxon-name-part> <tp:taxon-name-part taxon-name-part-type="species" reg="marta">marta</tp:taxon-name-part></tp:taxon-name></italic> Brescovit, 1997, female (<abbrev xmlns:xlink="http://www.w3.org/1999/xlink" content-type="institution" xlink:title="Instituto de Ciencias Naturales Universidad Nacional de Colombia, Bogotá" xlink:type="simple">ICN-Ar</abbrev> 13818, genitalia, <abbrev xmlns:xlink="http://www.w3.org/1999/xlink" xlink:title="scanning electron microscopy" xlink:type="simple">SEM</abbrev> images. A. Dorsal view; B. Accessory bulb; C. Posterior view; D. Fertilization duct.</p></caption><graphic xmlns:xlink="http://www.w3.org/1999/xlink" xlink:href="zookeys-1278-019_article-162601__-g008.jpg" id="oo_1602765.jpg" position="float" orientation="portrait" xlink:type="simple"><uri content-type="original_file" xlink:type="simple">https://binary.pensoft.net/fig/1602765</uri></graphic></fig><fig id="F1" position="float" orientation="portrait"><object-id xmlns:xlink="http://www.w3.org/1999/xlink" content-type="doi" xlink:type="simple">10.3897/zookeys.1278.162601.figure1</object-id><object-id xmlns:xlink="http://www.w3.org/1999/xlink" content-type="arpha" xlink:type="simple">CC8310D8-2FA2-594D-AA50-CDEA0270A87E</object-id><label>Figure 1.</label><caption><p><italic><tp:taxon-name><tp:taxon-name-part taxon-name-part-type="genus" reg="Ilocomba">Ilocomba</tp:taxon-name-part> <tp:taxon-name-part taxon-name-part-type="species" reg="marta">marta</tp:taxon-name-part></tp:taxon-name></italic> Brescovit, 1997. A, B. Habitat in the Sierra Nevada de Santa Marta, Colombia; C. Beta male in lateral view; D. Same, in dorsal view; E. Alpha male in lateral view; F. Same, in dorsal view. Images courtesy of Hernan Iuri.</p></caption><graphic xmlns:xlink="http://www.w3.org/1999/xlink" xlink:href="zookeys-1278-019_article-162601__-g001.jpg" id="oo_1602757.jpg" position="float" orientation="portrait" xlink:type="simple"><uri content-type="original_file" xlink:type="simple">https://binary.pensoft.net/fig/1602757</uri></graphic></fig><fig id="F17" position="float" orientation="portrait"><object-id xmlns:xlink="http://www.w3.org/1999/xlink" content-type="doi" xlink:type="simple">10.3897/zookeys.1278.162601.figure17</object-id><object-id xmlns:xlink="http://www.w3.org/1999/xlink" content-type="arpha" xlink:type="simple">99677210-CB65-5A37-9C6A-6FF847B91226</object-id><label>Figure 17.</label><caption><p><italic><tp:taxon-name><tp:taxon-name-part taxon-name-part-type="genus" reg="Ilocomba">Ilocomba</tp:taxon-name-part> <tp:taxon-name-part taxon-name-part-type="species" reg="marta">marta</tp:taxon-name-part></tp:taxon-name></italic> Brescovit, 1997, lateral view. A. Alpha male (<abbrev xmlns:xlink="http://www.w3.org/1999/xlink" content-type="institution" xlink:title="Instituto de Ciencias Naturales Universidad Nacional de Colombia, Bogotá" xlink:type="simple">ICN-Ar</abbrev> 13816; vchLAM-00308); B. Beta male (<abbrev xmlns:xlink="http://www.w3.org/1999/xlink" content-type="institution" xlink:title="Instituto de Ciencias Naturales Universidad Nacional de Colombia, Bogotá" xlink:type="simple">ICN-Ar</abbrev> 13819); C. Female (<abbrev xmlns:xlink="http://www.w3.org/1999/xlink" content-type="institution" xlink:title="Instituto de Ciencias Naturales Universidad Nacional de Colombia, Bogotá" xlink:type="simple">ICN-Ar</abbrev> 13817; vchLAM-00309). <italic><tp:taxon-name><tp:taxon-name-part taxon-name-part-type="genus" reg="Ilocomba">Ilocomba</tp:taxon-name-part> <tp:taxon-name-part taxon-name-part-type="species" reg="yotoco">yotoco</tp:taxon-name-part></tp:taxon-name></italic> sp. nov., lateral view. D. Alpha male, holotype (<named-content xmlns:xlink="http://www.w3.org/1999/xlink" content-type="dwc:collectionCode" xlink:title="Museo de Entomología de la Universidad del Valle" xlink:href="https://scientific-collections.gbif.org/collection/073decf2-d74b-48f1-9a24-c764a46082d3" xlink:type="simple">MUSENUV</named-content>-Ar 2256); E. Beta male, paratype (<named-content xmlns:xlink="http://www.w3.org/1999/xlink" content-type="dwc:collectionCode" xlink:title="Museo de Entomología de la Universidad del Valle" xlink:href="https://scientific-collections.gbif.org/collection/073decf2-d74b-48f1-9a24-c764a46082d3" xlink:type="simple">MUSENUV</named-content>-Ar 2254); F. Female, paratype (<named-content xmlns:xlink="http://www.w3.org/1999/xlink" content-type="dwc:collectionCode" xlink:title="Museo de Entomología de la Universidad del Valle" xlink:href="https://scientific-collections.gbif.org/collection/073decf2-d74b-48f1-9a24-c764a46082d3" xlink:type="simple">MUSENUV</named-content>-Ar 2255).</p></caption><graphic xmlns:xlink="http://www.w3.org/1999/xlink" xlink:href="zookeys-1278-019_article-162601__-g017.jpg" id="oo_1602774.jpg" position="float" orientation="portrait" xlink:type="simple"><uri content-type="original_file" xlink:type="simple">https://binary.pensoft.net/fig/1602774</uri></graphic></fig><fig id="F10" position="float" orientation="portrait"><object-id xmlns:xlink="http://www.w3.org/1999/xlink" content-type="doi" xlink:type="simple">10.3897/zookeys.1278.162601.figure10</object-id><object-id xmlns:xlink="http://www.w3.org/1999/xlink" content-type="arpha" xlink:type="simple">47D73A5B-B418-54E4-AA09-6B29C0C50EEE</object-id><label>Figure 10.</label><caption><p><italic><tp:taxon-name><tp:taxon-name-part taxon-name-part-type="genus" reg="Ilocomba">Ilocomba</tp:taxon-name-part> <tp:taxon-name-part taxon-name-part-type="species" reg="yotoco">yotoco</tp:taxon-name-part></tp:taxon-name></italic> sp. nov., alpha male, holotype (<named-content xmlns:xlink="http://www.w3.org/1999/xlink" content-type="dwc:collectionCode" xlink:title="Museo de Entomología de la Universidad del Valle" xlink:href="https://scientific-collections.gbif.org/collection/073decf2-d74b-48f1-9a24-c764a46082d3" xlink:type="simple">MUSENUV</named-content>-Ar 2256). A. Habitus, dorsal view; B. Carapace, dorsal view; C. Habitus, ventral view; D. Sternum.</p></caption><graphic xmlns:xlink="http://www.w3.org/1999/xlink" xlink:href="zookeys-1278-019_article-162601__-g010.jpg" id="oo_1602767.jpg" position="float" orientation="portrait" xlink:type="simple"><uri content-type="original_file" xlink:type="simple">https://binary.pensoft.net/fig/1602767</uri></graphic></fig><fig id="F9" position="float" orientation="portrait"><object-id xmlns:xlink="http://www.w3.org/1999/xlink" content-type="doi" xlink:type="simple">10.3897/zookeys.1278.162601.figure9</object-id><object-id xmlns:xlink="http://www.w3.org/1999/xlink" content-type="arpha" xlink:type="simple">D61E3EA8-08AC-5843-8EC1-42103BDE94BA</object-id><label>Figure 9.</label><caption><p><italic><tp:taxon-name><tp:taxon-name-part taxon-name-part-type="genus" reg="Ilocomba">Ilocomba</tp:taxon-name-part> <tp:taxon-name-part taxon-name-part-type="species" reg="marta">marta</tp:taxon-name-part></tp:taxon-name></italic> Brescovit, 1997, beta male (ICN-A 13819). A. Habitus, dorsal view; B. Carapace, dorsal view; C. Habitus, ventral view; D. Sternum.</p></caption><graphic xmlns:xlink="http://www.w3.org/1999/xlink" xlink:href="zookeys-1278-019_article-162601__-g009.jpg" id="oo_1602766.jpg" position="float" orientation="portrait" xlink:type="simple"><uri content-type="original_file" xlink:type="simple">https://binary.pensoft.net/fig/1602766</uri></graphic></fig><fig id="F11" position="float" orientation="portrait"><object-id xmlns:xlink="http://www.w3.org/1999/xlink" content-type="doi" xlink:type="simple">10.3897/zookeys.1278.162601.figure11</object-id><object-id xmlns:xlink="http://www.w3.org/1999/xlink" content-type="arpha" xlink:type="simple">A34599C4-DEE5-5A34-B795-47373324BC4E</object-id><label>Figure 11.</label><caption><p><italic><tp:taxon-name><tp:taxon-name-part taxon-name-part-type="genus" reg="Ilocomba">Ilocomba</tp:taxon-name-part> <tp:taxon-name-part taxon-name-part-type="species" reg="yotoco">yotoco</tp:taxon-name-part></tp:taxon-name></italic> sp. nov., female, paratype (<named-content xmlns:xlink="http://www.w3.org/1999/xlink" content-type="dwc:collectionCode" xlink:title="Museo de Entomología de la Universidad del Valle" xlink:href="https://scientific-collections.gbif.org/collection/073decf2-d74b-48f1-9a24-c764a46082d3" xlink:type="simple">MUSENUV</named-content>-Ar 2255). A. Habitus, dorsal view; B. Carapace, dorsal view; C. Habitus, ventral view; D. Sternum.</p></caption><graphic xmlns:xlink="http://www.w3.org/1999/xlink" xlink:href="zookeys-1278-019_article-162601__-g011.jpg" id="oo_1602768.jpg" position="float" orientation="portrait" xlink:type="simple"><uri content-type="original_file" xlink:type="simple">https://binary.pensoft.net/fig/1602768</uri></graphic></fig><fig id="F16" position="float" orientation="portrait"><object-id xmlns:xlink="http://www.w3.org/1999/xlink" content-type="doi" xlink:type="simple">10.3897/zookeys.1278.162601.figure16</object-id><object-id xmlns:xlink="http://www.w3.org/1999/xlink" content-type="arpha" xlink:type="simple">0C25FDAF-55F7-5F93-926E-AA5766C67211</object-id><label>Figure 16.</label><caption><p><italic><tp:taxon-name><tp:taxon-name-part taxon-name-part-type="genus" reg="Ilocomba">Ilocomba</tp:taxon-name-part> <tp:taxon-name-part taxon-name-part-type="species" reg="yotoco">yotoco</tp:taxon-name-part></tp:taxon-name></italic> sp. nov., beta male (<named-content xmlns:xlink="http://www.w3.org/1999/xlink" content-type="dwc:collectionCode" xlink:title="Museo de Entomología de la Universidad del Valle" xlink:href="https://scientific-collections.gbif.org/collection/073decf2-d74b-48f1-9a24-c764a46082d3" xlink:type="simple">MUSENUV</named-content>-Ar 2254). A. Habitus, dorsal view; B. Carapace, dorsal view; C. Habitus, ventral view; D. Sternum.</p></caption><graphic xmlns:xlink="http://www.w3.org/1999/xlink" xlink:href="zookeys-1278-019_article-162601__-g016.jpg" id="oo_1602773.jpg" position="float" orientation="portrait" xlink:type="simple"><uri content-type="original_file" xlink:type="simple">https://binary.pensoft.net/fig/1602773</uri></graphic></fig></tp:treatment-sec></tp:taxon-treatment>
