# Supplementary material for: Morphological and molecular evidence support a new species of the genus Ilocomba Brescovit, 1997 (Araneae, Anyphaenidae, Anyphaeninae) from the Andes of Colombia
Source: Zookeys. 2026 Apr 22;1278:19–51. doi: 10.3897/zookeys.1278.162601 (PMC13129551; doi:10.3897/zookeys.1278.162601)
Supplement: XML Treatment for Ilocomba marta [file zookeys.1278.162601-treatment2.xml]

<!DOCTYPE tp:taxon-treatment
  PUBLIC "-//TaxonX//DTD Taxonomic Treatment Publishing DTD v0 20100105//EN" "tax-treatment-NSO.dtd">
<tp:taxon-treatment xmlns:tp="http://www.plazi.org/taxpub"><tp:treatment-meta><kwd-group><label>Taxon classification</label><kwd>
                <named-content content-type="kingdom">Animalia</named-content>
              </kwd><kwd>
                <named-content content-type="order">Araneae</named-content>
              </kwd><kwd>
                <named-content content-type="family">Anyphaenidae</named-content>
              </kwd></kwd-group><mixed-citation publication-type="journal"><person-group><name><surname>Martínez</surname><given-names>Leonel</given-names></name><name><surname>Eyes-Escalante</surname><given-names>Melisa</given-names></name><name><surname>Cabra-García</surname><given-names>Jimmy</given-names></name></person-group><article-title>Morphological and molecular evidence support a new species of the genus <italic><tp:taxon-name><tp:taxon-name-part taxon-name-part-type="genus" reg="Ilocomba">Ilocomba</tp:taxon-name-part></tp:taxon-name></italic> Brescovit, 1997 (<tp:taxon-name><tp:taxon-name-part taxon-name-part-type="order" reg="Araneae">Araneae</tp:taxon-name-part></tp:taxon-name>, <tp:taxon-name><tp:taxon-name-part taxon-name-part-type="family" reg="Anyphaenidae">Anyphaenidae</tp:taxon-name-part></tp:taxon-name>, <tp:taxon-name><tp:taxon-name-part taxon-name-part-type="subfamily" reg="Anyphaeninae">Anyphaeninae</tp:taxon-name-part></tp:taxon-name>) from the Andes of Colombia</article-title><source>Zookeys</source><day>22</day><month>04</month><year>2026</year><volume>1278</volume><fpage>19</fpage><lpage>51</lpage><pub-id pub-id-type="doi">10.3897/zookeys.1278.162601</pub-id></mixed-citation></tp:treatment-meta><tp:nomenclature><tp:taxon-name><object-id xmlns:xlink="http://www.w3.org/1999/xlink" content-type="arpha" xlink:type="simple">4DF3F6FC-D0B4-530B-A5D5-8ABC3B1D7EAC</object-id>
                    		<tp:taxon-name-part taxon-name-part-type="genus" reg="Ilocomba">Ilocomba</tp:taxon-name-part> <tp:taxon-name-part taxon-name-part-type="species" reg="marta">marta</tp:taxon-name-part>
                    	</tp:taxon-name><tp:taxon-authority>Brescovit, 1997</tp:taxon-authority><xref ref-type="fig" rid="F1">Figs 1C–E</xref><xref ref-type="fig" rid="F3">, 3</xref><xref ref-type="fig" rid="F9">–9</xref><xref ref-type="fig" rid="F17">, 17A–C</xref><tp:nomenclature-citation-list><tp:nomenclature-citation><tp:taxon-name><tp:taxon-name-part taxon-name-part-type="genus" reg="Ilocomba">Ilocomba</tp:taxon-name-part> <tp:taxon-name-part taxon-name-part-type="species" reg="marta">marta</tp:taxon-name-part></tp:taxon-name><comment> Brescovit, 1997: 82, figs 204–209 (male holotype and paratypes from San Sebastian de Rabago [<named-content xmlns:xlink="http://www.w3.org/1999/xlink" content-type="dwc:verbatimCoordinates" xlink:type="simple">10°52'00"N, 73°43'00"W</named-content>], Sierra Nevada de Santa Marta, Magdalena Colombia, 1–10.V.1968, B. Malkin leg., deposited in AMNH, examined).</comment></tp:nomenclature-citation></tp:nomenclature-citation-list></tp:nomenclature><tp:treatment-sec sec-type="Other material examined"><title>Other material examined.</title><p><bold>Colombia</bold>. 2 ♂♂, 3 ♀♀; Cesar, Sierra Nevada de Santa Marta, Paso Bella Vista; [<named-content xmlns:xlink="http://www.w3.org/1999/xlink" content-type="dwc:verbatimCoordinates" xlink:type="simple">10°50'16.0"N, 73°50'09.0"W</named-content>]; <abbrev xmlns:xlink="http://www.w3.org/1999/xlink" xlink:title="altitude" xlink:type="simple">alt</abbrev>. 3760 m; 7 Dec. 1978; H. Sturm leg.; MCZ-IZ 171000 • 1 ♂; Magdalena, Ciénaga, Sierra Nevada de Santa Marta, San Pedro, Hacienda Hierba Buena (Casa de Don Pablo), bordeando el potrero adyacente a la bajada de la casa; <abbrev xmlns:xlink="http://www.w3.org/1999/xlink" xlink:title="altitude" xlink:type="simple">alt</abbrev>. 2177 m; 11 Jun. 2024; Conv. 890 ICETEX team leg.; secondary cloud forest, beating; <abbrev xmlns:xlink="http://www.w3.org/1999/xlink" content-type="institution" xlink:title="Instituto de Ciencias Naturales Universidad Nacional de Colombia, Bogotá" xlink:type="simple">ICN-Ar</abbrev> 13816 vchLAM-308 • 1 ♀; same data as for preceding; <abbrev xmlns:xlink="http://www.w3.org/1999/xlink" content-type="institution" xlink:title="Instituto de Ciencias Naturales Universidad Nacional de Colombia, Bogotá" xlink:type="simple">ICN-Ar</abbrev> 13817 vchLAM-309 • 1 ♂; same data as for preceding; <abbrev xmlns:xlink="http://www.w3.org/1999/xlink" content-type="institution" xlink:title="Instituto de Ciencias Naturales Universidad Nacional de Colombia, Bogotá" xlink:type="simple">ICN-Ar</abbrev> 13818 vchLAM-416 • 1 ♀; same data as for preceding; <abbrev xmlns:xlink="http://www.w3.org/1999/xlink" content-type="institution" xlink:title="Instituto de Ciencias Naturales Universidad Nacional de Colombia, Bogotá" xlink:type="simple">ICN-Ar</abbrev> 13819 vchLAM-417 • 3 ♂♂, 1 ♀; same data as for preceding; <abbrev xmlns:xlink="http://www.w3.org/1999/xlink" content-type="institution" xlink:title="Instituto de Ciencias Naturales Universidad Nacional de Colombia, Bogotá" xlink:type="simple">ICN-Ar</abbrev> 13820 • 2 ♂♂; same data as for preceding; <abbrev xmlns:xlink="http://www.w3.org/1999/xlink" content-type="institution" xlink:title="Instituto de Ciencias Naturales Universidad Nacional de Colombia, Bogotá" xlink:type="simple">ICN-Ar</abbrev> 13821• 1 ♂; Magdalena, Santa Marta, Minca, Sierra Nevada de Santa Marta, Onaca, Camino cerca al Hostal Luisito; (<named-content xmlns:xlink="http://www.w3.org/1999/xlink" content-type="dwc:verbatimCoordinates" xlink:type="simple">11°6'31.53"N, 74°3'37.73"W</named-content>); <abbrev xmlns:xlink="http://www.w3.org/1999/xlink" xlink:title="altitude" xlink:type="simple">alt</abbrev>. 2388 m; 15 Aug. 2024; Conv. 890 ICETEX team leg.; low secondary vegetation, beating; <abbrev xmlns:xlink="http://www.w3.org/1999/xlink" content-type="institution" xlink:title="Instituto de Ciencias Naturales Universidad Nacional de Colombia, Bogotá" xlink:type="simple">ICN-Ar</abbrev> 13822 vchLAM-431 • 1 ♂; same data as for preceding; <abbrev xmlns:xlink="http://www.w3.org/1999/xlink" content-type="institution" xlink:title="Instituto de Ciencias Naturales Universidad Nacional de Colombia, Bogotá" xlink:type="simple">ICN-Ar</abbrev> 13823 vchLAM-432 • 1 ♀; same data as for preceding; <abbrev xmlns:xlink="http://www.w3.org/1999/xlink" content-type="institution" xlink:title="Instituto de Ciencias Naturales Universidad Nacional de Colombia, Bogotá" xlink:type="simple">ICN-Ar</abbrev> 13824 vchLAM-433 • 2 ♂♂, 6 ♀♀, 5 imm.; same data as for preceding; <abbrev xmlns:xlink="http://www.w3.org/1999/xlink" content-type="institution" xlink:title="Instituto de Ciencias Naturales Universidad Nacional de Colombia, Bogotá" xlink:type="simple">ICN-Ar</abbrev> 13825 • 1 ♂, 1 ♀; same data as for preceding; <abbrev xmlns:xlink="http://www.w3.org/1999/xlink" content-type="institution" xlink:title="Instituto de Ciencias Naturales Universidad Nacional de Colombia, Bogotá" xlink:type="simple">ICN-Ar</abbrev> 13826 • 1 ♀; same data as for preceding; <abbrev xmlns:xlink="http://www.w3.org/1999/xlink" content-type="institution" xlink:title="Instituto de Ciencias Naturales Universidad Nacional de Colombia, Bogotá" xlink:type="simple">ICN-Ar</abbrev> 13827 • 1 ♀; same data as for preceding; <abbrev xmlns:xlink="http://www.w3.org/1999/xlink" content-type="institution" xlink:title="Instituto de Ciencias Naturales Universidad Nacional de Colombia, Bogotá" xlink:type="simple">ICN-Ar</abbrev> 13828 • 7 ♂♂, 3 ♀♀; same data as for preceding; <abbrev xmlns:xlink="http://www.w3.org/1999/xlink" content-type="institution" xlink:title="Instituto de Ciencias Naturales Universidad Nacional de Colombia, Bogotá" xlink:type="simple">ICN-Ar</abbrev> 13829.</p></tp:treatment-sec><tp:treatment-sec sec-type="Diagnosis"><title>Diagnosis.</title><p>Males of <italic><tp:taxon-name><tp:taxon-name-part taxon-name-part-type="genus" reg="Ilocomba">Ilocomba</tp:taxon-name-part> <tp:taxon-name-part taxon-name-part-type="species" reg="marta">marta</tp:taxon-name-part></tp:taxon-name></italic> Brescovit, 1997 differ from those of <italic><tp:taxon-name><tp:taxon-name-part taxon-name-part-type="genus" reg="Ilocomba">I.</tp:taxon-name-part> <tp:taxon-name-part taxon-name-part-type="species" reg="yotoco">yotoco</tp:taxon-name-part></tp:taxon-name></italic> Martínez and Cabra-García sp. nov. by the smaller, pointed retrolateral tibial apophysis (Fig. <xref ref-type="fig" rid="F6">6A–C</xref>) (vs larger, truncated at the tip in <italic><tp:taxon-name><tp:taxon-name-part taxon-name-part-type="genus" reg="Ilocomba">I.</tp:taxon-name-part> <tp:taxon-name-part taxon-name-part-type="species" reg="yotoco">yotoco</tp:taxon-name-part></tp:taxon-name></italic>); the sub-squared cymbial projection, rugose and covered with granules (Figs <xref ref-type="fig" rid="F5">5B–E</xref>, <xref ref-type="fig" rid="F6">6A</xref>, <xref ref-type="fig" rid="F6">6B</xref>, <xref ref-type="fig" rid="F6">6D</xref>) (vs larger, curved, and horn-shaped in <italic><tp:taxon-name><tp:taxon-name-part taxon-name-part-type="genus" reg="Ilocomba">I.</tp:taxon-name-part> <tp:taxon-name-part taxon-name-part-type="species" reg="yotoco">yotoco</tp:taxon-name-part></tp:taxon-name></italic>); and the ventral branch of the median apophysis, which is broad at the base, apically pointed, and bearing a small projection on the prolateral side of the base (Figs <xref ref-type="fig" rid="F5">5A</xref>, <xref ref-type="fig" rid="F7">7A–E</xref>) (vs laminar, wide, and strongly sclerotized in <italic><tp:taxon-name><tp:taxon-name-part taxon-name-part-type="genus" reg="Ilocomba">I.</tp:taxon-name-part> <tp:taxon-name-part taxon-name-part-type="species" reg="yotoco">yotoco</tp:taxon-name-part></tp:taxon-name></italic>). Females differ from those of <italic><tp:taxon-name><tp:taxon-name-part taxon-name-part-type="genus" reg="Ilocomba">I.</tp:taxon-name-part> <tp:taxon-name-part taxon-name-part-type="species" reg="yotoco">yotoco</tp:taxon-name-part></tp:taxon-name></italic> Martínez and Cabra-García sp. nov. and <italic><tp:taxon-name><tp:taxon-name-part taxon-name-part-type="genus" reg="Ilocomba">I.</tp:taxon-name-part> <tp:taxon-name-part taxon-name-part-type="species" reg="perija">perija</tp:taxon-name-part></tp:taxon-name></italic> Brescovit, 1997 by the larger, spherical spermathecae (Figs <xref ref-type="fig" rid="F5">5F</xref>, <xref ref-type="fig" rid="F5">5G</xref>, <xref ref-type="fig" rid="F8">8A–D</xref>) (vs smaller and anteriorly elongated in <italic><tp:taxon-name><tp:taxon-name-part taxon-name-part-type="genus" reg="Ilocomba">I.</tp:taxon-name-part> <tp:taxon-name-part taxon-name-part-type="species" reg="yotoco">yotoco</tp:taxon-name-part></tp:taxon-name></italic>); the thinner anterior copulatory ducts (vs wider and curved in <italic><tp:taxon-name><tp:taxon-name-part taxon-name-part-type="genus" reg="Ilocomba">I.</tp:taxon-name-part> <tp:taxon-name-part taxon-name-part-type="species" reg="yotoco">yotoco</tp:taxon-name-part></tp:taxon-name></italic>); and the V-shaped sclerotization of the epigyne (vs sub-squared in <italic><tp:taxon-name><tp:taxon-name-part taxon-name-part-type="genus" reg="Ilocomba">I.</tp:taxon-name-part> <tp:taxon-name-part taxon-name-part-type="species" reg="yotoco">yotoco</tp:taxon-name-part></tp:taxon-name></italic>).</p><fig id="F5" position="float" orientation="portrait"><object-id xmlns:xlink="http://www.w3.org/1999/xlink" content-type="doi" xlink:type="simple">10.3897/zookeys.1278.162601.figure5</object-id><object-id xmlns:xlink="http://www.w3.org/1999/xlink" content-type="arpha" xlink:type="simple">12B738BF-B5C3-509E-BF3F-4E15ED8C7AC9</object-id><label>Figure 5.</label><caption><p><italic><tp:taxon-name><tp:taxon-name-part taxon-name-part-type="genus" reg="Ilocomba">Ilocomba</tp:taxon-name-part> <tp:taxon-name-part taxon-name-part-type="species" reg="marta">marta</tp:taxon-name-part></tp:taxon-name></italic> Brescovit, 1997, male (<abbrev xmlns:xlink="http://www.w3.org/1999/xlink" content-type="institution" xlink:title="Instituto de Ciencias Naturales Universidad Nacional de Colombia, Bogotá" xlink:type="simple">ICN-Ar</abbrev> 13816; vchLAM-308), left palp. A. Ventral view; B. Prolateral view; C. Retrolateral view; D. Dorsal view; E. Retrolateral view, whole palp. Female (<abbrev xmlns:xlink="http://www.w3.org/1999/xlink" content-type="institution" xlink:title="Instituto de Ciencias Naturales Universidad Nacional de Colombia, Bogotá" xlink:type="simple">ICN-Ar</abbrev> 13817; vchLAM-309), genitalia; F. Ventral view; G. Dorsal view.</p></caption><graphic xmlns:xlink="http://www.w3.org/1999/xlink" xlink:href="zookeys-1278-019_article-162601__-g005.jpg" id="oo_1602762.jpg" position="float" orientation="portrait" xlink:type="simple"><uri content-type="original_file" xlink:type="simple">https://binary.pensoft.net/fig/1602762</uri></graphic></fig><fig id="F6" position="float" orientation="portrait"><object-id xmlns:xlink="http://www.w3.org/1999/xlink" content-type="doi" xlink:type="simple">10.3897/zookeys.1278.162601.figure6</object-id><object-id xmlns:xlink="http://www.w3.org/1999/xlink" content-type="arpha" xlink:type="simple">6C24512C-6B18-5923-9088-50305C7F5A8A</object-id><label>Figure 6.</label><caption><p><italic><tp:taxon-name><tp:taxon-name-part taxon-name-part-type="genus" reg="Ilocomba">Ilocomba</tp:taxon-name-part> <tp:taxon-name-part taxon-name-part-type="species" reg="marta">marta</tp:taxon-name-part></tp:taxon-name></italic> Brescovit, 1997, male (<abbrev xmlns:xlink="http://www.w3.org/1999/xlink" content-type="institution" xlink:title="Instituto de Ciencias Naturales Universidad Nacional de Colombia, Bogotá" xlink:type="simple">ICN-Ar</abbrev> 13819), left palp, <abbrev xmlns:xlink="http://www.w3.org/1999/xlink" xlink:title="scanning electron microscopy" xlink:type="simple">SEM</abbrev> images. A. Retrolateral view; B. Same, closed-up, details of the cymbial projection; C. Retrolateral tibial apophysis; D. Cuticular detail of cymbial projection.</p></caption><graphic xmlns:xlink="http://www.w3.org/1999/xlink" xlink:href="zookeys-1278-019_article-162601__-g006.jpg" id="oo_1602763.jpg" position="float" orientation="portrait" xlink:type="simple"><uri content-type="original_file" xlink:type="simple">https://binary.pensoft.net/fig/1602763</uri></graphic></fig><fig id="F7" position="float" orientation="portrait"><object-id xmlns:xlink="http://www.w3.org/1999/xlink" content-type="doi" xlink:type="simple">10.3897/zookeys.1278.162601.figure7</object-id><object-id xmlns:xlink="http://www.w3.org/1999/xlink" content-type="arpha" xlink:type="simple">6DE9DFAE-8888-599E-813F-B3089056CA06</object-id><label>Figure 7.</label><caption><p><italic><tp:taxon-name><tp:taxon-name-part taxon-name-part-type="genus" reg="Ilocomba">Ilocomba</tp:taxon-name-part> <tp:taxon-name-part taxon-name-part-type="species" reg="marta">marta</tp:taxon-name-part></tp:taxon-name></italic> Brescovit, 1997, male (<abbrev xmlns:xlink="http://www.w3.org/1999/xlink" content-type="institution" xlink:title="Instituto de Ciencias Naturales Universidad Nacional de Colombia, Bogotá" xlink:type="simple">ICN-Ar</abbrev> 13819), left copulatory bulb, <abbrev xmlns:xlink="http://www.w3.org/1999/xlink" xlink:title="scanning electron microscopy" xlink:type="simple">SEM</abbrev> images. A. Ventral view; B. Retrolateral view; C. Apico-ventral view; D. Median apophysis, ventral view; E. Median apophysis retrolateral view.</p></caption><graphic xmlns:xlink="http://www.w3.org/1999/xlink" xlink:href="zookeys-1278-019_article-162601__-g007.jpg" id="oo_1602764.jpg" position="float" orientation="portrait" xlink:type="simple"><uri content-type="original_file" xlink:type="simple">https://binary.pensoft.net/fig/1602764</uri></graphic></fig><fig id="F8" position="float" orientation="portrait"><object-id xmlns:xlink="http://www.w3.org/1999/xlink" content-type="doi" xlink:type="simple">10.3897/zookeys.1278.162601.figure8</object-id><object-id xmlns:xlink="http://www.w3.org/1999/xlink" content-type="arpha" xlink:type="simple">3B3996CB-FD8A-51F9-9462-2498A092D357</object-id><label>Figure 8.</label><caption><p><italic><tp:taxon-name><tp:taxon-name-part taxon-name-part-type="genus" reg="Ilocomba">Ilocomba</tp:taxon-name-part> <tp:taxon-name-part taxon-name-part-type="species" reg="marta">marta</tp:taxon-name-part></tp:taxon-name></italic> Brescovit, 1997, female (<abbrev xmlns:xlink="http://www.w3.org/1999/xlink" content-type="institution" xlink:title="Instituto de Ciencias Naturales Universidad Nacional de Colombia, Bogotá" xlink:type="simple">ICN-Ar</abbrev> 13818, genitalia, <abbrev xmlns:xlink="http://www.w3.org/1999/xlink" xlink:title="scanning electron microscopy" xlink:type="simple">SEM</abbrev> images. A. Dorsal view; B. Accessory bulb; C. Posterior view; D. Fertilization duct.</p></caption><graphic xmlns:xlink="http://www.w3.org/1999/xlink" xlink:href="zookeys-1278-019_article-162601__-g008.jpg" id="oo_1602765.jpg" position="float" orientation="portrait" xlink:type="simple"><uri content-type="original_file" xlink:type="simple">https://binary.pensoft.net/fig/1602765</uri></graphic></fig><fig id="F9" position="float" orientation="portrait"><object-id xmlns:xlink="http://www.w3.org/1999/xlink" content-type="doi" xlink:type="simple">10.3897/zookeys.1278.162601.figure9</object-id><object-id xmlns:xlink="http://www.w3.org/1999/xlink" content-type="arpha" xlink:type="simple">D61E3EA8-08AC-5843-8EC1-42103BDE94BA</object-id><label>Figure 9.</label><caption><p><italic><tp:taxon-name><tp:taxon-name-part taxon-name-part-type="genus" reg="Ilocomba">Ilocomba</tp:taxon-name-part> <tp:taxon-name-part taxon-name-part-type="species" reg="marta">marta</tp:taxon-name-part></tp:taxon-name></italic> Brescovit, 1997, beta male (ICN-A 13819). A. Habitus, dorsal view; B. Carapace, dorsal view; C. Habitus, ventral view; D. Sternum.</p></caption><graphic xmlns:xlink="http://www.w3.org/1999/xlink" xlink:href="zookeys-1278-019_article-162601__-g009.jpg" id="oo_1602766.jpg" position="float" orientation="portrait" xlink:type="simple"><uri content-type="original_file" xlink:type="simple">https://binary.pensoft.net/fig/1602766</uri></graphic></fig></tp:treatment-sec><tp:treatment-sec sec-type="Complementary description"><title>Complementary description.</title><p><bold>Male</bold> (<abbrev xmlns:xlink="http://www.w3.org/1999/xlink" content-type="institution" xlink:title="Instituto de Ciencias Naturales Universidad Nacional de Colombia, Bogotá" xlink:type="simple">ICN-Ar</abbrev> 13816). Coloration (Fig. <xref ref-type="fig" rid="F3">3A–D</xref>). Carapace brown, with two broad, lateral, dark longitudinal bands covered with black setae; margins bearing abundant white to yellowish setae, more conspicuous in live specimens. Cephalic region more pigmented, densely covered with white setae; black markings extending from posterior eyes toward cephalic region; eyes bordered with black. Fovea clothed with black setae. Chelicerae dark brown, with black basal markings. Endites, labium, and sternum brown; labium more pigmented; sternum bordered by a dark band, projecting triangularly toward center as paired dark triangles. Legs pale yellow; coxae slightly bordered with black; femora pale yellow at base, with numerous distal black spots on all segments; patellae to tarsi pale yellow-brown, with multiple dark spots, bands, and dots on all segments; legs overall densely setose. Abdomen pale beige, with a short, broad, median darkband on anterior dorsum; lateral regions with numerous dark dots extending to venter; medial region with two broad, longitudinal, dark markings; posterior region with a broad dark patch and lateral extensions. Venter beige; epigastric area with large dark patch; spiracle surrounded by dark pigmentation. Spinnerets pale beige, encircled by scattered dark patches. Palp. Retrolateral tibial apophysis very short, pointed (Fig. <xref ref-type="fig" rid="F6">6A–C</xref>). Cymbium almost as long as tibia; basal cymbial projection large, sub-squared, with finely rugose and granulate texture, composed of an irregular matrix of low reliefs and shallow depressions; slightly curved toward retrolateral side (Figs <xref ref-type="fig" rid="F5">5B–E</xref>, <xref ref-type="fig" rid="F6">6A–C</xref>). Tegulum longer than wide; sperm duct forming two loops (Figs <xref ref-type="fig" rid="F5">5A</xref>, <xref ref-type="fig" rid="F7">7A</xref>). Median apophysis with ventral branch very long, filiform, apically curved; dorsal branch strongly sclerotized, apically pointed, with a small projection at base of retrolateral edge (Figs <xref ref-type="fig" rid="F5">5A</xref>, <xref ref-type="fig" rid="F7">7A–E</xref>). Embolus long, with broad base, filiform, arising medially on tegulum (Figs <xref ref-type="fig" rid="F5">5A</xref>, <xref ref-type="fig" rid="F7">7A–C</xref>).</p><p><bold>Female</bold> (<abbrev xmlns:xlink="http://www.w3.org/1999/xlink" content-type="institution" xlink:title="Instituto de Ciencias Naturales Universidad Nacional de Colombia, Bogotá" xlink:type="simple">ICN-Ar</abbrev> 13817). Coloration as in the male, but less pigmented (Fig. <xref ref-type="fig" rid="F4">4A–D</xref>). Epigynal plate sclerotized, with large, rounded copulatory openings situated anteriorly, and V-shaped lateral sclerotizations (Fig. <xref ref-type="fig" rid="F5">5F</xref>). Median field longer than wide, rectangular, delimited by broad and flat lateral lobes (Fig. <xref ref-type="fig" rid="F8">8C</xref>). Internally, copulatory ducts short, curved, and thin, positioned anteriorly (Fig. <xref ref-type="fig" rid="F5">5G</xref>). Spermathecae large, spherical, with prominent anterolateral accessory bulbs (Figs <xref ref-type="fig" rid="F5">5F</xref>, <xref ref-type="fig" rid="F8">8A</xref>, <xref ref-type="fig" rid="F8">8B</xref>). Fertilization ducts external, extending beyond the length of the spermathecae (Figs <xref ref-type="fig" rid="F5">5F</xref>, <xref ref-type="fig" rid="F8">8A</xref>, <xref ref-type="fig" rid="F8">8D</xref>).</p></tp:treatment-sec><tp:treatment-sec sec-type="Distribution"><title>Distribution.</title><p>Known from Sierra Nevada de Santa Marta, Magdalena and Cesar Departments, Colombia (Fig. <xref ref-type="fig" rid="F18">18</xref>).</p></tp:treatment-sec><tp:treatment-sec sec-type="Natural history"><title>Natural history.</title><p>Specimens of this species are abundant in low vegetation within cloud forest matrices in the Sierra Nevada de Santa Marta (Fig. <xref ref-type="fig" rid="F1">1A, B</xref>). Both sexes and juveniles are commonly collected together throughout the year. The species tends to be more abundant in secondary forests and in vegetation with dry leaves, where individuals construct retreats within the leaf layers.</p></tp:treatment-sec><tp:treatment-sec><!--Section generated to contain objects referenced in tp:taxon-treatment.--><fig id="F1" position="float" orientation="portrait"><object-id xmlns:xlink="http://www.w3.org/1999/xlink" content-type="doi" xlink:type="simple">10.3897/zookeys.1278.162601.figure1</object-id><object-id xmlns:xlink="http://www.w3.org/1999/xlink" content-type="arpha" xlink:type="simple">CC8310D8-2FA2-594D-AA50-CDEA0270A87E</object-id><label>Figure 1.</label><caption><p><italic><tp:taxon-name><tp:taxon-name-part taxon-name-part-type="genus" reg="Ilocomba">Ilocomba</tp:taxon-name-part> <tp:taxon-name-part taxon-name-part-type="species" reg="marta">marta</tp:taxon-name-part></tp:taxon-name></italic> Brescovit, 1997. A, B. Habitat in the Sierra Nevada de Santa Marta, Colombia; C. Beta male in lateral view; D. Same, in dorsal view; E. Alpha male in lateral view; F. Same, in dorsal view. Images courtesy of Hernan Iuri.</p></caption><graphic xmlns:xlink="http://www.w3.org/1999/xlink" xlink:href="zookeys-1278-019_article-162601__-g001.jpg" id="oo_1602757.jpg" position="float" orientation="portrait" xlink:type="simple"><uri content-type="original_file" xlink:type="simple">https://binary.pensoft.net/fig/1602757</uri></graphic></fig><fig id="F3" position="float" orientation="portrait"><object-id xmlns:xlink="http://www.w3.org/1999/xlink" content-type="doi" xlink:type="simple">10.3897/zookeys.1278.162601.figure3</object-id><object-id xmlns:xlink="http://www.w3.org/1999/xlink" content-type="arpha" xlink:type="simple">E929ADF0-2194-596C-9CB1-2AB279083287</object-id><label>Figure 3.</label><caption><p><italic><tp:taxon-name><tp:taxon-name-part taxon-name-part-type="genus" reg="Ilocomba">Ilocomba</tp:taxon-name-part> <tp:taxon-name-part taxon-name-part-type="species" reg="marta">marta</tp:taxon-name-part></tp:taxon-name></italic> Brescovit, 1997, alpha male (<abbrev xmlns:xlink="http://www.w3.org/1999/xlink" content-type="institution" xlink:title="Instituto de Ciencias Naturales Universidad Nacional de Colombia, Bogotá" xlink:type="simple">ICN-Ar</abbrev> 13816; vchLAM-308). A. Habitus, dorsal view; B. Carapace, dorsal view; C. Habitus, ventral view; D. Sternum.</p></caption><graphic xmlns:xlink="http://www.w3.org/1999/xlink" xlink:href="zookeys-1278-019_article-162601__-g003.jpg" id="oo_1602760.jpg" position="float" orientation="portrait" xlink:type="simple"><uri content-type="original_file" xlink:type="simple">https://binary.pensoft.net/fig/1602760</uri></graphic></fig><fig id="F17" position="float" orientation="portrait"><object-id xmlns:xlink="http://www.w3.org/1999/xlink" content-type="doi" xlink:type="simple">10.3897/zookeys.1278.162601.figure17</object-id><object-id xmlns:xlink="http://www.w3.org/1999/xlink" content-type="arpha" xlink:type="simple">99677210-CB65-5A37-9C6A-6FF847B91226</object-id><label>Figure 17.</label><caption><p><italic><tp:taxon-name><tp:taxon-name-part taxon-name-part-type="genus" reg="Ilocomba">Ilocomba</tp:taxon-name-part> <tp:taxon-name-part taxon-name-part-type="species" reg="marta">marta</tp:taxon-name-part></tp:taxon-name></italic> Brescovit, 1997, lateral view. A. Alpha male (<abbrev xmlns:xlink="http://www.w3.org/1999/xlink" content-type="institution" xlink:title="Instituto de Ciencias Naturales Universidad Nacional de Colombia, Bogotá" xlink:type="simple">ICN-Ar</abbrev> 13816; vchLAM-00308); B. Beta male (<abbrev xmlns:xlink="http://www.w3.org/1999/xlink" content-type="institution" xlink:title="Instituto de Ciencias Naturales Universidad Nacional de Colombia, Bogotá" xlink:type="simple">ICN-Ar</abbrev> 13819); C. Female (<abbrev xmlns:xlink="http://www.w3.org/1999/xlink" content-type="institution" xlink:title="Instituto de Ciencias Naturales Universidad Nacional de Colombia, Bogotá" xlink:type="simple">ICN-Ar</abbrev> 13817; vchLAM-00309). <italic><tp:taxon-name><tp:taxon-name-part taxon-name-part-type="genus" reg="Ilocomba">Ilocomba</tp:taxon-name-part> <tp:taxon-name-part taxon-name-part-type="species" reg="yotoco">yotoco</tp:taxon-name-part></tp:taxon-name></italic> sp. nov., lateral view. D. Alpha male, holotype (<named-content xmlns:xlink="http://www.w3.org/1999/xlink" content-type="dwc:collectionCode" xlink:title="Museo de Entomología de la Universidad del Valle" xlink:href="https://scientific-collections.gbif.org/collection/073decf2-d74b-48f1-9a24-c764a46082d3" xlink:type="simple">MUSENUV</named-content>-Ar 2256); E. Beta male, paratype (<named-content xmlns:xlink="http://www.w3.org/1999/xlink" content-type="dwc:collectionCode" xlink:title="Museo de Entomología de la Universidad del Valle" xlink:href="https://scientific-collections.gbif.org/collection/073decf2-d74b-48f1-9a24-c764a46082d3" xlink:type="simple">MUSENUV</named-content>-Ar 2254); F. Female, paratype (<named-content xmlns:xlink="http://www.w3.org/1999/xlink" content-type="dwc:collectionCode" xlink:title="Museo de Entomología de la Universidad del Valle" xlink:href="https://scientific-collections.gbif.org/collection/073decf2-d74b-48f1-9a24-c764a46082d3" xlink:type="simple">MUSENUV</named-content>-Ar 2255).</p></caption><graphic xmlns:xlink="http://www.w3.org/1999/xlink" xlink:href="zookeys-1278-019_article-162601__-g017.jpg" id="oo_1602774.jpg" position="float" orientation="portrait" xlink:type="simple"><uri content-type="original_file" xlink:type="simple">https://binary.pensoft.net/fig/1602774</uri></graphic></fig><fig id="F4" position="float" orientation="portrait"><object-id xmlns:xlink="http://www.w3.org/1999/xlink" content-type="doi" xlink:type="simple">10.3897/zookeys.1278.162601.figure4</object-id><object-id xmlns:xlink="http://www.w3.org/1999/xlink" content-type="arpha" xlink:type="simple">EC00E06E-9D78-5EC3-B366-D767E52C84A5</object-id><label>Figure 4.</label><caption><p><italic><tp:taxon-name><tp:taxon-name-part taxon-name-part-type="genus" reg="Ilocomba">Ilocomba</tp:taxon-name-part> <tp:taxon-name-part taxon-name-part-type="species" reg="marta">marta</tp:taxon-name-part></tp:taxon-name></italic> Brescovit, 1997, female (<abbrev xmlns:xlink="http://www.w3.org/1999/xlink" content-type="institution" xlink:title="Instituto de Ciencias Naturales Universidad Nacional de Colombia, Bogotá" xlink:type="simple">ICN-Ar</abbrev> 13817; vchLAM-309). A. Habitus, dorsal view; B. Carapace, dorsal view; C. Habitus, ventral view; D. Sternum.</p></caption><graphic xmlns:xlink="http://www.w3.org/1999/xlink" xlink:href="zookeys-1278-019_article-162601__-g004.jpg" id="oo_1602761.jpg" position="float" orientation="portrait" xlink:type="simple"><uri content-type="original_file" xlink:type="simple">https://binary.pensoft.net/fig/1602761</uri></graphic></fig><fig id="F18" position="float" orientation="portrait"><object-id xmlns:xlink="http://www.w3.org/1999/xlink" content-type="doi" xlink:type="simple">10.3897/zookeys.1278.162601.figure18</object-id><object-id xmlns:xlink="http://www.w3.org/1999/xlink" content-type="arpha" xlink:type="simple">6DCBC4DB-07B4-5367-B49F-B6FD1A7C9B75</object-id><label>Figure 18.</label><caption><p>Distribution map of <italic><tp:taxon-name><tp:taxon-name-part taxon-name-part-type="genus" reg="Ilocomba">Ilocomba</tp:taxon-name-part></tp:taxon-name></italic> species in Colombia. Background shows elevation gradient in meters.</p></caption><graphic xmlns:xlink="http://www.w3.org/1999/xlink" xlink:href="zookeys-1278-019_article-162601__-g018.jpg" id="oo_1602775.jpg" position="float" orientation="portrait" xlink:type="simple"><uri content-type="original_file" xlink:type="simple">https://binary.pensoft.net/fig/1602775</uri></graphic></fig></tp:treatment-sec></tp:taxon-treatment>
