# Supplementary material for: Morphological and molecular evidence support a new species of the genus Ilocomba Brescovit, 1997 (Araneae, Anyphaenidae, Anyphaeninae) from the Andes of Colombia
Source: Zookeys. 2026 Apr 22;1278:19–51. doi: 10.3897/zookeys.1278.162601 (PMC13129551; doi:10.3897/zookeys.1278.162601)
Supplement: XML Treatment for Ilocomba yotoco [file zookeys.1278.162601-treatment3.xml]

<!DOCTYPE tp:taxon-treatment
  PUBLIC "-//TaxonX//DTD Taxonomic Treatment Publishing DTD v0 20100105//EN" "tax-treatment-NSO.dtd">
<tp:taxon-treatment xmlns:tp="http://www.plazi.org/taxpub"><tp:treatment-meta><kwd-group><label>Taxon classification</label><kwd>
                <named-content content-type="kingdom">Animalia</named-content>
              </kwd><kwd>
                <named-content content-type="order">Araneae</named-content>
              </kwd><kwd>
                <named-content content-type="family">Anyphaenidae</named-content>
              </kwd></kwd-group><mixed-citation publication-type="journal"><person-group><name><surname>Martínez</surname><given-names>Leonel</given-names></name><name><surname>Eyes-Escalante</surname><given-names>Melisa</given-names></name><name><surname>Cabra-García</surname><given-names>Jimmy</given-names></name></person-group><article-title>Morphological and molecular evidence support a new species of the genus <italic><tp:taxon-name><tp:taxon-name-part taxon-name-part-type="genus" reg="Ilocomba">Ilocomba</tp:taxon-name-part></tp:taxon-name></italic> Brescovit, 1997 (<tp:taxon-name><tp:taxon-name-part taxon-name-part-type="order" reg="Araneae">Araneae</tp:taxon-name-part></tp:taxon-name>, <tp:taxon-name><tp:taxon-name-part taxon-name-part-type="family" reg="Anyphaenidae">Anyphaenidae</tp:taxon-name-part></tp:taxon-name>, <tp:taxon-name><tp:taxon-name-part taxon-name-part-type="subfamily" reg="Anyphaeninae">Anyphaeninae</tp:taxon-name-part></tp:taxon-name>) from the Andes of Colombia</article-title><source>Zookeys</source><day>22</day><month>04</month><year>2026</year><volume>1278</volume><fpage>19</fpage><lpage>51</lpage><pub-id pub-id-type="doi">10.3897/zookeys.1278.162601</pub-id></mixed-citation></tp:treatment-meta><tp:nomenclature><tp:taxon-name><object-id xmlns:xlink="http://www.w3.org/1999/xlink" content-type="arpha" xlink:type="simple">56A17659-D68B-5B10-9654-39D210119298</object-id>
                    		<tp:taxon-name-part taxon-name-part-type="genus" reg="Ilocomba">Ilocomba</tp:taxon-name-part> <tp:taxon-name-part taxon-name-part-type="species" reg="yotoco">yotoco</tp:taxon-name-part>
                    	
                    		<object-id xmlns:xlink="http://www.w3.org/1999/xlink" content-type="zoobank" xlink:type="simple">https://zoobank.org/762EB147-FAA5-48A7-9EED-4EF16F73A225</object-id>
                    	</tp:taxon-name><tp:taxon-authority>Martínez &amp; Cabra-García</tp:taxon-authority><tp:taxon-status xmlns:xlink="http://www.w3.org/1999/xlink" xlink:type="simple">sp. nov.</tp:taxon-status><xref ref-type="fig" rid="F10">Figs 10</xref><xref ref-type="fig" rid="F11">, 11</xref><xref ref-type="fig" rid="F12">, 12</xref><xref ref-type="fig" rid="F13">, 13</xref><xref ref-type="fig" rid="F14">, 14</xref><xref ref-type="fig" rid="F15">, 15</xref><xref ref-type="fig" rid="F17">, 17D–F</xref><tp:nomenclature-citation-list><tp:nomenclature-citation><tp:taxon-name><tp:taxon-name-part taxon-name-part-type="genus" reg="Ilocomba">Ilocomba</tp:taxon-name-part> <tp:taxon-name-part taxon-name-part-type="species" reg="marta">marta</tp:taxon-name-part></tp:taxon-name><comment> Brescovit, 1997: 83 (one male from Yotoco [<named-content xmlns:xlink="http://www.w3.org/1999/xlink" content-type="dwc:verbatimCoordinates" xlink:type="simple">3°50'N, 76°20'W</named-content>], Valle del Cauca Colombia, XII.1976, W. Eberhad leg, deposited in MCZ, examined). Misidentification.</comment></tp:nomenclature-citation></tp:nomenclature-citation-list></tp:nomenclature><tp:treatment-sec sec-type="Type material"><title>Type material.</title><p><bold><italic>Holotype</italic></bold>. Colombia. 1 ♂ alpha; Valle del Cauca, Reserva Bosque Yotoco, sitio 2, parcela 1; (<named-content xmlns:xlink="http://www.w3.org/1999/xlink" content-type="dwc:verbatimCoordinates" xlink:type="simple">3°52'31.93"N, 76°26'9.36"W</named-content>); <abbrev xmlns:xlink="http://www.w3.org/1999/xlink" xlink:title="altitude" xlink:type="simple">alt</abbrev>. 1590 m.; 19 Sep. 2021; J. Cabra leg.; beating; <named-content xmlns:xlink="http://www.w3.org/1999/xlink" content-type="dwc:collectionCode" xlink:title="Museo de Entomología de la Universidad del Valle" xlink:href="https://scientific-collections.gbif.org/collection/073decf2-d74b-48f1-9a24-c764a46082d3" xlink:type="simple">MUSENUV</named-content>-Ar 2256.</p><p><bold><italic>Paratypes</italic></bold>. Same data as for holotype; beta male, 1 ♂ (<named-content xmlns:xlink="http://www.w3.org/1999/xlink" content-type="dwc:collectionCode" xlink:title="Museo de Entomología de la Universidad del Valle" xlink:href="https://scientific-collections.gbif.org/collection/073decf2-d74b-48f1-9a24-c764a46082d3" xlink:type="simple">MUSENUV</named-content>-Ar 225); 1 ♀ (<named-content xmlns:xlink="http://www.w3.org/1999/xlink" content-type="dwc:collectionCode" xlink:title="Museo de Entomología de la Universidad del Valle" xlink:href="https://scientific-collections.gbif.org/collection/073decf2-d74b-48f1-9a24-c764a46082d3" xlink:type="simple">MUSENUV</named-content>-Ar 2255); 1 ♂ (vchLAM-418, <named-content xmlns:xlink="http://www.w3.org/1999/xlink" content-type="dwc:collectionCode" xlink:title="Museo de Entomología de la Universidad del Valle" xlink:href="https://scientific-collections.gbif.org/collection/073decf2-d74b-48f1-9a24-c764a46082d3" xlink:type="simple">MUSENUV</named-content>-Ar 2254); 1 ♀ (<named-content xmlns:xlink="http://www.w3.org/1999/xlink" content-type="dwc:collectionCode" xlink:title="Museo de Entomología de la Universidad del Valle" xlink:href="https://scientific-collections.gbif.org/collection/073decf2-d74b-48f1-9a24-c764a46082d3" xlink:type="simple">MUSENUV</named-content>-Ar 2254).</p></tp:treatment-sec><tp:treatment-sec sec-type="Etymology"><title>Etymology.</title><p>The specific epithet yotoco refers to the Reserva Forestal Bosque de Yotoco, located in the department of Valle del Cauca, Colombia, where the type specimens were collected. The name also honors the reserve’s ongoing efforts to conserve the biodiversity in the Andean montane forest in Colombia. The name is used as a noun in apposition.</p></tp:treatment-sec><tp:treatment-sec sec-type="Diagnosis"><title>Diagnosis.</title><p>Males of <italic><tp:taxon-name><tp:taxon-name-part taxon-name-part-type="genus" reg="Ilocomba">Ilocomba</tp:taxon-name-part> <tp:taxon-name-part taxon-name-part-type="species" reg="yotoco">yotoco</tp:taxon-name-part></tp:taxon-name></italic> Martínez and Cabra-García, sp. nov. can be distinguished from those of <italic><tp:taxon-name><tp:taxon-name-part taxon-name-part-type="genus" reg="Ilocomba">I.</tp:taxon-name-part> <tp:taxon-name-part taxon-name-part-type="species" reg="marta">marta</tp:taxon-name-part></tp:taxon-name></italic> Brescovit, 1997 by the horn-shaped, curved basal process of the cymbium (Figs <xref ref-type="fig" rid="F12">12B–E</xref>, <xref ref-type="fig" rid="F13">13B</xref>, <xref ref-type="fig" rid="F14">14A</xref>, <xref ref-type="fig" rid="F14">14B</xref>) (vs wide, sub-squared, poorly projected, and bearing a small projection in <italic><tp:taxon-name><tp:taxon-name-part taxon-name-part-type="genus" reg="Ilocomba">I.</tp:taxon-name-part> <tp:taxon-name-part taxon-name-part-type="species" reg="marta">marta</tp:taxon-name-part></tp:taxon-name></italic>); the larger retrolateral tibial apophysis with an acuminate tip (Fig. <xref ref-type="fig" rid="F14">14C</xref>) (vs poorly projected and apically pointed in <italic><tp:taxon-name><tp:taxon-name-part taxon-name-part-type="genus" reg="Ilocomba">I.</tp:taxon-name-part> <tp:taxon-name-part taxon-name-part-type="species" reg="marta">marta</tp:taxon-name-part></tp:taxon-name></italic>); and the large, strongly sclerotized, scale-shaped ventral branch of the median apophysis (Figs <xref ref-type="fig" rid="F12">12A</xref>, <xref ref-type="fig" rid="F13">13A</xref>, <xref ref-type="fig" rid="F15">15A–E</xref>) (vs sharp, thin, and pointed in <italic><tp:taxon-name><tp:taxon-name-part taxon-name-part-type="genus" reg="Ilocomba">I.</tp:taxon-name-part> <tp:taxon-name-part taxon-name-part-type="species" reg="marta">marta</tp:taxon-name-part></tp:taxon-name></italic>). Females can be distinguished from all other species in the genus by their anteriorly elongated spermathecae, broader copulatory ducts, and the squared sclerotized sculpture of posterior side of the epigyne (Figs <xref ref-type="fig" rid="F12">12F</xref>, <xref ref-type="fig" rid="F12">12G</xref>, <xref ref-type="fig" rid="F13">13C</xref>, <xref ref-type="fig" rid="F13">13D</xref>).</p><fig id="F10" position="float" orientation="portrait"><object-id xmlns:xlink="http://www.w3.org/1999/xlink" content-type="doi" xlink:type="simple">10.3897/zookeys.1278.162601.figure10</object-id><object-id xmlns:xlink="http://www.w3.org/1999/xlink" content-type="arpha" xlink:type="simple">47D73A5B-B418-54E4-AA09-6B29C0C50EEE</object-id><label>Figure 10.</label><caption><p><italic><tp:taxon-name><tp:taxon-name-part taxon-name-part-type="genus" reg="Ilocomba">Ilocomba</tp:taxon-name-part> <tp:taxon-name-part taxon-name-part-type="species" reg="yotoco">yotoco</tp:taxon-name-part></tp:taxon-name></italic> sp. nov., alpha male, holotype (<named-content xmlns:xlink="http://www.w3.org/1999/xlink" content-type="dwc:collectionCode" xlink:title="Museo de Entomología de la Universidad del Valle" xlink:href="https://scientific-collections.gbif.org/collection/073decf2-d74b-48f1-9a24-c764a46082d3" xlink:type="simple">MUSENUV</named-content>-Ar 2256). A. Habitus, dorsal view; B. Carapace, dorsal view; C. Habitus, ventral view; D. Sternum.</p></caption><graphic xmlns:xlink="http://www.w3.org/1999/xlink" xlink:href="zookeys-1278-019_article-162601__-g010.jpg" id="oo_1602767.jpg" position="float" orientation="portrait" xlink:type="simple"><uri content-type="original_file" xlink:type="simple">https://binary.pensoft.net/fig/1602767</uri></graphic></fig><fig id="F11" position="float" orientation="portrait"><object-id xmlns:xlink="http://www.w3.org/1999/xlink" content-type="doi" xlink:type="simple">10.3897/zookeys.1278.162601.figure11</object-id><object-id xmlns:xlink="http://www.w3.org/1999/xlink" content-type="arpha" xlink:type="simple">A34599C4-DEE5-5A34-B795-47373324BC4E</object-id><label>Figure 11.</label><caption><p><italic><tp:taxon-name><tp:taxon-name-part taxon-name-part-type="genus" reg="Ilocomba">Ilocomba</tp:taxon-name-part> <tp:taxon-name-part taxon-name-part-type="species" reg="yotoco">yotoco</tp:taxon-name-part></tp:taxon-name></italic> sp. nov., female, paratype (<named-content xmlns:xlink="http://www.w3.org/1999/xlink" content-type="dwc:collectionCode" xlink:title="Museo de Entomología de la Universidad del Valle" xlink:href="https://scientific-collections.gbif.org/collection/073decf2-d74b-48f1-9a24-c764a46082d3" xlink:type="simple">MUSENUV</named-content>-Ar 2255). A. Habitus, dorsal view; B. Carapace, dorsal view; C. Habitus, ventral view; D. Sternum.</p></caption><graphic xmlns:xlink="http://www.w3.org/1999/xlink" xlink:href="zookeys-1278-019_article-162601__-g011.jpg" id="oo_1602768.jpg" position="float" orientation="portrait" xlink:type="simple"><uri content-type="original_file" xlink:type="simple">https://binary.pensoft.net/fig/1602768</uri></graphic></fig><fig id="F12" position="float" orientation="portrait"><object-id xmlns:xlink="http://www.w3.org/1999/xlink" content-type="doi" xlink:type="simple">10.3897/zookeys.1278.162601.figure12</object-id><object-id xmlns:xlink="http://www.w3.org/1999/xlink" content-type="arpha" xlink:type="simple">B162AB39-987E-5629-8DFD-0EF87758BAC5</object-id><label>Figure 12.</label><caption><p><italic><tp:taxon-name><tp:taxon-name-part taxon-name-part-type="genus" reg="Ilocomba">Ilocomba</tp:taxon-name-part> <tp:taxon-name-part taxon-name-part-type="species" reg="yotoco">yotoco</tp:taxon-name-part></tp:taxon-name></italic> sp. nov., male, holotype (<named-content xmlns:xlink="http://www.w3.org/1999/xlink" content-type="dwc:collectionCode" xlink:title="Museo de Entomología de la Universidad del Valle" xlink:href="https://scientific-collections.gbif.org/collection/073decf2-d74b-48f1-9a24-c764a46082d3" xlink:type="simple">MUSENUV</named-content>-Ar 2256), left palp. A. Ventral view; B. Prolateral view; C. Retrolateral view; D. Dorsal view; E. Retrolateral view, whole palp (arrow indicates a conical projection at dorsal end of tibia). Female (<named-content xmlns:xlink="http://www.w3.org/1999/xlink" content-type="dwc:collectionCode" xlink:title="Museo de Entomología de la Universidad del Valle" xlink:href="https://scientific-collections.gbif.org/collection/073decf2-d74b-48f1-9a24-c764a46082d3" xlink:type="simple">MUSENUV</named-content>-Ar 2255), genitalia. F. Ventral view; G. Dorsal view.</p></caption><graphic xmlns:xlink="http://www.w3.org/1999/xlink" xlink:href="zookeys-1278-019_article-162601__-g012.jpg" id="oo_1602769.jpg" position="float" orientation="portrait" xlink:type="simple"><uri content-type="original_file" xlink:type="simple">https://binary.pensoft.net/fig/1602769</uri></graphic></fig><fig id="F13" position="float" orientation="portrait"><object-id xmlns:xlink="http://www.w3.org/1999/xlink" content-type="doi" xlink:type="simple">10.3897/zookeys.1278.162601.figure13</object-id><object-id xmlns:xlink="http://www.w3.org/1999/xlink" content-type="arpha" xlink:type="simple">BACB4CC2-AD45-5456-87D7-B3E3DD5BF3D7</object-id><label>Figure 13.</label><caption><p><italic><tp:taxon-name><tp:taxon-name-part taxon-name-part-type="genus" reg="Ilocomba">Ilocomba</tp:taxon-name-part> <tp:taxon-name-part taxon-name-part-type="species" reg="yotoco">yotoco</tp:taxon-name-part></tp:taxon-name></italic> sp. nov., male, holotype (<named-content xmlns:xlink="http://www.w3.org/1999/xlink" content-type="dwc:collectionCode" xlink:title="Museo de Entomología de la Universidad del Valle" xlink:href="https://scientific-collections.gbif.org/collection/073decf2-d74b-48f1-9a24-c764a46082d3" xlink:type="simple">MUSENUV</named-content>-Ar 2256), left palp. A. Ventral view; B. Retrolateral view. Female (<named-content xmlns:xlink="http://www.w3.org/1999/xlink" content-type="dwc:collectionCode" xlink:title="Museo de Entomología de la Universidad del Valle" xlink:href="https://scientific-collections.gbif.org/collection/073decf2-d74b-48f1-9a24-c764a46082d3" xlink:type="simple">MUSENUV</named-content>-Ar 2255), genitalia. C. Ventral view; D. Dorsal view.</p></caption><graphic xmlns:xlink="http://www.w3.org/1999/xlink" xlink:href="zookeys-1278-019_article-162601__-g013.jpg" id="oo_1602770.jpg" position="float" orientation="portrait" xlink:type="simple"><uri content-type="original_file" xlink:type="simple">https://binary.pensoft.net/fig/1602770</uri></graphic></fig><fig id="F14" position="float" orientation="portrait"><object-id xmlns:xlink="http://www.w3.org/1999/xlink" content-type="doi" xlink:type="simple">10.3897/zookeys.1278.162601.figure14</object-id><object-id xmlns:xlink="http://www.w3.org/1999/xlink" content-type="arpha" xlink:type="simple">8C89DBE9-D706-5B11-8DB8-779665A21A18</object-id><label>Figure 14.</label><caption><p><italic><tp:taxon-name><tp:taxon-name-part taxon-name-part-type="genus" reg="Ilocomba">Ilocomba</tp:taxon-name-part> <tp:taxon-name-part taxon-name-part-type="species" reg="yotoco">yotoco</tp:taxon-name-part></tp:taxon-name></italic> sp. nov., male (<named-content xmlns:xlink="http://www.w3.org/1999/xlink" content-type="dwc:collectionCode" xlink:title="Museo de Entomología de la Universidad del Valle" xlink:href="https://scientific-collections.gbif.org/collection/073decf2-d74b-48f1-9a24-c764a46082d3" xlink:type="simple">MUSENUV</named-content>-Ar 2255; vchLAM-418), left palp, <abbrev xmlns:xlink="http://www.w3.org/1999/xlink" xlink:title="scanning electron microscopy" xlink:type="simple">SEM</abbrev> images. A. Retrolateral view; B. Same, closed-up, details of the cymbial projection; C. Retrolateral tibial apophysis; D. Cuticular detail of cymbial projection.</p></caption><graphic xmlns:xlink="http://www.w3.org/1999/xlink" xlink:href="zookeys-1278-019_article-162601__-g014.jpg" id="oo_1602771.jpg" position="float" orientation="portrait" xlink:type="simple"><uri content-type="original_file" xlink:type="simple">https://binary.pensoft.net/fig/1602771</uri></graphic></fig><fig id="F15" position="float" orientation="portrait"><object-id xmlns:xlink="http://www.w3.org/1999/xlink" content-type="doi" xlink:type="simple">10.3897/zookeys.1278.162601.figure15</object-id><object-id xmlns:xlink="http://www.w3.org/1999/xlink" content-type="arpha" xlink:type="simple">76F5A272-28D6-5089-9D02-B966A2B9A918</object-id><label>Figure 15.</label><caption><p><italic><tp:taxon-name><tp:taxon-name-part taxon-name-part-type="genus" reg="Ilocomba">Ilocomba</tp:taxon-name-part> <tp:taxon-name-part taxon-name-part-type="species" reg="yotoco">yotoco</tp:taxon-name-part></tp:taxon-name></italic> sp. nov., male (<named-content xmlns:xlink="http://www.w3.org/1999/xlink" content-type="dwc:collectionCode" xlink:title="Museo de Entomología de la Universidad del Valle" xlink:href="https://scientific-collections.gbif.org/collection/073decf2-d74b-48f1-9a24-c764a46082d3" xlink:type="simple">MUSENUV</named-content>-Ar 2254), left copulatory bulb, <abbrev xmlns:xlink="http://www.w3.org/1999/xlink" xlink:title="scanning electron microscopy" xlink:type="simple">SEM</abbrev> images. A. Ventral view; B. Retrolateral view; C. Apico-ventral view; D. Median apophysis, ventral view; E. Median apophysis retrolateral view.</p></caption><graphic xmlns:xlink="http://www.w3.org/1999/xlink" xlink:href="zookeys-1278-019_article-162601__-g015.jpg" id="oo_1602772.jpg" position="float" orientation="portrait" xlink:type="simple"><uri content-type="original_file" xlink:type="simple">https://binary.pensoft.net/fig/1602772</uri></graphic></fig></tp:treatment-sec><tp:treatment-sec sec-type="Description"><title>Description.</title><p><bold>Male</bold> (holotype, <named-content xmlns:xlink="http://www.w3.org/1999/xlink" content-type="dwc:collectionCode" xlink:title="Museo de Entomología de la Universidad del Valle" xlink:href="https://scientific-collections.gbif.org/collection/073decf2-d74b-48f1-9a24-c764a46082d3" xlink:type="simple">MUSENUV</named-content>-Ar 2256). Coloration (Fig. <xref ref-type="fig" rid="F10">10A–D</xref>). Carapace light brown, with two broad, lateral, longitudinal bands covered with black setae; margins bearing abundant white setae. Cephalic region more pigmented, densely covered with white setae; fovea clothed with black setae. Chelicerae dark brown. Endites, labium, and sternum brown; labium more pigmented; sternum bordered by a dark band, projecting triangularly toward center as paired dark triangles. Legs pale yellow; coxae slightly bordered with black. Femora pale yellow proximally, with dense dark mottling and scattered black patches distally on all legs. Patellae to tarsi pale yellow-brown, with multiple dark spots and incomplete transverse bands; markings more defined and abundant on legs I and II. Abdomen pale beige, with a short, broad, median dark band on anterior dorsum; medial region with two wide, longitudinal, dark bands; lateral regions bearing numerous dark dots, extending onto ventral surface; posterior region with a broad dark patch. Venter cream-colored; epigastric area with large dark patch; spiracle surrounded by dark pigmentation. Spinnerets pale beige, encircled by scattered dark patches. Total length 3.81, carapace length 1.91, width 1.37, height 0.90. Clypeus height 0.07. Eye diameters and interdistances: <abbrev xmlns:xlink="http://www.w3.org/1999/xlink" xlink:title="anterior median eye" xlink:type="simple">AME</abbrev> 0.06, <abbrev xmlns:xlink="http://www.w3.org/1999/xlink" xlink:title="anterior lateral eye" xlink:type="simple">ALE</abbrev> 0.11, <abbrev xmlns:xlink="http://www.w3.org/1999/xlink" xlink:title="posterior median eye" xlink:type="simple">PME</abbrev> 0.14, <abbrev xmlns:xlink="http://www.w3.org/1999/xlink" xlink:title="posterior lateral eye" xlink:type="simple">PLE</abbrev> 0.13; <abbrev xmlns:xlink="http://www.w3.org/1999/xlink" xlink:title="anterior median eye" xlink:type="simple">AME</abbrev>–<abbrev xmlns:xlink="http://www.w3.org/1999/xlink" xlink:title="anterior median eye" xlink:type="simple">AME</abbrev> 0.17, <abbrev xmlns:xlink="http://www.w3.org/1999/xlink" xlink:title="anterior median eye" xlink:type="simple">AME</abbrev>–<abbrev xmlns:xlink="http://www.w3.org/1999/xlink" xlink:title="anterior lateral eye" xlink:type="simple">ALE</abbrev> 0.22, <abbrev xmlns:xlink="http://www.w3.org/1999/xlink" xlink:title="posterior median eye" xlink:type="simple">PME</abbrev>–<abbrev xmlns:xlink="http://www.w3.org/1999/xlink" xlink:title="posterior median eye" xlink:type="simple">PME</abbrev> 0.38, <abbrev xmlns:xlink="http://www.w3.org/1999/xlink" xlink:title="posterior median eye" xlink:type="simple">PME</abbrev>–<abbrev xmlns:xlink="http://www.w3.org/1999/xlink" xlink:title="posterior lateral eye" xlink:type="simple">PLE</abbrev> 0.35, <abbrev xmlns:xlink="http://www.w3.org/1999/xlink" xlink:title="anterior lateral eye" xlink:type="simple">ALE</abbrev>–<abbrev xmlns:xlink="http://www.w3.org/1999/xlink" xlink:title="posterior lateral eye" xlink:type="simple">PLE</abbrev> 0.27. Chelicerae 1.11 long, four promarginal teeth, four retromarginal denticles, all restricted to the base. Sternum length 1.09, width 0.80. Leg measurements: leg I—femur 2.18/ patella 0.83/ tibia 2.44/ metatarsus 2.06/ tarsus 0.94/ total 8.45; II—2.09/ 0.85/ 2.44/ 2.08/ 0.94/ 8.40; III—1.31/ 0.47/ 0.90/ 1.25/ 0.37/ 4.30; IV—1.74/ 0.54/ 1.43/ 1.79/ 0.52/ 6.02. Leg spination: I—II tibia v 2-2-0, p 0-0-1, r 0-0-1, metatarsus d p1 m, v 2-0-0, p d1-d1-0, rd1-d1-0; III—IV tibia v 2-2-0, p 1-1, r 1-1, metatarsus d p1 m, v 2-0-2, p d1-1-2, r d1-1-2. Abdomen: length 2.07, epigastric furrow 0.44 from tracheal spiracle, spiracle 1.1 from base of spinnerets. Palp. Femur with conical projection dorsally (Fig. <xref ref-type="fig" rid="F12">12E</xref>, arrow). Retrolateral tibial apophysis short, pointed, dorsally displaced (Figs <xref ref-type="fig" rid="F12">12B–E</xref>, <xref ref-type="fig" rid="F13">13B</xref>, <xref ref-type="fig" rid="F14">14A</xref>, <xref ref-type="fig" rid="F14">14B</xref>). Cymbium almost as long as tibia; basal cymbial projection large, curved toward retrolateral side, with reticulations (Figs <xref ref-type="fig" rid="F12">12B–E</xref>, <xref ref-type="fig" rid="F13">13B</xref>, <xref ref-type="fig" rid="F14">14A</xref>, <xref ref-type="fig" rid="F14">14B</xref>). Tegulum longer than wide; sperm duct forming a single loop (Figs <xref ref-type="fig" rid="F12">12A</xref>, <xref ref-type="fig" rid="F13">13A</xref>, <xref ref-type="fig" rid="F15">15A–E</xref>). Median apophysis with dorsal branch very long, filiform, apically curved; ventral branch strongly sclerotized, laminar, distally expanded (Fig. <xref ref-type="fig" rid="F15">15A–E</xref>).). Embolus long, with broad base, filiform, arising medially on tegulum (Figs <xref ref-type="fig" rid="F12">12A</xref>, <xref ref-type="fig" rid="F13">13A</xref>, <xref ref-type="fig" rid="F15">15A–E</xref>).</p><p><bold>Female</bold> (Paratype, <named-content xmlns:xlink="http://www.w3.org/1999/xlink" content-type="dwc:collectionCode" xlink:title="Museo de Entomología de la Universidad del Valle" xlink:href="https://scientific-collections.gbif.org/collection/073decf2-d74b-48f1-9a24-c764a46082d3" xlink:type="simple">MUSENUV</named-content>-Ar 2254). Coloration as in the male, but less pigmented (Fig. <xref ref-type="fig" rid="F11">11A–D</xref>). Total length 3.42, carapace length 1.46, width 1.11, high 0.71. Clypeus height 0.03. Eye diameters and interdistances: <abbrev xmlns:xlink="http://www.w3.org/1999/xlink" xlink:title="anterior median eye" xlink:type="simple">AME</abbrev> 0.05, <abbrev xmlns:xlink="http://www.w3.org/1999/xlink" xlink:title="anterior lateral eye" xlink:type="simple">ALE</abbrev> 0.10, <abbrev xmlns:xlink="http://www.w3.org/1999/xlink" xlink:title="posterior median eye" xlink:type="simple">PME</abbrev> 0.11, <abbrev xmlns:xlink="http://www.w3.org/1999/xlink" xlink:title="posterior lateral eye" xlink:type="simple">PLE</abbrev> 0.09; <abbrev xmlns:xlink="http://www.w3.org/1999/xlink" xlink:title="anterior median eye" xlink:type="simple">AME</abbrev>–<abbrev xmlns:xlink="http://www.w3.org/1999/xlink" xlink:title="anterior median eye" xlink:type="simple">AME</abbrev> 0.13, <abbrev xmlns:xlink="http://www.w3.org/1999/xlink" xlink:title="anterior median eye" xlink:type="simple">AME</abbrev>–<abbrev xmlns:xlink="http://www.w3.org/1999/xlink" xlink:title="anterior lateral eye" xlink:type="simple">ALE</abbrev> 0.17, <abbrev xmlns:xlink="http://www.w3.org/1999/xlink" xlink:title="posterior median eye" xlink:type="simple">PME</abbrev>–<abbrev xmlns:xlink="http://www.w3.org/1999/xlink" xlink:title="posterior median eye" xlink:type="simple">PME</abbrev> 0.29, <abbrev xmlns:xlink="http://www.w3.org/1999/xlink" xlink:title="posterior median eye" xlink:type="simple">PME</abbrev>–<abbrev xmlns:xlink="http://www.w3.org/1999/xlink" xlink:title="posterior lateral eye" xlink:type="simple">PLE</abbrev> 0.28, <abbrev xmlns:xlink="http://www.w3.org/1999/xlink" xlink:title="anterior lateral eye" xlink:type="simple">ALE</abbrev>–<abbrev xmlns:xlink="http://www.w3.org/1999/xlink" xlink:title="posterior lateral eye" xlink:type="simple">PLE</abbrev> 0.20. Chelicerae 0.54 long, four promarginal teeth, four retromarginal denticles. Sternum length 0.87, width 0.64. Leg measurements: leg I—femur 1.31/ patella 0.58/ tibia 1.34/ metatarsus 1.11/ tarsus 0.55/ total 4.89; II—0.89/ 0.49 / 0.85/ 0.79 / 0.43/ 3.45; III—0.84/ 0.40/ 0.65/ 0.75/ 0.35/ 2.99; IV—1.41/ 0.49/ 1.13/ 1.25 / 0.41/ 4.69. Leg spination: I—II tibia v 2-2-0, p 1-1-0, r 1-1-0, metatarsus d p1, v 2-0-0, p d1-d1-0, rd1-d1-0; III—tibia d r 1-0-0, v 2-0-2, p 0-1-1, r 0-1-1, metatarsus d p1 m, v 2-0-2, p 0-1-2, r 0-1-2; IV—tibia d 1-0-0, v r 1-r1-2, p 0-1-1, r 0-1-1, metatarsus d p1 m, 2-0-2, p 1-1-2, r 1-1-2. Abdomen: length 2.03, epigastric furrow 0.40 from tracheal spiracle, spiracle 1.25 from base of spinnerets. Epigynal plate sclerotized, with large, rounded copulatory openings situated anteriorly (Fig. <xref ref-type="fig" rid="F12">12F</xref>). Posterior region squared, with sclerotized margins (Fig. <xref ref-type="fig" rid="F12">12F</xref>). Internally, copulatory ducts short, curved, very broad, positioned anteriorly (Figs <xref ref-type="fig" rid="F12">12G</xref>, <xref ref-type="fig" rid="F13">13D</xref>). Spermathecae large, elongate anteriorly. Fertilization ducts shorter than spermathecae (Figs <xref ref-type="fig" rid="F12">12G</xref>, <xref ref-type="fig" rid="F13">13D</xref>).</p></tp:treatment-sec><tp:treatment-sec sec-type="Variation"><title>Variation.</title><p>Males (<italic>n</italic> = 4): total length: 3.05–3.81; carapace length: 1.51–1.98. Females (<italic>n</italic> = 2): total length: 3.11–3.42; carapace length: 1.35–1.46. Brown tones may appear darker in some specimens; the pattern of markings may vary slightly in distribution, and the spots sometimes appear black rather than dark green. No variation in genital morphology was observed between alpha and beta males.</p></tp:treatment-sec><tp:treatment-sec sec-type="Distribution"><title>Distribution.</title><p>Only known from Valle del Cauca department, Colombia (Fig. <xref ref-type="fig" rid="F18">18</xref>).</p><fig id="F16" position="float" orientation="portrait"><object-id xmlns:xlink="http://www.w3.org/1999/xlink" content-type="doi" xlink:type="simple">10.3897/zookeys.1278.162601.figure16</object-id><object-id xmlns:xlink="http://www.w3.org/1999/xlink" content-type="arpha" xlink:type="simple">0C25FDAF-55F7-5F93-926E-AA5766C67211</object-id><label>Figure 16.</label><caption><p><italic><tp:taxon-name><tp:taxon-name-part taxon-name-part-type="genus" reg="Ilocomba">Ilocomba</tp:taxon-name-part> <tp:taxon-name-part taxon-name-part-type="species" reg="yotoco">yotoco</tp:taxon-name-part></tp:taxon-name></italic> sp. nov., beta male (<named-content xmlns:xlink="http://www.w3.org/1999/xlink" content-type="dwc:collectionCode" xlink:title="Museo de Entomología de la Universidad del Valle" xlink:href="https://scientific-collections.gbif.org/collection/073decf2-d74b-48f1-9a24-c764a46082d3" xlink:type="simple">MUSENUV</named-content>-Ar 2254). A. Habitus, dorsal view; B. Carapace, dorsal view; C. Habitus, ventral view; D. Sternum.</p></caption><graphic xmlns:xlink="http://www.w3.org/1999/xlink" xlink:href="zookeys-1278-019_article-162601__-g016.jpg" id="oo_1602773.jpg" position="float" orientation="portrait" xlink:type="simple"><uri content-type="original_file" xlink:type="simple">https://binary.pensoft.net/fig/1602773</uri></graphic></fig><fig id="F17" position="float" orientation="portrait"><object-id xmlns:xlink="http://www.w3.org/1999/xlink" content-type="doi" xlink:type="simple">10.3897/zookeys.1278.162601.figure17</object-id><object-id xmlns:xlink="http://www.w3.org/1999/xlink" content-type="arpha" xlink:type="simple">99677210-CB65-5A37-9C6A-6FF847B91226</object-id><label>Figure 17.</label><caption><p><italic><tp:taxon-name><tp:taxon-name-part taxon-name-part-type="genus" reg="Ilocomba">Ilocomba</tp:taxon-name-part> <tp:taxon-name-part taxon-name-part-type="species" reg="marta">marta</tp:taxon-name-part></tp:taxon-name></italic> Brescovit, 1997, lateral view. A. Alpha male (<abbrev xmlns:xlink="http://www.w3.org/1999/xlink" content-type="institution" xlink:title="Instituto de Ciencias Naturales Universidad Nacional de Colombia, Bogotá" xlink:type="simple">ICN-Ar</abbrev> 13816; vchLAM-00308); B. Beta male (<abbrev xmlns:xlink="http://www.w3.org/1999/xlink" content-type="institution" xlink:title="Instituto de Ciencias Naturales Universidad Nacional de Colombia, Bogotá" xlink:type="simple">ICN-Ar</abbrev> 13819); C. Female (<abbrev xmlns:xlink="http://www.w3.org/1999/xlink" content-type="institution" xlink:title="Instituto de Ciencias Naturales Universidad Nacional de Colombia, Bogotá" xlink:type="simple">ICN-Ar</abbrev> 13817; vchLAM-00309). <italic><tp:taxon-name><tp:taxon-name-part taxon-name-part-type="genus" reg="Ilocomba">Ilocomba</tp:taxon-name-part> <tp:taxon-name-part taxon-name-part-type="species" reg="yotoco">yotoco</tp:taxon-name-part></tp:taxon-name></italic> sp. nov., lateral view. D. Alpha male, holotype (<named-content xmlns:xlink="http://www.w3.org/1999/xlink" content-type="dwc:collectionCode" xlink:title="Museo de Entomología de la Universidad del Valle" xlink:href="https://scientific-collections.gbif.org/collection/073decf2-d74b-48f1-9a24-c764a46082d3" xlink:type="simple">MUSENUV</named-content>-Ar 2256); E. Beta male, paratype (<named-content xmlns:xlink="http://www.w3.org/1999/xlink" content-type="dwc:collectionCode" xlink:title="Museo de Entomología de la Universidad del Valle" xlink:href="https://scientific-collections.gbif.org/collection/073decf2-d74b-48f1-9a24-c764a46082d3" xlink:type="simple">MUSENUV</named-content>-Ar 2254); F. Female, paratype (<named-content xmlns:xlink="http://www.w3.org/1999/xlink" content-type="dwc:collectionCode" xlink:title="Museo de Entomología de la Universidad del Valle" xlink:href="https://scientific-collections.gbif.org/collection/073decf2-d74b-48f1-9a24-c764a46082d3" xlink:type="simple">MUSENUV</named-content>-Ar 2255).</p></caption><graphic xmlns:xlink="http://www.w3.org/1999/xlink" xlink:href="zookeys-1278-019_article-162601__-g017.jpg" id="oo_1602774.jpg" position="float" orientation="portrait" xlink:type="simple"><uri content-type="original_file" xlink:type="simple">https://binary.pensoft.net/fig/1602774</uri></graphic></fig><fig id="F18" position="float" orientation="portrait"><object-id xmlns:xlink="http://www.w3.org/1999/xlink" content-type="doi" xlink:type="simple">10.3897/zookeys.1278.162601.figure18</object-id><object-id xmlns:xlink="http://www.w3.org/1999/xlink" content-type="arpha" xlink:type="simple">6DCBC4DB-07B4-5367-B49F-B6FD1A7C9B75</object-id><label>Figure 18.</label><caption><p>Distribution map of <italic><tp:taxon-name><tp:taxon-name-part taxon-name-part-type="genus" reg="Ilocomba">Ilocomba</tp:taxon-name-part></tp:taxon-name></italic> species in Colombia. Background shows elevation gradient in meters.</p></caption><graphic xmlns:xlink="http://www.w3.org/1999/xlink" xlink:href="zookeys-1278-019_article-162601__-g018.jpg" id="oo_1602775.jpg" position="float" orientation="portrait" xlink:type="simple"><uri content-type="original_file" xlink:type="simple">https://binary.pensoft.net/fig/1602775</uri></graphic></fig></tp:treatment-sec></tp:taxon-treatment>
