# Supplementary material for: Morphological and molecular evidence support a new species of the genus Ilocomba Brescovit, 1997 (Araneae, Anyphaenidae, Anyphaeninae) from the Andes of Colombia
Source: Zookeys. 2026 Apr 22;1278:19–51. doi: 10.3897/zookeys.1278.162601 (PMC13129551; doi:10.3897/zookeys.1278.162601)
Supplement: Supplementary material 1 — Molecular datasets and alignment files for phylogenetic analyses of Ilocomba sp. nov. [file zookeys-1278-019_article-162601__-s001.zip]

Archive with 14 entries (13 files):
- 0_GenBank/
- 0_GenBank/16s
- 0_GenBank/16s.fas
- 0_GenBank/16s.gb
- 0_GenBank/28s
- 0_GenBank/28s.fas
- 0_GenBank/28s.gb
- 0_GenBank/coi
- 0_GenBank/coi.fas
- 0_GenBank/coi.gb
- 0_GenBank/h3
- 0_GenBank/h3.fas
- 0_GenBank/h3.gb
- 0_GenBank/phyloconvert.py
