# Supplementary material for: Morphological and molecular evidence support a new species of the genus Ilocomba Brescovit, 1997 (Araneae, Anyphaenidae, Anyphaeninae) from the Andes of Colombia
Source: Zookeys. 2026 Apr 22;1278:19–51. doi: 10.3897/zookeys.1278.162601 (PMC13129551; doi:10.3897/zookeys.1278.162601)
Supplement: Supplementary material 1 — Molecular datasets and alignment files for phylogenetic analyses of Ilocomba sp. nov. [file zookeys-1278-019_article-162601__-s001.zip › 0_GenBank/16s.fas]

>Hibana_sp_MCH-2003
TTAATAGTATAATCTGCTCAATGATATTAAATAGCCGCAAATATGTGCTAAGGTAGCATAATCATTTGTCTTTTAATTGGAGACCAGAACAAAAGATTGAACATTTTAATTAATTTATCTTAATAAATAATTTAAATTATTTTAAATGTAAAAAAACATTTATTTAAAAGAAAGACGACAAGACCCTATTGAACTTAACTTTAGTTAAACTGGGGCAGTTAATTAATTAATATTTTAATATAAATCATAAATAAATAGACCTATTAAAATTAATTAAATGAACAAGTTACCATAGGGATAACAGCGTAATAATAATTTAAAGACCTAATTTAAATTAATTTTTGCGACCTCGATGTTGAATTAATAACCTAATTATAACGCAATAGTTAATAAAGGAAGTCTGTTCGACTTTTAAAAAATTACATGATTTGAGTTCAGACCGGTGTAAGCCAGGTCGGTTTCTATCTTCTTACAAATTAATATAGTACGAAAGGACCTATTAATATAATTAAATTATAAATTTAGCAGATAAATGCATTAGAATTAGAATCTAATTAACTAATAATATTTACAATTTTAAATATT
>Acanthoceto_acupicta
TTCTATTAGATATTATTAATAGTAAAATCTGCTCAATGATATTAAATAGCCGCTATTTCTGTGCTAAGGTAGCATAATAATTTGTCTTTTAATTAAAGACTAGAACAAAAGATTAAACATTTTAATTAATATATTTAAATTAATAAATTTAATTTATTTTAAATGTAAAAAAACATTTATAAAATAGGAAGACGATAAGACCCTATTAAACTTAACTTTAGTTTAACTGGGGCAGTTAATTAATTAATATTTTAATTCATATAATTATAAAAATTAGATCCTATAAAATAGACATATGATCAAGTTACTATAGGGATAACAGCGTAATATAAATTTAAAGATCTTATTTAAATATAAGATTACGACCTCGATGTTGAATTAATAACCTATATTGTTGCAACAAACAATTTATAAAGGAAGTCTGTTCGACTTTAAAAACATTACA
>Anyphaenoides_clavipes
TTCTATTAGAATTAATTAATAGTATAATCTGCTCAATGAATTTAAATAGCCGCAATTTCTGTGCTAAGGTAGCATAATCATTTGTCTTTTAATTGAAGACTAGAACAAAAGATTGAACATTTTAATTAATTTATTAAAATAAATAATAAAAATTATTTTAAATGTAAAAAAACATTTATTAAAAAGAAAGACGACAAGACCCTATTGAACTTAACTTTAGTTAAACTGGGGCAGTTAATTAATAAATATTTTAATTTAAATATATAAGAAAATGATCTAATTAAATTAATCTCATGAAAAGTTACCATAGGGATAACAGCGTAATAATAATTTCAAGATCTTATTTAAATTAAATTTTGCGACCTCGATGTTGAATTAATAACCTAATAAATGCAATAATATATAAAGGAAGTCTGTTCGACTTTTAAAAAATTACA
>Aysha_proseni
TTCTATTAGAAATTATTAATAGTACAATCTGCTCAATGAACCATTAAATAGCCGCAATTATTTCTGTGCTAAGGTAGCATAATCATTTGTCTTTTAATTGAAGACTAGAACAAAAGATTTAACATTTTAATTAATTTTTTTTAAAAAGAAAATTAAAATTTTTTTTAAATGTAAAAAACCATTTATAAAATAGGAAGACGACAAGACCCTATTGAACTTAACTTCAGTTAAACTGGGGCAGTTAATTAATTATTATTTTAATATTATTAATAATAAAAATTGATCCAATAAAATTGATCACATAATCAAGTTACCATAGGGATAACAGCGTTATAATAATTTTAAGTTCTTATTTAAATTAAATTCTTGCGACCTCGATGTTGAATTTATTACCTAATAGATGCAATAATTTAATCTAAGGAAGTCTGTTCGACTTTTAAAAAATAACA
>Jessica_osoriana
TTCTATTTGAATTAATAAATAGTATAATCTGCTCAATGAATATTTAAATAGCCGCAATTCTGTGCTAAGGTAGCATAATCATTTGTCTTTTAATTGAAGACTAGAACAAAAGATTAAACTTTTTAATTAATTTATTATTTTAAAAAGTTAAAAATTTTTCTAAATGTAAAAAAACATTTATATATATAGAAGACGACAAGACCCTATTGAACTTTACTTTAGTTAAACTGGGGCAGTTAATTAATTATTATTTTAATTATAATTTTTATAAAAATTGATCCAATAAAATTGATCAAATAATTAAGTTACCATAGGGATAACAGCGTTATAATAATTAAAAGATCTTATTTAAATTAATTTTTGCGACCTCGATGTTGAATTTATAACCTATTATAAAAATTTCTATTAACGCAATAGTTTAAAAAGGAAGTCTGTTCGACTTTTAAAAAATTACA
>Xiruana_gracilipes
TTCTATTTGAAATAATCAATAGTATGATCTGCTCAATGAATATTAAATAGCCGCAATTCTGTGCTAAGGTAGCATAATCATTTGTCTTTTAATTGAAGACTAGAACAAAAGATCAAACTTTTTAATTAATTTATATTATTTATTACATAAAATTTATTTTAAATGTAAAAAAACATTTTATAAAAAAGGAAGACGACAAGACCCTATTGAACTTAACTTAAGTTAAACTGGGGCAGTTAATTAATTATAATTTTAATTAAATTATTTATAAAAATTGATCCAATAAAATTGATCAATTAATCAAGTTACCATAGGGATAACAGCGTTATAATAATTAAGAGATCTTATCTAAATTAAATTCTTGCGACCTCGATGTTGAATTTATTACCTAATATATTAACGCAATAGTTTAAAAAGGAAGTCTGTTCGACTTTTAAAAAATTACA
>Anyphaena_accentuata
TTTTAATAGATATAATTATTAATACAATCTGCTCAATGAAAATTAAATAGCCGCAATTTTTGTGCAAAGGTAGCATAATAATTTGTCTTTTAATTGAAGACTAGAACAAAAGATTAAACATTTTAATTAATTTATAATCTTTAAAAATTGAATTTATCCTAAATGTAAAAAGACATTTATATAAAAGGTAGACGACAAGACCCTATTGAACTTAACTTAAGTTTTACTGGGGCAGTAAATTAATTATAATTTTAATTATTTTATTATAAAATTAGATCTAATAAAATTAATTACTTGATTAAGTTACCATAGGGATAACAGCGTAATATTTATTAAAAGATCTTATACAAATAAAAGATTGCGACCTCGATGTTGAATTAATTACCTAATTATACAATGCAATAATTAAAAAAGGAAGTCTGTTCGACTTTTAAAAAATTACA
>Otoniela_adisi
TTTTATTAGAAATAATTAATAATAAAATCTGCTCAATGAATAATTTAAATAGCCGCAATACTGTGCTAAGGTAGCATAATAATTTGTCTTTTAATTGAAGACTAGAACAAAAGATTTAACATTTCAACTAATATATTAATTTTTTAAAATAAAATTTATTCTAAATGTAAAAAAACATTTATTTTTAAGAAAGACGACAAGACCCTATTGAACTTAACTTTAGTTAAACTGGGGCAGTAAATTAATTATAATTTTAATTATAATAATATAATAAAAATCCAATAAAATTGATTATAATCAAGTTACCATAGGGATAACAGCATAATATTTATTTAAAGTTCTTATATAAATAAAAGATTATGACCTCGATGTTGAATTAATTACCTATTAAATTACGCAATAGTTAAGTAAGGAAGTCTGTTCGACTTTTAAATAATTACA
>Josa_calilegua
TTGTGCTAAGGTAGCATAATCATTTGTCTTTTAATTAAAGACTAGAACAAAAGACTGAACATTTTAATTAATTTATTATAATTAAATATTAAATTTATTTTAAATGTAAAAAAACATTTATATACAAAGAAGACGACAAGACCCTATTGAACTTAACTTAAGTTAAACTGGGGCAGTAAATTAATCAATATTTTAATTAAAATACTAAAATAAATAAGACCTAATAAAATTAATCAAATGATCAAGTTACCATAGGGATAACAGCGTAATAAAAATTTAAAGATCTTATTAAAATTAAAAGATTACGACCTCGATGTTGAATTAATTACCTAATTATTGCAATAACGCAATAGTTAAAAAGG
>Buckupiella_imperatriz
CATAATCATTTGTCTTTTAATTAAAGACTAGAACAAAAGATTTAACATTTTAATTTATTTATTAATAATAAAATTTAAAATTTTTTTAAGTGTAAAAAAACACTTATATAAAAAAAAGACGACAAGACCCTATTGAACTTAACTTTAGTTATACTGGGGCAGTATATTAATTAACACTTTAATATAAATATTAAATACAAAATCCAATATAATTGATATAATCAAGTTACCATAGGGATAACAGCGTTATATTTATTAAAAGTTCTTATTAAAATAAATGATTACGACCTCGATGTTGAATTAATTACCTATTTTAACGAAATAGTAAACAAGGAAGTC
>Hatitia_sp_FSC-2016
TTTTATTAGAAATAATTAATAATACAATCTGCTCAATGAATAATTAAATAGCCGCAATTCTGTGCTAAGGTAGCATAATCATTTGTCTTTTAATTGAAGACTAGAACAAAAGATTAAACATTTTAATTAATTTATTTTACTTATAAATTATAATTTATTTTAAATGTAAAAAAACATTTTAATAAAAGGAAGACGACAAGACCCTATTGAACTTAACTTTAGTTAAACTGGGGCAGTTAATTAATTAAAATTTTAATTTATATTTTTAAAAAATATTGATCCAATAAAAATGATCATTTAATTAAGTTACCATAGGGATAACAGCGTTATAATAATTTTAAGATCTTATTTAAATTAATTTTTGCGACCTCGATGTTGAATTAATAACCTATAATATGCAATAATTTAAAAAGGAAGTCTGTTCGACTTTTAAAAAATTACA
>Elaver_sp_FSC-2016
TTCTATTATTATAATTAATAGTAAAATCTGCTCAATGAAATTTAAATAGCCGCAACAATGTGCTAAGGTAGCATAATAATTCGCCTTTTAATTGAAGACTAGAACAAAAGATTTAACAATTTAATTAATATATTATAATTATTATATTAAATTTATTTTAAATGTAAAAAAACATTTTTAAAAAAGAAAGACGATAAGACCCTATTGAACTTAACTATAGTTAAACTGGGGCAGTAAATTAATTATTATTTTAATTTTTATAAAAATATAATTATCTAATTTAATTAATTAAATAAGTTACCATAGGGATAACAGCGTAATTTATATTAAAAGATCTTATATAAATATAAGATTGCGACCTCGATGTTGAATTAATAAACTAAATAACGCAATAGTTAAAAAAGTAAGTCTGTTCGACTTTTAAACAATTACA
>Aysha_lagenifera
TTCTATTAGAAATAATTAATAGTAAAATCTGCTCAATGAATATTAAATAGCCGCAATTTTCTGTGCTAAGGTAGCATAATCATTTGTCTTTTAATTGAAGACTAGAACAAAAGATTTAACATTTTAATTAATTTCTTTTTTAAAAAAATTAAAAATTTTTCCAAATGTAAAAAAACATTTATAAAATAGGAAGACGACAAGACCCTATTGAACTTAACTTTAGTTTAACTGGGGCAGTTAATTAATTATAATTTTAATAACATTTCAAAAATAAATTGATCCAATAAAATTGATTATATGATCAAGTTACCATAGGGATAACAGCGTTATAATAATTTAAAGTTCTTATTTAAGTTAATTTTTGCGACCTCGATGTTGAATTATTACCTATTAGATGCAATAATTTAATAAAGGAAGTCTGTTCGACTTTTTAATAATAACA
>Sanogasta_alticola
TTGTGCTAAGGTAGCATAATCATTTGTCTTTTAATTGAAGACTAGAACAAAAGATTTAACAATCCAATTAATGTATAAAATTAATTATATTAATTTATTTTAAATGTAAAAAAACATTTATAATATAGAAAGACGACAAGACCCTATTAAACTTAACTATAGTTAAACTGGGGCAGTTAATAAAATATTATTTTAATAAAAATAAAATAAAAAAAGATCCAATAAAACTGAATAGATGATCAAGTTACTATAGGGATAACAGCGTAATATTTATCTAAAGATCTTATTTAAATAAAAGATTACGACCTCGATGTTGAATTAATAACCTAAATTATTGCAGCAAATAAACAAAGGAAGT
>Otoniela_quadrivittata
GTAGCATAATCATTTGTCTTTTAATTGAAGACTAGAACAAAAGATTTAACATTTCAATTAATATATTAATTTTTTAAAATAAAATTTATTTTAAATGTAAAAAAACATTTATTTTTTAGAAAGACGACAAGACCCTATTGAACTTAACTTCAGTTAAACTGGGGCAGTAAATTAATTATAATTTTAATTAAAATAAAACAATAAGAATCCAATAAAATTGAACAATCAAGTTACCATAGGGATAACAGCATAATATTTATTCAAAGCTCTTATATAAATAAAAGATTATGACCTCGATGTTGAATTAATTACCTATTAAATTACGCAATAGTTAAGTAAGGAAGTC
