# Supplementary material for: Morphological and molecular evidence support a new species of the genus Ilocomba Brescovit, 1997 (Araneae, Anyphaenidae, Anyphaeninae) from the Andes of Colombia
Source: Zookeys. 2026 Apr 22;1278:19–51. doi: 10.3897/zookeys.1278.162601 (PMC13129551; doi:10.3897/zookeys.1278.162601)
Supplement: Supplementary material 1 — Molecular datasets and alignment files for phylogenetic analyses of Ilocomba sp. nov. [file zookeys-1278-019_article-162601__-s001.zip › 0_GenBank/16s.gb]

LOCUS       AY296713                 585 bp    DNA     linear   INV 06-JAN-2004
DEFINITION  Hibana sp. MCH-2003 16S ribosomal RNA and tRNA-Leu genes, partial
            sequence; mitochondrial genes for mitochondrial products.
ACCESSION   AY296713
VERSION     AY296713.1
KEYWORDS    .
SOURCE      mitochondrion Hibana sp. MCH-2003
  ORGANISM  Hibana sp. MCH-2003
            Eukaryota; Metazoa; Ecdysozoa; Arthropoda; Chelicerata; Arachnida;
            Araneae; Araneomorphae; Entelegynae; Dionycha; Anyphaenidae;
            Hibana.
REFERENCE   1  (bases 1 to 585)
  AUTHORS   Maddison,W.P. and Hedin,M.C.
  TITLE     Jumping spider phylogeny (Araneae: Salticidae)
  JOURNAL   Unpublished
REFERENCE   2  (bases 1 to 585)
  AUTHORS   Maddison,W.P. and Hedin,M.C.
  TITLE     Direct Submission
  JOURNAL   Submitted (12-MAY-2003) Biology, San Diego State University, 5500
            Campanile Drive, San Diego, CA 92115, USA
FEATURES             Location/Qualifiers
     source          1..585
                     /organism="Hibana sp. MCH-2003"
                     /organelle="mitochondrion"
                     /mol_type="genomic DNA"
                     /db_xref="taxon:243508"
     misc_feature    <1..>585
                     /note="contains 16S ribosomal RNA and tRNA-Leu"
ORIGIN      
        1 ttaatagtat aatctgctca atgatattaa atagccgcaa atatgtgcta aggtagcata
       61 atcatttgtc ttttaattgg agaccagaac aaaagattga acattttaat taatttatct
      121 taataaataa tttaaattat tttaaatgta aaaaaacatt tatttaaaag aaagacgaca
      181 agaccctatt gaacttaact ttagttaaac tggggcagtt aattaattaa tattttaata
      241 taaatcataa ataaatagac ctattaaaat taattaaatg aacaagttac catagggata
      301 acagcgtaat aataatttaa agacctaatt taaattaatt tttgcgacct cgatgttgaa
      361 ttaataacct aattataacg caatagttaa taaaggaagt ctgttcgact tttaaaaaat
      421 tacatgattt gagttcagac cggtgtaagc caggtcggtt tctatcttct tacaaattaa
      481 tatagtacga aaggacctat taatataatt aaattataaa tttagcagat aaatgcatta
      541 gaattagaat ctaattaact aataatattt acaattttaa atatt
//

LOCUS       KR558833                 445 bp    DNA     linear   INV 02-NOV-2015
DEFINITION  Acanthoceto acupicta 16S ribosomal RNA gene, partial sequence;
            mitochondrial.
ACCESSION   KR558833
VERSION     KR558833.1
KEYWORDS    .
SOURCE      mitochondrion Acanthoceto acupicta
  ORGANISM  Acanthoceto acupicta
            Eukaryota; Metazoa; Ecdysozoa; Arthropoda; Chelicerata; Arachnida;
            Araneae; Araneomorphae; Entelegynae; Dionycha; Anyphaenidae;
            Acanthoceto.
REFERENCE   1  (bases 1 to 445)
  AUTHORS   Labarque,F.M., Soto,E.M., Ramirez,M.J. and Arnedo,M.A.
  TITLE     Chasing ghosts: The phylogeny of Amaurobioidinae ghost spiders
            (Araneae, Anyphaenidae)
  JOURNAL   Zool. Scr. 44, 550-561 (2015)
REFERENCE   2  (bases 1 to 445)
  AUTHORS   Labarque,F.M., Soto,E.M., Ramirez,M.J. and Arnedo,M.A.
  TITLE     Direct Submission
  JOURNAL   Submitted (05-MAY-2015) Lab. Esp. Colecoes Zoologicas, Instituto
            Butantan, Av. Vital Brasil, 1500, Sao Paulo, SP 05503-900, Brazil
COMMENT     ##Assembly-Data-START##
            Assembly Method       :: Staden Package v. ver. 1.4.0
            Sequencing Technology :: Sanger dideoxy sequencing
            ##Assembly-Data-END##
FEATURES             Location/Qualifiers
     source          1..445
                     /organism="Acanthoceto acupicta"
                     /organelle="mitochondrion"
                     /mol_type="genomic DNA"
                     /specimen_voucher="MACN-Ar 12068"
                     /db_xref="taxon:1742465"
                     /geo_loc_name="Argentina: Buenos Aires, Sierras de Tandil"
     rRNA            <1..>445
                     /product="16S ribosomal RNA"
ORIGIN      
        1 ttctattaga tattattaat agtaaaatct gctcaatgat attaaatagc cgctatttct
       61 gtgctaaggt agcataataa tttgtctttt aattaaagac tagaacaaaa gattaaacat
      121 tttaattaat atatttaaat taataaattt aatttatttt aaatgtaaaa aaacatttat
      181 aaaataggaa gacgataaga ccctattaaa cttaacttta gtttaactgg ggcagttaat
      241 taattaatat tttaattcat ataattataa aaattagatc ctataaaata gacatatgat
      301 caagttacta tagggataac agcgtaatat aaatttaaag atcttattta aatataagat
      361 tacgacctcg atgttgaatt aataacctat attgttgcaa caaacaattt ataaaggaag
      421 tctgttcgac tttaaaaaca ttaca
//

LOCUS       KR558838                 437 bp    DNA     linear   INV 02-NOV-2015
DEFINITION  Anyphaenoides clavipes 16S ribosomal RNA gene, partial sequence;
            mitochondrial.
ACCESSION   KR558838
VERSION     KR558838.1
KEYWORDS    .
SOURCE      mitochondrion Anyphaenoides clavipes
  ORGANISM  Anyphaenoides clavipes
            Eukaryota; Metazoa; Ecdysozoa; Arthropoda; Chelicerata; Arachnida;
            Araneae; Araneomorphae; Entelegynae; Dionycha; Anyphaenidae;
            Anyphaenoides.
REFERENCE   1  (bases 1 to 437)
  AUTHORS   Labarque,F.M., Soto,E.M., Ramirez,M.J. and Arnedo,M.A.
  TITLE     Chasing ghosts: The phylogeny of Amaurobioidinae ghost spiders
            (Araneae, Anyphaenidae)
  JOURNAL   Zool. Scr. 44, 550-561 (2015)
REFERENCE   2  (bases 1 to 437)
  AUTHORS   Labarque,F.M., Soto,E.M., Ramirez,M.J. and Arnedo,M.A.
  TITLE     Direct Submission
  JOURNAL   Submitted (05-MAY-2015) Lab. Esp. Colecoes Zoologicas, Instituto
            Butantan, Av. Vital Brasil, 1500, Sao Paulo, SP 05503-900, Brazil
COMMENT     ##Assembly-Data-START##
            Assembly Method       :: Staden Package v. ver. 1.4.0
            Sequencing Technology :: Sanger dideoxy sequencing
            ##Assembly-Data-END##
FEATURES             Location/Qualifiers
     source          1..437
                     /organism="Anyphaenoides clavipes"
                     /organelle="mitochondrion"
                     /mol_type="genomic DNA"
                     /db_xref="taxon:1742470"
                     /geo_loc_name="Argentina: Misiones, Cainguas, Parque
                     Provincial Salto Encantado"
     rRNA            <1..>437
                     /product="16S ribosomal RNA"
ORIGIN      
        1 ttctattaga attaattaat agtataatct gctcaatgaa tttaaatagc cgcaatttct
       61 gtgctaaggt agcataatca tttgtctttt aattgaagac tagaacaaaa gattgaacat
      121 tttaattaat ttattaaaat aaataataaa aattatttta aatgtaaaaa aacatttatt
      181 aaaaagaaag acgacaagac cctattgaac ttaactttag ttaaactggg gcagttaatt
      241 aataaatatt ttaatttaaa tatataagaa aatgatctaa ttaaattaat ctcatgaaaa
      301 gttaccatag ggataacagc gtaataataa tttcaagatc ttatttaaat taaattttgc
      361 gacctcgatg ttgaattaat aacctaataa atgcaataat atataaagga agtctgttcg
      421 acttttaaaa aattaca
//

LOCUS       KR558843                 449 bp    DNA     linear   INV 02-NOV-2015
DEFINITION  Aysha proseni 16S ribosomal RNA gene, partial sequence;
            mitochondrial.
ACCESSION   KR558843
VERSION     KR558843.1
KEYWORDS    .
SOURCE      mitochondrion Aysha proseni
  ORGANISM  Aysha proseni
            Eukaryota; Metazoa; Ecdysozoa; Arthropoda; Chelicerata; Arachnida;
            Araneae; Araneomorphae; Entelegynae; Dionycha; Anyphaenidae; Aysha.
REFERENCE   1  (bases 1 to 449)
  AUTHORS   Labarque,F.M., Soto,E.M., Ramirez,M.J. and Arnedo,M.A.
  TITLE     Chasing ghosts: The phylogeny of Amaurobioidinae ghost spiders
            (Araneae, Anyphaenidae)
  JOURNAL   Zool. Scr. 44, 550-561 (2015)
REFERENCE   2  (bases 1 to 449)
  AUTHORS   Labarque,F.M., Soto,E.M., Ramirez,M.J. and Arnedo,M.A.
  TITLE     Direct Submission
  JOURNAL   Submitted (05-MAY-2015) Lab. Esp. Colecoes Zoologicas, Instituto
            Butantan, Av. Vital Brasil, 1500, Sao Paulo, SP 05503-900, Brazil
COMMENT     ##Assembly-Data-START##
            Assembly Method       :: Staden Package v. ver. 1.4.0
            Sequencing Technology :: Sanger dideoxy sequencing
            ##Assembly-Data-END##
FEATURES             Location/Qualifiers
     source          1..449
                     /organism="Aysha proseni"
                     /organelle="mitochondrion"
                     /mol_type="genomic DNA"
                     /specimen_voucher="MACN-Ar 28890"
                     /db_xref="taxon:1742486"
                     /geo_loc_name="Uruguay: Maldonado, Arroyo de La Llama"
     rRNA            <1..>449
                     /product="16S ribosomal RNA"
ORIGIN      
        1 ttctattaga aattattaat agtacaatct gctcaatgaa ccattaaata gccgcaatta
       61 tttctgtgct aaggtagcat aatcatttgt cttttaattg aagactagaa caaaagattt
      121 aacattttaa ttaatttttt ttaaaaagaa aattaaaatt ttttttaaat gtaaaaaacc
      181 atttataaaa taggaagacg acaagaccct attgaactta acttcagtta aactggggca
      241 gttaattaat tattatttta atattattaa taataaaaat tgatccaata aaattgatca
      301 cataatcaag ttaccatagg gataacagcg ttataataat tttaagttct tatttaaatt
      361 aaattcttgc gacctcgatg ttgaatttat tacctaatag atgcaataat ttaatctaag
      421 gaagtctgtt cgacttttaa aaaataaca
//

LOCUS       KR558851                 455 bp    DNA     linear   INV 02-NOV-2015
DEFINITION  Jessica osoriana 16S ribosomal RNA gene, partial sequence;
            mitochondrial.
ACCESSION   KR558851
VERSION     KR558851.1
KEYWORDS    .
SOURCE      mitochondrion Jessica osoriana
  ORGANISM  Jessica osoriana
            Eukaryota; Metazoa; Ecdysozoa; Arthropoda; Chelicerata; Arachnida;
            Araneae; Araneomorphae; Entelegynae; Dionycha; Anyphaenidae;
            Jessica.
REFERENCE   1  (bases 1 to 455)
  AUTHORS   Labarque,F.M., Soto,E.M., Ramirez,M.J. and Arnedo,M.A.
  TITLE     Chasing ghosts: The phylogeny of Amaurobioidinae ghost spiders
            (Araneae, Anyphaenidae)
  JOURNAL   Zool. Scr. 44, 550-561 (2015)
REFERENCE   2  (bases 1 to 455)
  AUTHORS   Labarque,F.M., Soto,E.M., Ramirez,M.J. and Arnedo,M.A.
  TITLE     Direct Submission
  JOURNAL   Submitted (05-MAY-2015) Lab. Esp. Colecoes Zoologicas, Instituto
            Butantan, Av. Vital Brasil, 1500, Sao Paulo, SP 05503-900, Brazil
COMMENT     ##Assembly-Data-START##
            Assembly Method       :: Staden Package v. ver. 1.4.0
            Sequencing Technology :: Sanger dideoxy sequencing
            ##Assembly-Data-END##
FEATURES             Location/Qualifiers
     source          1..455
                     /organism="Jessica osoriana"
                     /organelle="mitochondrion"
                     /mol_type="genomic DNA"
                     /db_xref="taxon:1742500"
                     /geo_loc_name="Argentina: Misiones, Cainguas, Parque
                     Provincial Salto Encantado"
     rRNA            <1..>455
                     /product="16S ribosomal RNA"
ORIGIN      
        1 ttctatttga attaataaat agtataatct gctcaatgaa tatttaaata gccgcaattc
       61 tgtgctaagg tagcataatc atttgtcttt taattgaaga ctagaacaaa agattaaact
      121 ttttaattaa tttattattt taaaaagtta aaaatttttc taaatgtaaa aaaacattta
      181 tatatataga agacgacaag accctattga actttacttt agttaaactg gggcagttaa
      241 ttaattatta ttttaattat aatttttata aaaattgatc caataaaatt gatcaaataa
      301 ttaagttacc atagggataa cagcgttata ataattaaaa gatcttattt aaattaattt
      361 ttgcgacctc gatgttgaat ttataaccta ttataaaaat ttctattaac gcaatagttt
      421 aaaaaggaag tctgttcgac ttttaaaaaa ttaca
//

LOCUS       KR558879                 446 bp    DNA     linear   INV 02-NOV-2015
DEFINITION  Xiruana gracilipes 16S ribosomal RNA gene, partial sequence;
            mitochondrial.
ACCESSION   KR558879
VERSION     KR558879.1
KEYWORDS    .
SOURCE      mitochondrion Xiruana gracilipes
  ORGANISM  Xiruana gracilipes
            Eukaryota; Metazoa; Ecdysozoa; Arthropoda; Chelicerata; Arachnida;
            Araneae; Araneomorphae; Entelegynae; Dionycha; Anyphaenidae;
            Xiruana.
REFERENCE   1  (bases 1 to 446)
  AUTHORS   Labarque,F.M., Soto,E.M., Ramirez,M.J. and Arnedo,M.A.
  TITLE     Chasing ghosts: The phylogeny of Amaurobioidinae ghost spiders
            (Araneae, Anyphaenidae)
  JOURNAL   Zool. Scr. 44, 550-561 (2015)
REFERENCE   2  (bases 1 to 446)
  AUTHORS   Labarque,F.M., Soto,E.M., Ramirez,M.J. and Arnedo,M.A.
  TITLE     Direct Submission
  JOURNAL   Submitted (05-MAY-2015) Lab. Esp. Colecoes Zoologicas, Instituto
            Butantan, Av. Vital Brasil, 1500, Sao Paulo, SP 05503-900, Brazil
COMMENT     ##Assembly-Data-START##
            Assembly Method       :: Staden Package v. ver. 1.4.0
            Sequencing Technology :: Sanger dideoxy sequencing
            ##Assembly-Data-END##
FEATURES             Location/Qualifiers
     source          1..446
                     /organism="Xiruana gracilipes"
                     /organelle="mitochondrion"
                     /mol_type="genomic DNA"
                     /specimen_voucher="MACN-Ar 28870"
                     /db_xref="taxon:1742553"
                     /geo_loc_name="Argentina: Misiones, Cainguas, Parque
                     Provincial Salto Encantado"
     rRNA            <1..>446
                     /product="16S ribosomal RNA"
ORIGIN      
        1 ttctatttga aataatcaat agtatgatct gctcaatgaa tattaaatag ccgcaattct
       61 gtgctaaggt agcataatca tttgtctttt aattgaagac tagaacaaaa gatcaaactt
      121 tttaattaat ttatattatt tattacataa aatttatttt aaatgtaaaa aaacatttta
      181 taaaaaagga agacgacaag accctattga acttaactta agttaaactg gggcagttaa
      241 ttaattataa ttttaattaa attatttata aaaattgatc caataaaatt gatcaattaa
      301 tcaagttacc atagggataa cagcgttata ataattaaga gatcttatct aaattaaatt
      361 cttgcgacct cgatgttgaa tttattacct aatatattaa cgcaatagtt taaaaaggaa
      421 gtctgttcga cttttaaaaa attaca
//

LOCUS       KR558880                 443 bp    DNA     linear   INV 02-NOV-2015
DEFINITION  Anyphaena accentuata 16S ribosomal RNA gene, partial sequence;
            mitochondrial.
ACCESSION   KR558880
VERSION     KR558880.1
KEYWORDS    .
SOURCE      mitochondrion Anyphaena accentuata
  ORGANISM  Anyphaena accentuata
            Eukaryota; Metazoa; Ecdysozoa; Arthropoda; Chelicerata; Arachnida;
            Araneae; Araneomorphae; Entelegynae; Dionycha; Anyphaenidae;
            Anyphaena.
REFERENCE   1  (bases 1 to 443)
  AUTHORS   Labarque,F.M., Soto,E.M., Ramirez,M.J. and Arnedo,M.A.
  TITLE     Chasing ghosts: The phylogeny of Amaurobioidinae ghost spiders
            (Araneae, Anyphaenidae)
  JOURNAL   Zool. Scr. 44, 550-561 (2015)
REFERENCE   2  (bases 1 to 443)
  AUTHORS   Labarque,F.M., Soto,E.M., Ramirez,M.J. and Arnedo,M.A.
  TITLE     Direct Submission
  JOURNAL   Submitted (05-MAY-2015) Lab. Esp. Colecoes Zoologicas, Instituto
            Butantan, Av. Vital Brasil, 1500, Sao Paulo, SP 05503-900, Brazil
COMMENT     ##Assembly-Data-START##
            Assembly Method       :: Staden Package v. ver. 1.4.0
            Sequencing Technology :: Sanger dideoxy sequencing
            ##Assembly-Data-END##
FEATURES             Location/Qualifiers
     source          1..443
                     /organism="Anyphaena accentuata"
                     /organelle="mitochondrion"
                     /mol_type="genomic DNA"
                     /specimen_voucher="ARASP000039"
                     /db_xref="taxon:1155750"
                     /geo_loc_name="Belgium: Vlaams Brabat, Tervuren"
     rRNA            <1..>443
                     /product="16S ribosomal RNA"
ORIGIN      
        1 ttttaataga tataattatt aatacaatct gctcaatgaa aattaaatag ccgcaatttt
       61 tgtgcaaagg tagcataata atttgtcttt taattgaaga ctagaacaaa agattaaaca
      121 ttttaattaa tttataatct ttaaaaattg aatttatcct aaatgtaaaa agacatttat
      181 ataaaaggta gacgacaaga ccctattgaa cttaacttaa gttttactgg ggcagtaaat
      241 taattataat tttaattatt ttattataaa attagatcta ataaaattaa ttacttgatt
      301 aagttaccat agggataaca gcgtaatatt tattaaaaga tcttatacaa ataaaagatt
      361 gcgacctcga tgttgaatta attacctaat tatacaatgc aataattaaa aaaggaagtc
      421 tgttcgactt ttaaaaaatt aca
//

LOCUS       KR558881                 441 bp    DNA     linear   INV 02-NOV-2015
DEFINITION  Otoniela adisi 16S ribosomal RNA gene, partial sequence;
            mitochondrial.
ACCESSION   KR558881
VERSION     KR558881.1
KEYWORDS    .
SOURCE      mitochondrion Otoniela adisi
  ORGANISM  Otoniela adisi
            Eukaryota; Metazoa; Ecdysozoa; Arthropoda; Chelicerata; Arachnida;
            Araneae; Araneomorphae; Entelegynae; Dionycha; Anyphaenidae;
            Otoniela.
REFERENCE   1  (bases 1 to 441)
  AUTHORS   Labarque,F.M., Soto,E.M., Ramirez,M.J. and Arnedo,M.A.
  TITLE     Chasing ghosts: The phylogeny of Amaurobioidinae ghost spiders
            (Araneae, Anyphaenidae)
  JOURNAL   Zool. Scr. 44, 550-561 (2015)
REFERENCE   2  (bases 1 to 441)
  AUTHORS   Labarque,F.M., Soto,E.M., Ramirez,M.J. and Arnedo,M.A.
  TITLE     Direct Submission
  JOURNAL   Submitted (05-MAY-2015) Lab. Esp. Colecoes Zoologicas, Instituto
            Butantan, Av. Vital Brasil, 1500, Sao Paulo, SP 05503-900, Brazil
COMMENT     ##Assembly-Data-START##
            Assembly Method       :: Staden Package v. ver. 1.4.0
            Sequencing Technology :: Sanger dideoxy sequencing
            ##Assembly-Data-END##
FEATURES             Location/Qualifiers
     source          1..441
                     /organism="Otoniela adisi"
                     /organelle="mitochondrion"
                     /mol_type="genomic DNA"
                     /specimen_voucher="MACN-Ar 10981"
                     /db_xref="taxon:1742516"
                     /geo_loc_name="Argentina: Buenos Aires, Reserva Natural
                     Otamendi"
     rRNA            <1..>441
                     /product="16S ribosomal RNA"
ORIGIN      
        1 ttttattaga aataattaat aataaaatct gctcaatgaa taatttaaat agccgcaata
       61 ctgtgctaag gtagcataat aatttgtctt ttaattgaag actagaacaa aagatttaac
      121 atttcaacta atatattaat tttttaaaat aaaatttatt ctaaatgtaa aaaaacattt
      181 atttttaaga aagacgacaa gaccctattg aacttaactt tagttaaact ggggcagtaa
      241 attaattata attttaatta taataatata ataaaaatcc aataaaattg attataatca
      301 agttaccata gggataacag cataatattt atttaaagtt cttatataaa taaaagatta
      361 tgacctcgat gttgaattaa ttacctatta aattacgcaa tagttaagta aggaagtctg
      421 ttcgactttt aaataattac a
//

LOCUS       KX817414                 362 bp    DNA     linear   INV 04-NOV-2016
DEFINITION  Josa calilegua isolate A072 16S ribosomal RNA gene, partial
            sequence; mitochondrial.
ACCESSION   KX817414
VERSION     KX817414.1
KEYWORDS    .
SOURCE      mitochondrion Josa calilegua
  ORGANISM  Josa calilegua
            Eukaryota; Metazoa; Ecdysozoa; Arthropoda; Chelicerata; Arachnida;
            Araneae; Araneomorphae; Entelegynae; Dionycha; Anyphaenidae; Josa.
REFERENCE   1  (bases 1 to 362)
  AUTHORS   Ceccarelli,F.S., Opell,B.D., Haddad,C.R., Raven,R.J., Soto,E.M. and
            Ramirez,M.J.
  TITLE     Around the World in Eight Million Years: Historical Biogeography
            and Evolution of the Spray Zone Spider Amaurobioides (Araneae:
            Anyphaenidae)
  JOURNAL   PLoS ONE 11 (10), E0163740 (2016)
   PUBMED   27732621
  REMARK    Publication Status: Online-Only
REFERENCE   2  (bases 1 to 362)
  AUTHORS   Ceccarelli,F.S., Opell,B.D., Haddad,C.R., Raven,R.J., Soto,E.M. and
            Ramirez,M.J.
  TITLE     Direct Submission
  JOURNAL   Submitted (01-SEP-2016) Division de Aracnologia, Museo Argentino de
            Ciencias Naturales, Av. Angel Gallardo 470, Buenos Aires, CABA
            C1405DJR, Argentina
COMMENT     ##Assembly-Data-START##
            Sequencing Technology :: Sanger dideoxy sequencing
            ##Assembly-Data-END##
FEATURES             Location/Qualifiers
     source          1..362
                     /organism="Josa calilegua"
                     /organelle="mitochondrion"
                     /mol_type="genomic DNA"
                     /isolate="A072"
                     /db_xref="taxon:1911957"
     rRNA            <1..>362
                     /product="16S ribosomal RNA"
ORIGIN      
        1 ttgtgctaag gtagcataat catttgtctt ttaattaaag actagaacaa aagactgaac
       61 attttaatta atttattata attaaatatt aaatttattt taaatgtaaa aaaacattta
      121 tatacaaaga agacgacaag accctattga acttaactta agttaaactg gggcagtaaa
      181 ttaatcaata ttttaattaa aatactaaaa taaataagac ctaataaaat taatcaaatg
      241 atcaagttac catagggata acagcgtaat aaaaatttaa agatcttatt aaaattaaaa
      301 gattacgacc tcgatgttga attaattacc taattattgc aataacgcaa tagttaaaaa
      361 gg
//

LOCUS       KX817422                 339 bp    DNA     linear   INV 04-NOV-2016
DEFINITION  Buckupiella imperatriz isolate A139 16S ribosomal RNA gene, partial
            sequence; mitochondrial.
ACCESSION   KX817422
VERSION     KX817422.1
KEYWORDS    .
SOURCE      mitochondrion Buckupiella imperatriz
  ORGANISM  Buckupiella imperatriz
            Eukaryota; Metazoa; Ecdysozoa; Arthropoda; Chelicerata; Arachnida;
            Araneae; Araneomorphae; Entelegynae; Dionycha; Anyphaenidae;
            Buckupiella.
REFERENCE   1  (bases 1 to 339)
  AUTHORS   Ceccarelli,F.S., Opell,B.D., Haddad,C.R., Raven,R.J., Soto,E.M. and
            Ramirez,M.J.
  TITLE     Around the World in Eight Million Years: Historical Biogeography
            and Evolution of the Spray Zone Spider Amaurobioides (Araneae:
            Anyphaenidae)
  JOURNAL   PLoS ONE 11 (10), E0163740 (2016)
   PUBMED   27732621
  REMARK    Publication Status: Online-Only
REFERENCE   2  (bases 1 to 339)
  AUTHORS   Ceccarelli,F.S., Opell,B.D., Haddad,C.R., Raven,R.J., Soto,E.M. and
            Ramirez,M.J.
  TITLE     Direct Submission
  JOURNAL   Submitted (01-SEP-2016) Division de Aracnologia, Museo Argentino de
            Ciencias Naturales, Av. Angel Gallardo 470, Buenos Aires, CABA
            C1405DJR, Argentina
COMMENT     ##Assembly-Data-START##
            Sequencing Technology :: Sanger dideoxy sequencing
            ##Assembly-Data-END##
FEATURES             Location/Qualifiers
     source          1..339
                     /organism="Buckupiella imperatriz"
                     /organelle="mitochondrion"
                     /mol_type="genomic DNA"
                     /isolate="A139"
                     /db_xref="taxon:1911966"
     rRNA            <1..>339
                     /product="16S ribosomal RNA"
ORIGIN      
        1 cataatcatt tgtcttttaa ttaaagacta gaacaaaaga tttaacattt taatttattt
       61 attaataata aaatttaaaa tttttttaag tgtaaaaaaa cacttatata aaaaaaagac
      121 gacaagaccc tattgaactt aactttagtt atactggggc agtatattaa ttaacacttt
      181 aatataaata ttaaatacaa aatccaatat aattgatata atcaagttac catagggata
      241 acagcgttat atttattaaa agttcttatt aaaataaatg attacgacct cgatgttgaa
      301 ttaattacct attttaacga aatagtaaac aaggaagtc
//

LOCUS       KX817423                 442 bp    DNA     linear   INV 04-NOV-2016
DEFINITION  Hatitia sp. FSC-2016 isolate ATOLARAMR000428 16S ribosomal RNA
            gene, partial sequence; mitochondrial.
ACCESSION   KX817423
VERSION     KX817423.1
KEYWORDS    .
SOURCE      mitochondrion Hatitia sp. FSC-2016
  ORGANISM  Hatitia sp. FSC-2016
            Eukaryota; Metazoa; Ecdysozoa; Arthropoda; Chelicerata; Arachnida;
            Araneae; Araneomorphae; Entelegynae; Dionycha; Anyphaenidae;
            Hatitia.
REFERENCE   1  (bases 1 to 442)
  AUTHORS   Ceccarelli,F.S., Opell,B.D., Haddad,C.R., Raven,R.J., Soto,E.M. and
            Ramirez,M.J.
  TITLE     Around the World in Eight Million Years: Historical Biogeography
            and Evolution of the Spray Zone Spider Amaurobioides (Araneae:
            Anyphaenidae)
  JOURNAL   PLoS ONE 11 (10), E0163740 (2016)
   PUBMED   27732621
  REMARK    Publication Status: Online-Only
REFERENCE   2  (bases 1 to 442)
  AUTHORS   Ceccarelli,F.S., Opell,B.D., Haddad,C.R., Raven,R.J., Soto,E.M. and
            Ramirez,M.J.
  TITLE     Direct Submission
  JOURNAL   Submitted (01-SEP-2016) Division de Aracnologia, Museo Argentino de
            Ciencias Naturales, Av. Angel Gallardo 470, Buenos Aires, CABA
            C1405DJR, Argentina
COMMENT     ##Assembly-Data-START##
            Sequencing Technology :: Sanger dideoxy sequencing
            ##Assembly-Data-END##
FEATURES             Location/Qualifiers
     source          1..442
                     /organism="Hatitia sp. FSC-2016"
                     /organelle="mitochondrion"
                     /mol_type="genomic DNA"
                     /isolate="ATOLARAMR000428"
                     /db_xref="taxon:1911970"
     rRNA            <1..>442
                     /product="16S ribosomal RNA"
ORIGIN      
        1 ttttattaga aataattaat aatacaatct gctcaatgaa taattaaata gccgcaattc
       61 tgtgctaagg tagcataatc atttgtcttt taattgaaga ctagaacaaa agattaaaca
      121 ttttaattaa tttattttac ttataaatta taatttattt taaatgtaaa aaaacatttt
      181 aataaaagga agacgacaag accctattga acttaacttt agttaaactg gggcagttaa
      241 ttaattaaaa ttttaattta tatttttaaa aaatattgat ccaataaaaa tgatcattta
      301 attaagttac catagggata acagcgttat aataatttta agatcttatt taaattaatt
      361 tttgcgacct cgatgttgaa ttaataacct ataatatgca ataatttaaa aaggaagtct
      421 gttcgacttt taaaaaatta ca
//

LOCUS       KX817424                 433 bp    DNA     linear   INV 04-NOV-2016
DEFINITION  Elaver sp. FSC-2016 isolate ATOLARAMR000163 16S ribosomal RNA gene,
            partial sequence; mitochondrial.
ACCESSION   KX817424
VERSION     KX817424.1
KEYWORDS    .
SOURCE      mitochondrion Elaver sp. FSC-2016
  ORGANISM  Elaver sp. FSC-2016
            Eukaryota; Metazoa; Ecdysozoa; Arthropoda; Chelicerata; Arachnida;
            Araneae; Araneomorphae; Entelegynae; Dionycha; Clubionidae; Elaver.
REFERENCE   1  (bases 1 to 433)
  AUTHORS   Ceccarelli,F.S., Opell,B.D., Haddad,C.R., Raven,R.J., Soto,E.M. and
            Ramirez,M.J.
  TITLE     Around the World in Eight Million Years: Historical Biogeography
            and Evolution of the Spray Zone Spider Amaurobioides (Araneae:
            Anyphaenidae)
  JOURNAL   PLoS ONE 11 (10), E0163740 (2016)
   PUBMED   27732621
  REMARK    Publication Status: Online-Only
REFERENCE   2  (bases 1 to 433)
  AUTHORS   Ceccarelli,F.S., Opell,B.D., Haddad,C.R., Raven,R.J., Soto,E.M. and
            Ramirez,M.J.
  TITLE     Direct Submission
  JOURNAL   Submitted (01-SEP-2016) Division de Aracnologia, Museo Argentino de
            Ciencias Naturales, Av. Angel Gallardo 470, Buenos Aires, CABA
            C1405DJR, Argentina
COMMENT     ##Assembly-Data-START##
            Sequencing Technology :: Sanger dideoxy sequencing
            ##Assembly-Data-END##
FEATURES             Location/Qualifiers
     source          1..433
                     /organism="Elaver sp. FSC-2016"
                     /organelle="mitochondrion"
                     /mol_type="genomic DNA"
                     /isolate="ATOLARAMR000163"
                     /db_xref="taxon:1911962"
     rRNA            <1..>433
                     /product="16S ribosomal RNA"
ORIGIN      
        1 ttctattatt ataattaata gtaaaatctg ctcaatgaaa tttaaatagc cgcaacaatg
       61 tgctaaggta gcataataat tcgcctttta attgaagact agaacaaaag atttaacaat
      121 ttaattaata tattataatt attatattaa atttatttta aatgtaaaaa aacattttta
      181 aaaaagaaag acgataagac cctattgaac ttaactatag ttaaactggg gcagtaaatt
      241 aattattatt ttaattttta taaaaatata attatctaat ttaattaatt aaataagtta
      301 ccatagggat aacagcgtaa tttatattaa aagatcttat ataaatataa gattgcgacc
      361 tcgatgttga attaataaac taaataacgc aatagttaaa aaagtaagtc tgttcgactt
      421 ttaaacaatt aca
//

LOCUS       KY015729                 442 bp    DNA     linear   INV 30-NOV-2022
DEFINITION  Aysha lagenifera isolate ARAMR000048 16S ribosomal RNA gene,
            partial sequence; mitochondrial.
ACCESSION   KY015729
VERSION     KY015729.1
KEYWORDS    .
SOURCE      mitochondrion Aysha lagenifera
  ORGANISM  Aysha lagenifera
            Eukaryota; Metazoa; Ecdysozoa; Arthropoda; Chelicerata; Arachnida;
            Araneae; Araneomorphae; Entelegynae; Dionycha; Anyphaenidae; Aysha.
REFERENCE   1  (bases 1 to 442)
  AUTHORS   Wheeler,W.C., Coddington,J.A., Crowley,L.M., Dimitrov,D.,
            Goloboff,P.A., Griswold,C.E., Hormiga,G., Prendini,L.,
            Ramirez,M.J., Sierwald,P., Almeida-Silva,L., Alvarez-Padilla,F.,
            Arnedo,M.A., Benavides Silva,L.R., Benjamin,S.P., Bond,J.E.,
            Grismado,C.J., Hasan,E., Hedin,M., Izquierdo,M.A., Labarque,F.M.,
            Ledford,J., Lopardo,L., Maddison,W.P., Miller,J.A.,
            Piacentini,L.N., Platnick,N.I., Polotow,D., Silva-Davila,D.,
            Scharff,N., Szuts,T., Ubick,D., Vink,C.J., Wood,H.M. and Zhang,J.
  TITLE     The spider tree of life: phylogeny of Araneae based on target-gene
            analyses from an extensive taxon sampling
  JOURNAL   Cladistics (2016) In press
  REMARK    Publication Status: Available-Online prior to print
REFERENCE   2  (bases 1 to 442)
  AUTHORS   Wheeler,W.C.
  TITLE     Direct Submission
  JOURNAL   Submitted (18-OCT-2016) Division of Invertebrate Zoology, American
            Museum of Natural History, Central Park West at 79th Street, New
            York, NY 10024-5192, USA
COMMENT     ##Assembly-Data-START##
            Assembly Method       :: Sequencher v. 4.1
            Sequencing Technology :: Sanger dideoxy sequencing
            ##Assembly-Data-END##
FEATURES             Location/Qualifiers
     source          1..442
                     /organism="Aysha lagenifera"
                     /organelle="mitochondrion"
                     /mol_type="genomic DNA"
                     /isolate="ARAMR000048"
                     /specimen_voucher="MACN-Ar"
                     /db_xref="taxon:1956288"
                     /geo_loc_name="Argentina: Buenos Aires"
     rRNA            <1..>442
                     /product="16S ribosomal RNA"
ORIGIN      
        1 ttctattaga aataattaat agtaaaatct gctcaatgaa tattaaatag ccgcaatttt
       61 ctgtgctaag gtagcataat catttgtctt ttaattgaag actagaacaa aagatttaac
      121 attttaatta atttcttttt taaaaaaatt aaaaattttt ccaaatgtaa aaaaacattt
      181 ataaaatagg aagacgacaa gaccctattg aacttaactt tagtttaact ggggcagtta
      241 attaattata attttaataa catttcaaaa ataaattgat ccaataaaat tgattatatg
      301 atcaagttac catagggata acagcgttat aataatttaa agttcttatt taagttaatt
      361 tttgcgacct cgatgttgaa ttattaccta ttagatgcaa taatttaata aaggaagtct
      421 gttcgacttt ttaataataa ca
//

LOCUS       MG815927                 358 bp    DNA     linear   INV 06-MAY-2018
DEFINITION  Sanogasta alticola voucher MACN-Ar 33375 16S ribosomal RNA gene,
            partial sequence; mitochondrial.
ACCESSION   MG815927
VERSION     MG815927.1
KEYWORDS    .
SOURCE      mitochondrion Sanogasta alticola
  ORGANISM  Sanogasta alticola
            Eukaryota; Metazoa; Ecdysozoa; Arthropoda; Chelicerata; Arachnida;
            Araneae; Araneomorphae; Entelegynae; Dionycha; Anyphaenidae;
            Sanogasta.
REFERENCE   1  (bases 1 to 358)
  AUTHORS   Ceccarelli,F.S., Mongiardino Koch,N., Soto,E.M., Barone,M.L.,
            Arnedo,M.A. and Ramirez,M.J.
  TITLE     The grass was greener: Repeated evolution of specialized
            morphologies and habitat shifts in ghost spiders following
            grassland expansion in South America
  JOURNAL   Syst. Biol. (2018) In press
   PUBMED   29669028
  REMARK    Publication Status: Available-Online prior to print
REFERENCE   2  (bases 1 to 358)
  AUTHORS   Ceccarelli,F.S., Mongiardino Koch,N., Soto,E.M., Barone,M.L.,
            Arnedo,M.A. and Ramirez,M.J.
  TITLE     Direct Submission
  JOURNAL   Submitted (17-JAN-2018) Division de Aracnologia, Museo Argentino de
            Ciencias Naturales 'Bernardino Rivadavia', Av. Angel Gallardo 470,
            Buenos Aires, CABA C1405DJR, Argentina
COMMENT     ##Assembly-Data-START##
            Sequencing Technology :: Sanger dideoxy sequencing
            ##Assembly-Data-END##
FEATURES             Location/Qualifiers
     source          1..358
                     /organism="Sanogasta alticola"
                     /organelle="mitochondrion"
                     /mol_type="genomic DNA"
                     /specimen_voucher="MACN-Ar 33375"
                     /db_xref="taxon:2172570"
     rRNA            <1..>358
                     /product="16S ribosomal RNA"
ORIGIN      
        1 ttgtgctaag gtagcataat catttgtctt ttaattgaag actagaacaa aagatttaac
       61 aatccaatta atgtataaaa ttaattatat taatttattt taaatgtaaa aaaacattta
      121 taatatagaa agacgacaag accctattaa acttaactat agttaaactg gggcagttaa
      181 taaaatatta ttttaataaa aataaaataa aaaaagatcc aataaaactg aatagatgat
      241 caagttacta tagggataac agcgtaatat ttatctaaag atcttattta aataaaagat
      301 tacgacctcg atgttgaatt aataacctaa attattgcag caaataaaca aaggaagt
//

LOCUS       MG815944                 346 bp    DNA     linear   INV 06-MAY-2018
DEFINITION  Otoniela quadrivittata voucher MACN-CJG-3312 16S ribosomal RNA
            gene, partial sequence; mitochondrial.
ACCESSION   MG815944
VERSION     MG815944.1
KEYWORDS    .
SOURCE      mitochondrion Otoniela quadrivittata
  ORGANISM  Otoniela quadrivittata
            Eukaryota; Metazoa; Ecdysozoa; Arthropoda; Chelicerata; Arachnida;
            Araneae; Araneomorphae; Entelegynae; Dionycha; Anyphaenidae;
            Otoniela.
REFERENCE   1  (bases 1 to 346)
  AUTHORS   Ceccarelli,F.S., Mongiardino Koch,N., Soto,E.M., Barone,M.L.,
            Arnedo,M.A. and Ramirez,M.J.
  TITLE     The grass was greener: Repeated evolution of specialized
            morphologies and habitat shifts in ghost spiders following
            grassland expansion in South America
  JOURNAL   Syst. Biol. (2018) In press
   PUBMED   29669028
  REMARK    Publication Status: Available-Online prior to print
REFERENCE   2  (bases 1 to 346)
  AUTHORS   Ceccarelli,F.S., Mongiardino Koch,N., Soto,E.M., Barone,M.L.,
            Arnedo,M.A. and Ramirez,M.J.
  TITLE     Direct Submission
  JOURNAL   Submitted (17-JAN-2018) Division de Aracnologia, Museo Argentino de
            Ciencias Naturales 'Bernardino Rivadavia', Av. Angel Gallardo 470,
            Buenos Aires, CABA C1405DJR, Argentina
COMMENT     ##Assembly-Data-START##
            Sequencing Technology :: Sanger dideoxy sequencing
            ##Assembly-Data-END##
FEATURES             Location/Qualifiers
     source          1..346
                     /organism="Otoniela quadrivittata"
                     /organelle="mitochondrion"
                     /mol_type="genomic DNA"
                     /specimen_voucher="MACN-CJG-3312"
                     /db_xref="taxon:2172567"
     rRNA            <1..>346
                     /product="16S ribosomal RNA"
ORIGIN      
        1 gtagcataat catttgtctt ttaattgaag actagaacaa aagatttaac atttcaatta
       61 atatattaat tttttaaaat aaaatttatt ttaaatgtaa aaaaacattt attttttaga
      121 aagacgacaa gaccctattg aacttaactt cagttaaact ggggcagtaa attaattata
      181 attttaatta aaataaaaca ataagaatcc aataaaattg aacaatcaag ttaccatagg
      241 gataacagca taatatttat tcaaagctct tatataaata aaagattatg acctcgatgt
      301 tgaattaatt acctattaaa ttacgcaata gttaagtaag gaagtc
//
