# Supplementary material for: Morphological and molecular evidence support a new species of the genus Ilocomba Brescovit, 1997 (Araneae, Anyphaenidae, Anyphaeninae) from the Andes of Colombia
Source: Zookeys. 2026 Apr 22;1278:19–51. doi: 10.3897/zookeys.1278.162601 (PMC13129551; doi:10.3897/zookeys.1278.162601)
Supplement: Supplementary material 1 — Molecular datasets and alignment files for phylogenetic analyses of Ilocomba sp. nov. [file zookeys-1278-019_article-162601__-s001.zip › 0_GenBank/28s]

KX817458
KR558884
KX817451
MG815960
KR558945
DQ628660
KM225038
KR558889
KY016917
KR558897
KX817456
KX817457
AY297295
KR558908
KR558947
MG815975
KR558944
