# Supplementary material for: Morphological and molecular evidence support a new species of the genus Ilocomba Brescovit, 1997 (Araneae, Anyphaenidae, Anyphaeninae) from the Andes of Colombia
Source: Zookeys. 2026 Apr 22;1278:19–51. doi: 10.3897/zookeys.1278.162601 (PMC13129551; doi:10.3897/zookeys.1278.162601)
Supplement: Supplementary material 1 — Molecular datasets and alignment files for phylogenetic analyses of Ilocomba sp. nov. [file zookeys-1278-019_article-162601__-s001.zip › 0_GenBank/28s.gb]

LOCUS       AY297295                 743 bp    DNA     linear   INV 06-JAN-2004
DEFINITION  Hibana sp. MCH-2003 28S ribosomal RNA gene, partial sequence.
ACCESSION   AY297295
VERSION     AY297295.1
KEYWORDS    .
SOURCE      Hibana sp. MCH-2003
  ORGANISM  Hibana sp. MCH-2003
            Eukaryota; Metazoa; Ecdysozoa; Arthropoda; Chelicerata; Arachnida;
            Araneae; Araneomorphae; Entelegynae; Dionycha; Anyphaenidae;
            Hibana.
REFERENCE   1  (bases 1 to 743)
  AUTHORS   Maddison,W.P. and Hedin,M.C.
  TITLE     Phylogeny of jumping spiders (Araneae, Salticidae)
  JOURNAL   Unpublished
REFERENCE   2  (bases 1 to 743)
  AUTHORS   Maddison,W.P. and Hedin,M.C.
  TITLE     Direct Submission
  JOURNAL   Submitted (14-MAY-2003) Biology, San Diego State University, 5500
            Campanile Drive, San Diego, CA 92115, USA
FEATURES             Location/Qualifiers
     source          1..743
                     /organism="Hibana sp. MCH-2003"
                     /mol_type="genomic DNA"
                     /db_xref="taxon:243508"
     rRNA            <1..>743
                     /product="28S ribosomal RNA"
ORIGIN      
        1 gaaatcctgt ggcgagagga ttcagtckgg ggcagtgcgc accggtgcgg aagatcgtag
       61 ggcttccccg agcgggggct gtccgcgctg gtgccgttgc cgtctccgac gcatttgtct
      121 ctcgtccgaa ggacgccgca gccggtcggg cagcgaaagc gtgacggcct gaaggtggga
      181 tgctggcagg tggccggtgg tgagyctcgt gctctccgcc ggttgttagc cggttccgca
      241 gtggcacgtc gctcgaccga ggtgtctcga ggcccttttg ggctcctgtc gtctcctcca
      301 tagccgtcgg gacagatcgc tgctggtggg aagctcctgc tgtcgcacgc aagtcgcgtg
      361 gaccgcggaa cgcgtcgctc cgcaagtggc ggcggacccg tcggaggctg acggctggcg
      421 gcgagtaggt cggtcaccca cccgacccgt cttgaaacac ggaccaagga gtctaacatg
      481 tgcgcgagtc agtgggtctt gaacaggccc aggggcgcaa tgaaagcaaa ggttggcgga
      541 cgtcgactga gtcgggatcc ccgttgaagt acctggggcg caccgacgac ccgtcctatc
      601 cggctagccg gttggatgga gtgtgagcgc acacgttggg acccgaaaga tggtgaacta
      661 tgcccggaca ggatgaggcc agaggaaact ctggtggagg tccgcagcgg ttctgacgtg
      721 caaatcgatc gtcagatccg ggt
//

LOCUS       DQ628660                 715 bp    DNA     linear   INV 15-JAN-2008
DEFINITION  Anyphaena californica isolate ACALIFORNICA1 28S large subunit
            ribosomal RNA gene, partial sequence.
ACCESSION   DQ628660
VERSION     DQ628660.1
KEYWORDS    .
SOURCE      Anyphaena californica
  ORGANISM  Anyphaena californica
            Eukaryota; Metazoa; Ecdysozoa; Arthropoda; Chelicerata; Arachnida;
            Araneae; Araneomorphae; Entelegynae; Dionycha; Anyphaenidae;
            Anyphaena.
REFERENCE   1  (bases 1 to 715)
  AUTHORS   Spagna,J.C. and Gillespie,R.G.
  TITLE     More data, fewer shifts: molecular insights into the evolution of
            the spinning apparatus in non-orb-weaving spiders
  JOURNAL   Mol. Phylogenet. Evol. 46 (1), 347-368 (2008)
   PUBMED   17928240
REFERENCE   2  (bases 1 to 715)
  AUTHORS   Spagna,J.C. and Gillespie,R.G.
  TITLE     Direct Submission
  JOURNAL   Submitted (12-MAY-2006) Environmental Science, Policy and
            Management, University of California, Berkeley, 137 Mulford Hall,
            Berkeley, CA 94720-3114, USA
FEATURES             Location/Qualifiers
     source          1..715
                     /organism="Anyphaena californica"
                     /mol_type="genomic DNA"
                     /isolate="ACALIFORNICA1"
                     /db_xref="taxon:389028"
     rRNA            <1..>715
                     /product="28S large subunit ribosomal RNA"
ORIGIN      
        1 attcagtctg gggcgtcgga cgtgctggtc ggaaattggt agggcttccc cgagcggggg
       61 ccgtccggct gtgcgtcttc cgccgtctca gacgcatttg tctctcgtcc gaaggacgcc
      121 gcagccggtt gggcagcgaa agcgtgacgg cctgaaggcg gggtaatggc aggtggccgg
      181 tggcgagtct cgtacttttc gccggttgtt agccgtctcc gcagtggcac gtcgctcgac
      241 cgaggtatca cgaggccctc ttgggctcct gtcgtctcct ccacttggaa gtcggaacag
      301 accgtcgctg gtgaggcacg ccgtgccgtc gcacgcgtca agcgtgggcg gtcgaacgtg
      361 tcgctccgca ggcggcggcg ggtccgtcgg aggccgatgg ctggcggcga gtaggtcggt
      421 cacccacccg acccggtctt gaaacacgga ccaaggagtc taacatgtgc gcgagtcaat
      481 gggtcttgaa taggcccagg ggcgcaatga aagcaaaggt cgggcgtcac gtcgaccgag
      541 tcgggatctc ccgcccgccg tggtggggcg caccgacgac ccgtcctatt cggctcgccg
      601 attgggcgga gtttgagcgt acacgttggg acccgaaaga tggtgaacta tgcccggaca
      661 ggacgaggcc agaggaaact ctggtggagg tccgcagcgg ttctgacgtg caaat
//

LOCUS       KM225038                 650 bp    DNA     linear   INV 15-JUN-2015
DEFINITION  Anyphaena pacifica isolate 9047622 28S ribosomal RNA gene, partial
            sequence.
ACCESSION   KM225038
VERSION     KM225038.1
KEYWORDS    .
SOURCE      Anyphaena pacifica
  ORGANISM  Anyphaena pacifica
            Eukaryota; Metazoa; Ecdysozoa; Arthropoda; Chelicerata; Arachnida;
            Araneae; Araneomorphae; Entelegynae; Dionycha; Anyphaenidae;
            Anyphaena.
REFERENCE   1  (bases 1 to 650)
  AUTHORS   Polotow,D., Carmichael,A. and Griswold,C.E.
  TITLE     Total evidence analysis of the phylogenetic relationships of
            Lycosoidea spiders (Araneae, Entelegynae)
  JOURNAL   Invertebr. Syst. 29 (2), 124-163 (2015)
REFERENCE   2  (bases 1 to 650)
  AUTHORS   Polotow,D.
  TITLE     Direct Submission
  JOURNAL   Submitted (09-JUL-2014) Entomology, California Academy of Sciences,
            55 Music Concourse Drive, San Francisco, CA 94122, USA
COMMENT     ##Assembly-Data-START##
            Sequencing Technology :: Sanger dideoxy sequencing
            ##Assembly-Data-END##
FEATURES             Location/Qualifiers
     source          1..650
                     /organism="Anyphaena pacifica"
                     /mol_type="genomic DNA"
                     /isolate="9047622"
                     /db_xref="taxon:1525866"
                     /tissue_type="leg"
     rRNA            <1..>650
                     /product="28S ribosomal RNA"
ORIGIN      
        1 tggtggtcgg aaattggtag ggcttccccg agcgggggcc gtccggccgt gcgtcttccg
       61 ccgtctcaga cgcatttgtc tctcgtccga aggacgccgc agccggttgg gcagcgaaag
      121 cgtgacggcc tgaaggcggg gtaatggcag gtggccggtg gcgagtctcg tactcttcgc
      181 cggttgttag ccgtctccgc agtggcacgt cgctcgaccg aggtatcacg aggccctctt
      241 gggctcctgt cgtctcctcc cytggaagtc ggaacagacc gtcgctggtg aggcgcgccg
      301 tgccgtcgca ctcgtcaaga gtgggcggtc gaacgcgtcg ctccgcaggc ggcggcgggt
      361 ccgtcggagg ccgatggctg gcggcgagta ggtcggtcac ccacccgacc cgtcttgaaa
      421 cacggaccaa ggagtctaac atgtgcgcga gtcaatgggt cttgaatagg cccaggggcg
      481 caatgaaagc aaaggtcggc gtcacgtcga ccgagtcggg atctcccgcc cgccgtggcg
      541 ggggcgcacc gacgacccgt cctattcggc tcgccgattg ggcggagttt gagcgtacac
      601 gttgggaccc gaaagatggt gaactatgcc cggacaggac gaggccagag
//

LOCUS       KR558884                 738 bp    DNA     linear   INV 14-SEP-2016
DEFINITION  Acanthoceto acupicta 28S ribosomal RNA gene, partial sequence.
ACCESSION   KR558884
VERSION     KR558884.1
KEYWORDS    .
SOURCE      Acanthoceto acupicta
  ORGANISM  Acanthoceto acupicta
            Eukaryota; Metazoa; Ecdysozoa; Arthropoda; Chelicerata; Arachnida;
            Araneae; Araneomorphae; Entelegynae; Dionycha; Anyphaenidae;
            Acanthoceto.
REFERENCE   1  (bases 1 to 738)
  AUTHORS   Labarque,F.M., Soto,E.M., Ramirez,M.J. and Arnedo,M.A.
  TITLE     Chasing ghosts: The phylogeny of Amaurobioidinae ghost spiders
            (Araneae, Anyphaenidae)
  JOURNAL   Zool. Scr. 44, 550-561 (2015)
REFERENCE   2  (bases 1 to 738)
  AUTHORS   Labarque,F.M., Soto,E.M., Ramirez,M.J. and Arnedo,M.A.
  TITLE     Direct Submission
  JOURNAL   Submitted (05-MAY-2015) Lab. Esp. Colecoes Zoologicas, Instituto
            Butantan, Av. Vital Brasil, 1500, Sao Paulo, SP 05503-900, Brazil
COMMENT     ##Assembly-Data-START##
            Assembly Method       :: Staden Package v. ver. 1.4.0
            Sequencing Technology :: Sanger dideoxy sequencing
            ##Assembly-Data-END##
FEATURES             Location/Qualifiers
     source          1..738
                     /organism="Acanthoceto acupicta"
                     /mol_type="genomic DNA"
                     /specimen_voucher="MACN-Ar 12068"
                     /db_xref="taxon:1742465"
                     /geo_loc_name="Argentina: Buenos Aires, Sierras de Tandil"
     rRNA            <1..>738
                     /product="28S ribosomal RNA"
ORIGIN      
        1 gcgagaggat tcagtctggg ggcggtggag gcgatggtcg gaaatcaaag tagggcttcc
       61 ccgagcgggg gccgtccgat cgcgcttctt ctgccgtctc cgacgcattt gtctctcgtc
      121 cgaaggacgc cgcagccggt tgggcagcga aagcgtgacg gcctgaaggc ggggtaatgg
      181 caggtggccg gtggcgaact tcgtgttctt cgccggttgt tagccgtctc cgcagtggca
      241 cgtcgctcga ccgaggtatc acgaggcccg catgggctcc tgtcgtctcc tcctaagcag
      301 tcgggacaga gcgtcgctgg tgaaacgcgc cgttccgccg cacgcacaaa gcgtgggcgg
      361 tcgaacgcgc ggcaccgcat gcggcgccgg gcccgtcgga ggtcgacggc tggcggcgag
      421 taggtcggtc acccacccga cccgtcttga aacacggacc aaggagtcta acatgtgcgc
      481 gagtcaatga gtcttgaaca ggctcagggg cgcaatgaaa gcaaagttcg gcgtcacgtc
      541 gaacgagtcg ggatccttcc ctttcgtggg ggaggcgcac cgacgacccg tcctatccgg
      601 ttcgccggtt gggcggagtt tgagcgtaca cgttgggacc cgaaagatgg tgaactatgc
      661 ccggacagga cgaggccaga ggaaactctg gtggaggtcc gcagcggttc tgacgtgcaa
      721 atcgatcgtc agatccgg
//

LOCUS       KR558889                 786 bp    DNA     linear   INV 14-SEP-2016
DEFINITION  Anyphaenoides clavipes 28S ribosomal RNA gene, partial sequence.
ACCESSION   KR558889
VERSION     KR558889.1
KEYWORDS    .
SOURCE      Anyphaenoides clavipes
  ORGANISM  Anyphaenoides clavipes
            Eukaryota; Metazoa; Ecdysozoa; Arthropoda; Chelicerata; Arachnida;
            Araneae; Araneomorphae; Entelegynae; Dionycha; Anyphaenidae;
            Anyphaenoides.
REFERENCE   1  (bases 1 to 786)
  AUTHORS   Labarque,F.M., Soto,E.M., Ramirez,M.J. and Arnedo,M.A.
  TITLE     Chasing ghosts: The phylogeny of Amaurobioidinae ghost spiders
            (Araneae, Anyphaenidae)
  JOURNAL   Zool. Scr. 44, 550-561 (2015)
REFERENCE   2  (bases 1 to 786)
  AUTHORS   Labarque,F.M., Soto,E.M., Ramirez,M.J. and Arnedo,M.A.
  TITLE     Direct Submission
  JOURNAL   Submitted (05-MAY-2015) Lab. Esp. Colecoes Zoologicas, Instituto
            Butantan, Av. Vital Brasil, 1500, Sao Paulo, SP 05503-900, Brazil
COMMENT     ##Assembly-Data-START##
            Assembly Method       :: Staden Package v. ver. 1.4.0
            Sequencing Technology :: Sanger dideoxy sequencing
            ##Assembly-Data-END##
FEATURES             Location/Qualifiers
     source          1..786
                     /organism="Anyphaenoides clavipes"
                     /mol_type="genomic DNA"
                     /db_xref="taxon:1742470"
                     /geo_loc_name="Argentina: Misiones, Cainguas, Parque
                     Provincial Salto Encantado"
     rRNA            <1..>786
                     /product="28S ribosomal RNA"
ORIGIN      
        1 ggtgggccct cgaaatcctg tggcgagagg attcagtcgg gggcggtgca tctgggagtg
       61 gaagaccgga agggcttccc cgagcggggg ccgtccgctc ccggatctgt tgccgtctcc
      121 gacgcatttg tctctcgccc gaaggacgcc gcagccggtc gggcagcgaa agcgcgacgg
      181 cctgaaggcg gggcgctggc aggtggccgg tggggagtct cgtgctctcc gccggttgtt
      241 agccggcccc gcagtggctc gtcgctcgac cgaggtgtct cgaggccctt ttgggcccct
      301 gtcgtctcct ccaatgcagt cgggacagat cgtcgctggt gaggcacgcc tgccgtcgca
      361 cgcaagtcgc gtggacggtg gaacgcgtcg ctccgcaggc ggcggcgggc ccgtcggagg
      421 ctgacggctg gcggcgagta ggtcggtcac ccacccgacc cgtcttgaaa cacggaccaa
      481 ggagtctaac atgtgcgcga gtcaatgggt cttgaatagg cccaggggcg caatgaaagc
      541 gaaggtcggc ggacgtcgac cgagtcggga tccccgctgt aacaggcggg gcgcaccgac
      601 gacccgtcct atccggctcg ccggttgggc ggagtgtgag cgtacacgtt gggacccgaa
      661 agatggtgaa ctatgcccgg acaggacgag gccagaggaa actctggtgg aggtccgcag
      721 cggttctgac gtgcaaatcg atcgtcagat ccgggtctag gggcgaaaga ctaatcnaac
      781 catcta
//

LOCUS       KR558897                 789 bp    DNA     linear   INV 14-SEP-2016
DEFINITION  Aysha proseni 28S ribosomal RNA gene, partial sequence.
ACCESSION   KR558897
VERSION     KR558897.1
KEYWORDS    .
SOURCE      Aysha proseni
  ORGANISM  Aysha proseni
            Eukaryota; Metazoa; Ecdysozoa; Arthropoda; Chelicerata; Arachnida;
            Araneae; Araneomorphae; Entelegynae; Dionycha; Anyphaenidae; Aysha.
REFERENCE   1  (bases 1 to 789)
  AUTHORS   Labarque,F.M., Soto,E.M., Ramirez,M.J. and Arnedo,M.A.
  TITLE     Chasing ghosts: The phylogeny of Amaurobioidinae ghost spiders
            (Araneae, Anyphaenidae)
  JOURNAL   Zool. Scr. 44, 550-561 (2015)
REFERENCE   2  (bases 1 to 789)
  AUTHORS   Labarque,F.M., Soto,E.M., Ramirez,M.J. and Arnedo,M.A.
  TITLE     Direct Submission
  JOURNAL   Submitted (05-MAY-2015) Lab. Esp. Colecoes Zoologicas, Instituto
            Butantan, Av. Vital Brasil, 1500, Sao Paulo, SP 05503-900, Brazil
COMMENT     ##Assembly-Data-START##
            Assembly Method       :: Staden Package v. ver. 1.4.0
            Sequencing Technology :: Sanger dideoxy sequencing
            ##Assembly-Data-END##
FEATURES             Location/Qualifiers
     source          1..789
                     /organism="Aysha proseni"
                     /mol_type="genomic DNA"
                     /specimen_voucher="MACN-Ar 28890"
                     /db_xref="taxon:1742486"
                     /geo_loc_name="Uruguay: Maldonado, Arroyo de La Llama"
     rRNA            <1..>789
                     /product="28S ribosomal RNA"
ORIGIN      
        1 ggtgggccct cgaaatcctg tggcgagagg attcagtctg gggcggcgga cgcggtggtc
       61 ggaagattgt aggacttccc cgagcggggg tcgtccggcc gcgcgtcttc tgccgtctcc
      121 gacgcatttg tctctcgtcc gaaggacgcc gcagccggtt gggcagcgaa agcgtgacgg
      181 cctgaaggcg gggagctggc aggtggccgg tggagagctt cgtgttcttc gccggttgtt
      241 agccgttccc gcagtggctc gtcgctcgac cgaggtatca cgaggccctc ttgggctccc
      301 gtcgtctcct ccaacgcagt cgggacagat ctccgctggt gagatgcgcc gtggcaccgc
      361 acgcaagtag cgtgggcgcc cgaacgcgtc gctccgcagg tggaggcggg cccgtcggag
      421 gctggcggct ggcggcgagt aggtcggtca cccacccgac ccgtcttgaa acacggacca
      481 aggagtctaa catgtgcgcg agtcaatggg tcttgaatag gcccagaggc gcaatgaaag
      541 caaaggtcgg cggacgtcga ccgagtcggg atcccttatt ttaaaagatg ggggcgcacc
      601 gacgacccgt cctatccggc tcgccggttg ggcggagtgt gagcgtacac gttgggaccc
      661 gaaagatggt gaactatgcc cggacaggac gaggccagag gaaactctgg tggaggtccg
      721 cagcggttct gacgtgcaaa tcgatcgtca gatccgggtc taggggcgaa agactaatcg
      781 aaccatcta
//

LOCUS       KR558908                 788 bp    DNA     linear   INV 14-SEP-2016
DEFINITION  Jessica osoriana 28S ribosomal RNA gene, partial sequence.
ACCESSION   KR558908
VERSION     KR558908.1
KEYWORDS    .
SOURCE      Jessica osoriana
  ORGANISM  Jessica osoriana
            Eukaryota; Metazoa; Ecdysozoa; Arthropoda; Chelicerata; Arachnida;
            Araneae; Araneomorphae; Entelegynae; Dionycha; Anyphaenidae;
            Jessica.
REFERENCE   1  (bases 1 to 788)
  AUTHORS   Labarque,F.M., Soto,E.M., Ramirez,M.J. and Arnedo,M.A.
  TITLE     Chasing ghosts: The phylogeny of Amaurobioidinae ghost spiders
            (Araneae, Anyphaenidae)
  JOURNAL   Zool. Scr. 44, 550-561 (2015)
REFERENCE   2  (bases 1 to 788)
  AUTHORS   Labarque,F.M., Soto,E.M., Ramirez,M.J. and Arnedo,M.A.
  TITLE     Direct Submission
  JOURNAL   Submitted (05-MAY-2015) Lab. Esp. Colecoes Zoologicas, Instituto
            Butantan, Av. Vital Brasil, 1500, Sao Paulo, SP 05503-900, Brazil
COMMENT     ##Assembly-Data-START##
            Assembly Method       :: Staden Package v. ver. 1.4.0
            Sequencing Technology :: Sanger dideoxy sequencing
            ##Assembly-Data-END##
FEATURES             Location/Qualifiers
     source          1..788
                     /organism="Jessica osoriana"
                     /mol_type="genomic DNA"
                     /db_xref="taxon:1742500"
                     /geo_loc_name="Argentina: Misiones, Cainguas, Parque
                     Provincial Salto Encantado"
     rRNA            <1..>788
                     /product="28S ribosomal RNA"
ORIGIN      
        1 ggtgggccct cgaaatcctg tggcgagagg attcagtctg gggcggcgga cgcggtggtc
       61 ggaagcttgt aggacttccc cgagcggggg tcgtccggct gtgcgtcttc taccgtctcc
      121 gacgcatttg tctctcgtcc gaaggacgcc gcagccggtt gggcagcgaa agcgtgacgg
      181 cctgaaggcg gggagatggc aggtggccgg tggagaactt cgtgtttttc gccggttgtt
      241 agccgttccc gcagtggctc gtcgctcgac cgaggtatca cgaggccctc ttgggctccc
      301 gtcgtctcct ccaaagcagt cgggacagat ctccgctggt gggatgcgcc gtggtgtcgc
      361 acgcaagtag cgtgggcgcc cgaacgcgtc gctccgcagg tggaggcggg cccgtcggag
      421 gctggcggct ggcggcgagt aggtcggtca cccacccgac ccgtcttgaa acacggacca
      481 aggagtctaa catgtgcgcg agtcaatggg tcttgaatag gcccagaggc gcaatgaaag
      541 caaaggtcgg cggacgtcga ccgagtcggg atcctccctg tttttcaggg gggcgcaccg
      601 acgacccgtc ctatccggct cgccggttgg gcggagtgtg agcgtacacg ttgggacccg
      661 aaagatggtg aactatgccc ggacaggacg aggccagagg aaactctggt ggaggtccgc
      721 agcggttctg acgtgcaaat cgatcgtcag atccgggtct aggggcgaaa gactaatcga
      781 accatcta
//

LOCUS       KR558944                 788 bp    DNA     linear   INV 14-SEP-2016
DEFINITION  Xiruana gracilipes 28S ribosomal RNA gene, partial sequence.
ACCESSION   KR558944
VERSION     KR558944.1
KEYWORDS    .
SOURCE      Xiruana gracilipes
  ORGANISM  Xiruana gracilipes
            Eukaryota; Metazoa; Ecdysozoa; Arthropoda; Chelicerata; Arachnida;
            Araneae; Araneomorphae; Entelegynae; Dionycha; Anyphaenidae;
            Xiruana.
REFERENCE   1  (bases 1 to 788)
  AUTHORS   Labarque,F.M., Soto,E.M., Ramirez,M.J. and Arnedo,M.A.
  TITLE     Chasing ghosts: The phylogeny of Amaurobioidinae ghost spiders
            (Araneae, Anyphaenidae)
  JOURNAL   Zool. Scr. 44, 550-561 (2015)
REFERENCE   2  (bases 1 to 788)
  AUTHORS   Labarque,F.M., Soto,E.M., Ramirez,M.J. and Arnedo,M.A.
  TITLE     Direct Submission
  JOURNAL   Submitted (05-MAY-2015) Lab. Esp. Colecoes Zoologicas, Instituto
            Butantan, Av. Vital Brasil, 1500, Sao Paulo, SP 05503-900, Brazil
COMMENT     ##Assembly-Data-START##
            Assembly Method       :: Staden Package v. ver. 1.4.0
            Sequencing Technology :: Sanger dideoxy sequencing
            ##Assembly-Data-END##
FEATURES             Location/Qualifiers
     source          1..788
                     /organism="Xiruana gracilipes"
                     /mol_type="genomic DNA"
                     /specimen_voucher="MACN-Ar 28870"
                     /db_xref="taxon:1742553"
                     /geo_loc_name="Argentina: Misiones, Cainguas, Parque
                     Provincial Salto Encantado"
     rRNA            <1..>788
                     /product="28S ribosomal RNA"
ORIGIN      
        1 ggtgggccct cgaaatcctg tggcgagagg attcagtctg gggcggcgga cgcggtggtc
       61 ggaagtttcg caggacttcc ccgagcgggg gtcgtccggc cgcgcgtctt ctgccgtctc
      121 cgacgcattt gtctctcgtc cgaaggacgc cgcagccggt tgggcagcga aagcgtgacg
      181 gcctgaaggc ggggagctgg caggtggccg gtggcgagct tcgtgctctt cgccggttgt
      241 tagccgttcc cgcagtggcc cgtcgctcga ccgaggtatc acgaggccct cttgggctcc
      301 cgtcgtctcc tccaaagcag tcgggacaga tctccgctgg tgaggtgcgc cgtggcgtcg
      361 cacgcaagta gcgtgggcgt ccgaacgcgc cgctccgcag gtggaggcgg gcccgtcgga
      421 ggctggcggc tggcggcgag taggtcggtc acccacccga cccgtcttga aacacggacc
      481 aaggagtcta acatgtgcgc gagtcaatgg gtcttgaata ggcccagagg cgcaatgaaa
      541 gcaaaggtcg gcggacgtcg accgagtcgg gatcctctcc ccccggggag gggcgcaccg
      601 acgacccgtc ctatccggct cgccggttgg gcggagtgtg agcgtacacg ttgggacccg
      661 aaagatggtg aactatgccc ggacaggacg aggccagagg aaactctggt ggaggtccgc
      721 agcggttctg acgtgcaaat cgatcgtcag atccgggtct aggggcgaaa gactaatcga
      781 accatcta
//

LOCUS       KR558945                 789 bp    DNA     linear   INV 14-SEP-2016
DEFINITION  Anyphaena accentuata 28S ribosomal RNA gene, partial sequence.
ACCESSION   KR558945
VERSION     KR558945.1
KEYWORDS    .
SOURCE      Anyphaena accentuata
  ORGANISM  Anyphaena accentuata
            Eukaryota; Metazoa; Ecdysozoa; Arthropoda; Chelicerata; Arachnida;
            Araneae; Araneomorphae; Entelegynae; Dionycha; Anyphaenidae;
            Anyphaena.
REFERENCE   1  (bases 1 to 789)
  AUTHORS   Labarque,F.M., Soto,E.M., Ramirez,M.J. and Arnedo,M.A.
  TITLE     Chasing ghosts: The phylogeny of Amaurobioidinae ghost spiders
            (Araneae, Anyphaenidae)
  JOURNAL   Zool. Scr. 44, 550-561 (2015)
REFERENCE   2  (bases 1 to 789)
  AUTHORS   Labarque,F.M., Soto,E.M., Ramirez,M.J. and Arnedo,M.A.
  TITLE     Direct Submission
  JOURNAL   Submitted (05-MAY-2015) Lab. Esp. Colecoes Zoologicas, Instituto
            Butantan, Av. Vital Brasil, 1500, Sao Paulo, SP 05503-900, Brazil
COMMENT     ##Assembly-Data-START##
            Assembly Method       :: Staden Package v. ver. 1.4.0
            Sequencing Technology :: Sanger dideoxy sequencing
            ##Assembly-Data-END##
FEATURES             Location/Qualifiers
     source          1..789
                     /organism="Anyphaena accentuata"
                     /mol_type="genomic DNA"
                     /specimen_voucher="ARASP000039"
                     /db_xref="taxon:1155750"
                     /geo_loc_name="Belgium: Vlaams Brabat, Tervuren"
     rRNA            <1..>789
                     /product="28S ribosomal RNA"
ORIGIN      
        1 ggtgggccct cgaaatcctg tggcgagagg attcagtctg gggcggtgga cgcgctggtt
       61 ggaaattggt agggcttccc cgagcggggg ccgtccagcc gcgcgacttc tgccgtcccc
      121 gacgcatttg tctctcgtcc gaaggacgcc gcagccggtt gggcagcgaa agcgcgacgg
      181 cctgaaggcg gggtaatggc aggtggccgg tggcgagtct cgtacttttc gccggttgtt
      241 agccgtctcc gcagtggctc gtcgctcgac cgaggtatca cgaggccctc ttgggctcct
      301 gtcgtctcct cctttggaag tcgtaacaga ccgtcgctgg tgaggcacgc cgtgccgtcg
      361 cactcgtcaa gagtgggcgg tcgaacgtgt cgctccgcaa gcggcggcgg gtacgtcgga
      421 ggtcgatggc tggcggcgag taggtcggtc acccacccga cccgtcttga aacacggacc
      481 aaggagtcta acatgtgcgc gagtcaatgg gtcttgaata ggcccagggg cgcaatgaaa
      541 gcaaaggtcg gcgtcacgtc gaccgagtcg ggatcccctg ccctcgtggt gggggcgcac
      601 cgacgacccg tcctatccgg ctcgccggtt gggcggagtt tgagcgtaca cgttgggacc
      661 cgaaagatgg tgaactatgc ccggacagga cgaggccaga ggaaactctg gtggaggtcc
      721 gcagcggttc tgacgtgcaa atcgatcgtc agatccgggt ctaggggcga aagactaatc
      781 gaaccatct
//

LOCUS       KR558947                 788 bp    DNA     linear   INV 14-SEP-2016
DEFINITION  Otoniela adisi 28S ribosomal RNA gene, partial sequence.
ACCESSION   KR558947
VERSION     KR558947.1
KEYWORDS    .
SOURCE      Otoniela adisi
  ORGANISM  Otoniela adisi
            Eukaryota; Metazoa; Ecdysozoa; Arthropoda; Chelicerata; Arachnida;
            Araneae; Araneomorphae; Entelegynae; Dionycha; Anyphaenidae;
            Otoniela.
REFERENCE   1  (bases 1 to 788)
  AUTHORS   Labarque,F.M., Soto,E.M., Ramirez,M.J. and Arnedo,M.A.
  TITLE     Chasing ghosts: The phylogeny of Amaurobioidinae ghost spiders
            (Araneae, Anyphaenidae)
  JOURNAL   Zool. Scr. 44, 550-561 (2015)
REFERENCE   2  (bases 1 to 788)
  AUTHORS   Labarque,F.M., Soto,E.M., Ramirez,M.J. and Arnedo,M.A.
  TITLE     Direct Submission
  JOURNAL   Submitted (05-MAY-2015) Lab. Esp. Colecoes Zoologicas, Instituto
            Butantan, Av. Vital Brasil, 1500, Sao Paulo, SP 05503-900, Brazil
COMMENT     ##Assembly-Data-START##
            Assembly Method       :: Staden Package v. ver. 1.4.0
            Sequencing Technology :: Sanger dideoxy sequencing
            ##Assembly-Data-END##
FEATURES             Location/Qualifiers
     source          1..788
                     /organism="Otoniela adisi"
                     /mol_type="genomic DNA"
                     /specimen_voucher="MACN-Ar 10981"
                     /db_xref="taxon:1742516"
                     /geo_loc_name="Argentina: Buenos Aires, Reserva Natural
                     Otamendi"
     rRNA            <1..>788
                     /product="28S ribosomal RNA"
ORIGIN      
        1 ggtgggccct cgaaatcctg tggcgagagg attcagtctg gggcggcgga cgcggtggtc
       61 ggaaatccgg tagggcttcc ccgagcgggg gccgtccggc cgcgcgtctt ccgtcgtctc
      121 cgacgcattt gtctctcgtc cgaaggacgc cgcagccggt cgggcagcga aagcgcgacg
      181 gcctgaaggc ggggtaatgg caggtggccg gtggcgagtc tcgtgctctc cgccggttgt
      241 tagccgtccc cgcagtggca cgtcgctcga ccgaggtatc acgaggccct cttgggctcc
      301 tgtcgtctcc tccgcagaag tcgggacgga tcgtcgctgg tgaggcgcgc cgcggtgtcg
      361 cacgccccac gcgtggacac ccgaacgcgt cgctccgcaa gcggcggcgg gcccgtcgga
      421 ggctgaaggc tggcggcgag taggtcggtc acccacccga cccgtcttga aacacggacc
      481 aaggagtcta acatgtgcgc gagtcaatgg gtcttgaaca ggcccagggg cgcaatgaaa
      541 gcaaaggtcg tcgtcacgtc gaccgagtcg ggatccccgg ttttttgccg gggcgcaccg
      601 acgacccgtc ctatccggct cgccggttgg gcggagtgtg agcgtacacg ttgggacccg
      661 aaagatggtg aactatgccc ggacaggacg aggccagagg aaactctggt ggaggtccgc
      721 agcggttctg acgtgcaaat cgatcgtcag atccgggtct aggggcgaaa gactaatcga
      781 accatcta
//

LOCUS       KX817451                 740 bp    DNA     linear   INV 26-OCT-2016
DEFINITION  Josa calilegua isolate A072 28S large subunit ribosomal RNA gene,
            partial sequence.
ACCESSION   KX817451
VERSION     KX817451.1
KEYWORDS    .
SOURCE      Josa calilegua
  ORGANISM  Josa calilegua
            Eukaryota; Metazoa; Ecdysozoa; Arthropoda; Chelicerata; Arachnida;
            Araneae; Araneomorphae; Entelegynae; Dionycha; Anyphaenidae; Josa.
REFERENCE   1  (bases 1 to 740)
  AUTHORS   Ceccarelli,F.S., Opell,B.D., Haddad,C.R., Raven,R.J., Soto,E.M. and
            Ramirez,M.J.
  TITLE     Around the World in Eight Million Years: Historical Biogeography
            and Evolution of the Spray Zone Spider Amaurobioides (Araneae:
            Anyphaenidae)
  JOURNAL   PLoS ONE 11 (10), E0163740 (2016)
   PUBMED   27732621
  REMARK    Publication Status: Online-Only
REFERENCE   2  (bases 1 to 740)
  AUTHORS   Ceccarelli,F.S., Opell,B.D., Haddad,C.R., Raven,R.J., Soto,E.M. and
            Ramirez,M.J.
  TITLE     Direct Submission
  JOURNAL   Submitted (01-SEP-2016) Division de Aracnologia, Museo Argentino de
            Ciencias Naturales, Av. Angel Gallardo 470, Buenos Aires, CABA
            C1405DJR, Argentina
COMMENT     ##Assembly-Data-START##
            Sequencing Technology :: Sanger dideoxy sequencing
            ##Assembly-Data-END##
FEATURES             Location/Qualifiers
     source          1..740
                     /organism="Josa calilegua"
                     /mol_type="genomic DNA"
                     /isolate="A072"
                     /db_xref="taxon:1911957"
     rRNA            <1..>740
                     /product="28S large subunit ribosomal RNA"
ORIGIN      
        1 ggtggactcc gtggtcggaa gattgtagga cttccccgag cgggggtcgt ccggccggga
       61 gtcttctgcc gtctccgacg catttgtctc tcgtcctaag gacgccgtag ccggttgggc
      121 agcgaaagcg tgacggcctg agggcggggt aatggcaggt ggccggtggg gagcgtcttg
      181 ttcctcgccg gttgttagcc gtctccgcag tggcacgtcg ctcgaccgag gtatcacgag
      241 gccctcttgg gctcccgtca tctcctccaa tggagtcggg acagatcgtc gctggtggaa
      301 tacgccgctc cgtcgcacgc gtcacgcgtg gacggtcgaa cgtgcggcac cgcatgcgac
      361 ggcggacccg tcggaggtcg gcggctgacg gcgagtaggt cggtcaccca cccgacccgt
      421 cttgaaacac ggaccaagga gtctaacatg tgcgcgagtc aatgagtctt gaataggctc
      481 aggggcgcaa tgaaagcaaa gttcgacgtc acgtcgaacg agtcgggatc ccctcgtttt
      541 tcggggggcg caccgacgac ccgtcctatc cgtcttgacg gttgggcgga gtgtgagcgt
      601 acacgttggg acccgaaaga tggtgaacta tgcccggaca ggacgaggcc agaggaaact
      661 ctggtggagg tccgcagcgg ttctgacgtg caaatcgatc gtcagatccg ggtctagggg
      721 cgaaagacta aatcgaacca
//

LOCUS       KX817456                 710 bp    DNA     linear   INV 26-OCT-2016
DEFINITION  Buckupiella imperatriz isolate A139 28S large subunit ribosomal RNA
            gene, partial sequence.
ACCESSION   KX817456
VERSION     KX817456.1
KEYWORDS    .
SOURCE      Buckupiella imperatriz
  ORGANISM  Buckupiella imperatriz
            Eukaryota; Metazoa; Ecdysozoa; Arthropoda; Chelicerata; Arachnida;
            Araneae; Araneomorphae; Entelegynae; Dionycha; Anyphaenidae;
            Buckupiella.
REFERENCE   1  (bases 1 to 710)
  AUTHORS   Ceccarelli,F.S., Opell,B.D., Haddad,C.R., Raven,R.J., Soto,E.M. and
            Ramirez,M.J.
  TITLE     Around the World in Eight Million Years: Historical Biogeography
            and Evolution of the Spray Zone Spider Amaurobioides (Araneae:
            Anyphaenidae)
  JOURNAL   PLoS ONE 11 (10), E0163740 (2016)
   PUBMED   27732621
  REMARK    Publication Status: Online-Only
REFERENCE   2  (bases 1 to 710)
  AUTHORS   Ceccarelli,F.S., Opell,B.D., Haddad,C.R., Raven,R.J., Soto,E.M. and
            Ramirez,M.J.
  TITLE     Direct Submission
  JOURNAL   Submitted (01-SEP-2016) Division de Aracnologia, Museo Argentino de
            Ciencias Naturales, Av. Angel Gallardo 470, Buenos Aires, CABA
            C1405DJR, Argentina
COMMENT     ##Assembly-Data-START##
            Sequencing Technology :: Sanger dideoxy sequencing
            ##Assembly-Data-END##
FEATURES             Location/Qualifiers
     source          1..710
                     /organism="Buckupiella imperatriz"
                     /mol_type="genomic DNA"
                     /isolate="A139"
                     /db_xref="taxon:1911966"
     rRNA            <1..>710
                     /product="28S large subunit ribosomal RNA"
ORIGIN      
        1 tagggctwcc ccgagcgggg gccgtccggc cgcgcggctt ctgccgtctc cgacgcattt
       61 gtctctcgtc ccgaggacgc cgcagccggt cgggcagcga aagcgcgacg gcctgagggc
      121 ggagcgatgg caggtggccg gtggcgagtc tcgtactctc cgccggttgt tagccggctc
      181 cgcagtggct cgtcgctcga ccgaggtacc acgaggccca caatgggctc ctgtcgtctc
      241 ctccgaagaa gtcgggacag accgtcgctg gtgaggcgcg ctgttccgtc gcacgcgtca
      301 agcgtggacg gacgaacgcg tcgctccgca ggcttcggcg ggcccgtagg aggctggtgg
      361 ctggcggcga gtaggtcggt cacccacccg acccgtcttg aaacacggac caaggagtct
      421 aacatgtgcg cgagtcaatg ggtcttgaat aggcccaggg gcgcaatgaa agcaaaggtc
      481 ggcttcacgt cgaccgagtc gggatccccc gcatctcgtg ggggcgcacc gacgacccgt
      541 cctatccggc tcgccggttg ggcggagtgt gagcgtacac gttgggaccc gaaagatggt
      601 gaactatgcc cggacaggac gaggccagag gaaactctgg tggaggtccg cagcggttct
      661 gacgtgcaaa tcgatcgtca gatccgggtc taggggcgaa agactaattc
//

LOCUS       KX817457                 760 bp    DNA     linear   INV 26-OCT-2016
DEFINITION  Hatitia sp. FSC-2016 isolate ATOLARAMR000428 28S large subunit
            ribosomal RNA gene, partial sequence.
ACCESSION   KX817457
VERSION     KX817457.1
KEYWORDS    .
SOURCE      Hatitia sp. FSC-2016
  ORGANISM  Hatitia sp. FSC-2016
            Eukaryota; Metazoa; Ecdysozoa; Arthropoda; Chelicerata; Arachnida;
            Araneae; Araneomorphae; Entelegynae; Dionycha; Anyphaenidae;
            Hatitia.
REFERENCE   1  (bases 1 to 760)
  AUTHORS   Ceccarelli,F.S., Opell,B.D., Haddad,C.R., Raven,R.J., Soto,E.M. and
            Ramirez,M.J.
  TITLE     Around the World in Eight Million Years: Historical Biogeography
            and Evolution of the Spray Zone Spider Amaurobioides (Araneae:
            Anyphaenidae)
  JOURNAL   PLoS ONE 11 (10), E0163740 (2016)
   PUBMED   27732621
  REMARK    Publication Status: Online-Only
REFERENCE   2  (bases 1 to 760)
  AUTHORS   Ceccarelli,F.S., Opell,B.D., Haddad,C.R., Raven,R.J., Soto,E.M. and
            Ramirez,M.J.
  TITLE     Direct Submission
  JOURNAL   Submitted (01-SEP-2016) Division de Aracnologia, Museo Argentino de
            Ciencias Naturales, Av. Angel Gallardo 470, Buenos Aires, CABA
            C1405DJR, Argentina
COMMENT     ##Assembly-Data-START##
            Sequencing Technology :: Sanger dideoxy sequencing
            ##Assembly-Data-END##
FEATURES             Location/Qualifiers
     source          1..760
                     /organism="Hatitia sp. FSC-2016"
                     /mol_type="genomic DNA"
                     /isolate="ATOLARAMR000428"
                     /db_xref="taxon:1911970"
     rRNA            <1..>760
                     /product="28S large subunit ribosomal RNA"
ORIGIN      
        1 ggtgggccct cgaaatcctg tggcgagagg attcagtctg gggcggcgga cgcggtggtc
       61 ggaaatctgt aggacttccc cgagcggggg tcgtccggcc gcgcgtcttc taccgtctcc
      121 gacgcatttg tctctcgtcc gaaggacgcc gcagccggtc gggcagcgaa agcgtgacgg
      181 cctgaaggcg gggagatggc aggtggccgg tggagagctt cgtgcccttc gccggttgtt
      241 agccgttccc gcagtggctc gtcgctcgac cgaggtatca cgaggccctc ttgggctccc
      301 gtcgcctcct ccaatgcagt cgggacagat ctccgctggt gggatgcgcc gtggcgtcgc
      361 acgcaagtag cgtgggcggc cgaacgcgtc gctccgcagg tggaggcggg cccgtcggag
      421 gctggcggcg acccgtcttg aaacacggac caaggagtct aacatgtgcg cgagtcaatg
      481 ggtcttgaat aggcccagag gcgcaatgaa agcaaaggtc ggcggacgtc gaccgagtcg
      541 ggatccccgt ccctaacggg gcggggcgca ccgacgaccc gtcctatccg gctcgccggt
      601 tgggcggagt gtgagcgtac acgttgggac ccgaaagatg gtgaactatg cccggacagg
      661 acgaggccag aggaaactct ggtggaggtc cgcagcggtt ctgacgtgca aatcgatcgt
      721 cagatccggg tctagcggcg aaagactaat cgaaccatct
//

LOCUS       KX817458                 793 bp    DNA     linear   INV 26-OCT-2016
DEFINITION  Elaver sp. FSC-2016 isolate ATOLARAMR000163 28S large subunit
            ribosomal RNA gene, partial sequence.
ACCESSION   KX817458
VERSION     KX817458.1
KEYWORDS    .
SOURCE      Elaver sp. FSC-2016
  ORGANISM  Elaver sp. FSC-2016
            Eukaryota; Metazoa; Ecdysozoa; Arthropoda; Chelicerata; Arachnida;
            Araneae; Araneomorphae; Entelegynae; Dionycha; Clubionidae; Elaver.
REFERENCE   1  (bases 1 to 793)
  AUTHORS   Ceccarelli,F.S., Opell,B.D., Haddad,C.R., Raven,R.J., Soto,E.M. and
            Ramirez,M.J.
  TITLE     Around the World in Eight Million Years: Historical Biogeography
            and Evolution of the Spray Zone Spider Amaurobioides (Araneae:
            Anyphaenidae)
  JOURNAL   PLoS ONE 11 (10), E0163740 (2016)
   PUBMED   27732621
  REMARK    Publication Status: Online-Only
REFERENCE   2  (bases 1 to 793)
  AUTHORS   Ceccarelli,F.S., Opell,B.D., Haddad,C.R., Raven,R.J., Soto,E.M. and
            Ramirez,M.J.
  TITLE     Direct Submission
  JOURNAL   Submitted (01-SEP-2016) Division de Aracnologia, Museo Argentino de
            Ciencias Naturales, Av. Angel Gallardo 470, Buenos Aires, CABA
            C1405DJR, Argentina
COMMENT     ##Assembly-Data-START##
            Sequencing Technology :: Sanger dideoxy sequencing
            ##Assembly-Data-END##
FEATURES             Location/Qualifiers
     source          1..793
                     /organism="Elaver sp. FSC-2016"
                     /mol_type="genomic DNA"
                     /isolate="ATOLARAMR000163"
                     /db_xref="taxon:1911962"
     rRNA            <1..>793
                     /product="28S large subunit ribosomal RNA"
ORIGIN      
        1 ggtgggccct cgaaatcctg tggcgagagg attcagtctg tcgtggagga cgtgctggtc
       61 gaaaaatcga gcagggcttc cctgaaccgg ggccgttcgg ccgtgcgttt cctccccgtc
      121 cgacgcattt gtctctcgtc cgaaggacgc cgcagccgat cgggcagcga aagcgcgacg
      181 gcctgaaggc ggggaaccgg caggtggccg gtgggcggtc tcgtgccgtt cgccggttgt
      241 tagcctttcc cgcagtggca cgtcgcccga tcgaggtatc acgaggccct catgggctcc
      301 ttccgcctcc tccttgtcaa aggtacacgg gacagaccgt cgctggcgag gtgcgccgct
      361 ccgtcgcact ccccacgagt ggacgtgtcg aacgtgcgtc accgtatgcg acggcgggcc
      421 cgtcggaggt cggcggctgg cggcgagtag gtcggtcacc cacccgaccc gtcttgaaac
      481 acggaccaag gagtctaaca tgtgcgcgag tcaatgggtc ttgaacaggc ccaggggcgc
      541 aatgaaagcg aaggtcggct ccacgtcgac cgagtcggga tccccggttc acgccggggc
      601 gcaccgacga cccgtcctat ccggcatgcc ggttgggcgg agtgcgagcg tacacgttgg
      661 gacccgaaag atggtgaact atgcccggac aggacgaggc cagaggaaac tctggtggag
      721 gtccgcagcg gttctgacgt gcaaatcgat cgtcagatcc gggtctaggt gcgaaagact
      781 aatcgaacca tct
//

LOCUS       KY016917                2179 bp    DNA     linear   INV 30-NOV-2022
DEFINITION  Aysha lagenifera isolate ARAMR000048 28S ribosomal RNA gene,
            partial sequence.
ACCESSION   KY016917
VERSION     KY016917.1
KEYWORDS    .
SOURCE      Aysha lagenifera
  ORGANISM  Aysha lagenifera
            Eukaryota; Metazoa; Ecdysozoa; Arthropoda; Chelicerata; Arachnida;
            Araneae; Araneomorphae; Entelegynae; Dionycha; Anyphaenidae; Aysha.
REFERENCE   1  (bases 1 to 2179)
  AUTHORS   Wheeler,W.C., Coddington,J.A., Crowley,L.M., Dimitrov,D.,
            Goloboff,P.A., Griswold,C.E., Hormiga,G., Prendini,L.,
            Ramirez,M.J., Sierwald,P., Almeida-Silva,L., Alvarez-Padilla,F.,
            Arnedo,M.A., Benavides Silva,L.R., Benjamin,S.P., Bond,J.E.,
            Grismado,C.J., Hasan,E., Hedin,M., Izquierdo,M.A., Labarque,F.M.,
            Ledford,J., Lopardo,L., Maddison,W.P., Miller,J.A.,
            Piacentini,L.N., Platnick,N.I., Polotow,D., Silva-Davila,D.,
            Scharff,N., Szuts,T., Ubick,D., Vink,C.J., Wood,H.M. and Zhang,J.
  TITLE     The spider tree of life: phylogeny of Araneae based on target-gene
            analyses from an extensive taxon sampling
  JOURNAL   Cladistics (2016) In press
  REMARK    Publication Status: Available-Online prior to print
REFERENCE   2  (bases 1 to 2179)
  AUTHORS   Wheeler,W.C.
  TITLE     Direct Submission
  JOURNAL   Submitted (18-OCT-2016) Division of Invertebrate Zoology, American
            Museum of Natural History, Central Park West at 79th Street, New
            York, NY 10024-5192, USA
COMMENT     ##Assembly-Data-START##
            Assembly Method       :: Sequencher v. 4.1
            Sequencing Technology :: Sanger dideoxy sequencing
            ##Assembly-Data-END##
FEATURES             Location/Qualifiers
     source          1..2179
                     /organism="Aysha lagenifera"
                     /mol_type="genomic DNA"
                     /isolate="ARAMR000048"
                     /specimen_voucher="MACN-Ar"
                     /db_xref="taxon:1956288"
                     /geo_loc_name="Argentina: Buenos Aires"
     rRNA            <1..>2179
                     /product="28S ribosomal RNA"
ORIGIN      
        1 ggaggaaaag aaaccaactg ggattccctt agtaacggcg agcgaacagg gatcagccca
       61 gcgccgaatc ccccgtcttc gggcggcggg aaatgtggcg tttaggagtg agcgtgccgg
      121 cgtcggacgg gacagcaagt ccccctgacc ggggcctatc cagagcgggt gcgaggccca
      181 tagccgccct gtccgcgtcg gatgcgatct cctgggagtc gggttgcttg ggagtgcagc
      241 cctaatcggg tggtaaactc cacctaaggc taaatactgc cgtgagaccg atagcaaaca
      301 agtaccgtga gggaaagttg caaagaactt tgaagagaga gttcaaaagt acgtgaaact
      361 gctcagaggt aaacgggtgg gccctcgaaa tcctgtggcg agaggattca gtctggggcg
      421 gcggacgcgg ttggtcggaa aaatcaggta ggacttcccc gagcgggggt cgtccggccg
      481 cgcgtcttct gccgtctccg acgcatttgt ctctcgtccg aaggacgccg cagccggttg
      541 ggcagcgaaa gcgtgacggc ctgaaggcgg ggagcggcag gtggccgctg gagagcttcg
      601 cgctcatcgg cggttgttag ccgttcccgc agtggctcgt cgctcgaccg aggtatcacg
      661 aggccctctt gggctcccgt cgtctcctcc tcgtaagcag tcgggacaga tctccgctgg
      721 tgagatgcgc cgtggcaccg cacgcaagta gcgtgggcgc ccgaacgcgt cgctccgcag
      781 gtggaggcgg gcccgtcgga ggctggcggc tggcggcgag taggtcggtc acccacccga
      841 cccgtcttga aacacggacc aaggagtgta acatgtgcgc gagtcaatgg gtcttgaata
      901 ggcccagagg cgcaatgaaa gcaaaggtcg gcggacgtcg accgagtcgg gatcccccct
      961 tytygtcatt gtcggggggg gcgcaccgac gacccgtcct atccggctcg ccggttgggc
     1021 ggagtgtgag cgtacacgtt gggacccgaa agatggtgaa ctatgcccgg acaggacgag
     1081 gccagaggaa actctggtgg aggtccgcag cggttctgac gtgcaaatcg atcgtcagat
     1141 ccgggtctag gggcgaaaga ctaatcgaac catctagtag ctggttccct ccgaagtttc
     1201 cctcaggata gctggcgctc gttattcagt ctcatccggt aaagcgaatg attagaggcc
     1261 ttggggccga aacgacctca acctattctc aaactttaaa tgggtgagaa gtccgccttg
     1321 ctcgatcgaa ggcaggacgc tcggatgaga gtgcccagtg ggccactttt ggtaagcaga
     1381 actggcgctg tgggatgaac caaacgctgg gttacggcgc ccgatgcgag acgctcatga
     1441 gaccccatga aaggtgttgg ttgctccaga cagcaggacg gtggccatgg aagtcggaat
     1501 ccgctaagga gtgtgtaaca actcacctgc cgaagcaact agccctgaaa atggatggcg
     1561 ctccagcgtc gagcccatac ccggccgctg cggcagagct caattgattg aggtttaggc
     1621 cgcagtgagt aggagggtcg cggcggggtg cgttgaaggt gccgggcgtg agcccgcctg
     1681 gagcccccgt cggtgcagat cttggtggta gtagcaaata ctcaagtgag aaccttgagg
     1741 actgaagttg gagaagggtt ccatgtgaac agcagttgaa catgggtcag tcggccctaa
     1801 gggatcggag aaatccgttc cgaagcggga ccttacctmg cgttcgagtc ccgctgccga
     1861 ccgaaaggga atggggtcaa tattccccaa cccggacacg gagatcgggc tttcgggccc
     1921 gagtgcggcg acgcaaccga actcggagaa gtcgacggag gacccgggga agagttgtct
     1981 tttctttgta agggttcgtg tccctggaat cggctcgtcc ggagataggg acgctgtccc
     2041 cgtaaaagca ccgcggctct tgcggtgtcc ggtccgcctc tgtcggccct tgcaaatccg
     2101 agggagatgg tgtgattttc gtgccggacc gtacccatat ccgcagcagg tctccaaggt
     2161 gaacagcctc tagtcgata
//

LOCUS       MG815960                 746 bp    DNA     linear   INV 06-MAY-2018
DEFINITION  Sanogasta alticola voucher MACN-Ar 33375 28S ribosomal RNA gene,
            partial sequence.
ACCESSION   MG815960
VERSION     MG815960.1
KEYWORDS    .
SOURCE      Sanogasta alticola
  ORGANISM  Sanogasta alticola
            Eukaryota; Metazoa; Ecdysozoa; Arthropoda; Chelicerata; Arachnida;
            Araneae; Araneomorphae; Entelegynae; Dionycha; Anyphaenidae;
            Sanogasta.
REFERENCE   1  (bases 1 to 746)
  AUTHORS   Ceccarelli,F.S., Mongiardino Koch,N., Soto,E.M., Barone,M.L.,
            Arnedo,M.A. and Ramirez,M.J.
  TITLE     The grass was greener: Repeated evolution of specialized
            morphologies and habitat shifts in ghost spiders following
            grassland expansion in South America
  JOURNAL   Syst. Biol. (2018) In press
   PUBMED   29669028
  REMARK    Publication Status: Available-Online prior to print
REFERENCE   2  (bases 1 to 746)
  AUTHORS   Ceccarelli,F.S., Mongiardino Koch,N., Soto,E.M., Barone,M.L.,
            Arnedo,M.A. and Ramirez,M.J.
  TITLE     Direct Submission
  JOURNAL   Submitted (17-JAN-2018) Division de Aracnologia, Museo Argentino de
            Ciencias Naturales 'Bernardino Rivadavia', Av. Angel Gallardo 470,
            Buenos Aires, CABA C1405DJR, Argentina
COMMENT     ##Assembly-Data-START##
            Sequencing Technology :: Sanger dideoxy sequencing
            ##Assembly-Data-END##
FEATURES             Location/Qualifiers
     source          1..746
                     /organism="Sanogasta alticola"
                     /mol_type="genomic DNA"
                     /specimen_voucher="MACN-Ar 33375"
                     /db_xref="taxon:2172570"
     rRNA            <1..>746
                     /product="28S ribosomal RNA"
ORIGIN      
        1 ggattcagtc tgggggcggc ggacgcggtg gccggaagat tgcagggatt ccccgagcgg
       61 ggtccgtccg gccgcgcggc ttctgccgtc tccgacgcat ttgtctctcg tccgaaggac
      121 gccgcagccg gttgggcagc gaaagcgtga cggcctgaag gcggggaaat ggcaggtggc
      181 cggtggcgag ccttgtgctc ttcgccggtt gttagccgtc tccgcagtgg ctcgtcgctc
      241 gaccgaggta tcacgaggcc cgtcttgggc tcctgtcgtc tcctccaatg cagtcgggac
      301 agagtgctgc tggtactgcg cgctgtgctg tcgcacgcgt caagcgtgga cggccgaccg
      361 cgcgggaccg cacgcggcac cgggcccgtc ggaggtcgat ggctggcggc gagtaggtcg
      421 gtcacccacc cgacccgtct tgaaacacgg accaaggagt ctaacatgtg cgcgagtcaa
      481 tgagtcttga ataggctcag gggcgcaatg aaagcaaagt tcggcgtcac gccgaacgag
      541 tcgggatccc cgggtcaaac cggggcgcac cgacggcccg tcctatccgg ctcgccggtt
      601 gggcggagct tgagcgtaca cgttgggacc cgaaagatgg tgaactatgc ccggacagga
      661 cgaggccaga ggaaactctg gtggaggtcc gcagcggttc tgacgtgcaa atcgatcgtc
      721 agatccgggt ctaggggcga aagact
//

LOCUS       MG815975                 730 bp    DNA     linear   INV 06-MAY-2018
DEFINITION  Otoniela quadrivittata voucher MACN-CJG-3312 28S ribosomal RNA
            gene, partial sequence.
ACCESSION   MG815975
VERSION     MG815975.1
KEYWORDS    .
SOURCE      Otoniela quadrivittata
  ORGANISM  Otoniela quadrivittata
            Eukaryota; Metazoa; Ecdysozoa; Arthropoda; Chelicerata; Arachnida;
            Araneae; Araneomorphae; Entelegynae; Dionycha; Anyphaenidae;
            Otoniela.
REFERENCE   1  (bases 1 to 730)
  AUTHORS   Ceccarelli,F.S., Mongiardino Koch,N., Soto,E.M., Barone,M.L.,
            Arnedo,M.A. and Ramirez,M.J.
  TITLE     The grass was greener: Repeated evolution of specialized
            morphologies and habitat shifts in ghost spiders following
            grassland expansion in South America
  JOURNAL   Syst. Biol. (2018) In press
   PUBMED   29669028
  REMARK    Publication Status: Available-Online prior to print
REFERENCE   2  (bases 1 to 730)
  AUTHORS   Ceccarelli,F.S., Mongiardino Koch,N., Soto,E.M., Barone,M.L.,
            Arnedo,M.A. and Ramirez,M.J.
  TITLE     Direct Submission
  JOURNAL   Submitted (17-JAN-2018) Division de Aracnologia, Museo Argentino de
            Ciencias Naturales 'Bernardino Rivadavia', Av. Angel Gallardo 470,
            Buenos Aires, CABA C1405DJR, Argentina
COMMENT     ##Assembly-Data-START##
            Sequencing Technology :: Sanger dideoxy sequencing
            ##Assembly-Data-END##
FEATURES             Location/Qualifiers
     source          1..730
                     /organism="Otoniela quadrivittata"
                     /mol_type="genomic DNA"
                     /specimen_voucher="MACN-CJG-3312"
                     /db_xref="taxon:2172567"
     rRNA            <1..>730
                     /product="28S ribosomal RNA"
ORIGIN      
        1 gggcggcgga cgcggtggtc ggaaatccgg cagggcttcc ccgagcgggg gccgtccggc
       61 cgcgcgtctt ccgtcgtctc cgacgcattt gtctctcgtc cgaaggacgc cgcagccggt
      121 cgggcagcga aagcgcgacg gcctgaaggc ggggtaatgg caggtggccg gtggcgagtc
      181 tcgtgctctc cgccggttgt tagccgtccc cgcagtggca cgtcgctcga ccgaggtatc
      241 acgaggccct cttgggctcc tgtcgtctcc tccgcagaag tcgggacgga tcgtcgctgg
      301 tgaggcgcgc cgcggtgtcg cacgccccac gcgtggacac ccgaacgcgt cgctccgcaa
      361 gcggcggcgg gcccgtcgga ggctgaaggc tggcggcgag taggtcggtc acccacccga
      421 cccgtcttga aacacggacc aaggagtcta acatgtgcgc gagtcaatgg gtcttgaaca
      481 ggcccagggg cgcaatgaaa gcaaaggtcg tcgtcacgtc gaccgagtcg ggatccccgg
      541 tccttccggg gcgcaccgac gacccgtcct atccggctcg ccggttgggc ggagtgtgag
      601 cgtacacgtt gggacccgaa agatggtgaa ctatgcccgg acaggacgag gccagaggaa
      661 actctggtgg aggtccgcag cggttctgac gtgcaaatcg atcgtcagat ccgggtctag
      721 gggcgaaaga
//
