# Supplementary material for: Morphological and molecular evidence support a new species of the genus Ilocomba Brescovit, 1997 (Araneae, Anyphaenidae, Anyphaeninae) from the Andes of Colombia
Source: Zookeys. 2026 Apr 22;1278:19–51. doi: 10.3897/zookeys.1278.162601 (PMC13129551; doi:10.3897/zookeys.1278.162601)
Supplement: Supplementary material 1 — Molecular datasets and alignment files for phylogenetic analyses of Ilocomba sp. nov. [file zookeys-1278-019_article-162601__-s001.zip › 0_GenBank/coi.fas]

>Hibana_sp_MCH-2003
GGGGCTCCAGATATAGCTTTTCCTCGAATAAATAATTTGAGATTTTGATTATTACCACCATCTTTATTTTTATTATTTATTTCTTCTATGGCTGAAATAGGAGTTGGAGCTGGTTGAACTGTATATCCTCCTTTAGCATCTAGAGTTGGGCATATAGGAAGAGCTATAGATTTTGCCATTTTTTCATTACATTTAGCTGGTGCTTCATCTATTATAGGGGCTATTAATTTTATTTCTACAATTATTAATATACGTTCTGTTGGTATAGGAATGGAAAAAGTTCCTTTATTTGTTTGATCTGTTTTAATTACGGCGGTTTTATTATTATTATCTTTACCTGTATTAGCAGGAGCTATTACTATGTTATTAACTGATCGAAATTTTAATACTTCTTTTTTTGATCCAGCGGGTGGGGGTGATCCTATTTTATTTCAACATTTATTTTGATTTTTTGGACATCCTGAAGTTTATATTTTAATTTTACCTGGATTTGGAATTGTATCTCATGTTATTAGTTCTTCTGTAGGTAAGCGGGAGCCTTTTGGAAGTTTAGGAATAATTTATGCTATAGTTGGAATTGGAGGAATAGGATTTGTAGTGTGAGCTCATCATATATTTTCTGTAGGAATAGATGTAGATACCCGAGCTTATTTTACTGCTGCTACAATAATTATTGCTGTACCTACAGGTATTAAAATTTTTAGCTGAATAGCTACTCTTCATGGTTCTTATTTTAAAATAAGAACACCTTTATTATGATGTATAGGTTTCGTATTTTTATTTACTCTTGGGGGTATTACAGGAGTTATTTTATCTAATTCTTCTTTAGATATTATTTTACATGATACATATTATGTTGTAGCTCATTTTCATTATGTACTTAGAATAGGAGCTGTATTTGCTATTATGGCTGGATTTACTTATTGATTTCCTTTATTTTTTGGATGTGTTTTGAGAGAGAAAAAATCAGAACTTCAATTTTTTATTATATTTGTTGGAGTAAATATAACTTTTTTTCCTCAACATTTTTTGGGTTTAAATGGTATA
>Anyphaena_californica
TTTTGGTAATTGATTAGTTCCTTTAATATTAGGAGCTCCTGATATAGCTTTTCCTCGAATGAATAATTTAAGTTTTTGATTATTACCTTCTTCATTGTTTTTATTATTTATTTCTTCTATAGCTGAGATGGGAGTGGGAGCAGGTTGGACAGTCTATCCACCTTTATCTTCTAGAGTTGGTCATATAGGAAGAGCTGTGGATTTTGCTATTTTTTCTTTACATTTAGCTGGTGCTTCATCTATTATAGGGGCTGTTAATTTTATTTCTACTGTAGTAAATATGCGTTCTGTAGGAATGACTTTTGAAAAGGTACCTTTGTTTGTTTGGTCTGTTTTAATTACAGCTATTTTATTGTTATTATCTCTTCCTGTATTAGCAGGAGCTATTACTATATTATTAACAGATCGAAATTTTAATACTTCATTTTTTGATCCTGCTGGAGGAGGAGATCCTATTTTATTTCAACATTTATTTTGATTTTTTGGTCATCCTGAAGTTTATATTTTAATNTTACCGGGA
>Anyphaena_pacifica
AACTTTATACTTAATTTTTGGGGCATGATCTGCTATAGTTGGTACTGCAATAAGAGTTTTAATTCGTATAGAATTGGGACAATCAGGAAGATTTTTAGGTGATGATCATTTATATAATGTTGTTGTCACTGCTCATGCTTTTGTAATGATTTTTTTTATAGTAATACCTATTTTGATTGGTGGTTTTGGTAATTGATTAGTTCCTTTAATATTAGGAGCTCCTGATATAGCTTTTCCTCGAATGAATAATTTAAGTTTTTGATTATTACCTTCTTCATTGTTTTTATTATTTATTTCTTCTATAGCTGAGATAGGAGTGGGAGCAGGTTGAACAGTTTATCCACCTTTATCTTCTAGAGTTGGTCATATAGGAAGAGCTGTGGATTTTGCTATTTTTTCTTTACATTTAGCCGGTGCTTCATCTATTATAGGGGCTGTTAATTTTATTTCTACTGTAGTAAATATGCGTTCTGTAGGAATGACTTTTGAAAAGGTACCTTTGTTTGTTTGGTCTGTTTTAATTACAGCTATTTTATTATTATTATCTCTTCCTGTATTAGCAGGAGCTATTACTATATTATTAACAGATCGAAATTTTAATACTTCATTTTTTGATCCTGCTGGGGGAGGAGATCCTATTTTATTTCAACATTTATTT
>Acanthoceto_acupicta
ACTTTATATTTAATATTTGGAGCTTGATCTGCTATAGTAGGTACTGCAATAAGAGTTCTTATTCGAATAGAATTAGGTCATTCAGGTAGATTTTTAGGTGATGATCATTTATATAATGTTATTGTTACTGCTCATGCTTTTGTTATAATTTTTTTTATAGTAATACCAATTTTAATTGGTGGTTTTGGTAATTGATTAGTTCCTTTAATATTAGGAGCTCCTGATATAGCATTTCCTCGTATGAATAATTTAAGATTTTGATTATTACCTCCTTCATTATTTTTTTTATTTATTTCTTCTATAGTTGAAATAGGTGTAGGGGCAGGATGAACAATTTATCCTCCTCTTGCATCTAGTTTAGGACATATAGGAAGAGCTATAGATTTTGTTATTTTTTCTTTACATTTAGCAGGAGCATCTTCTATTATAGGTGCTGTTAATTTTATTTCTACTATTATTAATATACGTTCTTTTGGAATAAGAATAGATAAAATTTCTTTATTTGTATGGTCTGTATTAATTACAGCTGTATTATTGTTATTATCTTTACCTGTTTTAGCAGGTGCAATTACTATATTATTGACAGATCGTAATTTTAATACTTCTTTTTTTGATCCTGCAGGAGGAGGGGATCCTATTTTATTTCAACATTTATTT
>Anyphaenoides_clavipes
ACTTTATATTTATTATTTGGAGTATGGTCTGCTATAGTTGGGACTGCAATAAGAGTTTTAATTCGGATGGAATTAGGTCAATCTGGAAGACTGTTAGGGGATGATCATTTATATAATGTAATTGTAACTGCTCATGCTTTTGTGATAATTTTTTTTATAGTTATACCAATTTTAATTGGTGGGTTTGGAAATTGATTAGTTCCTCTAATGTTAGGTGCTCCTGATATAGCATTTCCTCGAATGAATAATTTAAGTTTTTGGTTATTACCACCTTCTTTATTATTATTATTTATTTCTTCTATAGCAGAAATAGGAGTTGGGGCGGGGTGAACTGTGTATCCCCCTTTATCTTCTAGAGTTGGTCATATAGGTAGAGCTATGGATTTTGCTATTTTTTCTTTACACTTAGCTGGTGCTTCTTCTATTATAGGTGCTATTAATTTTATTTCTACTATTTTAAATATACGTTCTGTTGGGATGAATATAGAAAAGGTACCTTTATTTGTGTGATCTGTTTTAATTACGGCTGTTTTGTTATTATTATCTTTACCAGTTTTAGCTGGGGCTATTACAATATTATTAACTGATCGTAATTTTAATACTTCTTTTTTTGATCCTGCTGGAGGAGGGGATCCTATTTTATTTCAACATTTATTT
>Aysha_proseni
ACTTTATATTTATTGTTTGGAGCTTGATCTGCTATAGTTGGTACTGCTATAAGTGTTTTAATTCGAATAGAATTGGGTCAACCAGGAAGTTTATTAGGGGATGATCATTTGTATAATGTTGTTGTAACTGCTCATGCTTTTGTAATAATTTTTTTTATAGTAATACCAATTTTAATTGGTGGGTTTGGAAATTGGTTAGTTCCTTTAATATTAGGTGCTCCTGATATAGCTTTTCCTCGTATAAATAATTTAAGATTTTGATTGTTACCTCCTTCTTTATTTTTATTATTTATTTCTTCTATAGCTGAAATAGGTGTGGGAGCTGGTTGAACTGTATATCCTCCTCTAGCTGCTAGAGTTGGTCATATAGGAAGAGCTATAGATTTTGCTATTTTTTCTCTTCATTTGGCTGGTGCTTCTTCTATTATAGGTGCTATTAATTTTATTTCTACTATTATTAATATACGTTCTGTAGGAATAACTATGGAAAAGATTACTTTATTTGTATGATCTGTTTTTATTACTGCTATTTTATTATTGTTATCTCTTCCTGTATTAGCAGGAGCTATTACTATGTTGTTAACAGATCGTAATTTTAATACTTCATTTTTTGACCCAGCTGGAGGTGGGGATCCTATTTTATTTCAACATTTATTT
>Jessica_osoriana
ACTTTATATTTATTGTTTGGGGCTTGGTCTGCTATAGTTGGAACTGCTATAAGTGTTTTAATTCGTATAGAATTAGGTCAATCGGGAAGATTGTTAGGTGATGATCATTTATATAATGTTGTAGTAACTGCTCATGCTTTTGTAATAATTTTTTTTATAGTAATGCCTATTTTAATTGGAGGATTTGGAAATTGATTAGTTCCTTTAATATTAGGGGCTCCTGATATAGCTTTTCCTCGTATAAATAATTTAAGTTTTTGATTATTACCCCCTTCTTTATTTTTATTATTTATTTCCTCTATAGCTGAAATAGGAGTAGGGGCAGGGTGAACGGTTTATCCTCCTCTAGCTTCTAGAGTTGGTCATATAGGTAGAGCTATAGATTTTGCTATTTTTTCTCTTCATTTGGCTGGAGCTTCTTCTATTATAGGAGCTATTAATTTTATTTCAACTATTATTAATATGCGTTCTGTAGGAATAAGAATAGAAAAAGTGTCATTATTTGTATGATCTGTTTTTATTACTGCTATTTTATTATTATTATCTCTTCCTGTTTTAGCGGGAGCTATTACTATATTATTGACTGATCGTAATTTTAACACTTCATTTTTTGATCCAGCTGGAGGAGGAGATCCTATTTTATTTCAACATTTATTT
>Otoniela_adisi
ACTTTATATTTATTGTTTGGAACTTGATCTGCTATAGTAGGAACTGGAATGAGTGTTTTAATTCGAATAGAATTAGGTCAATGTGGGAGATTATTAGGTGATGATCATCTATATAATGTAGTTGTTACTGCCCATGCTTTTGTTATAATTTTTTTTATAGTAATACCAATTTTAATTGGTGGTTTTGGAAATTGATTAGTACCATTAATACTAGGAGCTCCTGATATAGCTTTTCCTCGTATAAATAATTTAAGATTTTGATTGTTACCTCCTTCTTTAATATTATTATTTATTTCTTCTATAGCTGAAATAGGTGTAGGTGCTGGTTGAACTGTATATCCTCCTTTATCTTCTGGAGTTGGACATATAGGAAGAGCTGTAGATTTTGCTATTTTTTCTTTACATTTAGCTGGTGCATCATCTATTATAGGAGCTGTTAATTTTATTACTACTATTATAAATATACGTTTATTAGGAATAAGATTAGAAAAGGTTCCTTTATTTGTATGATCTGTTTTAATTACTGCTATTTTATTATTATTATCTCTTCCTGTTTTAGCAGGAGCTATCACTATACTATTAACTGATCGAAATTTTAATACTTCATTTTTTGATCCTGCTGGAGGAGGTGATCCTATTTTATTTCAACATTTATTT
>Xiruana_gracilipes
AACTTTGTATTTATTGTTTGGTGCTTGATCTGCTATAGTTGGAACTGCAATAAGTGTATTGATTCGTATAGAATTAGGACAACCTGGAAGACTTTTAGGAGATGATCATCTATATAATGTTGTTGTAACTGCACATGCTTTTGTTATAATTTTTTTTATAGTAATACCAATTTTAATTGGTGGATTTGGTAATTGATTAGTGCCATTGATATTGGGGGCTCCAGATATGGCTTTTCCTCGAATAAATAATTTAAGTTTTTGATTATTACCTCCTTCTTTATTTTTGTTATTTATTTCTTCTATAGCTGAAATGGGAGTTGGGGCTGGGTGAACAGTTTATCCTCCTTTGGCTTCTAGAGTTGGACATATAGGAAGAGCAATGGATTTTGCTATTTTTTCTCTTCATTTGGCTGGTGCTTCTTCTATTATGGGAGCTATTAATTTTATTTCTACTATTATTAATATACGTTCTGTTGGAATAACAATAGAGAAAGTTTCTTTATTTGTATGATCAGTTTTTATTACTGCTATTTTATTATTATTATCTCTTCCAGTTTTAGCTGGTGCTATTACTATATTGTTGACTGATCGTAATTTTAATACTTCGTTTTTTGATCCAGCTGGAGGGGGAGATCCTATTTTATTTCAACATTTATTTTGATTTTTTGGACATCCTGAAGTTTATATTTTAATTTTACCTGGATTTGGAATTGTTTCTCATGTGATTAGTTCTTCGGTTGGTAAACGAGAACCTTTTGGAAGATTGGGTATAATTTATGCTATAGTTGGAATTGGAGGAATAGGATTTGTTGTATGAGCTCATCATATATTTTCTGTTGGAATAGACGTTGATACACGTGCATATTTTACGGCTGCTACTATAATTATTGCTGTACCTACTGGTATTAAGGTTTTTAGATGAATAGCTACTCTTCATGGATCCTATTTTAAAATAAATACTCCTTTATTATGATGTATAGGATTTGTTTTTTTATTTACTTTAGGAGGTATTACTGGTGTAATTTTATCTAATTCTTCTTTAGACATTATTTTACATGATACATATTATGTAGTTG
>Anyphaena_accentuata
CATTATATTTAATTTTTGGAGCTTGAGCTGCTATAGTAGGAACTGGAATAAGAGTATTAATTCGTATAGAGCTAGGACAATCAGGAAGATTTTTAGGTGATGATCATATATATAATGTGATTGTAACTGCTCATGCTTTTGTAATAATTTTTTTTATAGTAATACCTATTTTAATTGGAGGTTTTGGGAATTGATTAGTTCCTTTAATATTAGGAGCGCCTGATATAGCTTTTCCTCGAATAAATAATTTAAGTTTTTGATTATTACCTTCTTCTTTATTATTGTTATTTATTTCTTCTATAGTAGAAATAGGAGTAGGAGCTGGATGAACAGTTTATCCTCCTTTATCATCTAGAGTTGGACATATAGGAAGAGCTGTAGATTTTGCTATTTTTTCATTACATTTAGCTGGAGCTTCTTCAATTATAGGAGCTGTTAATTTTATTTCTACTGTAATGAATATACGTTCTGTTGGGATATCTTTTGAAAAGGTTCCTTTATTTGTATGATCTGTATTAATTACTGCTATTTTATTATTATTATCACTTCCTGTATTAGCAGGTGCTATTACTATACTATTAACAGATCGAAATTTTAATACTTCATTTTTTGATCCTGCTGGAGGTGGAGATCCTATTTTATTTCAACATTTATTTTGATTTTTTGGTCATCCTGAAGTTTATATTTTAATTTTACCTGGGTTTGGAATTGTTTCTCATGTAATTAGATCTTCAATAGGAAAGCGTGAACCTTTTGGTAGATTAGGAATGATTTATGCTATAGTTGGAATTGGGGGAATAGGATTTGTTGTATGAGCTCATCATATATTTTCGGTAGGGATAGATGTTGATACTCGAGCATATTTTACTGCTGCTACTATGATTATTGCTGTTCCTACTGGAATTAAAATTTTTAGGTGAATAGCAACTCTTCATGGTTCTTATTTTAAAATAAATGCTTCTTTATTATGATGTATTGGATTTGTATTTTTATTTACTTTAGGAGGAATTACTGGAGTGGTATTATCAAATTCTTCTTTAGATATTGTTTTACATGATACTTATTATGTAGTTG
>Josa_calilegua
GATCTGCTATAGTAGGTACAGCTATAAGAGTATTGATTCGTCTTGAATTAGGACAATCTGGTAGATTTTTGGGTGATGATCATTTATATAATGTTATTGTTACTGCTCATGCTTTTGTTATAATTTTTTTTATAGTTATGCCAATTCTTATTGGTGGTTTTGGTAATTGATTAGTTCCTTTAATATTAGGAGCTCCTGATATAGCTTTTCCTCGTATAAATAATTTAAGTTTTTGATTATTACCTCCTTCTTTATTTTTGTTATTTATTTCATCTATGGCTGAAATAGGAGTTGGAGCTGGTTGGACTGTCTATCCTCCTTTATCTTCTAGAATTGGACATATAGGAAGAGCTATAGATTTTGCTATTTTTTCTTTACATTTGGCTGGTGCTTCATCTATTATAGGGGCTATTAATTTTATTTCTACTATTATTAATATACGATCTCATAGAATAACTATAGAAAAAGTTCCTTTATTTGTATGATCTGTTTTGATTACAGCTATTTTATTATTATTATCTTTACCTGTATTAGCAGGTGCCATTACTATATTATTAACTGATCGTAATTTTAATACCTCATTTTTTGATCCTGCTGGTGGTGGTGATCCTGTTTTATTTCAACATTTGTTT
>Buckupiella_imperatriz
GCTATAATTGGAACTGGAATGAGTGTTATAATTCGTTTAGAATTAGGACAGTGTGGAAGTTTTTTAGGAGATGATCATCTATATAACGTTATTGTTACAGCTCATGCTTTTGTTATAATTTTTTTTATAGTAATACCTATTATAATTGGAGGATTTGGGAATTGATTAATTCCATTAATATTAGGAGCTCCAGATATAGCTTTTCCTCGAATAAATAATTTGAGTTTTTGATTATTACCTCCTTCTTTAATATTGTTATTAATTTCTTCTATAGAAGAAATAGGAGTGGGAGCGGGATGGACGGTATATCCTCCTCTATCTTCTAATATTGGTCATATAGGAAGAGCAATAGATTTTGCTATTTTTTCTCTTCATTTAGCTGGAGCTTCGTCTATTATAGGAGCAGTAAATTTTATTACTACTATTATTAATATACGTTTATATAATGTAGGAATAGAGAAAGTTTCTTTATTTGTGTGATCAGTATTAATTACAGCTGTGTTATTATTATTATCTCTTCCTGTATTAGCAGGAGCTATTACTATATTATTAACAGATCGTAATTTTAATACTTCTTTTTTTGATCCTGCAGGTGGAGGAGATCCTATTTTATTTCAACATTTATTT
>Hatitia_sp_FSC-2016
ATATTATATTTATTGTTTGGTGCTTGATCTGCTATAGTTGGTACTGCTATAAGTGTATTGATTCGTATAGAATTAGGTCAATCAGGAAGATTGTTAGGAGATGATCATTTATATAATGTTGTAGTAACTGCTCATGCATTTGTAATAATTTTTTTTATAGTAATACCAATTTTAATTGGAGGATTTGGAAATTGATTGGTTCCTTTAATGTTAGGGGCACCAGATATAGCTTTTCCCCGTATAAATAATTTAAGTTTTTGATTATTACCACCTTCTTTATTTTTATTATTTATTTCTTCTATAGCTGAAATAGGAGTAGGGGCGGGGTGAACAGTTTATCCTCCTTTGGCTTCTAGAGTTGGTCATATAGGAAGAGCTATGGATTTTGCAATTTTTTCTCTTCATTTAGCAGGTGCTTCTTCTATTATAGGTGCTATTAATTTTATTTCTACTATTATTAATATACGATCTATAGGAATAAGTATAGAGAAGATCTCTTTGTTTGTATGATCTGTTTTTATTACTGCTATTTTATTATTATTGTCTTTACCTGTATTAGCAGGTGCTATTACTATATTATTAACTGATCGTAATTTTAATACTTCATTTTTTGACCCTGCTGGTGGGGGTGATCCTATTTTATTTCAACATCTATTT
>Elaver_sp_FSC-2016
TCTTTGTATTTAATTTTTGGAGCTTGATCAGCTATAGTTGGTACAGCTATAAGAGTAATAATTCGAATAGAATTAGGACAAGTTGGAAGTTTTTTAGGGGATGATCATCTTTATAATGTTATTGTAACTGCTCATGCTTTTGTTATAATTTTTTTTATAGTTATACCTATTATGATTGGTGGATTTGGAAATTGATTGGTCCCTTTAATGTTAGGTGCTCCTGATATAGCTTTCCCTCGTATAAATAATCTTAGCTTTTGATTATTACCACCTTCTTTATTTTTATTATTTATTTCTTCTATAGCGGAAATGGGAGTTGGTGCAGGTTGAACTGTATATCCTCCTTTAGCTTCTAGAGTTGGTCATGCTGGAAGAGCAATAGATTTTGCTATTTTTTCTTTACATTTGGCTGGTGCTTCTTCTATTATAGGAGCTGTTAATTTTATTTCAACAATTATTAATATACGATCTGTTGGAATAAGAATAGAAAAGGTTTCTTTATTTGTATGATCTGTTTTGATTACTGCAGTATTATTATTATTATCATTACCTGTTTTAGCAGGAGCAATTACAATATTATTAACTGATCGTAATTTTAATACTTCATTTTTTGATCCTGCTGGAGGAGGGGATCCTATTTTATTTCAACATTTATTT
>Aysha_lagenifera
TACTTTGTATTTATTATTTGGTGCTTGATCTGCTATAGTTGGAACTGCTATAAGAGTATTAATTCGTATAGAATTAGGTCAATCAGGGAGTTTATTAGGAGATGATCATTTATACAATGTTGTTGTGACTGCTCACGCTTTTGTTATAATTTTTTTTATAGTAATACCTATCTTAATTGGAGGTTTTGGAAATTGATTAGTTCCTTTAATATTAGGTGCCCCTGATATGGCTTTTCCTCGTATAAATAATTTAAGATTTTGATTATTACCTCCTTCTTTGTTTTTGTTATTTATTTCTTCTATAGCTGAAATAGGTGTAGGAGCAGGTTGAACTGTTTATCCTCCTTTAGCTTCTAGAGTTGGTCATATAGGAAGAGCTATAGATTTTGCTATTTTCTCCCTCCATTTAGCTGGAGCTTCTTCTATTATAGGGGCTATTAATTTTATTTCTACTATTATTAATATACGTTCGGTAGGAATAACTATGGAAAGGATTACACTATTTGTATGATCTGTTTTTATTACTGCTATTTTACTACTATTATCTCTCCCTGTTTTAGCGGGAGCTATTACTATATTATTGACTGATCGTAATTTTAATACTTCGTTTTTTGATCCAGCTGGAGGGGGGGATCCAATTTTATTTCAACATTTATTTTGATTTTTTGGTCATCCTGAAGTGTATATTTTAATTTTACCTGGTTTTGGTATTGTTTCGCATGTAATTAGTTCCTCTGTAGGTAAACGTGAACCTTTTGGTAGATTAGGAATAATTTATGCTATGGTAGGCATTGGTGGGATAGGTTTTGTTGTTTGAGCTCATCATATATTTTCTGTTGGAATAGATGTTGATACGCGTGCTTATTTTACTGCTGCTACTATAATTATTGCGGTACCTACTGGTATTAAAGTATTTAGCTGAATAGCTACTTTTCATGGTTCATATTTTAAAATAAATACACCTTTACTGTGAAGTATAGGTTTTGTATTTCTGTTTACCTTAGGAGGTATTACTGGTGTAATTCTATCTAATTCTTCACTAGATATTATTTTGCACGATACATATTATGTAGTTG
>Sanogasta_alticola
TTGGAGCGTGATCTGCTATAGCAGGAACTGCAATAAGAGTAATTATTCGAATGGAATTAGGTCATTCTGGAAGATTGTTGGGTGATGATCATTTATATAATGTTGTTGTTACGGCTCATGCTTTTGTTATAATTTTTTTTATAGTAATACCAATTTTGATTGGTGGTTTTGGTAATTGATTAGTTCCTTTAATGTTAGGAGCACCTGATATAGCTTTTCCTCGAATGAATAATTTAAGATTTTGATTGTTACCTCCATCTTTATTATTATTATTTATTTCTTCTATAGTTGAAGTAGGAGTAGGAGCAGGTTGAACTGTTTATCCACCTCTTGCTTCTACGGTTGGTCATTCTGGGGGTGCTATAGATTTTGCTATTTTTTCTTTACATTTAGCTGGTGCTTCGTCTATTATAGGAGCTGTAAATTTTATTTCTACTATTTTTAATATACGTTCTGTTGGAATAACTATGGAAAAAGTTCCACTTTTTGTTTGATCTGTATTAATTACTGCTATTTTATTATTGTTGTCTTTACCGGTATTGGCTGGTGCAATTACAATATTGTTGACTGATCGAAATTTTAATACTTCCTTTTTTGATCCTGCTGGAGGAGGAGATCCTATTTTGTTTCAACATTTGTTT
>Otoniela_quadrivittata
ACTTTATATTTATTATTTGGAACTTGATCTGCTATAGCAGGAACTGGGATAAGAGTTTTAATTCGAATGGAATTAGGACAATGTGGTAGATTATTGGGTGATGATCATTTATATAATGTAGTTGTTACTGCTCATGCTTTTGTTATAATTTTTTTTATAGTAATACCTATTTTAATTGGAGGTTTTGGTAATTGATTAGTTCCATTAATATTAGGAGCTCCTGATATAGCTTTTCCTCGTATAAATAATTTAAGATTTTGATTATTACCTCCTTCTTTAATATTATTATTTATTTCTTCTATAGCTGAAATAGGTGTAGGTGCTGGTTGAACTGTATATCCTCCTTTATCTTCAGGTGTTGGTCATATAGGAAGAGCTGTAGATTTTGCTATTTTTTCTTTACATTTAGCTGGTGCATCATCTATTATAGGAGCTGTTAATTTTATTACTACTATTTTAAATATACGTTTATTAGGAATAAGATTGGAAAAGGTACCTTTATTTGTGTGATCTGTTTTAATTACTGCTATTTTATTATTATTATCTCTTCCTGTTTTAGCGGGTGCTATTACTATATTATTAACTGATCGAAATTTTAATACTTCATTTTTTGATCCTGCTGGAGGAGGTGATCCTATTTTATTTCAACATTTATTT
