# Supplementary material for: Morphological and molecular evidence support a new species of the genus Ilocomba Brescovit, 1997 (Araneae, Anyphaenidae, Anyphaeninae) from the Andes of Colombia
Source: Zookeys. 2026 Apr 22;1278:19–51. doi: 10.3897/zookeys.1278.162601 (PMC13129551; doi:10.3897/zookeys.1278.162601)
Supplement: Supplementary material 1 — Molecular datasets and alignment files for phylogenetic analyses of Ilocomba sp. nov. [file zookeys-1278-019_article-162601__-s001.zip › 0_GenBank/h3]

KX817557
KR558767
KX817549
MG815889
KR558829
DQ628633
KM225194
KR558772
KY018107
KR558780
KX817555
KX817556
KR558791
KR558828
