# Supplementary material for: Morphological and molecular evidence support a new species of the genus Ilocomba Brescovit, 1997 (Araneae, Anyphaenidae, Anyphaeninae) from the Andes of Colombia
Source: Zookeys. 2026 Apr 22;1278:19–51. doi: 10.3897/zookeys.1278.162601 (PMC13129551; doi:10.3897/zookeys.1278.162601)
Supplement: Supplementary material 1 — Molecular datasets and alignment files for phylogenetic analyses of Ilocomba sp. nov. [file zookeys-1278-019_article-162601__-s001.zip › 0_GenBank/h3.fas]

>Anyphaena_californica
CCAAGCAGACGGCTCGTAAAAGTACCGGGGGCAAGGCCCCCAGGAAACAACTCGCCACCAAAGCCGCTCGTAAGAGCGCTCCCGCCACCGGCGGTGTGAAAAAGCCTCATCGTTACAGGCCTGGTACCGTAGCTCTCCGAGAGATCCGTCGTTATCAGAAATCCACCGAACTTCTGATCCGTAAATTGCCCTTCCAGCGCTTGGTCCGTGAAATCGCTCAGGACTTCAAGACCGATCTCCGATTCCAGAGCTCTGCCGTCATGGCTCTCCAAGAGGCCAGCGAAGCTTACCTCGTCGGTTTGTTCGAAGACACCAACTTGTGCGCTATCCACGCCAAGCGTGTCACCAT
>Anyphaena_pacifica
GTAAAAGTACCGGGGGCAAGGCCCCCAGGAAACAACTCGCCACCAAGGCCGCTCGTAAGAGCGCTCCCGCCACCGGCGGCGTGAAGAAGCCTCATCGTTACAGGCCCGGTACCGTAGCTCTCCGTGAGATCCGTCGTTATCAGAAATCCACCGAACTTCTGATCCGTAAATTGCCCTTCCAGCGCTTGGTGMGAGAAATCGCCCAGGACTTCAAGACCGATCTCCGATTCCAGAGCTCTGCCGTTATGGCTCTCCAGGAGGCCAGCGAAGCTTACCTCGTCGGTTTGTTCGAAGACACCAACTTGTGCGCTATCCACGCCAAGCGT
>Acanthoceto_acupicta
GCTCGAAAGAGTACTGGAGGCAAGGCCCCCAGAAAACAACTCGCCACGAAGGCCGCTCGTAAGAGCGCTCCTGCAACCGGAGGCGTTAAGAAACCTCATCGATACAGGCCCGGTACTGTAGCTCTTCGTGAGATCCGTCGTTATCAGAAATCTACCGAACTTCTGATCCGTAAATTGCCCTTCCAACGTTTGGTTAGAGAAATTGCTCAGGATTTCAAGACTGATCTCCGATTTCAGAGCTCCGCCGTAATGGCTCTCCAAGAGGCCAGCGAAGCTTATCTTGTCGGTTTGTTTGAAGACACCAACTTGTGCGCCATCCACGCCAAG
>Anyphaenoides_clavipes
GCTCGTAAAAGTACTGGAGGCAAAGCCCCCAGGAAACAACTGGCCACCAAAGCCGCTCGTAAGAGCGCACCCGCCACCGGAGGTGTGAAGAAGCCTCATCGTTACAGGCCTGGTACCGTCGCTCTCAGAGAGATCCGTCGTTATCAGAAATCTACCGAACTGTTGATCCGCAAACTGCCCTTCCAACGTTTGGTGAGAGAAATCGCACAGGATTTCAAAACCGATCTCCGATTCCAGAGCTCTGCCGTTATGGCTCTCCAAGAAGCCAGCGAAGCTTACTTGGTCGGTTTGTTTGAAGATACTAACTTGTGCGCCATCCACGCCAAG
>Aysha_proseni
GCCCGTAAGAGTACTGGAGGCAAGGCCCCCAGGAAACAACTCGCCACCAAGGCCGCTCGTAAGAGCGCTCCCGCCACCGGCGGAGTTAAGAAGCCACATCGTTATAGGCCAGGAACTGTTGCACTCCGAGAGATCCGTCGTTATCAGAAGTCCACCGAACTTTTGATCCGCAAATTGCCCTTCCAACGTTTGGTCAGAGAAATCGCTCAGGATTTCAAAACCGATCTCCGCTTCCAGAGTTCCGCCGTCATGGCTCTCCAAGAGGCCAGCGAAGCTTACCTTGTAGGATTGTTTGAAGACACTAACTTGTGCGCTATCCATGCCAAA
>Jessica_osoriana
GCACGTAAAAGTACTGGAGGCAAGGCCCCCAGGAAACAACTTGCCACCAAAGCTGCTCGTAAGAGCGCTCCCGCCACCGGAGGTGTTAAGAAGCCTCATCGTTACAGGCCTGGAACTGTCGCTCTCCGAGAGATCCGTCGTTATCAGAAATCAACCGAACTTTTGATCCGCAAATTGCCCTTCCAACGTTTGGTCAGAGAAATCGCCCAGGATTTCAAAACCGATCTCCGATTCCAGAGTTCAGCCGTCATGGCTCTCCAAGAGGCTAGTGAAGCTTACCTTGTCGGTTTGTTTGAAGATACCAACTTGTGCGCTATCCATGCCAAG
>Xiruana_gracilipes
TCGTAAAAGTACTGGAGGCAAAGCCCCCAGGAAACAACTAGCCACCAAAGCCGCTCGAAAGAGCGCTCCCGCCACCGGAGGAGTTAAGAAGCCTCATCGATACAGGCCTGGAACTGTCGCTCTCCGAGAGATCCGTCGTTATCAGAAATCCACTGAGCTTTTGATCCGCAAATTGCCCTTCCAACGTTTGGTCAGAGAAATCGCTCAGGATTTCAAAACCGATCTCCGATTCCAGAGTTCCGCCGTTATGGCTCTCCAAGAGGCTAGCGAAGCTTACCTTGTCGGTTTGTTTGAAGATACTAACTTGTGCGCCATCCATGCCAAG
>Anyphaena_accentuata
CGAAAATCCACTGGGGGCAAGGCCCCAAGGAAACAGCTTGCCACCAAGGCAGCTCGTAAGAGCGCTCCAGCCACCGGGGGTGTAAAGAAACCTCATCGTTACAGGCCCGGAACTGTAGCTCTTCGTGAGATCCGTCGTTACCAGAAATCTACCGAACTTCTGATCCGTAAATTGCCCTTCCAACGGTTAGTCAGAGAAATCGCTCAGGACTTCAAGACCGATCTCCGATTCCAGAGCTCTGCCGTTATGGCTCTTCAAGAGGCCAGCGAAGCTTACCTTGTCGGTTTGTTTGAGGACACTAACTTGTGCGCTATCCACGCCAAG
>Josa_calilegua
AGCAGCTTGCCACCAAAGCTGCTCGTAAGAGTGCCCCTGCAACCGGTGGCGTAAAAAAGCCCCATCGTTACAGGCCCGGTACTGTAGCTCTTCGTGAGATCCGTCGTTATCAGAAATCTACCGAACTTCTGATCCGTAAATTGCCCTTCCAACGTTTGGTAAGAGAAATCGCCCAGGATTTCAAGACTGATCTCCGTTTCCAGAGCTCCGCCGTCATGGCTCTCCAAGAGGCCAGCGAAGCTTATCTGGTCGGTTTATTCGAAGATACAAACTTGTGCGCCATCCACGCCAAGCGTGTCACCATYATGCCC
>Buckupiella_imperatriz
ACTTGCTACCAAGGCCGCTCGTAAGAGCGCTCCCGCCACCGGTGGCGTGAAAAAACCTCACAGATACAGGCCTGGCACTGTGGCTCTCCGTGAGATCCGTCGTTATCAGAAATCCACCGAGCTTCTGATCCGTAAATTGCCCTTCCAGCGTTTAGTCCGTGAAATTGCTCAGGACTTTAAAACTGATCTTCGATTCCAGAGCTCCGCCGTCATGGCTCTCCAGGAGGCAAGCGAAGCTTACCTCGTTGGTTTGTTTGAAGACACCAACTTGTGCGCCATTCACGCTAAGCGTGTCACCATCATGC
>Hatitia_sp_FSC-2016
CGTAAAAGTACTGGAGGTAAAGCTCCCAGGAAGCAACTGGCCACCAAAGCAGCTCGTAAGAGCGCTCCCGCCACCGGCGGAGTTAAGAAACCCCATCGTTACAGGCCTGGAACTGTAGCTCTCCGTGAGATCCGTCGTTATCAGAAATCCACCGAACTTCTGATCCGCAAATTGCCCTTTCAACGTTTGGTCAGAGAAATCGCTCAGGATTTCAAAACCGATCTCCGTTTCCAGAGTTCTGCCGTCATGGCTCTACAGGAGGCTAGCGAAGCTTACCTTGTCGGTTTGTTTGAAGATACCAACTTGTGCGCGATCCGC
>Elaver_sp_FSC-2016
CGAAAGAGTACCGGAGGCAAAGCCCCCAGGAAACAACTGGCCACCAAAGCCGCCCGTAAGAGCGCACCCGCCACCGGTGGCGTTAAGAAACCTCATCGTTACAGACCTGGTACCGTCGCTCTCCGAGAGATCCGTCGTTACCAAAAGTCCACCGAGCTTCTCATCCGCAAGTTGCCCTTCCAACGTTTGGTCAGGGAGATCGCTCAGGACTTTAAAACCGATCTTCGTTTCCAGAGCTCCGCCGTTATGGCTCTCCAAGAGGCCAGCGAAGCTTATTTGGTAGGTCTGTTCGAAGATACAAACCTGTGCGCTATTCGC
>Aysha_lagenifera
CGTAAGAGTACTGGAGGCAAGGCCCCCAGGAAACAACTCGCTACCAAAGCCGCTCGTAAGAGCGCTCCCGCCACCGGAGGCGTTAAGAAACCTCATCGTTACAGGCCAGGAACTGTCGCACTCCGAGAGATCCGTCGTTATCAGAAATCTACCGAGCTTTTGATCCGCAAATTGCCCTTCCAACGTTTGGTCAGAGAAATCGCTCAGGATTTCAAAACCGATCTCCGCTTCCAGAGCTCCGCCGTCATGGCTCTCCAAGAGGCAAGCGAGGCTTACCTTGTCGGTTTGTTTGAAGATACTAACTTGTGCGCTATCCGC
>Sanogasta_alticola
AGCACTGGCNACCAAAGCCGCTCGTAAGAGTGCTCCCGCAACCGGTGGCGTTAAGAAACCCCATCGTTACAGGCCCGGAACTGTAGCTCTCCGAGAGATCCGTCGTTACCAGAAGTCTACTGAACTCCTGATCCGGAAATTGCCTTTCCAACGTTTGGTAAGGGAAATTGCACAGGACTTCAAGACTGATCTCCGATTTCAGAGCTCAGCCGTCATGGCTCTCCAAGAGGCYAGCGAAGCTTATCTTGTCGGTTTATTCGAAGACACAAACTTGTGCGCTATCCACGCCAAG
