# Supplementary material for: Morphological and molecular evidence support a new species of the genus Ilocomba Brescovit, 1997 (Araneae, Anyphaenidae, Anyphaeninae) from the Andes of Colombia
Source: Zookeys. 2026 Apr 22;1278:19–51. doi: 10.3897/zookeys.1278.162601 (PMC13129551; doi:10.3897/zookeys.1278.162601)
Supplement: Supplementary material 1 — Molecular datasets and alignment files for phylogenetic analyses of Ilocomba sp. nov. [file zookeys-1278-019_article-162601__-s001.zip › 0_GenBank/h3.gb]

LOCUS       DQ628633                 349 bp    DNA     linear   INV 14-JUL-2016
DEFINITION  Anyphaena californica isolate ACALIFORNICA1 histone H3 gene,
            partial cds.
ACCESSION   DQ628633
VERSION     DQ628633.1
KEYWORDS    .
SOURCE      Anyphaena californica
  ORGANISM  Anyphaena californica
            Eukaryota; Metazoa; Ecdysozoa; Arthropoda; Chelicerata; Arachnida;
            Araneae; Araneomorphae; Entelegynae; Dionycha; Anyphaenidae;
            Anyphaena.
REFERENCE   1  (bases 1 to 349)
  AUTHORS   Spagna,J.C. and Gillespie,R.G.
  TITLE     More data, fewer shifts: molecular insights into the evolution of
            the spinning apparatus in non-orb-weaving spiders
  JOURNAL   Mol. Phylogenet. Evol. 46 (1), 347-368 (2008)
   PUBMED   17928240
REFERENCE   2  (bases 1 to 349)
  AUTHORS   Spagna,J.C. and Gillespie,R.G.
  TITLE     Direct Submission
  JOURNAL   Submitted (12-MAY-2006) Environmental Science, Policy and
            Management, University of California, Berkeley, 137 Mulford Hall,
            Berkeley, CA 94720-3114, USA
FEATURES             Location/Qualifiers
     source          1..349
                     /organism="Anyphaena californica"
                     /mol_type="genomic DNA"
                     /isolate="ACALIFORNICA1"
                     /db_xref="taxon:389028"
     mRNA            <1..>349
                     /product="histone H3"
     CDS             <1..>349
                     /codon_start=3
                     /product="histone H3"
                     /protein_id="ABG21134.1"
                     /translation="KQTARKSTGGKAPRKQLATKAARKSAPATGGVKKPHRYRPGTVA
                     LREIRRYQKSTELLIRKLPFQRLVREIAQDFKTDLRFQSSAVMALQEASEAYLVGLFE
                     DTNLCAIHAKRVT"
ORIGIN      
        1 ccaagcagac ggctcgtaaa agtaccgggg gcaaggcccc caggaaacaa ctcgccacca
       61 aagccgctcg taagagcgct cccgccaccg gcggtgtgaa aaagcctcat cgttacaggc
      121 ctggtaccgt agctctccga gagatccgtc gttatcagaa atccaccgaa cttctgatcc
      181 gtaaattgcc cttccagcgc ttggtccgtg aaatcgctca ggacttcaag accgatctcc
      241 gattccagag ctctgccgtc atggctctcc aagaggccag cgaagcttac ctcgtcggtt
      301 tgttcgaaga caccaacttg tgcgctatcc acgccaagcg tgtcaccat
//

LOCUS       KM225194                 326 bp    DNA     linear   INV 15-JUN-2015
DEFINITION  Anyphaena pacifica isolate 9047622 histone 3 (H3) gene, partial
            cds.
ACCESSION   KM225194
VERSION     KM225194.1
KEYWORDS    .
SOURCE      Anyphaena pacifica
  ORGANISM  Anyphaena pacifica
            Eukaryota; Metazoa; Ecdysozoa; Arthropoda; Chelicerata; Arachnida;
            Araneae; Araneomorphae; Entelegynae; Dionycha; Anyphaenidae;
            Anyphaena.
REFERENCE   1  (bases 1 to 326)
  AUTHORS   Polotow,D., Carmichael,A. and Griswold,C.E.
  TITLE     Total evidence analysis of the phylogenetic relationships of
            Lycosoidea spiders (Araneae, Entelegynae)
  JOURNAL   Invertebr. Syst. 29 (2), 124-163 (2015)
REFERENCE   2  (bases 1 to 326)
  AUTHORS   Polotow,D.
  TITLE     Direct Submission
  JOURNAL   Submitted (09-JUL-2014) Entomology, California Academy of Sciences,
            55 Music Concourse Drive, San Francisco, CA 94122, USA
COMMENT     ##Assembly-Data-START##
            Sequencing Technology :: Sanger dideoxy sequencing
            ##Assembly-Data-END##
FEATURES             Location/Qualifiers
     source          1..326
                     /organism="Anyphaena pacifica"
                     /mol_type="genomic DNA"
                     /isolate="9047622"
                     /db_xref="taxon:1525866"
                     /tissue_type="leg"
     gene            <1..>326
                     /gene="H3"
     mRNA            <1..>326
                     /gene="H3"
                     /product="histone 3"
     CDS             <1..>326
                     /gene="H3"
                     /codon_start=3
                     /product="histone 3"
                     /protein_id="AIR09045.1"
                     /translation="KSTGGKAPRKQLATKAARKSAPATGGVKKPHRYRPGTVALREIR
                     RYQKSTELLIRKLPFQRLVREIAQDFKTDLRFQSSAVMALQEASEAYLVGLFEDTNLC
                     AIHAKR"
ORIGIN      
        1 gtaaaagtac cgggggcaag gcccccagga aacaactcgc caccaaggcc gctcgtaaga
       61 gcgctcccgc caccggcggc gtgaagaagc ctcatcgtta caggcccggt accgtagctc
      121 tccgtgagat ccgtcgttat cagaaatcca ccgaacttct gatccgtaaa ttgcccttcc
      181 agcgcttggt gmgagaaatc gcccaggact tcaagaccga tctccgattc cagagctctg
      241 ccgttatggc tctccaggag gccagcgaag cttacctcgt cggtttgttc gaagacacca
      301 acttgtgcgc tatccacgcc aagcgt
//

LOCUS       KR558767                 327 bp    DNA     linear   INV 02-NOV-2015
DEFINITION  Acanthoceto acupicta histone H3 gene, partial cds.
ACCESSION   KR558767
VERSION     KR558767.1
KEYWORDS    .
SOURCE      Acanthoceto acupicta
  ORGANISM  Acanthoceto acupicta
            Eukaryota; Metazoa; Ecdysozoa; Arthropoda; Chelicerata; Arachnida;
            Araneae; Araneomorphae; Entelegynae; Dionycha; Anyphaenidae;
            Acanthoceto.
REFERENCE   1  (bases 1 to 327)
  AUTHORS   Labarque,F.M., Soto,E.M., Ramirez,M.J. and Arnedo,M.A.
  TITLE     Chasing ghosts: The phylogeny of Amaurobioidinae ghost spiders
            (Araneae, Anyphaenidae)
  JOURNAL   Zool. Scr. 44, 550-561 (2015)
REFERENCE   2  (bases 1 to 327)
  AUTHORS   Labarque,F.M., Soto,E.M., Ramirez,M.J. and Arnedo,M.A.
  TITLE     Direct Submission
  JOURNAL   Submitted (05-MAY-2015) Lab. Esp. Colecoes Zoologicas, Instituto
            Butantan, Av. Vital Brasil, 1500, Sao Paulo, SP 05503-900, Brazil
COMMENT     ##Assembly-Data-START##
            Assembly Method       :: Staden Package v. ver. 1.4.0
            Sequencing Technology :: Sanger dideoxy sequencing
            ##Assembly-Data-END##
FEATURES             Location/Qualifiers
     source          1..327
                     /organism="Acanthoceto acupicta"
                     /mol_type="genomic DNA"
                     /specimen_voucher="MACN-Ar 12068"
                     /db_xref="taxon:1742465"
                     /geo_loc_name="Argentina: Buenos Aires, Sierras de Tandil"
     mRNA            <1..>327
                     /product="histone H3"
     CDS             <1..>327
                     /codon_start=1
                     /product="histone H3"
                     /protein_id="ALL27427.1"
                     /translation="ARKSTGGKAPRKQLATKAARKSAPATGGVKKPHRYRPGTVALRE
                     IRRYQKSTELLIRKLPFQRLVREIAQDFKTDLRFQSSAVMALQEASEAYLVGLFEDTN
                     LCAIHAK"
ORIGIN      
        1 gctcgaaaga gtactggagg caaggccccc agaaaacaac tcgccacgaa ggccgctcgt
       61 aagagcgctc ctgcaaccgg aggcgttaag aaacctcatc gatacaggcc cggtactgta
      121 gctcttcgtg agatccgtcg ttatcagaaa tctaccgaac ttctgatccg taaattgccc
      181 ttccaacgtt tggttagaga aattgctcag gatttcaaga ctgatctccg atttcagagc
      241 tccgccgtaa tggctctcca agaggccagc gaagcttatc ttgtcggttt gtttgaagac
      301 accaacttgt gcgccatcca cgccaag
//

LOCUS       KR558772                 327 bp    DNA     linear   INV 02-NOV-2015
DEFINITION  Anyphaenoides clavipes histone H3 gene, partial cds.
ACCESSION   KR558772
VERSION     KR558772.1
KEYWORDS    .
SOURCE      Anyphaenoides clavipes
  ORGANISM  Anyphaenoides clavipes
            Eukaryota; Metazoa; Ecdysozoa; Arthropoda; Chelicerata; Arachnida;
            Araneae; Araneomorphae; Entelegynae; Dionycha; Anyphaenidae;
            Anyphaenoides.
REFERENCE   1  (bases 1 to 327)
  AUTHORS   Labarque,F.M., Soto,E.M., Ramirez,M.J. and Arnedo,M.A.
  TITLE     Chasing ghosts: The phylogeny of Amaurobioidinae ghost spiders
            (Araneae, Anyphaenidae)
  JOURNAL   Zool. Scr. 44, 550-561 (2015)
REFERENCE   2  (bases 1 to 327)
  AUTHORS   Labarque,F.M., Soto,E.M., Ramirez,M.J. and Arnedo,M.A.
  TITLE     Direct Submission
  JOURNAL   Submitted (05-MAY-2015) Lab. Esp. Colecoes Zoologicas, Instituto
            Butantan, Av. Vital Brasil, 1500, Sao Paulo, SP 05503-900, Brazil
COMMENT     ##Assembly-Data-START##
            Assembly Method       :: Staden Package v. ver. 1.4.0
            Sequencing Technology :: Sanger dideoxy sequencing
            ##Assembly-Data-END##
FEATURES             Location/Qualifiers
     source          1..327
                     /organism="Anyphaenoides clavipes"
                     /mol_type="genomic DNA"
                     /db_xref="taxon:1742470"
                     /geo_loc_name="Argentina: Misiones, Cainguas, Parque
                     Provincial Salto Encantado"
     mRNA            <1..>327
                     /product="histone H3"
     CDS             <1..>327
                     /codon_start=1
                     /product="histone H3"
                     /protein_id="ALL27432.1"
                     /translation="ARKSTGGKAPRKQLATKAARKSAPATGGVKKPHRYRPGTVALRE
                     IRRYQKSTELLIRKLPFQRLVREIAQDFKTDLRFQSSAVMALQEASEAYLVGLFEDTN
                     LCAIHAK"
ORIGIN      
        1 gctcgtaaaa gtactggagg caaagccccc aggaaacaac tggccaccaa agccgctcgt
       61 aagagcgcac ccgccaccgg aggtgtgaag aagcctcatc gttacaggcc tggtaccgtc
      121 gctctcagag agatccgtcg ttatcagaaa tctaccgaac tgttgatccg caaactgccc
      181 ttccaacgtt tggtgagaga aatcgcacag gatttcaaaa ccgatctccg attccagagc
      241 tctgccgtta tggctctcca agaagccagc gaagcttact tggtcggttt gtttgaagat
      301 actaacttgt gcgccatcca cgccaag
//

LOCUS       KR558780                 327 bp    DNA     linear   INV 02-NOV-2015
DEFINITION  Aysha proseni histone H3 gene, partial cds.
ACCESSION   KR558780
VERSION     KR558780.1
KEYWORDS    .
SOURCE      Aysha proseni
  ORGANISM  Aysha proseni
            Eukaryota; Metazoa; Ecdysozoa; Arthropoda; Chelicerata; Arachnida;
            Araneae; Araneomorphae; Entelegynae; Dionycha; Anyphaenidae; Aysha.
REFERENCE   1  (bases 1 to 327)
  AUTHORS   Labarque,F.M., Soto,E.M., Ramirez,M.J. and Arnedo,M.A.
  TITLE     Chasing ghosts: The phylogeny of Amaurobioidinae ghost spiders
            (Araneae, Anyphaenidae)
  JOURNAL   Zool. Scr. 44, 550-561 (2015)
REFERENCE   2  (bases 1 to 327)
  AUTHORS   Labarque,F.M., Soto,E.M., Ramirez,M.J. and Arnedo,M.A.
  TITLE     Direct Submission
  JOURNAL   Submitted (05-MAY-2015) Lab. Esp. Colecoes Zoologicas, Instituto
            Butantan, Av. Vital Brasil, 1500, Sao Paulo, SP 05503-900, Brazil
COMMENT     ##Assembly-Data-START##
            Assembly Method       :: Staden Package v. ver. 1.4.0
            Sequencing Technology :: Sanger dideoxy sequencing
            ##Assembly-Data-END##
FEATURES             Location/Qualifiers
     source          1..327
                     /organism="Aysha proseni"
                     /mol_type="genomic DNA"
                     /specimen_voucher="MACN-Ar 28890"
                     /db_xref="taxon:1742486"
                     /geo_loc_name="Uruguay: Maldonado, Arroyo de La Llama"
     mRNA            <1..>327
                     /product="histone H3"
     CDS             <1..>327
                     /codon_start=1
                     /product="histone H3"
                     /protein_id="ALL27440.1"
                     /translation="ARKSTGGKAPRKQLATKAARKSAPATGGVKKPHRYRPGTVALRE
                     IRRYQKSTELLIRKLPFQRLVREIAQDFKTDLRFQSSAVMALQEASEAYLVGLFEDTN
                     LCAIHAK"
ORIGIN      
        1 gcccgtaaga gtactggagg caaggccccc aggaaacaac tcgccaccaa ggccgctcgt
       61 aagagcgctc ccgccaccgg cggagttaag aagccacatc gttataggcc aggaactgtt
      121 gcactccgag agatccgtcg ttatcagaag tccaccgaac ttttgatccg caaattgccc
      181 ttccaacgtt tggtcagaga aatcgctcag gatttcaaaa ccgatctccg cttccagagt
      241 tccgccgtca tggctctcca agaggccagc gaagcttacc ttgtaggatt gtttgaagac
      301 actaacttgt gcgctatcca tgccaaa
//

LOCUS       KR558791                 327 bp    DNA     linear   INV 02-NOV-2015
DEFINITION  Jessica osoriana histone H3 gene, partial cds.
ACCESSION   KR558791
VERSION     KR558791.1
KEYWORDS    .
SOURCE      Jessica osoriana
  ORGANISM  Jessica osoriana
            Eukaryota; Metazoa; Ecdysozoa; Arthropoda; Chelicerata; Arachnida;
            Araneae; Araneomorphae; Entelegynae; Dionycha; Anyphaenidae;
            Jessica.
REFERENCE   1  (bases 1 to 327)
  AUTHORS   Labarque,F.M., Soto,E.M., Ramirez,M.J. and Arnedo,M.A.
  TITLE     Chasing ghosts: The phylogeny of Amaurobioidinae ghost spiders
            (Araneae, Anyphaenidae)
  JOURNAL   Zool. Scr. 44, 550-561 (2015)
REFERENCE   2  (bases 1 to 327)
  AUTHORS   Labarque,F.M., Soto,E.M., Ramirez,M.J. and Arnedo,M.A.
  TITLE     Direct Submission
  JOURNAL   Submitted (05-MAY-2015) Lab. Esp. Colecoes Zoologicas, Instituto
            Butantan, Av. Vital Brasil, 1500, Sao Paulo, SP 05503-900, Brazil
COMMENT     ##Assembly-Data-START##
            Assembly Method       :: Staden Package v. ver. 1.4.0
            Sequencing Technology :: Sanger dideoxy sequencing
            ##Assembly-Data-END##
FEATURES             Location/Qualifiers
     source          1..327
                     /organism="Jessica osoriana"
                     /mol_type="genomic DNA"
                     /db_xref="taxon:1742500"
                     /geo_loc_name="Argentina: Misiones, Cainguas, Parque
                     Provincial Salto Encantado"
     mRNA            <1..>327
                     /product="histone H3"
     CDS             <1..>327
                     /codon_start=1
                     /product="histone H3"
                     /protein_id="ALL27451.1"
                     /translation="ARKSTGGKAPRKQLATKAARKSAPATGGVKKPHRYRPGTVALRE
                     IRRYQKSTELLIRKLPFQRLVREIAQDFKTDLRFQSSAVMALQEASEAYLVGLFEDTN
                     LCAIHAK"
ORIGIN      
        1 gcacgtaaaa gtactggagg caaggccccc aggaaacaac ttgccaccaa agctgctcgt
       61 aagagcgctc ccgccaccgg aggtgttaag aagcctcatc gttacaggcc tggaactgtc
      121 gctctccgag agatccgtcg ttatcagaaa tcaaccgaac ttttgatccg caaattgccc
      181 ttccaacgtt tggtcagaga aatcgcccag gatttcaaaa ccgatctccg attccagagt
      241 tcagccgtca tggctctcca agaggctagt gaagcttacc ttgtcggttt gtttgaagat
      301 accaacttgt gcgctatcca tgccaag
//

LOCUS       KR558828                 325 bp    DNA     linear   INV 02-NOV-2015
DEFINITION  Xiruana gracilipes histone H3 gene, partial cds.
ACCESSION   KR558828
VERSION     KR558828.1
KEYWORDS    .
SOURCE      Xiruana gracilipes
  ORGANISM  Xiruana gracilipes
            Eukaryota; Metazoa; Ecdysozoa; Arthropoda; Chelicerata; Arachnida;
            Araneae; Araneomorphae; Entelegynae; Dionycha; Anyphaenidae;
            Xiruana.
REFERENCE   1  (bases 1 to 325)
  AUTHORS   Labarque,F.M., Soto,E.M., Ramirez,M.J. and Arnedo,M.A.
  TITLE     Chasing ghosts: The phylogeny of Amaurobioidinae ghost spiders
            (Araneae, Anyphaenidae)
  JOURNAL   Zool. Scr. 44, 550-561 (2015)
REFERENCE   2  (bases 1 to 325)
  AUTHORS   Labarque,F.M., Soto,E.M., Ramirez,M.J. and Arnedo,M.A.
  TITLE     Direct Submission
  JOURNAL   Submitted (05-MAY-2015) Lab. Esp. Colecoes Zoologicas, Instituto
            Butantan, Av. Vital Brasil, 1500, Sao Paulo, SP 05503-900, Brazil
COMMENT     ##Assembly-Data-START##
            Assembly Method       :: Staden Package v. ver. 1.4.0
            Sequencing Technology :: Sanger dideoxy sequencing
            ##Assembly-Data-END##
FEATURES             Location/Qualifiers
     source          1..325
                     /organism="Xiruana gracilipes"
                     /mol_type="genomic DNA"
                     /specimen_voucher="MACN-Ar 28870"
                     /db_xref="taxon:1742553"
                     /geo_loc_name="Argentina: Misiones, Cainguas, Parque
                     Provincial Salto Encantado"
     mRNA            <1..>325
                     /product="histone H3"
     CDS             <1..>325
                     /codon_start=2
                     /product="histone H3"
                     /protein_id="ALL27488.1"
                     /translation="RKSTGGKAPRKQLATKAARKSAPATGGVKKPHRYRPGTVALREI
                     RRYQKSTELLIRKLPFQRLVREIAQDFKTDLRFQSSAVMALQEASEAYLVGLFEDTNL
                     CAIHAK"
ORIGIN      
        1 tcgtaaaagt actggaggca aagcccccag gaaacaacta gccaccaaag ccgctcgaaa
       61 gagcgctccc gccaccggag gagttaagaa gcctcatcga tacaggcctg gaactgtcgc
      121 tctccgagag atccgtcgtt atcagaaatc cactgagctt ttgatccgca aattgccctt
      181 ccaacgtttg gtcagagaaa tcgctcagga tttcaaaacc gatctccgat tccagagttc
      241 cgccgttatg gctctccaag aggctagcga agcttacctt gtcggtttgt ttgaagatac
      301 taacttgtgc gccatccatg ccaag
//

LOCUS       KR558829                 324 bp    DNA     linear   INV 02-NOV-2015
DEFINITION  Anyphaena accentuata histone H3 gene, partial cds.
ACCESSION   KR558829
VERSION     KR558829.1
KEYWORDS    .
SOURCE      Anyphaena accentuata
  ORGANISM  Anyphaena accentuata
            Eukaryota; Metazoa; Ecdysozoa; Arthropoda; Chelicerata; Arachnida;
            Araneae; Araneomorphae; Entelegynae; Dionycha; Anyphaenidae;
            Anyphaena.
REFERENCE   1  (bases 1 to 324)
  AUTHORS   Labarque,F.M., Soto,E.M., Ramirez,M.J. and Arnedo,M.A.
  TITLE     Chasing ghosts: The phylogeny of Amaurobioidinae ghost spiders
            (Araneae, Anyphaenidae)
  JOURNAL   Zool. Scr. 44, 550-561 (2015)
REFERENCE   2  (bases 1 to 324)
  AUTHORS   Labarque,F.M., Soto,E.M., Ramirez,M.J. and Arnedo,M.A.
  TITLE     Direct Submission
  JOURNAL   Submitted (05-MAY-2015) Lab. Esp. Colecoes Zoologicas, Instituto
            Butantan, Av. Vital Brasil, 1500, Sao Paulo, SP 05503-900, Brazil
COMMENT     ##Assembly-Data-START##
            Assembly Method       :: Staden Package v. ver. 1.4.0
            Sequencing Technology :: Sanger dideoxy sequencing
            ##Assembly-Data-END##
FEATURES             Location/Qualifiers
     source          1..324
                     /organism="Anyphaena accentuata"
                     /mol_type="genomic DNA"
                     /specimen_voucher="ARASP000039"
                     /db_xref="taxon:1155750"
                     /geo_loc_name="Belgium: Vlaams Brabat, Tervuren"
     mRNA            <1..>324
                     /product="histone H3"
     CDS             <1..>324
                     /codon_start=1
                     /product="histone H3"
                     /protein_id="ALL27489.1"
                     /translation="RKSTGGKAPRKQLATKAARKSAPATGGVKKPHRYRPGTVALREI
                     RRYQKSTELLIRKLPFQRLVREIAQDFKTDLRFQSSAVMALQEASEAYLVGLFEDTNL
                     CAIHAK"
ORIGIN      
        1 cgaaaatcca ctgggggcaa ggccccaagg aaacagcttg ccaccaaggc agctcgtaag
       61 agcgctccag ccaccggggg tgtaaagaaa cctcatcgtt acaggcccgg aactgtagct
      121 cttcgtgaga tccgtcgtta ccagaaatct accgaacttc tgatccgtaa attgcccttc
      181 caacggttag tcagagaaat cgctcaggac ttcaagaccg atctccgatt ccagagctct
      241 gccgttatgg ctcttcaaga ggccagcgaa gcttaccttg tcggtttgtt tgaggacact
      301 aacttgtgcg ctatccacgc caag
//

LOCUS       KX817549                 311 bp    DNA     linear   INV 26-OCT-2016
DEFINITION  Josa calilegua isolate A072 histone 3a (H3a) gene, partial cds.
ACCESSION   KX817549
VERSION     KX817549.1
KEYWORDS    .
SOURCE      Josa calilegua
  ORGANISM  Josa calilegua
            Eukaryota; Metazoa; Ecdysozoa; Arthropoda; Chelicerata; Arachnida;
            Araneae; Araneomorphae; Entelegynae; Dionycha; Anyphaenidae; Josa.
REFERENCE   1  (bases 1 to 311)
  AUTHORS   Ceccarelli,F.S., Opell,B.D., Haddad,C.R., Raven,R.J., Soto,E.M. and
            Ramirez,M.J.
  TITLE     Around the World in Eight Million Years: Historical Biogeography
            and Evolution of the Spray Zone Spider Amaurobioides (Araneae:
            Anyphaenidae)
  JOURNAL   PLoS ONE 11 (10), E0163740 (2016)
   PUBMED   27732621
  REMARK    Publication Status: Online-Only
REFERENCE   2  (bases 1 to 311)
  AUTHORS   Ceccarelli,F.S., Opell,B.D., Haddad,C.R., Raven,R.J., Soto,E.M. and
            Ramirez,M.J.
  TITLE     Direct Submission
  JOURNAL   Submitted (01-SEP-2016) Division de Aracnologia, Museo Argentino de
            Ciencias Naturales, Av. Angel Gallardo 470, Buenos Aires, CABA
            C1405DJR, Argentina
COMMENT     ##Assembly-Data-START##
            Sequencing Technology :: Sanger dideoxy sequencing
            ##Assembly-Data-END##
FEATURES             Location/Qualifiers
     source          1..311
                     /organism="Josa calilegua"
                     /mol_type="genomic DNA"
                     /isolate="A072"
                     /db_xref="taxon:1911957"
     gene            <1..>311
                     /gene="H3a"
     mRNA            <1..>311
                     /gene="H3a"
                     /product="histone 3a"
     CDS             <1..>311
                     /gene="H3a"
                     /codon_start=3
                     /product="histone 3a"
                     /protein_id="AOY07916.1"
                     /translation="QLATKAARKSAPATGGVKKPHRYRPGTVALREIRRYQKSTELLI
                     RKLPFQRLVREIAQDFKTDLRFQSSAVMALQEASEAYLVGLFEDTNLCAIHAKRVTIM
                     P"
ORIGIN      
        1 agcagcttgc caccaaagct gctcgtaaga gtgcccctgc aaccggtggc gtaaaaaagc
       61 cccatcgtta caggcccggt actgtagctc ttcgtgagat ccgtcgttat cagaaatcta
      121 ccgaacttct gatccgtaaa ttgcccttcc aacgtttggt aagagaaatc gcccaggatt
      181 tcaagactga tctccgtttc cagagctccg ccgtcatggc tctccaagag gccagcgaag
      241 cttatctggt cggtttattc gaagatacaa acttgtgcgc catccacgcc aagcgtgtca
      301 ccatyatgcc c
//

LOCUS       KX817555                 305 bp    DNA     linear   INV 26-OCT-2016
DEFINITION  Buckupiella imperatriz isolate A139 histone 3a (H3a) gene, partial
            cds.
ACCESSION   KX817555
VERSION     KX817555.1
KEYWORDS    .
SOURCE      Buckupiella imperatriz
  ORGANISM  Buckupiella imperatriz
            Eukaryota; Metazoa; Ecdysozoa; Arthropoda; Chelicerata; Arachnida;
            Araneae; Araneomorphae; Entelegynae; Dionycha; Anyphaenidae;
            Buckupiella.
REFERENCE   1  (bases 1 to 305)
  AUTHORS   Ceccarelli,F.S., Opell,B.D., Haddad,C.R., Raven,R.J., Soto,E.M. and
            Ramirez,M.J.
  TITLE     Around the World in Eight Million Years: Historical Biogeography
            and Evolution of the Spray Zone Spider Amaurobioides (Araneae:
            Anyphaenidae)
  JOURNAL   PLoS ONE 11 (10), E0163740 (2016)
   PUBMED   27732621
  REMARK    Publication Status: Online-Only
REFERENCE   2  (bases 1 to 305)
  AUTHORS   Ceccarelli,F.S., Opell,B.D., Haddad,C.R., Raven,R.J., Soto,E.M. and
            Ramirez,M.J.
  TITLE     Direct Submission
  JOURNAL   Submitted (01-SEP-2016) Division de Aracnologia, Museo Argentino de
            Ciencias Naturales, Av. Angel Gallardo 470, Buenos Aires, CABA
            C1405DJR, Argentina
COMMENT     ##Assembly-Data-START##
            Sequencing Technology :: Sanger dideoxy sequencing
            ##Assembly-Data-END##
FEATURES             Location/Qualifiers
     source          1..305
                     /organism="Buckupiella imperatriz"
                     /mol_type="genomic DNA"
                     /isolate="A139"
                     /db_xref="taxon:1911966"
     gene            <1..>305
                     /gene="H3a"
     mRNA            <1..>305
                     /gene="H3a"
                     /product="histone 3a"
     CDS             <1..>305
                     /gene="H3a"
                     /codon_start=2
                     /product="histone 3a"
                     /protein_id="AOY07922.1"
                     /translation="LATKAARKSAPATGGVKKPHRYRPGTVALREIRRYQKSTELLIR
                     KLPFQRLVREIAQDFKTDLRFQSSAVMALQEASEAYLVGLFEDTNLCAIHAKRVTIM"
ORIGIN      
        1 acttgctacc aaggccgctc gtaagagcgc tcccgccacc ggtggcgtga aaaaacctca
       61 cagatacagg cctggcactg tggctctccg tgagatccgt cgttatcaga aatccaccga
      121 gcttctgatc cgtaaattgc ccttccagcg tttagtccgt gaaattgctc aggactttaa
      181 aactgatctt cgattccaga gctccgccgt catggctctc caggaggcaa gcgaagctta
      241 cctcgttggt ttgtttgaag acaccaactt gtgcgccatt cacgctaagc gtgtcaccat
      301 catgc
//

LOCUS       KX817556                 318 bp    DNA     linear   INV 26-OCT-2016
DEFINITION  Hatitia sp. FSC-2016 isolate ATOLARAMR000428 histone 3a (H3a) gene,
            partial cds.
ACCESSION   KX817556
VERSION     KX817556.1
KEYWORDS    .
SOURCE      Hatitia sp. FSC-2016
  ORGANISM  Hatitia sp. FSC-2016
            Eukaryota; Metazoa; Ecdysozoa; Arthropoda; Chelicerata; Arachnida;
            Araneae; Araneomorphae; Entelegynae; Dionycha; Anyphaenidae;
            Hatitia.
REFERENCE   1  (bases 1 to 318)
  AUTHORS   Ceccarelli,F.S., Opell,B.D., Haddad,C.R., Raven,R.J., Soto,E.M. and
            Ramirez,M.J.
  TITLE     Around the World in Eight Million Years: Historical Biogeography
            and Evolution of the Spray Zone Spider Amaurobioides (Araneae:
            Anyphaenidae)
  JOURNAL   PLoS ONE 11 (10), E0163740 (2016)
   PUBMED   27732621
  REMARK    Publication Status: Online-Only
REFERENCE   2  (bases 1 to 318)
  AUTHORS   Ceccarelli,F.S., Opell,B.D., Haddad,C.R., Raven,R.J., Soto,E.M. and
            Ramirez,M.J.
  TITLE     Direct Submission
  JOURNAL   Submitted (01-SEP-2016) Division de Aracnologia, Museo Argentino de
            Ciencias Naturales, Av. Angel Gallardo 470, Buenos Aires, CABA
            C1405DJR, Argentina
COMMENT     ##Assembly-Data-START##
            Sequencing Technology :: Sanger dideoxy sequencing
            ##Assembly-Data-END##
FEATURES             Location/Qualifiers
     source          1..318
                     /organism="Hatitia sp. FSC-2016"
                     /mol_type="genomic DNA"
                     /isolate="ATOLARAMR000428"
                     /db_xref="taxon:1911970"
     gene            <1..>318
                     /gene="H3a"
     mRNA            <1..>318
                     /gene="H3a"
                     /product="histone 3a"
     CDS             <1..>318
                     /gene="H3a"
                     /codon_start=1
                     /product="histone 3a"
                     /protein_id="AOY07923.1"
                     /translation="RKSTGGKAPRKQLATKAARKSAPATGGVKKPHRYRPGTVALREI
                     RRYQKSTELLIRKLPFQRLVREIAQDFKTDLRFQSSAVMALQEASEAYLVGLFEDTNL
                     CAIR"
ORIGIN      
        1 cgtaaaagta ctggaggtaa agctcccagg aagcaactgg ccaccaaagc agctcgtaag
       61 agcgctcccg ccaccggcgg agttaagaaa ccccatcgtt acaggcctgg aactgtagct
      121 ctccgtgaga tccgtcgtta tcagaaatcc accgaacttc tgatccgcaa attgcccttt
      181 caacgtttgg tcagagaaat cgctcaggat ttcaaaaccg atctccgttt ccagagttct
      241 gccgtcatgg ctctacagga ggctagcgaa gcttaccttg tcggtttgtt tgaagatacc
      301 aacttgtgcg cgatccgc
//

LOCUS       KX817557                 318 bp    DNA     linear   INV 26-OCT-2016
DEFINITION  Elaver sp. FSC-2016 isolate ATOLARAMR000163 histone 3a (H3a) gene,
            partial cds.
ACCESSION   KX817557
VERSION     KX817557.1
KEYWORDS    .
SOURCE      Elaver sp. FSC-2016
  ORGANISM  Elaver sp. FSC-2016
            Eukaryota; Metazoa; Ecdysozoa; Arthropoda; Chelicerata; Arachnida;
            Araneae; Araneomorphae; Entelegynae; Dionycha; Clubionidae; Elaver.
REFERENCE   1  (bases 1 to 318)
  AUTHORS   Ceccarelli,F.S., Opell,B.D., Haddad,C.R., Raven,R.J., Soto,E.M. and
            Ramirez,M.J.
  TITLE     Around the World in Eight Million Years: Historical Biogeography
            and Evolution of the Spray Zone Spider Amaurobioides (Araneae:
            Anyphaenidae)
  JOURNAL   PLoS ONE 11 (10), E0163740 (2016)
   PUBMED   27732621
  REMARK    Publication Status: Online-Only
REFERENCE   2  (bases 1 to 318)
  AUTHORS   Ceccarelli,F.S., Opell,B.D., Haddad,C.R., Raven,R.J., Soto,E.M. and
            Ramirez,M.J.
  TITLE     Direct Submission
  JOURNAL   Submitted (01-SEP-2016) Division de Aracnologia, Museo Argentino de
            Ciencias Naturales, Av. Angel Gallardo 470, Buenos Aires, CABA
            C1405DJR, Argentina
COMMENT     ##Assembly-Data-START##
            Sequencing Technology :: Sanger dideoxy sequencing
            ##Assembly-Data-END##
FEATURES             Location/Qualifiers
     source          1..318
                     /organism="Elaver sp. FSC-2016"
                     /mol_type="genomic DNA"
                     /isolate="ATOLARAMR000163"
                     /db_xref="taxon:1911962"
     gene            <1..>318
                     /gene="H3a"
     mRNA            <1..>318
                     /gene="H3a"
                     /product="histone 3a"
     CDS             <1..>318
                     /gene="H3a"
                     /codon_start=1
                     /product="histone 3a"
                     /protein_id="AOY07924.1"
                     /translation="RKSTGGKAPRKQLATKAARKSAPATGGVKKPHRYRPGTVALREI
                     RRYQKSTELLIRKLPFQRLVREIAQDFKTDLRFQSSAVMALQEASEAYLVGLFEDTNL
                     CAIR"
ORIGIN      
        1 cgaaagagta ccggaggcaa agcccccagg aaacaactgg ccaccaaagc cgcccgtaag
       61 agcgcacccg ccaccggtgg cgttaagaaa cctcatcgtt acagacctgg taccgtcgct
      121 ctccgagaga tccgtcgtta ccaaaagtcc accgagcttc tcatccgcaa gttgcccttc
      181 caacgtttgg tcagggagat cgctcaggac tttaaaaccg atcttcgttt ccagagctcc
      241 gccgttatgg ctctccaaga ggccagcgaa gcttatttgg taggtctgtt cgaagataca
      301 aacctgtgcg ctattcgc
//

LOCUS       KY018107                 318 bp    DNA     linear   INV 12-JAN-2021
DEFINITION  Aysha lagenifera isolate ARAMR000048 histone H3 (H3) gene, partial
            cds.
ACCESSION   KY018107
VERSION     KY018107.1
KEYWORDS    .
SOURCE      Aysha lagenifera
  ORGANISM  Aysha lagenifera
            Eukaryota; Metazoa; Ecdysozoa; Arthropoda; Chelicerata; Arachnida;
            Araneae; Araneomorphae; Entelegynae; Dionycha; Anyphaenidae; Aysha.
REFERENCE   1  (bases 1 to 318)
  AUTHORS   Wheeler,W.C., Coddington,J.A., Crowley,L.M., Dimitrov,D.,
            Goloboff,P.A., Griswold,C.E., Hormiga,G., Prendini,L.,
            Ramirez,M.J., Sierwald,P., Almeida-Silva,L., Alvarez-Padilla,F.,
            Arnedo,M.A., Benavides Silva,L.R., Benjamin,S.P., Bond,J.E.,
            Grismado,C.J., Hasan,E., Hedin,M., Izquierdo,M.A., Labarque,F.M.,
            Ledford,J., Lopardo,L., Maddison,W.P., Miller,J.A.,
            Piacentini,L.N., Platnick,N.I., Polotow,D., Silva-Davila,D.,
            Scharff,N., Szuts,T., Ubick,D., Vink,C.J., Wood,H.M. and Zhang,J.
  TITLE     The spider tree of life: phylogeny of Araneae based on target-gene
            analyses from an extensive taxon sampling
  JOURNAL   Cladistics (2016) In press
  REMARK    Publication Status: Available-Online prior to print
REFERENCE   2  (bases 1 to 318)
  AUTHORS   Wheeler,W.C.
  TITLE     Direct Submission
  JOURNAL   Submitted (18-OCT-2016) Division of Invertebrate Zoology, American
            Museum of Natural History, Central Park West at 79th Street, New
            York, NY 10024-5192, USA
COMMENT     ##Assembly-Data-START##
            Assembly Method       :: Sequencher v. 4.1
            Sequencing Technology :: Sanger dideoxy sequencing
            ##Assembly-Data-END##
FEATURES             Location/Qualifiers
     source          1..318
                     /organism="Aysha lagenifera"
                     /mol_type="genomic DNA"
                     /isolate="ARAMR000048"
                     /specimen_voucher="MACN-Ar"
                     /db_xref="taxon:1956288"
                     /geo_loc_name="Argentina: Buenos Aires"
     gene            <1..>318
                     /gene="H3"
     mRNA            <1..>318
                     /gene="H3"
                     /product="histone H3"
     CDS             <1..>318
                     /gene="H3"
                     /codon_start=1
                     /product="histone H3"
                     /protein_id="AQS17683.1"
                     /translation="RKSTGGKAPRKQLATKAARKSAPATGGVKKPHRYRPGTVALREI
                     RRYQKSTELLIRKLPFQRLVREIAQDFKTDLRFQSSAVMALQEASEAYLVGLFEDTNL
                     CAIR"
ORIGIN      
        1 cgtaagagta ctggaggcaa ggcccccagg aaacaactcg ctaccaaagc cgctcgtaag
       61 agcgctcccg ccaccggagg cgttaagaaa cctcatcgtt acaggccagg aactgtcgca
      121 ctccgagaga tccgtcgtta tcagaaatct accgagcttt tgatccgcaa attgcccttc
      181 caacgtttgg tcagagaaat cgctcaggat ttcaaaaccg atctccgctt ccagagctcc
      241 gccgtcatgg ctctccaaga ggcaagcgag gcttaccttg tcggtttgtt tgaagatact
      301 aacttgtgcg ctatccgc
//

LOCUS       MG815889                 292 bp    DNA     linear   INV 06-MAY-2018
DEFINITION  Sanogasta alticola voucher MACN-Ar 33375 histone 3A (H3) gene,
            partial cds.
ACCESSION   MG815889
VERSION     MG815889.1
KEYWORDS    .
SOURCE      Sanogasta alticola
  ORGANISM  Sanogasta alticola
            Eukaryota; Metazoa; Ecdysozoa; Arthropoda; Chelicerata; Arachnida;
            Araneae; Araneomorphae; Entelegynae; Dionycha; Anyphaenidae;
            Sanogasta.
REFERENCE   1  (bases 1 to 292)
  AUTHORS   Ceccarelli,F.S., Mongiardino Koch,N., Soto,E.M., Barone,M.L.,
            Arnedo,M.A. and Ramirez,M.J.
  TITLE     The grass was greener: Repeated evolution of specialized
            morphologies and habitat shifts in ghost spiders following
            grassland expansion in South America
  JOURNAL   Syst. Biol. (2018) In press
   PUBMED   29669028
  REMARK    Publication Status: Available-Online prior to print
REFERENCE   2  (bases 1 to 292)
  AUTHORS   Ceccarelli,F.S., Mongiardino Koch,N., Soto,E.M., Barone,M.L.,
            Arnedo,M.A. and Ramirez,M.J.
  TITLE     Direct Submission
  JOURNAL   Submitted (17-JAN-2018) Division de Aracnologia, Museo Argentino de
            Ciencias Naturales 'Bernardino Rivadavia', Av. Angel Gallardo 470,
            Buenos Aires, CABA C1405DJR, Argentina
COMMENT     ##Assembly-Data-START##
            Sequencing Technology :: Sanger dideoxy sequencing
            ##Assembly-Data-END##
FEATURES             Location/Qualifiers
     source          1..292
                     /organism="Sanogasta alticola"
                     /mol_type="genomic DNA"
                     /specimen_voucher="MACN-Ar 33375"
                     /db_xref="taxon:2172570"
     gene            <1..>292
                     /gene="H3"
     mRNA            <1..>292
                     /gene="H3"
                     /product="histone 3A"
     CDS             <1..>292
                     /gene="H3"
                     /codon_start=2
                     /product="histone 3A"
                     /protein_id="AWF93720.1"
                     /translation="ALATKAARKSAPATGGVKKPHRYRPGTVALREIRRYQKSTELLI
                     RKLPFQRLVREIAQDFKTDLRFQSSAVMALQEASEAYLVGLFEDTNLCAIHAK"
ORIGIN      
        1 agcactggcn accaaagccg ctcgtaagag tgctcccgca accggtggcg ttaagaaacc
       61 ccatcgttac aggcccggaa ctgtagctct ccgagagatc cgtcgttacc agaagtctac
      121 tgaactcctg atccggaaat tgcctttcca acgtttggta agggaaattg cacaggactt
      181 caagactgat ctccgatttc agagctcagc cgtcatggct ctccaagagg cyagcgaagc
      241 ttatcttgtc ggtttattcg aagacacaaa cttgtgcgct atccacgcca ag
//
