# Supplementary material for: Morphological and molecular evidence support a new species of the genus Ilocomba Brescovit, 1997 (Araneae, Anyphaenidae, Anyphaeninae) from the Andes of Colombia
Source: Zookeys. 2026 Apr 22;1278:19–51. doi: 10.3897/zookeys.1278.162601 (PMC13129551; doi:10.3897/zookeys.1278.162601)
Supplement: Supplementary material 1 — Molecular datasets and alignment files for phylogenetic analyses of Ilocomba sp. nov. [file zookeys-1278-019_article-162601__-s001.zip › 0_GenBank/phyloconvert.py]

#!/usr/bin/env python3

def main():
    from Bio import SeqIO

    version = 'PhyloConvert 0.0.3 - April 2014 by Fernando Marques'
    print()
    print(version)
    print()
    print('############################################################################')
    print('#          THIS PROGRAM CONVERTS FILES FOR PHYLOGENETIC ANALYSES           #')
    print('#                                                                          #')
    print('# YOUR OPTIONS ARE:                                                        #')
    print('#                                                                          #')
    print('#   1. For GenBank (*.gb) format to FASTA/POY using accession numbers.     #')
    print('#   2. For GenBank (*.gb) format to FASTA/POY using terminal names.        #')
    print('#   3. For GenBank (*.gb) format to FASTA/POY using numbers and names.     #')
    print('#   4. For clean FASTA files to XREAD format (for TNT).                    #')
    print('#   5. For clean FASTA files to NEXUS format (for PAUP).                   #')
    print('#   6. Generate accession numbers list from GenBank (*.gb) file.           #')
    print('#   7. Generate taxon name list from GenBank (*.gb) file.                  #')
    print('#   x. Exit program.                                                       #')
    print('############################################################################')
    print()

    option = input('Select the option desired: ')
    if option == 'x':
        exit()

    if option in ['1', '3', '6']:
        InputSeqFile = input("Type the name of the input file (GenBank format): ")
        OutputFileName = input("Type the name of the output file: ")
        with open(InputSeqFile) as infile, open(OutputFileName, 'w') as outfile:
            for seq_record in SeqIO.parse(infile, "genbank"):
                AccNum = seq_record.name.replace(" ", "_").replace(".", "")
                names = seq_record.annotations["organism"].replace(" ", "_").replace(".", "")
                seqs = str(seq_record.seq)
                if option == '1':
                    outfile.write(f'>{AccNum}\n{seqs}\n')
                elif option == '3':
                    outfile.write(f'>{AccNum}_{names}\n{seqs}\n')
                else:
                    outfile.write(f'>{AccNum}\n{seqs}\n')
        print()
        print(f"I am done YO! Please, check file --> {OutputFileName}.")

    if option in ['2', '7']:
        InputSeqFile = input("Type the name of the input file (GenBank format): ")
        OutputFileName = input("Type the name of the output file: ")
        with open(InputSeqFile) as infile, open(OutputFileName, 'w') as outfile:
            for seq_record in SeqIO.parse(infile, "genbank"):
                names = seq_record.annotations["organism"].replace(" ", "_").replace(".", "")
                seqs = str(seq_record.seq)
                if option == '7':
                    outfile.write(f'{names}\n')
                else:
                    outfile.write(f'>{names}\n{seqs}\n')
        print()
        print(f"I am done YO! Please, check file --> {OutputFileName}.")

    if option == '4':
        InputSeqFile = input("Type the name of the input file (fasta format): ")
        OutputFileName = input("Type the name of the output file: ")
        with open(InputSeqFile) as infile:
            GetCharNum = SeqIO.parse(infile, "fasta")
            CharNum = next(GetCharNum)
            Chars = str(len(CharNum.seq))

        with open(InputSeqFile) as infile:
            GetTaxNum = list(SeqIO.parse(infile, "fasta"))
            TaxNum = str(len(GetTaxNum))

        with open(InputSeqFile) as infile, open(OutputFileName, 'w') as outfile:
            outfile.write('nstates dna;\n')
            outfile.write('xread\n')
            outfile.write(f"'{version} conversion of fasta file to TNT format'\n")
            outfile.write(f"{Chars}\t{TaxNum}\n")
            for seq_record in SeqIO.parse(infile, "fasta"):
                outfile.write(f"{seq_record.id}\t{str(seq_record.seq)}\n")
            outfile.write(';\nproc/;')
        print()
        print(f"I am done YO! Please, check file --> {OutputFileName}.")

    if option == '5':
        InputSeqFile = input("Type the name of the input file (fasta format): ")
        OutputFileName = input("Type the name of the output file (*.nex): ")

        with open(InputSeqFile) as infile:
            GetCharNum = SeqIO.parse(infile, "fasta")
            CharNum = next(GetCharNum)
            Chars = str(len(CharNum.seq))

        with open(InputSeqFile) as infile:
            GetTaxNum = list(SeqIO.parse(infile, "fasta"))
            TaxNum = str(len(GetTaxNum))

        with open(InputSeqFile) as infile, open(OutputFileName, 'w') as outfile:
            outfile.write('#NEXUS\n')
            outfile.write(f"[This is the conversion of fasta file to NEXUS format by {version}]\n")
            outfile.write('begin data;\n')
            outfile.write(f"\tdimensions ntax={TaxNum} nchar={Chars};\n")
            outfile.write("\tformat datatype=dna matchchar=. gap=- interleave missing=N;\n")
            outfile.write("\toptions gapmode=newstate;\nMATRIX\n")
            for seq_record in SeqIO.parse(infile, "fasta"):
                outfile.write(f"{seq_record.id}\t{str(seq_record.seq)}\n")
            outfile.write(';\nend;')
        print()
        print(f"I am done YO! Please, check file --> {OutputFileName}.")

if __name__ == "__main__":
    main()
