# Supplementary material for: Morphological and molecular evidence support a new species of the genus Ilocomba Brescovit, 1997 (Araneae, Anyphaenidae, Anyphaeninae) from the Andes of Colombia
Source: Zookeys. 2026 Apr 22;1278:19–51. doi: 10.3897/zookeys.1278.162601 (PMC13129551; doi:10.3897/zookeys.1278.162601)
Supplement: Supplementary material 2 — Aligned sequences and concatenated dataset used in phylogenetic analyses of Ilocomba yotoco sp. nov. [file zookeys-1278-019_article-162601__-s002.zip]

Archive with 16 entries (15 files):
- 1_Raw_Aln/
- 1_Raw_Aln/16s.fas
- 1_Raw_Aln/16s_aln.fasta
- 1_Raw_Aln/16s_aln_pru.fasta
- 1_Raw_Aln/16s_aln_pru_mod.fasta
- 1_Raw_Aln/28s.fas
- 1_Raw_Aln/28s_aln.fasta
- 1_Raw_Aln/28s_aln_pru_mod.fasta
- 1_Raw_Aln/coi.fas
- 1_Raw_Aln/coi_aln.fasta
- 1_Raw_Aln/coi_aln_pru.fasta
- 1_Raw_Aln/coi_aln_pru_mod.fasta
- 1_Raw_Aln/concatenated.fas
- 1_Raw_Aln/h3.fas
- 1_Raw_Aln/h3_aln.fasta
- 1_Raw_Aln/h3_aln_pru_mod.fasta
