# Supplementary material for: Morphological and molecular evidence support a new species of the genus Ilocomba Brescovit, 1997 (Araneae, Anyphaenidae, Anyphaeninae) from the Andes of Colombia
Source: Zookeys. 2026 Apr 22;1278:19–51. doi: 10.3897/zookeys.1278.162601 (PMC13129551; doi:10.3897/zookeys.1278.162601)
Supplement: Supplementary material 2 — Aligned sequences and concatenated dataset used in phylogenetic analyses of Ilocomba yotoco sp. nov. [file zookeys-1278-019_article-162601__-s002.zip › 1_Raw_Aln/16s.fas]

>Hibana_sp_MCH2003
TTAATAGTATAATCTGCTCAATGATATTAAATAGCCGCAAATATGTGCTAAGGTAGCATAATCATTTGTCTTTTAATTGGAGACCAGAACAAAAGATTGAACATTTTAATTAATTTATCTTAATAAATAATTTAAATTATTTTAAATGTAAAAAAACATTTATTTAAAAGAAAGACGACAAGACCCTATTGAACTTAACTTTAGTTAAACTGGGGCAGTTAATTAATTAATATTTTAATATAAATCATAAATAAATAGACCTATTAAAATTAATTAAATGAACAAGTTACCATAGGGATAACAGCGTAATAATAATTTAAAGACCTAATTTAAATTAATTTTTGCGACCTCGATGTTGAATTAATAACCTAATTATAACGCAATAGTTAATAAAGGAAGTCTGTTCGACTTTTAAAAAATTACATGATTTGAGTTCAGACCGGTGTAAGCCAGGTCGGTTTCTATCTTCTTACAAATTAATATAGTACGAAAGGACCTATTAATATAATTAAATTATAAATTTAGCAGATAAATGCATTAGAATTAGAATCTAATTAACTAATAATATTTACAATTTTAAATATT
>Acanthoceto_acupicta
TTCTATTAGATATTATTAATAGTAAAATCTGCTCAATGATATTAAATAGCCGCTATTTCTGTGCTAAGGTAGCATAATAATTTGTCTTTTAATTAAAGACTAGAACAAAAGATTAAACATTTTAATTAATATATTTAAATTAATAAATTTAATTTATTTTAAATGTAAAAAAACATTTATAAAATAGGAAGACGATAAGACCCTATTAAACTTAACTTTAGTTTAACTGGGGCAGTTAATTAATTAATATTTTAATTCATATAATTATAAAAATTAGATCCTATAAAATAGACATATGATCAAGTTACTATAGGGATAACAGCGTAATATAAATTTAAAGATCTTATTTAAATATAAGATTACGACCTCGATGTTGAATTAATAACCTATATTGTTGCAACAAACAATTTATAAAGGAAGTCTGTTCGACTTTAAAAACATTACA
>Anyphaenoides_clavipes
TTCTATTAGAATTAATTAATAGTATAATCTGCTCAATGAATTTAAATAGCCGCAATTTCTGTGCTAAGGTAGCATAATCATTTGTCTTTTAATTGAAGACTAGAACAAAAGATTGAACATTTTAATTAATTTATTAAAATAAATAATAAAAATTATTTTAAATGTAAAAAAACATTTATTAAAAAGAAAGACGACAAGACCCTATTGAACTTAACTTTAGTTAAACTGGGGCAGTTAATTAATAAATATTTTAATTTAAATATATAAGAAAATGATCTAATTAAATTAATCTCATGAAAAGTTACCATAGGGATAACAGCGTAATAATAATTTCAAGATCTTATTTAAATTAAATTTTGCGACCTCGATGTTGAATTAATAACCTAATAAATGCAATAATATATAAAGGAAGTCTGTTCGACTTTTAAAAAATTACA
>Aysha_proseni
TTCTATTAGAAATTATTAATAGTACAATCTGCTCAATGAACCATTAAATAGCCGCAATTATTTCTGTGCTAAGGTAGCATAATCATTTGTCTTTTAATTGAAGACTAGAACAAAAGATTTAACATTTTAATTAATTTTTTTTAAAAAGAAAATTAAAATTTTTTTTAAATGTAAAAAACCATTTATAAAATAGGAAGACGACAAGACCCTATTGAACTTAACTTCAGTTAAACTGGGGCAGTTAATTAATTATTATTTTAATATTATTAATAATAAAAATTGATCCAATAAAATTGATCACATAATCAAGTTACCATAGGGATAACAGCGTTATAATAATTTTAAGTTCTTATTTAAATTAAATTCTTGCGACCTCGATGTTGAATTTATTACCTAATAGATGCAATAATTTAATCTAAGGAAGTCTGTTCGACTTTTAAAAAATAACA
>Jessica_osoriana
TTCTATTTGAATTAATAAATAGTATAATCTGCTCAATGAATATTTAAATAGCCGCAATTCTGTGCTAAGGTAGCATAATCATTTGTCTTTTAATTGAAGACTAGAACAAAAGATTAAACTTTTTAATTAATTTATTATTTTAAAAAGTTAAAAATTTTTCTAAATGTAAAAAAACATTTATATATATAGAAGACGACAAGACCCTATTGAACTTTACTTTAGTTAAACTGGGGCAGTTAATTAATTATTATTTTAATTATAATTTTTATAAAAATTGATCCAATAAAATTGATCAAATAATTAAGTTACCATAGGGATAACAGCGTTATAATAATTAAAAGATCTTATTTAAATTAATTTTTGCGACCTCGATGTTGAATTTATAACCTATTATAAAAATTTCTATTAACGCAATAGTTTAAAAAGGAAGTCTGTTCGACTTTTAAAAAATTACA
>Xiruana_gracilipes
TTCTATTTGAAATAATCAATAGTATGATCTGCTCAATGAATATTAAATAGCCGCAATTCTGTGCTAAGGTAGCATAATCATTTGTCTTTTAATTGAAGACTAGAACAAAAGATCAAACTTTTTAATTAATTTATATTATTTATTACATAAAATTTATTTTAAATGTAAAAAAACATTTTATAAAAAAGGAAGACGACAAGACCCTATTGAACTTAACTTAAGTTAAACTGGGGCAGTTAATTAATTATAATTTTAATTAAATTATTTATAAAAATTGATCCAATAAAATTGATCAATTAATCAAGTTACCATAGGGATAACAGCGTTATAATAATTAAGAGATCTTATCTAAATTAAATTCTTGCGACCTCGATGTTGAATTTATTACCTAATATATTAACGCAATAGTTTAAAAAGGAAGTCTGTTCGACTTTTAAAAAATTACA
>Anyphaena_accentuata
TTTTAATAGATATAATTATTAATACAATCTGCTCAATGAAAATTAAATAGCCGCAATTTTTGTGCAAAGGTAGCATAATAATTTGTCTTTTAATTGAAGACTAGAACAAAAGATTAAACATTTTAATTAATTTATAATCTTTAAAAATTGAATTTATCCTAAATGTAAAAAGACATTTATATAAAAGGTAGACGACAAGACCCTATTGAACTTAACTTAAGTTTTACTGGGGCAGTAAATTAATTATAATTTTAATTATTTTATTATAAAATTAGATCTAATAAAATTAATTACTTGATTAAGTTACCATAGGGATAACAGCGTAATATTTATTAAAAGATCTTATACAAATAAAAGATTGCGACCTCGATGTTGAATTAATTACCTAATTATACAATGCAATAATTAAAAAAGGAAGTCTGTTCGACTTTTAAAAAATTACA
>Otoniela_adisi
TTTTATTAGAAATAATTAATAATAAAATCTGCTCAATGAATAATTTAAATAGCCGCAATACTGTGCTAAGGTAGCATAATAATTTGTCTTTTAATTGAAGACTAGAACAAAAGATTTAACATTTCAACTAATATATTAATTTTTTAAAATAAAATTTATTCTAAATGTAAAAAAACATTTATTTTTAAGAAAGACGACAAGACCCTATTGAACTTAACTTTAGTTAAACTGGGGCAGTAAATTAATTATAATTTTAATTATAATAATATAATAAAAATCCAATAAAATTGATTATAATCAAGTTACCATAGGGATAACAGCATAATATTTATTTAAAGTTCTTATATAAATAAAAGATTATGACCTCGATGTTGAATTAATTACCTATTAAATTACGCAATAGTTAAGTAAGGAAGTCTGTTCGACTTTTAAATAATTACA
>Josa_calilegua
TTGTGCTAAGGTAGCATAATCATTTGTCTTTTAATTAAAGACTAGAACAAAAGACTGAACATTTTAATTAATTTATTATAATTAAATATTAAATTTATTTTAAATGTAAAAAAACATTTATATACAAAGAAGACGACAAGACCCTATTGAACTTAACTTAAGTTAAACTGGGGCAGTAAATTAATCAATATTTTAATTAAAATACTAAAATAAATAAGACCTAATAAAATTAATCAAATGATCAAGTTACCATAGGGATAACAGCGTAATAAAAATTTAAAGATCTTATTAAAATTAAAAGATTACGACCTCGATGTTGAATTAATTACCTAATTATTGCAATAACGCAATAGTTAAAAAGG
>Buckupiella_imperatriz
CATAATCATTTGTCTTTTAATTAAAGACTAGAACAAAAGATTTAACATTTTAATTTATTTATTAATAATAAAATTTAAAATTTTTTTAAGTGTAAAAAAACACTTATATAAAAAAAAGACGACAAGACCCTATTGAACTTAACTTTAGTTATACTGGGGCAGTATATTAATTAACACTTTAATATAAATATTAAATACAAAATCCAATATAATTGATATAATCAAGTTACCATAGGGATAACAGCGTTATATTTATTAAAAGTTCTTATTAAAATAAATGATTACGACCTCGATGTTGAATTAATTACCTATTTTAACGAAATAGTAAACAAGGAAGTC
>Hatitia_sp_FSC2016
TTTTATTAGAAATAATTAATAATACAATCTGCTCAATGAATAATTAAATAGCCGCAATTCTGTGCTAAGGTAGCATAATCATTTGTCTTTTAATTGAAGACTAGAACAAAAGATTAAACATTTTAATTAATTTATTTTACTTATAAATTATAATTTATTTTAAATGTAAAAAAACATTTTAATAAAAGGAAGACGACAAGACCCTATTGAACTTAACTTTAGTTAAACTGGGGCAGTTAATTAATTAAAATTTTAATTTATATTTTTAAAAAATATTGATCCAATAAAAATGATCATTTAATTAAGTTACCATAGGGATAACAGCGTTATAATAATTTTAAGATCTTATTTAAATTAATTTTTGCGACCTCGATGTTGAATTAATAACCTATAATATGCAATAATTTAAAAAGGAAGTCTGTTCGACTTTTAAAAAATTACA
>Elaver_sp_FSC2016
TTCTATTATTATAATTAATAGTAAAATCTGCTCAATGAAATTTAAATAGCCGCAACAATGTGCTAAGGTAGCATAATAATTCGCCTTTTAATTGAAGACTAGAACAAAAGATTTAACAATTTAATTAATATATTATAATTATTATATTAAATTTATTTTAAATGTAAAAAAACATTTTTAAAAAAGAAAGACGATAAGACCCTATTGAACTTAACTATAGTTAAACTGGGGCAGTAAATTAATTATTATTTTAATTTTTATAAAAATATAATTATCTAATTTAATTAATTAAATAAGTTACCATAGGGATAACAGCGTAATTTATATTAAAAGATCTTATATAAATATAAGATTGCGACCTCGATGTTGAATTAATAAACTAAATAACGCAATAGTTAAAAAAGTAAGTCTGTTCGACTTTTAAACAATTACA
>Aysha_lagenifera
TTCTATTAGAAATAATTAATAGTAAAATCTGCTCAATGAATATTAAATAGCCGCAATTTTCTGTGCTAAGGTAGCATAATCATTTGTCTTTTAATTGAAGACTAGAACAAAAGATTTAACATTTTAATTAATTTCTTTTTTAAAAAAATTAAAAATTTTTCCAAATGTAAAAAAACATTTATAAAATAGGAAGACGACAAGACCCTATTGAACTTAACTTTAGTTTAACTGGGGCAGTTAATTAATTATAATTTTAATAACATTTCAAAAATAAATTGATCCAATAAAATTGATTATATGATCAAGTTACCATAGGGATAACAGCGTTATAATAATTTAAAGTTCTTATTTAAGTTAATTTTTGCGACCTCGATGTTGAATTATTACCTATTAGATGCAATAATTTAATAAAGGAAGTCTGTTCGACTTTTTAATAATAACA
>Sanogasta_alticola
TTGTGCTAAGGTAGCATAATCATTTGTCTTTTAATTGAAGACTAGAACAAAAGATTTAACAATCCAATTAATGTATAAAATTAATTATATTAATTTATTTTAAATGTAAAAAAACATTTATAATATAGAAAGACGACAAGACCCTATTAAACTTAACTATAGTTAAACTGGGGCAGTTAATAAAATATTATTTTAATAAAAATAAAATAAAAAAAGATCCAATAAAACTGAATAGATGATCAAGTTACTATAGGGATAACAGCGTAATATTTATCTAAAGATCTTATTTAAATAAAAGATTACGACCTCGATGTTGAATTAATAACCTAAATTATTGCAGCAAATAAACAAAGGAAGT
>Otoniela_quadrivittata
GTAGCATAATCATTTGTCTTTTAATTGAAGACTAGAACAAAAGATTTAACATTTCAATTAATATATTAATTTTTTAAAATAAAATTTATTTTAAATGTAAAAAAACATTTATTTTTTAGAAAGACGACAAGACCCTATTGAACTTAACTTCAGTTAAACTGGGGCAGTAAATTAATTATAATTTTAATTAAAATAAAACAATAAGAATCCAATAAAATTGAACAATCAAGTTACCATAGGGATAACAGCATAATATTTATTCAAAGCTCTTATATAAATAAAAGATTATGACCTCGATGTTGAATTAATTACCTATTAAATTACGCAATAGTTAAGTAAGGAAGTC
>Illocomba_yotoco_Male_LAM_237
gtgctaagggtagcataatcatttgtcttttaattgaagactagaacaaaag
atttaactttttaattattttatcatatatataaattaaaatttattctaaat
gtaaaaaaacctttataaaataggtagacgacaagaccctattgaacttaactgtagt
taaactggggtagttaattaataataattttaatatataaaaataataaaattg
atccaatattattgatcaattaattaagttaccatagggataacagcgttattataattt
taagatcttatttaaattaatttttgcgacctcgatgttgaattaataacctatt
atatgcaata
>Illocomba_marta_Male_LAM_236
gattttttgtgctaaaggtgcataatcatttgtcttttaattgaagactagaacaaaag
attaaacatttttaattaatatattatatatcctatatataatttattttaaat
gtaaaaaaacatttataaaataggaagacgacaagaccctattgaactttactgtagt
taaactggggcagttaattaataataattttaatttataaaaaacaaaaaattg
atccaataaaattgatcaattaattaagttaccatagggataacagcgttattataattt
taagatcttatttaaattaaatttttgcgacctcgatgttgaattaataacctatt
tt
>Illocomba_marta_LAM_309_Male
taatcatttgtcttttaattgaagactagaacaaaag
attaaacatttttaattaatatattatataccctatatataatttattctaaat
gtaaaaaaacatttataaaataggaagacgacaagaccctattgaacttaactgtagt
taaactggggcagttaattaataataattttaatttataaagaataaaggattg
atccgatagaattgatcgattaattaagttaccgtagggataacagcgttattataattt
taagatcttatttaaattgaatttttgcgacctcgatgttgaattaataacctatt
ttacgcaatagttt
>Illocomba_marta_LAM_308_Female
gcataatcatttgtcttttaattgaagactagaacaaaag
attaaacatttttaattaatatattacataccctatatataatttattctaaat
gtaaaaaaacatttataaaataggaagacgacaagaccctattgaacttaactgtagt
taaactggggcagttaattaataataattttaatttttaaaaaataaaaaattg
atccaataaaattgatcaattaattaagttaccatagggataacagcgttattataattt
taagatcttatttaaattaaatttttgcgacctcgatgttgaattaataacctatt
ttacgcaa
