# Supplementary material for: Morphological and molecular evidence support a new species of the genus Ilocomba Brescovit, 1997 (Araneae, Anyphaenidae, Anyphaeninae) from the Andes of Colombia
Source: Zookeys. 2026 Apr 22;1278:19–51. doi: 10.3897/zookeys.1278.162601 (PMC13129551; doi:10.3897/zookeys.1278.162601)
Supplement: Supplementary material 2 — Aligned sequences and concatenated dataset used in phylogenetic analyses of Ilocomba yotoco sp. nov. [file zookeys-1278-019_article-162601__-s002.zip › 1_Raw_Aln/16s_aln.fasta]

>Hibana_sp_MCH2003
---------------ttaatagtataatctgctcaatga---tattaaatagccgcaa--
--atatgtgct-aaggtagcataatcatttgtcttttaattggagaccagaacaaaagat
tgaaca-ttttaattaatttatcttaataa--ataatttaaattattttaaatgtaaaaa
aaca-tttatttaaaagaaagacgacaagaccctattgaacttaactttagttaaactgg
ggcagttaattaattaatattttaatataaa-tcat-aaata-aatagacctattaaaat
taattaaatgaacaagttaccatagggataacagcgtaataataatttaaagacctaatt
taaatt-aatttttgcgacctcgatgttgaattaataacctaatta------------ta
acgcaatagttaat----aaaggaagtctgttcgacttttaaaaaattacatgatttgag
ttcagaccggtgtaagccaggtcggtttctatcttcttacaaattaatatagtacgaaag
gacctattaatataattaaattataaatttagcagataaatgcattagaattagaatcta
attaactaataatatttacaattttaaatatt
>Acanthoceto_acupicta
ttctattagatattattaatagtaaaatctgctcaatga---tattaaatagccgcta--
-tttctgtgct-aaggtagcataataatttgtcttttaattaaagactagaacaaaagat
taaaca-ttttaattaatatatttaaatta-ataaatttaatttattttaaatgtaaaaa
aaca-tttataaaataggaagacgataagaccctattaaacttaactttagtttaactgg
ggcagttaattaattaatattttaattcata-taattataaaaattagatcctataaaa-
tagacatatgatcaagttactatagggataacagcgtaatataaatttaaagatcttatt
taaata-taagattacgacctcgatgttgaattaataacctatatt-------------g
ttgcaacaaacaatttataaaggaagtctgttcgactttaaaaacattaca---------
------------------------------------------------------------
------------------------------------------------------------
--------------------------------
>Anyphaenoides_clavipes
ttctattagaattaattaatagtataatctgctcaatgaat---ttaaatagccgcaa--
-tttctgtgct-aaggtagcataatcatttgtcttttaattgaagactagaacaaaagat
tgaaca-ttttaattaatttattaaaataa--ataataaaaattattttaaatgtaaaaa
aaca-tttattaaaaagaaagacgacaagaccctattgaacttaactttagttaaactgg
ggcagttaattaataaatattttaatttaaa-tatataaga--aaatgatctaattaaat
taatctcatga-aaagttaccatagggataacagcgtaataataatttcaagatcttatt
taaatt-aaattttgcgacctcgatgttgaattaataacctaataa--------------
atgcaataatatat----aaaggaagtctgttcgacttttaaaaaattaca---------
------------------------------------------------------------
------------------------------------------------------------
--------------------------------
>Aysha_proseni
ttctattagaaattattaatagtacaatctgctcaatgaac-cattaaatagccgcaatt
atttctgtgct-aaggtagcataatcatttgtcttttaattgaagactagaacaaaagat
ttaaca-ttttaattaattttttttaaaaagaaaattaaaattttttttaaatgtaaaaa
acca-tttataaaataggaagacgacaagaccctattgaacttaacttcagttaaactgg
ggcagttaattaattattattttaatattat-taataataaa-aattgatccaataaaat
tgatcacataatcaagttaccatagggataacagcgttataataattttaagttcttatt
taaattaaattcttgcgacctcgatgttgaatttattacctaatag--------------
atgcaataatttaat--ctaaggaagtctgttcgacttttaaaaaataaca---------
------------------------------------------------------------
------------------------------------------------------------
--------------------------------
>Jessica_osoriana
ttctatttgaattaataaatagtataatctgctcaatgaat-atttaaatagccgcaa--
--ttctgtgct-aaggtagcataatcatttgtcttttaattgaagactagaacaaaagat
taaact-ttttaattaatttattattttaa-aaagttaaaaatttttctaaatgtaaaaa
aaca-tttatatatatagaagacgacaagaccctattgaactttactttagttaaactgg
ggcagttaattaattattattttaattataa-tttttataaa-aattgatccaataaaat
tgatcaaataattaagttaccatagggataacagcgttataataattaaaagatcttatt
taaatt-aatttttgcgacctcgatgttgaatttataacctattataaaaatttctatta
acgcaatagtttaa----aaaggaagtctgttcgacttttaaaaaattaca---------
------------------------------------------------------------
------------------------------------------------------------
--------------------------------
>Xiruana_gracilipes
ttctatttgaaataatcaatagtatgatctgctcaatgaa--tattaaatagccgcaa--
--ttctgtgct-aaggtagcataatcatttgtcttttaattgaagactagaacaaaagat
caaact-ttttaattaatttatattattta-ttacataaaatttattttaaatgtaaaaa
aacattttataaaaaaggaagacgacaagaccctattgaacttaacttaagttaaactgg
ggcagttaattaattataattttaattaaat-tatttataaa-aattgatccaataaaat
tgatcaattaatcaagttaccatagggataacagcgttataataattaagagatcttatc
taaattaaattcttgcgacctcgatgttgaatttattacctaatat----------atta
acgcaatagtttaa----aaaggaagtctgttcgacttttaaaaaattaca---------
------------------------------------------------------------
------------------------------------------------------------
--------------------------------
>Anyphaena_accentuata
ttttaatagatataattattaatacaatctgctcaatgaa--aattaaatagccgcaa--
-tttttgtgca-aaggtagcataataatttgtcttttaattgaagactagaacaaaagat
taaaca-ttttaattaatttataatcttta--aaaattgaatttatcctaaatgtaaaaa
gaca-tttatataaaaggtagacgacaagaccctattgaacttaacttaagttttactgg
ggcagtaaattaattataattttaattattt-tattataaa--attagatctaataaaat
taattacttgattaagttaccatagggataacagcgtaatatttattaaaagatcttata
caaata-aaagattgcgacctcgatgttgaattaattacctaatta----------taca
atgcaataattaaa----aaaggaagtctgttcgacttttaaaaaattaca---------
------------------------------------------------------------
------------------------------------------------------------
--------------------------------
>Otoniela_adisi
ttttattagaaataattaataataaaatctgctcaatgaataatttaaatagccgcaa--
--tactgtgct-aaggtagcataataatttgtcttttaattgaagactagaacaaaagat
ttaaca-tttcaactaatatattaattttt-taaaataaaatttattctaaatgtaaaaa
aaca-tttatttttaagaaagacgacaagaccctattgaacttaactttagttaaactgg
ggcagtaaattaattataattttaattataa-taatataa---taaaaatccaataaaat
tgatt--ataatcaagttaccatagggataacagcataatatttatttaaagttcttata
taaata-aaagattatgacctcgatgttgaattaattacctattaa-----------att
acgcaatagttaag----taaggaagtctgttcgacttttaaataattaca---------
------------------------------------------------------------
------------------------------------------------------------
--------------------------------
>Josa_calilegua
------------------------------------------------------------
----ttgtgct-aaggtagcataatcatttgtcttttaattaaagactagaacaaaagac
tgaaca-ttttaattaatttattataatta--aatattaaatttattttaaatgtaaaaa
aaca-tttatatacaaagaagacgacaagaccctattgaacttaacttaagttaaactgg
ggcagtaaattaatcaatattttaattaaaa-tactaaaataaataagacctaataaaat
taatcaaatgatcaagttaccatagggataacagcgtaataaaaatttaaagatcttatt
aaaattaaaagattacgacctcgatgttgaattaattacctaatta------ttgcaata
acgcaatagttaaa----aagg--------------------------------------
------------------------------------------------------------
------------------------------------------------------------
--------------------------------
>Buckupiella_imperatriz
------------------------------------------------------------
-------------------cataatcatttgtcttttaattaaagactagaacaaaagat
ttaaca-ttttaatttatttattaataata--aaatttaaaatttttttaagtgtaaaaa
aaca-cttatataaaaaaaagacgacaagaccctattgaacttaactttagttatactgg
ggcagtatattaattaacactttaatataaa-tattaaat---acaaaatccaatataat
tgat---ataatcaagttaccatagggataacagcgttatatttattaaaagttcttatt
aaaata-aatgattacgacctcgatgttgaattaattacctatttt-------------a
acgaaatagtaaac-----aaggaagtc--------------------------------
------------------------------------------------------------
------------------------------------------------------------
--------------------------------
>Hatitia_sp_FSC2016
ttttattagaaataattaataatacaatctgctcaatgaat-aattaaatagccgcaa--
--ttctgtgct-aaggtagcataatcatttgtcttttaattgaagactagaacaaaagat
taaaca-ttttaattaatttattttactta-taaattataatttattttaaatgtaaaaa
aaca-ttttaataaaaggaagacgacaagaccctattgaacttaactttagttaaactgg
ggcagttaattaattaaaattttaatttatatttttaaaaaa-tattgatccaataaaaa
tgatcatttaattaagttaccatagggataacagcgttataataattttaagatcttatt
taaatt-aatttttgcgacctcgatgttgaattaataacctataat--------------
atgcaataatttaa----aaaggaagtctgttcgacttttaaaaaattaca---------
------------------------------------------------------------
------------------------------------------------------------
--------------------------------
>Elaver_sp_FSC2016
ttctatta-ttataattaatagtaaaatctgctcaatgaa--atttaaatagccgcaa--
--caatgtgct-aaggtagcataataattcgccttttaattgaagactagaacaaaagat
ttaaca-atttaattaatatattataatta-ttatattaaatttattttaaatgtaaaaa
aaca-tttttaaaaaagaaagacgataagaccctattgaacttaactatagttaaactgg
ggcagtaaattaattattattttaattttta-taaa-------aatataattatctaatt
taattaattaaataagttaccatagggataacagcgtaatttatattaaaagatcttata
taaata-taagattgcgacctcgatgttgaattaataaactaaata--------------
acgcaatagttaaa----aaagtaagtctgttcgacttttaaacaattaca---------
------------------------------------------------------------
------------------------------------------------------------
--------------------------------
>Aysha_lagenifera
ttctattagaaataattaatagtaaaatctgctcaatgaa--tattaaatagccgcaat-
-tttctgtgct-aaggtagcataatcatttgtcttttaattgaagactagaacaaaagat
ttaaca-ttttaattaatttcttttttaaa-aaaattaaaaatttttccaaatgtaaaaa
aaca-tttataaaataggaagacgacaagaccctattgaacttaactttagtttaactgg
ggcagttaattaattataattttaataacat-ttcaaaaata-aattgatccaataaaat
tgattatatgatcaagttaccatagggataacagcgttataataatttaaagttcttatt
taagtt-aatttttgcgacctcgatgttgaatt-attacctattag--------------
atgcaataatttaat---aaaggaagtctgttcgactttttaataataaca---------
------------------------------------------------------------
------------------------------------------------------------
--------------------------------
>Sanogasta_alticola
------------------------------------------------------------
----ttgtgct-aaggtagcataatcatttgtcttttaattgaagactagaacaaaagat
ttaaca-atccaattaatgtataaaattaa--ttatattaatttattttaaatgtaaaaa
aaca-tttataatatagaaagacgacaagaccctattaaacttaactatagttaaactgg
ggcagttaataaaatattattttaataaaaa-taaaataaa--aaaagatccaataaaac
tgaatagatgatcaagttactatagggataacagcgtaatatttatctaaagatcttatt
taaata-aaagattacgacctcgatgttgaattaataacctaaatt-------------a
ttgcagcaaataaa---caaaggaagt---------------------------------
------------------------------------------------------------
------------------------------------------------------------
--------------------------------
>Otoniela_quadrivittata
------------------------------------------------------------
---------------gtagcataatcatttgtcttttaattgaagactagaacaaaagat
ttaaca-tttcaattaatatattaattttt-taaaataaaatttattttaaatgtaaaaa
aaca-tttattttttagaaagacgacaagaccctattgaacttaacttcagttaaactgg
ggcagtaaattaattataattttaattaaaa-taaaacaa---taagaatccaataaaat
tga----acaatcaagttaccatagggataacagcataatatttattcaaagctcttata
taaata-aaagattatgacctcgatgttgaattaattacctattaa-----------att
acgcaatagttaag----taaggaagtc--------------------------------
------------------------------------------------------------
------------------------------------------------------------
--------------------------------
>Illocomba_yotoco_Male_LAM_237
------------------------------------------------------------
------gtgctaagggtagcataatcatttgtcttttaattgaagactagaacaaaagat
ttaact-ttttaattattttatcatatata-taaattaaaatttattctaaatgtaaaaa
aacc-tttataaaataggtagacgacaagaccctattgaacttaactgtagttaaactgg
ggtagttaattaataataattttaatatata-aaaataataa-aattgatccaatattat
tgatcaattaattaagttaccatagggataacagcgttattataattttaagatcttatt
taaatt-aatttttgcgacctcgatgttgaattaataacctattat--------------
atgcaata----------------------------------------------------
------------------------------------------------------------
------------------------------------------------------------
--------------------------------
>Illocomba_marta_Male_LAM_236
--------------------------------------------------------gat-
-tttttgtgct-aaaggtgcataatcatttgtcttttaattgaagactagaacaaaagat
taaacatttttaattaatatattatatatc-ctatatataatttattttaaatgtaaaaa
aaca-tttataaaataggaagacgacaagaccctattgaactttactgtagttaaactgg
ggcagttaattaataataattttaatttata-aaaaacaaaa-aattgatccaataaaat
tgatcaattaattaagttaccatagggataacagcgttattataattttaagatcttatt
taaattaaatttttgcgacctcgatgttgaattaataacctatttt--------------
------------------------------------------------------------
------------------------------------------------------------
------------------------------------------------------------
--------------------------------
>Illocomba_marta_LAM_309_Male
------------------------------------------------------------
---------------------taatcatttgtcttttaattgaagactagaacaaaagat
taaacatttttaattaatatattatatacc-ctatatataatttattctaaatgtaaaaa
aaca-tttataaaataggaagacgacaagaccctattgaacttaactgtagttaaactgg
ggcagttaattaataataattttaatttata-aagaataaag-gattgatccgatagaat
tgatcgattaattaagttaccgtagggataacagcgttattataattttaagatcttatt
taaattgaatttttgcgacctcgatgttgaattaataacctatttt--------------
acgcaatagttt------------------------------------------------
------------------------------------------------------------
------------------------------------------------------------
--------------------------------
>Illocomba_marta_LAM_308_Female
------------------------------------------------------------
------------------gcataatcatttgtcttttaattgaagactagaacaaaagat
taaacatttttaattaatatattacatacc-ctatatataatttattctaaatgtaaaaa
aaca-tttataaaataggaagacgacaagaccctattgaacttaactgtagttaaactgg
ggcagttaattaataataattttaattttta-aaaaataaaa-aattgatccaataaaat
tgatcaattaattaagttaccatagggataacagcgttattataattttaagatcttatt
taaattaaatttttgcgacctcgatgttgaattaataacctatttt--------------
acgcaa------------------------------------------------------
------------------------------------------------------------
------------------------------------------------------------
--------------------------------
