# Supplementary material for: Morphological and molecular evidence support a new species of the genus Ilocomba Brescovit, 1997 (Araneae, Anyphaenidae, Anyphaeninae) from the Andes of Colombia
Source: Zookeys. 2026 Apr 22;1278:19–51. doi: 10.3897/zookeys.1278.162601 (PMC13129551; doi:10.3897/zookeys.1278.162601)
Supplement: Supplementary material 2 — Aligned sequences and concatenated dataset used in phylogenetic analyses of Ilocomba yotoco sp. nov. [file zookeys-1278-019_article-162601__-s002.zip › 1_Raw_Aln/16s_aln_pru.fasta]

>Hibana_sp_MCH2003
---------------ttaatagtataatctgctcaatga---tattaaatagccgcaa----atatgtgct-aaggtagcataatcatttgtcttttaattggagaccagaacaaaagattgaaca-ttttaattaatttatcttaataa--ataatttaaattattttaaatgtaaaaaaaca-tttatttaaaagaaagacgacaagaccctattgaacttaactttagttaaactggggcagttaattaattaatattttaatataaa-tcat-aaata-aatagacctattaaaattaattaaatgaacaagttaccatagggataacagcgtaataataatttaaagacctaatttaaatt-aatttttgcgacctcgatgttgaattaataacctaatta------------taacgcaatagttaat----aaaggaagtctgttcgacttttaaaaaattaca
>Acanthoceto_acupicta
ttctattagatattattaatagtaaaatctgctcaatga---tattaaatagccgcta---tttctgtgct-aaggtagcataataatttgtcttttaattaaagactagaacaaaagattaaaca-ttttaattaatatatttaaatta-ataaatttaatttattttaaatgtaaaaaaaca-tttataaaataggaagacgataagaccctattaaacttaactttagtttaactggggcagttaattaattaatattttaattcata-taattataaaaattagatcctataaaa-tagacatatgatcaagttactatagggataacagcgtaatataaatttaaagatcttatttaaata-taagattacgacctcgatgttgaattaataacctatatt-------------gttgcaacaaacaatttataaaggaagtctgttcgactttaaaaacattaca
>Anyphaenoides_clavipes
ttctattagaattaattaatagtataatctgctcaatgaat---ttaaatagccgcaa---tttctgtgct-aaggtagcataatcatttgtcttttaattgaagactagaacaaaagattgaaca-ttttaattaatttattaaaataa--ataataaaaattattttaaatgtaaaaaaaca-tttattaaaaagaaagacgacaagaccctattgaacttaactttagttaaactggggcagttaattaataaatattttaatttaaa-tatataaga--aaatgatctaattaaattaatctcatga-aaagttaccatagggataacagcgtaataataatttcaagatcttatttaaatt-aaattttgcgacctcgatgttgaattaataacctaataa--------------atgcaataatatat----aaaggaagtctgttcgacttttaaaaaattaca
>Aysha_proseni
ttctattagaaattattaatagtacaatctgctcaatgaac-cattaaatagccgcaattatttctgtgct-aaggtagcataatcatttgtcttttaattgaagactagaacaaaagatttaaca-ttttaattaattttttttaaaaagaaaattaaaattttttttaaatgtaaaaaacca-tttataaaataggaagacgacaagaccctattgaacttaacttcagttaaactggggcagttaattaattattattttaatattat-taataataaa-aattgatccaataaaattgatcacataatcaagttaccatagggataacagcgttataataattttaagttcttatttaaattaaattcttgcgacctcgatgttgaatttattacctaatag--------------atgcaataatttaat--ctaaggaagtctgttcgacttttaaaaaataaca
>Jessica_osoriana
ttctatttgaattaataaatagtataatctgctcaatgaat-atttaaatagccgcaa----ttctgtgct-aaggtagcataatcatttgtcttttaattgaagactagaacaaaagattaaact-ttttaattaatttattattttaa-aaagttaaaaatttttctaaatgtaaaaaaaca-tttatatatatagaagacgacaagaccctattgaactttactttagttaaactggggcagttaattaattattattttaattataa-tttttataaa-aattgatccaataaaattgatcaaataattaagttaccatagggataacagcgttataataattaaaagatcttatttaaatt-aatttttgcgacctcgatgttgaatttataacctattataaaaatttctattaacgcaatagtttaa----aaaggaagtctgttcgacttttaaaaaattaca
>Xiruana_gracilipes
ttctatttgaaataatcaatagtatgatctgctcaatgaa--tattaaatagccgcaa----ttctgtgct-aaggtagcataatcatttgtcttttaattgaagactagaacaaaagatcaaact-ttttaattaatttatattattta-ttacataaaatttattttaaatgtaaaaaaacattttataaaaaaggaagacgacaagaccctattgaacttaacttaagttaaactggggcagttaattaattataattttaattaaat-tatttataaa-aattgatccaataaaattgatcaattaatcaagttaccatagggataacagcgttataataattaagagatcttatctaaattaaattcttgcgacctcgatgttgaatttattacctaatat----------attaacgcaatagtttaa----aaaggaagtctgttcgacttttaaaaaattaca
>Anyphaena_accentuata
ttttaatagatataattattaatacaatctgctcaatgaa--aattaaatagccgcaa---tttttgtgca-aaggtagcataataatttgtcttttaattgaagactagaacaaaagattaaaca-ttttaattaatttataatcttta--aaaattgaatttatcctaaatgtaaaaagaca-tttatataaaaggtagacgacaagaccctattgaacttaacttaagttttactggggcagtaaattaattataattttaattattt-tattataaa--attagatctaataaaattaattacttgattaagttaccatagggataacagcgtaatatttattaaaagatcttatacaaata-aaagattgcgacctcgatgttgaattaattacctaatta----------tacaatgcaataattaaa----aaaggaagtctgttcgacttttaaaaaattaca
>Otoniela_adisi
ttttattagaaataattaataataaaatctgctcaatgaataatttaaatagccgcaa----tactgtgct-aaggtagcataataatttgtcttttaattgaagactagaacaaaagatttaaca-tttcaactaatatattaattttt-taaaataaaatttattctaaatgtaaaaaaaca-tttatttttaagaaagacgacaagaccctattgaacttaactttagttaaactggggcagtaaattaattataattttaattataa-taatataa---taaaaatccaataaaattgatt--ataatcaagttaccatagggataacagcataatatttatttaaagttcttatataaata-aaagattatgacctcgatgttgaattaattacctattaa-----------attacgcaatagttaag----taaggaagtctgttcgacttttaaataattaca
>Josa_calilegua
----------------------------------------------------------------ttgtgct-aaggtagcataatcatttgtcttttaattaaagactagaacaaaagactgaaca-ttttaattaatttattataatta--aatattaaatttattttaaatgtaaaaaaaca-tttatatacaaagaagacgacaagaccctattgaacttaacttaagttaaactggggcagtaaattaatcaatattttaattaaaa-tactaaaataaataagacctaataaaattaatcaaatgatcaagttaccatagggataacagcgtaataaaaatttaaagatcttattaaaattaaaagattacgacctcgatgttgaattaattacctaatta------ttgcaataacgcaatagttaaa----aagg-----------------------------
>Buckupiella_imperatriz
-------------------------------------------------------------------------------cataatcatttgtcttttaattaaagactagaacaaaagatttaaca-ttttaatttatttattaataata--aaatttaaaatttttttaagtgtaaaaaaaca-cttatataaaaaaaagacgacaagaccctattgaacttaactttagttatactggggcagtatattaattaacactttaatataaa-tattaaat---acaaaatccaatataattgat---ataatcaagttaccatagggataacagcgttatatttattaaaagttcttattaaaata-aatgattacgacctcgatgttgaattaattacctatttt-------------aacgaaatagtaaac-----aaggaagtc-----------------------
>Hatitia_sp_FSC2016
ttttattagaaataattaataatacaatctgctcaatgaat-aattaaatagccgcaa----ttctgtgct-aaggtagcataatcatttgtcttttaattgaagactagaacaaaagattaaaca-ttttaattaatttattttactta-taaattataatttattttaaatgtaaaaaaaca-ttttaataaaaggaagacgacaagaccctattgaacttaactttagttaaactggggcagttaattaattaaaattttaatttatatttttaaaaaa-tattgatccaataaaaatgatcatttaattaagttaccatagggataacagcgttataataattttaagatcttatttaaatt-aatttttgcgacctcgatgttgaattaataacctataat--------------atgcaataatttaa----aaaggaagtctgttcgacttttaaaaaattaca
>Elaver_sp_FSC2016
ttctatta-ttataattaatagtaaaatctgctcaatgaa--atttaaatagccgcaa----caatgtgct-aaggtagcataataattcgccttttaattgaagactagaacaaaagatttaaca-atttaattaatatattataatta-ttatattaaatttattttaaatgtaaaaaaaca-tttttaaaaaagaaagacgataagaccctattgaacttaactatagttaaactggggcagtaaattaattattattttaattttta-taaa-------aatataattatctaatttaattaattaaataagttaccatagggataacagcgtaatttatattaaaagatcttatataaata-taagattgcgacctcgatgttgaattaataaactaaata--------------acgcaatagttaaa----aaagtaagtctgttcgacttttaaacaattaca
>Aysha_lagenifera
ttctattagaaataattaatagtaaaatctgctcaatgaa--tattaaatagccgcaat--tttctgtgct-aaggtagcataatcatttgtcttttaattgaagactagaacaaaagatttaaca-ttttaattaatttcttttttaaa-aaaattaaaaatttttccaaatgtaaaaaaaca-tttataaaataggaagacgacaagaccctattgaacttaactttagtttaactggggcagttaattaattataattttaataacat-ttcaaaaata-aattgatccaataaaattgattatatgatcaagttaccatagggataacagcgttataataatttaaagttcttatttaagtt-aatttttgcgacctcgatgttgaatt-attacctattag--------------atgcaataatttaat---aaaggaagtctgttcgactttttaataataaca
>Sanogasta_alticola
----------------------------------------------------------------ttgtgct-aaggtagcataatcatttgtcttttaattgaagactagaacaaaagatttaaca-atccaattaatgtataaaattaa--ttatattaatttattttaaatgtaaaaaaaca-tttataatatagaaagacgacaagaccctattaaacttaactatagttaaactggggcagttaataaaatattattttaataaaaa-taaaataaa--aaaagatccaataaaactgaatagatgatcaagttactatagggataacagcgtaatatttatctaaagatcttatttaaata-aaagattacgacctcgatgttgaattaataacctaaatt-------------attgcagcaaataaa---caaaggaagt------------------------
>Otoniela_quadrivittata
---------------------------------------------------------------------------gtagcataatcatttgtcttttaattgaagactagaacaaaagatttaaca-tttcaattaatatattaattttt-taaaataaaatttattttaaatgtaaaaaaaca-tttattttttagaaagacgacaagaccctattgaacttaacttcagttaaactggggcagtaaattaattataattttaattaaaa-taaaacaa---taagaatccaataaaattga----acaatcaagttaccatagggataacagcataatatttattcaaagctcttatataaata-aaagattatgacctcgatgttgaattaattacctattaa-----------attacgcaatagttaag----taaggaagtc-----------------------
>Illocomba_yotoco_Male_LAM_237
------------------------------------------------------------------gtgctaagggtagcataatcatttgtcttttaattgaagactagaacaaaagatttaact-ttttaattattttatcatatata-taaattaaaatttattctaaatgtaaaaaaacc-tttataaaataggtagacgacaagaccctattgaacttaactgtagttaaactggggtagttaattaataataattttaatatata-aaaataataa-aattgatccaatattattgatcaattaattaagttaccatagggataacagcgttattataattttaagatcttatttaaatt-aatttttgcgacctcgatgttgaattaataacctattat--------------atgcaata-------------------------------------------
>Illocomba_marta_Male_LAM_236
--------------------------------------------------------gat--tttttgtgct-aaaggtgcataatcatttgtcttttaattgaagactagaacaaaagattaaacatttttaattaatatattatatatc-ctatatataatttattttaaatgtaaaaaaaca-tttataaaataggaagacgacaagaccctattgaactttactgtagttaaactggggcagttaattaataataattttaatttata-aaaaacaaaa-aattgatccaataaaattgatcaattaattaagttaccatagggataacagcgttattataattttaagatcttatttaaattaaatttttgcgacctcgatgttgaattaataacctatttt-----------------------------------------------------------------
>Illocomba_marta_LAM_309_Male
---------------------------------------------------------------------------------taatcatttgtcttttaattgaagactagaacaaaagattaaacatttttaattaatatattatatacc-ctatatataatttattctaaatgtaaaaaaaca-tttataaaataggaagacgacaagaccctattgaacttaactgtagttaaactggggcagttaattaataataattttaatttata-aagaataaag-gattgatccgatagaattgatcgattaattaagttaccgtagggataacagcgttattataattttaagatcttatttaaattgaatttttgcgacctcgatgttgaattaataacctatttt--------------acgcaatagttt---------------------------------------
>Illocomba_marta_LAM_308_Female
------------------------------------------------------------------------------gcataatcatttgtcttttaattgaagactagaacaaaagattaaacatttttaattaatatattacatacc-ctatatataatttattctaaatgtaaaaaaaca-tttataaaataggaagacgacaagaccctattgaacttaactgtagttaaactggggcagttaattaataataattttaattttta-aaaaataaaa-aattgatccaataaaattgatcaattaattaagttaccatagggataacagcgttattataattttaagatcttatttaaattaaatttttgcgacctcgatgttgaattaataacctatttt--------------acgcaa---------------------------------------------
