# Supplementary material for: Morphological and molecular evidence support a new species of the genus Ilocomba Brescovit, 1997 (Araneae, Anyphaenidae, Anyphaeninae) from the Andes of Colombia
Source: Zookeys. 2026 Apr 22;1278:19–51. doi: 10.3897/zookeys.1278.162601 (PMC13129551; doi:10.3897/zookeys.1278.162601)
Supplement: Supplementary material 2 — Aligned sequences and concatenated dataset used in phylogenetic analyses of Ilocomba yotoco sp. nov. [file zookeys-1278-019_article-162601__-s002.zip › 1_Raw_Aln/28s.fas]

>Hibana_sp_MCH2003
GAAATCCTGTGGCGAGAGGATTCAGTCKGGGGCAGTGCGCACCGGTGCGGAAGATCGTAGGGCTTCCCCGAGCGGGGGCTGTCCGCGCTGGTGCCGTTGCCGTCTCCGACGCATTTGTCTCTCGTCCGAAGGACGCCGCAGCCGGTCGGGCAGCGAAAGCGTGACGGCCTGAAGGTGGGATGCTGGCAGGTGGCCGGTGGTGAGYCTCGTGCTCTCCGCCGGTTGTTAGCCGGTTCCGCAGTGGCACGTCGCTCGACCGAGGTGTCTCGAGGCCCTTTTGGGCTCCTGTCGTCTCCTCCATAGCCGTCGGGACAGATCGCTGCTGGTGGGAAGCTCCTGCTGTCGCACGCAAGTCGCGTGGACCGCGGAACGCGTCGCTCCGCAAGTGGCGGCGGACCCGTCGGAGGCTGACGGCTGGCGGCGAGTAGGTCGGTCACCCACCCGACCCGTCTTGAAACACGGACCAAGGAGTCTAACATGTGCGCGAGTCAGTGGGTCTTGAACAGGCCCAGGGGCGCAATGAAAGCAAAGGTTGGCGGACGTCGACTGAGTCGGGATCCCCGTTGAAGTACCTGGGGCGCACCGACGACCCGTCCTATCCGGCTAGCCGGTTGGATGGAGTGTGAGCGCACACGTTGGGACCCGAAAGATGGTGAACTATGCCCGGACAGGATGAGGCCAGAGGAAACTCTGGTGGAGGTCCGCAGCGGTTCTGACGTGCAAATCGATCGTCAGATCCGGGT
>Anyphaena_californica
ATTCAGTCTGGGGCGTCGGACGTGCTGGTCGGAAATTGGTAGGGCTTCCCCGAGCGGGGGCCGTCCGGCTGTGCGTCTTCCGCCGTCTCAGACGCATTTGTCTCTCGTCCGAAGGACGCCGCAGCCGGTTGGGCAGCGAAAGCGTGACGGCCTGAAGGCGGGGTAATGGCAGGTGGCCGGTGGCGAGTCTCGTACTTTTCGCCGGTTGTTAGCCGTCTCCGCAGTGGCACGTCGCTCGACCGAGGTATCACGAGGCCCTCTTGGGCTCCTGTCGTCTCCTCCACTTGGAAGTCGGAACAGACCGTCGCTGGTGAGGCACGCCGTGCCGTCGCACGCGTCAAGCGTGGGCGGTCGAACGTGTCGCTCCGCAGGCGGCGGCGGGTCCGTCGGAGGCCGATGGCTGGCGGCGAGTAGGTCGGTCACCCACCCGACCCGGTCTTGAAACACGGACCAAGGAGTCTAACATGTGCGCGAGTCAATGGGTCTTGAATAGGCCCAGGGGCGCAATGAAAGCAAAGGTCGGGCGTCACGTCGACCGAGTCGGGATCTCCCGCCCGCCGTGGTGGGGCGCACCGACGACCCGTCCTATTCGGCTCGCCGATTGGGCGGAGTTTGAGCGTACACGTTGGGACCCGAAAGATGGTGAACTATGCCCGGACAGGACGAGGCCAGAGGAAACTCTGGTGGAGGTCCGCAGCGGTTCTGACGTGCAAAT
>Anyphaena_pacifica
TGGTGGTCGGAAATTGGTAGGGCTTCCCCGAGCGGGGGCCGTCCGGCCGTGCGTCTTCCGCCGTCTCAGACGCATTTGTCTCTCGTCCGAAGGACGCCGCAGCCGGTTGGGCAGCGAAAGCGTGACGGCCTGAAGGCGGGGTAATGGCAGGTGGCCGGTGGCGAGTCTCGTACTCTTCGCCGGTTGTTAGCCGTCTCCGCAGTGGCACGTCGCTCGACCGAGGTATCACGAGGCCCTCTTGGGCTCCTGTCGTCTCCTCCCYTGGAAGTCGGAACAGACCGTCGCTGGTGAGGCGCGCCGTGCCGTCGCACTCGTCAAGAGTGGGCGGTCGAACGCGTCGCTCCGCAGGCGGCGGCGGGTCCGTCGGAGGCCGATGGCTGGCGGCGAGTAGGTCGGTCACCCACCCGACCCGTCTTGAAACACGGACCAAGGAGTCTAACATGTGCGCGAGTCAATGGGTCTTGAATAGGCCCAGGGGCGCAATGAAAGCAAAGGTCGGCGTCACGTCGACCGAGTCGGGATCTCCCGCCCGCCGTGGCGGGGGCGCACCGACGACCCGTCCTATTCGGCTCGCCGATTGGGCGGAGTTTGAGCGTACACGTTGGGACCCGAAAGATGGTGAACTATGCCCGGACAGGACGAGGCCAGAG
>Acanthoceto_acupicta
GCGAGAGGATTCAGTCTGGGGGCGGTGGAGGCGATGGTCGGAAATCAAAGTAGGGCTTCCCCGAGCGGGGGCCGTCCGATCGCGCTTCTTCTGCCGTCTCCGACGCATTTGTCTCTCGTCCGAAGGACGCCGCAGCCGGTTGGGCAGCGAAAGCGTGACGGCCTGAAGGCGGGGTAATGGCAGGTGGCCGGTGGCGAACTTCGTGTTCTTCGCCGGTTGTTAGCCGTCTCCGCAGTGGCACGTCGCTCGACCGAGGTATCACGAGGCCCGCATGGGCTCCTGTCGTCTCCTCCTAAGCAGTCGGGACAGAGCGTCGCTGGTGAAACGCGCCGTTCCGCCGCACGCACAAAGCGTGGGCGGTCGAACGCGCGGCACCGCATGCGGCGCCGGGCCCGTCGGAGGTCGACGGCTGGCGGCGAGTAGGTCGGTCACCCACCCGACCCGTCTTGAAACACGGACCAAGGAGTCTAACATGTGCGCGAGTCAATGAGTCTTGAACAGGCTCAGGGGCGCAATGAAAGCAAAGTTCGGCGTCACGTCGAACGAGTCGGGATCCTTCCCTTTCGTGGGGGAGGCGCACCGACGACCCGTCCTATCCGGTTCGCCGGTTGGGCGGAGTTTGAGCGTACACGTTGGGACCCGAAAGATGGTGAACTATGCCCGGACAGGACGAGGCCAGAGGAAACTCTGGTGGAGGTCCGCAGCGGTTCTGACGTGCAAATCGATCGTCAGATCCGG
>Anyphaenoides_clavipes
GGTGGGCCCTCGAAATCCTGTGGCGAGAGGATTCAGTCGGGGGCGGTGCATCTGGGAGTGGAAGACCGGAAGGGCTTCCCCGAGCGGGGGCCGTCCGCTCCCGGATCTGTTGCCGTCTCCGACGCATTTGTCTCTCGCCCGAAGGACGCCGCAGCCGGTCGGGCAGCGAAAGCGCGACGGCCTGAAGGCGGGGCGCTGGCAGGTGGCCGGTGGGGAGTCTCGTGCTCTCCGCCGGTTGTTAGCCGGCCCCGCAGTGGCTCGTCGCTCGACCGAGGTGTCTCGAGGCCCTTTTGGGCCCCTGTCGTCTCCTCCAATGCAGTCGGGACAGATCGTCGCTGGTGAGGCACGCCTGCCGTCGCACGCAAGTCGCGTGGACGGTGGAACGCGTCGCTCCGCAGGCGGCGGCGGGCCCGTCGGAGGCTGACGGCTGGCGGCGAGTAGGTCGGTCACCCACCCGACCCGTCTTGAAACACGGACCAAGGAGTCTAACATGTGCGCGAGTCAATGGGTCTTGAATAGGCCCAGGGGCGCAATGAAAGCGAAGGTCGGCGGACGTCGACCGAGTCGGGATCCCCGCTGTAACAGGCGGGGCGCACCGACGACCCGTCCTATCCGGCTCGCCGGTTGGGCGGAGTGTGAGCGTACACGTTGGGACCCGAAAGATGGTGAACTATGCCCGGACAGGACGAGGCCAGAGGAAACTCTGGTGGAGGTCCGCAGCGGTTCTGACGTGCAAATCGATCGTCAGATCCGGGTCTAGGGGCGAAAGACTAATCNAACCATCTA
>Aysha_proseni
GGTGGGCCCTCGAAATCCTGTGGCGAGAGGATTCAGTCTGGGGCGGCGGACGCGGTGGTCGGAAGATTGTAGGACTTCCCCGAGCGGGGGTCGTCCGGCCGCGCGTCTTCTGCCGTCTCCGACGCATTTGTCTCTCGTCCGAAGGACGCCGCAGCCGGTTGGGCAGCGAAAGCGTGACGGCCTGAAGGCGGGGAGCTGGCAGGTGGCCGGTGGAGAGCTTCGTGTTCTTCGCCGGTTGTTAGCCGTTCCCGCAGTGGCTCGTCGCTCGACCGAGGTATCACGAGGCCCTCTTGGGCTCCCGTCGTCTCCTCCAACGCAGTCGGGACAGATCTCCGCTGGTGAGATGCGCCGTGGCACCGCACGCAAGTAGCGTGGGCGCCCGAACGCGTCGCTCCGCAGGTGGAGGCGGGCCCGTCGGAGGCTGGCGGCTGGCGGCGAGTAGGTCGGTCACCCACCCGACCCGTCTTGAAACACGGACCAAGGAGTCTAACATGTGCGCGAGTCAATGGGTCTTGAATAGGCCCAGAGGCGCAATGAAAGCAAAGGTCGGCGGACGTCGACCGAGTCGGGATCCCTTATTTTAAAAGATGGGGGCGCACCGACGACCCGTCCTATCCGGCTCGCCGGTTGGGCGGAGTGTGAGCGTACACGTTGGGACCCGAAAGATGGTGAACTATGCCCGGACAGGACGAGGCCAGAGGAAACTCTGGTGGAGGTCCGCAGCGGTTCTGACGTGCAAATCGATCGTCAGATCCGGGTCTAGGGGCGAAAGACTAATCGAACCATCTA
>Jessica_osoriana
GGTGGGCCCTCGAAATCCTGTGGCGAGAGGATTCAGTCTGGGGCGGCGGACGCGGTGGTCGGAAGCTTGTAGGACTTCCCCGAGCGGGGGTCGTCCGGCTGTGCGTCTTCTACCGTCTCCGACGCATTTGTCTCTCGTCCGAAGGACGCCGCAGCCGGTTGGGCAGCGAAAGCGTGACGGCCTGAAGGCGGGGAGATGGCAGGTGGCCGGTGGAGAACTTCGTGTTTTTCGCCGGTTGTTAGCCGTTCCCGCAGTGGCTCGTCGCTCGACCGAGGTATCACGAGGCCCTCTTGGGCTCCCGTCGTCTCCTCCAAAGCAGTCGGGACAGATCTCCGCTGGTGGGATGCGCCGTGGTGTCGCACGCAAGTAGCGTGGGCGCCCGAACGCGTCGCTCCGCAGGTGGAGGCGGGCCCGTCGGAGGCTGGCGGCTGGCGGCGAGTAGGTCGGTCACCCACCCGACCCGTCTTGAAACACGGACCAAGGAGTCTAACATGTGCGCGAGTCAATGGGTCTTGAATAGGCCCAGAGGCGCAATGAAAGCAAAGGTCGGCGGACGTCGACCGAGTCGGGATCCTCCCTGTTTTTCAGGGGGGCGCACCGACGACCCGTCCTATCCGGCTCGCCGGTTGGGCGGAGTGTGAGCGTACACGTTGGGACCCGAAAGATGGTGAACTATGCCCGGACAGGACGAGGCCAGAGGAAACTCTGGTGGAGGTCCGCAGCGGTTCTGACGTGCAAATCGATCGTCAGATCCGGGTCTAGGGGCGAAAGACTAATCGAACCATCTA
>Xiruana_gracilipes
GGTGGGCCCTCGAAATCCTGTGGCGAGAGGATTCAGTCTGGGGCGGCGGACGCGGTGGTCGGAAGTTTCGCAGGACTTCCCCGAGCGGGGGTCGTCCGGCCGCGCGTCTTCTGCCGTCTCCGACGCATTTGTCTCTCGTCCGAAGGACGCCGCAGCCGGTTGGGCAGCGAAAGCGTGACGGCCTGAAGGCGGGGAGCTGGCAGGTGGCCGGTGGCGAGCTTCGTGCTCTTCGCCGGTTGTTAGCCGTTCCCGCAGTGGCCCGTCGCTCGACCGAGGTATCACGAGGCCCTCTTGGGCTCCCGTCGTCTCCTCCAAAGCAGTCGGGACAGATCTCCGCTGGTGAGGTGCGCCGTGGCGTCGCACGCAAGTAGCGTGGGCGTCCGAACGCGCCGCTCCGCAGGTGGAGGCGGGCCCGTCGGAGGCTGGCGGCTGGCGGCGAGTAGGTCGGTCACCCACCCGACCCGTCTTGAAACACGGACCAAGGAGTCTAACATGTGCGCGAGTCAATGGGTCTTGAATAGGCCCAGAGGCGCAATGAAAGCAAAGGTCGGCGGACGTCGACCGAGTCGGGATCCTCTCCCCCCGGGGAGGGGCGCACCGACGACCCGTCCTATCCGGCTCGCCGGTTGGGCGGAGTGTGAGCGTACACGTTGGGACCCGAAAGATGGTGAACTATGCCCGGACAGGACGAGGCCAGAGGAAACTCTGGTGGAGGTCCGCAGCGGTTCTGACGTGCAAATCGATCGTCAGATCCGGGTCTAGGGGCGAAAGACTAATCGAACCATCTA
>Anyphaena_accentuata
GGTGGGCCCTCGAAATCCTGTGGCGAGAGGATTCAGTCTGGGGCGGTGGACGCGCTGGTTGGAAATTGGTAGGGCTTCCCCGAGCGGGGGCCGTCCAGCCGCGCGACTTCTGCCGTCCCCGACGCATTTGTCTCTCGTCCGAAGGACGCCGCAGCCGGTTGGGCAGCGAAAGCGCGACGGCCTGAAGGCGGGGTAATGGCAGGTGGCCGGTGGCGAGTCTCGTACTTTTCGCCGGTTGTTAGCCGTCTCCGCAGTGGCTCGTCGCTCGACCGAGGTATCACGAGGCCCTCTTGGGCTCCTGTCGTCTCCTCCTTTGGAAGTCGTAACAGACCGTCGCTGGTGAGGCACGCCGTGCCGTCGCACTCGTCAAGAGTGGGCGGTCGAACGTGTCGCTCCGCAAGCGGCGGCGGGTACGTCGGAGGTCGATGGCTGGCGGCGAGTAGGTCGGTCACCCACCCGACCCGTCTTGAAACACGGACCAAGGAGTCTAACATGTGCGCGAGTCAATGGGTCTTGAATAGGCCCAGGGGCGCAATGAAAGCAAAGGTCGGCGTCACGTCGACCGAGTCGGGATCCCCTGCCCTCGTGGTGGGGGCGCACCGACGACCCGTCCTATCCGGCTCGCCGGTTGGGCGGAGTTTGAGCGTACACGTTGGGACCCGAAAGATGGTGAACTATGCCCGGACAGGACGAGGCCAGAGGAAACTCTGGTGGAGGTCCGCAGCGGTTCTGACGTGCAAATCGATCGTCAGATCCGGGTCTAGGGGCGAAAGACTAATCGAACCATCT
>Otoniela_adisi
GGTGGGCCCTCGAAATCCTGTGGCGAGAGGATTCAGTCTGGGGCGGCGGACGCGGTGGTCGGAAATCCGGTAGGGCTTCCCCGAGCGGGGGCCGTCCGGCCGCGCGTCTTCCGTCGTCTCCGACGCATTTGTCTCTCGTCCGAAGGACGCCGCAGCCGGTCGGGCAGCGAAAGCGCGACGGCCTGAAGGCGGGGTAATGGCAGGTGGCCGGTGGCGAGTCTCGTGCTCTCCGCCGGTTGTTAGCCGTCCCCGCAGTGGCACGTCGCTCGACCGAGGTATCACGAGGCCCTCTTGGGCTCCTGTCGTCTCCTCCGCAGAAGTCGGGACGGATCGTCGCTGGTGAGGCGCGCCGCGGTGTCGCACGCCCCACGCGTGGACACCCGAACGCGTCGCTCCGCAAGCGGCGGCGGGCCCGTCGGAGGCTGAAGGCTGGCGGCGAGTAGGTCGGTCACCCACCCGACCCGTCTTGAAACACGGACCAAGGAGTCTAACATGTGCGCGAGTCAATGGGTCTTGAACAGGCCCAGGGGCGCAATGAAAGCAAAGGTCGTCGTCACGTCGACCGAGTCGGGATCCCCGGTTTTTTGCCGGGGCGCACCGACGACCCGTCCTATCCGGCTCGCCGGTTGGGCGGAGTGTGAGCGTACACGTTGGGACCCGAAAGATGGTGAACTATGCCCGGACAGGACGAGGCCAGAGGAAACTCTGGTGGAGGTCCGCAGCGGTTCTGACGTGCAAATCGATCGTCAGATCCGGGTCTAGGGGCGAAAGACTAATCGAACCATCTA
>Josa_calilegua
GGTGGACTCCGTGGTCGGAAGATTGTAGGACTTCCCCGAGCGGGGGTCGTCCGGCCGGGAGTCTTCTGCCGTCTCCGACGCATTTGTCTCTCGTCCTAAGGACGCCGTAGCCGGTTGGGCAGCGAAAGCGTGACGGCCTGAGGGCGGGGTAATGGCAGGTGGCCGGTGGGGAGCGTCTTGTTCCTCGCCGGTTGTTAGCCGTCTCCGCAGTGGCACGTCGCTCGACCGAGGTATCACGAGGCCCTCTTGGGCTCCCGTCATCTCCTCCAATGGAGTCGGGACAGATCGTCGCTGGTGGAATACGCCGCTCCGTCGCACGCGTCACGCGTGGACGGTCGAACGTGCGGCACCGCATGCGACGGCGGACCCGTCGGAGGTCGGCGGCTGACGGCGAGTAGGTCGGTCACCCACCCGACCCGTCTTGAAACACGGACCAAGGAGTCTAACATGTGCGCGAGTCAATGAGTCTTGAATAGGCTCAGGGGCGCAATGAAAGCAAAGTTCGACGTCACGTCGAACGAGTCGGGATCCCCTCGTTTTTCGGGGGGCGCACCGACGACCCGTCCTATCCGTCTTGACGGTTGGGCGGAGTGTGAGCGTACACGTTGGGACCCGAAAGATGGTGAACTATGCCCGGACAGGACGAGGCCAGAGGAAACTCTGGTGGAGGTCCGCAGCGGTTCTGACGTGCAAATCGATCGTCAGATCCGGGTCTAGGGGCGAAAGACTAAATCGAACCA
>Buckupiella_imperatriz
TAGGGCTWCCCCGAGCGGGGGCCGTCCGGCCGCGCGGCTTCTGCCGTCTCCGACGCATTTGTCTCTCGTCCCGAGGACGCCGCAGCCGGTCGGGCAGCGAAAGCGCGACGGCCTGAGGGCGGAGCGATGGCAGGTGGCCGGTGGCGAGTCTCGTACTCTCCGCCGGTTGTTAGCCGGCTCCGCAGTGGCTCGTCGCTCGACCGAGGTACCACGAGGCCCACAATGGGCTCCTGTCGTCTCCTCCGAAGAAGTCGGGACAGACCGTCGCTGGTGAGGCGCGCTGTTCCGTCGCACGCGTCAAGCGTGGACGGACGAACGCGTCGCTCCGCAGGCTTCGGCGGGCCCGTAGGAGGCTGGTGGCTGGCGGCGAGTAGGTCGGTCACCCACCCGACCCGTCTTGAAACACGGACCAAGGAGTCTAACATGTGCGCGAGTCAATGGGTCTTGAATAGGCCCAGGGGCGCAATGAAAGCAAAGGTCGGCTTCACGTCGACCGAGTCGGGATCCCCCGCATCTCGTGGGGGCGCACCGACGACCCGTCCTATCCGGCTCGCCGGTTGGGCGGAGTGTGAGCGTACACGTTGGGACCCGAAAGATGGTGAACTATGCCCGGACAGGACGAGGCCAGAGGAAACTCTGGTGGAGGTCCGCAGCGGTTCTGACGTGCAAATCGATCGTCAGATCCGGGTCTAGGGGCGAAAGACTAATTC
>Hatitia_sp_FSC2016
GGTGGGCCCTCGAAATCCTGTGGCGAGAGGATTCAGTCTGGGGCGGCGGACGCGGTGGTCGGAAATCTGTAGGACTTCCCCGAGCGGGGGTCGTCCGGCCGCGCGTCTTCTACCGTCTCCGACGCATTTGTCTCTCGTCCGAAGGACGCCGCAGCCGGTCGGGCAGCGAAAGCGTGACGGCCTGAAGGCGGGGAGATGGCAGGTGGCCGGTGGAGAGCTTCGTGCCCTTCGCCGGTTGTTAGCCGTTCCCGCAGTGGCTCGTCGCTCGACCGAGGTATCACGAGGCCCTCTTGGGCTCCCGTCGCCTCCTCCAATGCAGTCGGGACAGATCTCCGCTGGTGGGATGCGCCGTGGCGTCGCACGCAAGTAGCGTGGGCGGCCGAACGCGTCGCTCCGCAGGTGGAGGCGGGCCCGTCGGAGGCTGGCGGCGACCCGTCTTGAAACACGGACCAAGGAGTCTAACATGTGCGCGAGTCAATGGGTCTTGAATAGGCCCAGAGGCGCAATGAAAGCAAAGGTCGGCGGACGTCGACCGAGTCGGGATCCCCGTCCCTAACGGGGCGGGGCGCACCGACGACCCGTCCTATCCGGCTCGCCGGTTGGGCGGAGTGTGAGCGTACACGTTGGGACCCGAAAGATGGTGAACTATGCCCGGACAGGACGAGGCCAGAGGAAACTCTGGTGGAGGTCCGCAGCGGTTCTGACGTGCAAATCGATCGTCAGATCCGGGTCTAGCGGCGAAAGACTAATCGAACCATCT
>Elaver_sp_FSC2016
GGTGGGCCCTCGAAATCCTGTGGCGAGAGGATTCAGTCTGTCGTGGAGGACGTGCTGGTCGAAAAATCGAGCAGGGCTTCCCTGAACCGGGGCCGTTCGGCCGTGCGTTTCCTCCCCGTCCGACGCATTTGTCTCTCGTCCGAAGGACGCCGCAGCCGATCGGGCAGCGAAAGCGCGACGGCCTGAAGGCGGGGAACCGGCAGGTGGCCGGTGGGCGGTCTCGTGCCGTTCGCCGGTTGTTAGCCTTTCCCGCAGTGGCACGTCGCCCGATCGAGGTATCACGAGGCCCTCATGGGCTCCTTCCGCCTCCTCCTTGTCAAAGGTACACGGGACAGACCGTCGCTGGCGAGGTGCGCCGCTCCGTCGCACTCCCCACGAGTGGACGTGTCGAACGTGCGTCACCGTATGCGACGGCGGGCCCGTCGGAGGTCGGCGGCTGGCGGCGAGTAGGTCGGTCACCCACCCGACCCGTCTTGAAACACGGACCAAGGAGTCTAACATGTGCGCGAGTCAATGGGTCTTGAACAGGCCCAGGGGCGCAATGAAAGCGAAGGTCGGCTCCACGTCGACCGAGTCGGGATCCCCGGTTCACGCCGGGGCGCACCGACGACCCGTCCTATCCGGCATGCCGGTTGGGCGGAGTGCGAGCGTACACGTTGGGACCCGAAAGATGGTGAACTATGCCCGGACAGGACGAGGCCAGAGGAAACTCTGGTGGAGGTCCGCAGCGGTTCTGACGTGCAAATCGATCGTCAGATCCGGGTCTAGGTGCGAAAGACTAATCGAACCATCT
>Aysha_lagenifera
GGAGGAAAAGAAACCAACTGGGATTCCCTTAGTAACGGCGAGCGAACAGGGATCAGCCCAGCGCCGAATCCCCCGTCTTCGGGCGGCGGGAAATGTGGCGTTTAGGAGTGAGCGTGCCGGCGTCGGACGGGACAGCAAGTCCCCCTGACCGGGGCCTATCCAGAGCGGGTGCGAGGCCCATAGCCGCCCTGTCCGCGTCGGATGCGATCTCCTGGGAGTCGGGTTGCTTGGGAGTGCAGCCCTAATCGGGTGGTAAACTCCACCTAAGGCTAAATACTGCCGTGAGACCGATAGCAAACAAGTACCGTGAGGGAAAGTTGCAAAGAACTTTGAAGAGAGAGTTCAAAAGTACGTGAAACTGCTCAGAGGTAAACGGGTGGGCCCTCGAAATCCTGTGGCGAGAGGATTCAGTCTGGGGCGGCGGACGCGGTTGGTCGGAAAAATCAGGTAGGACTTCCCCGAGCGGGGGTCGTCCGGCCGCGCGTCTTCTGCCGTCTCCGACGCATTTGTCTCTCGTCCGAAGGACGCCGCAGCCGGTTGGGCAGCGAAAGCGTGACGGCCTGAAGGCGGGGAGCGGCAGGTGGCCGCTGGAGAGCTTCGCGCTCATCGGCGGTTGTTAGCCGTTCCCGCAGTGGCTCGTCGCTCGACCGAGGTATCACGAGGCCCTCTTGGGCTCCCGTCGTCTCCTCCTCGTAAGCAGTCGGGACAGATCTCCGCTGGTGAGATGCGCCGTGGCACCGCACGCAAGTAGCGTGGGCGCCCGAACGCGTCGCTCCGCAGGTGGAGGCGGGCCCGTCGGAGGCTGGCGGCTGGCGGCGAGTAGGTCGGTCACCCACCCGACCCGTCTTGAAACACGGACCAAGGAGTGTAACATGTGCGCGAGTCAATGGGTCTTGAATAGGCCCAGAGGCGCAATGAAAGCAAAGGTCGGCGGACGTCGACCGAGTCGGGATCCCCCCTTYTYGTCATTGTCGGGGGGGGCGCACCGACGACCCGTCCTATCCGGCTCGCCGGTTGGGCGGAGTGTGAGCGTACACGTTGGGACCCGAAAGATGGTGAACTATGCCCGGACAGGACGAGGCCAGAGGAAACTCTGGTGGAGGTCCGCAGCGGTTCTGACGTGCAAATCGATCGTCAGATCCGGGTCTAGGGGCGAAAGACTAATCGAACCATCTAGTAGCTGGTTCCCTCCGAAGTTTCCCTCAGGATAGCTGGCGCTCGTTATTCAGTCTCATCCGGTAAAGCGAATGATTAGAGGCCTTGGGGCCGAAACGACCTCAACCTATTCTCAAACTTTAAATGGGTGAGAAGTCCGCCTTGCTCGATCGAAGGCAGGACGCTCGGATGAGAGTGCCCAGTGGGCCACTTTTGGTAAGCAGAACTGGCGCTGTGGGATGAACCAAACGCTGGGTTACGGCGCCCGATGCGAGACGCTCATGAGACCCCATGAAAGGTGTTGGTTGCTCCAGACAGCAGGACGGTGGCCATGGAAGTCGGAATCCGCTAAGGAGTGTGTAACAACTCACCTGCCGAAGCAACTAGCCCTGAAAATGGATGGCGCTCCAGCGTCGAGCCCATACCCGGCCGCTGCGGCAGAGCTCAATTGATTGAGGTTTAGGCCGCAGTGAGTAGGAGGGTCGCGGCGGGGTGCGTTGAAGGTGCCGGGCGTGAGCCCGCCTGGAGCCCCCGTCGGTGCAGATCTTGGTGGTAGTAGCAAATACTCAAGTGAGAACCTTGAGGACTGAAGTTGGAGAAGGGTTCCATGTGAACAGCAGTTGAACATGGGTCAGTCGGCCCTAAGGGATCGGAGAAATCCGTTCCGAAGCGGGACCTTACCTMGCGTTCGAGTCCCGCTGCCGACCGAAAGGGAATGGGGTCAATATTCCCCAACCCGGACACGGAGATCGGGCTTTCGGGCCCGAGTGCGGCGACGCAACCGAACTCGGAGAAGTCGACGGAGGACCCGGGGAAGAGTTGTCTTTTCTTTGTAAGGGTTCGTGTCCCTGGAATCGGCTCGTCCGGAGATAGGGACGCTGTCCCCGTAAAAGCACCGCGGCTCTTGCGGTGTCCGGTCCGCCTCTGTCGGCCCTTGCAAATCCGAGGGAGATGGTGTGATTTTCGTGCCGGACCGTACCCATATCCGCAGCAGGTCTCCAAGGTGAACAGCCTCTAGTCGATA
>Sanogasta_alticola
GGATTCAGTCTGGGGGCGGCGGACGCGGTGGCCGGAAGATTGCAGGGATTCCCCGAGCGGGGTCCGTCCGGCCGCGCGGCTTCTGCCGTCTCCGACGCATTTGTCTCTCGTCCGAAGGACGCCGCAGCCGGTTGGGCAGCGAAAGCGTGACGGCCTGAAGGCGGGGAAATGGCAGGTGGCCGGTGGCGAGCCTTGTGCTCTTCGCCGGTTGTTAGCCGTCTCCGCAGTGGCTCGTCGCTCGACCGAGGTATCACGAGGCCCGTCTTGGGCTCCTGTCGTCTCCTCCAATGCAGTCGGGACAGAGTGCTGCTGGTACTGCGCGCTGTGCTGTCGCACGCGTCAAGCGTGGACGGCCGACCGCGCGGGACCGCACGCGGCACCGGGCCCGTCGGAGGTCGATGGCTGGCGGCGAGTAGGTCGGTCACCCACCCGACCCGTCTTGAAACACGGACCAAGGAGTCTAACATGTGCGCGAGTCAATGAGTCTTGAATAGGCTCAGGGGCGCAATGAAAGCAAAGTTCGGCGTCACGCCGAACGAGTCGGGATCCCCGGGTCAAACCGGGGCGCACCGACGGCCCGTCCTATCCGGCTCGCCGGTTGGGCGGAGCTTGAGCGTACACGTTGGGACCCGAAAGATGGTGAACTATGCCCGGACAGGACGAGGCCAGAGGAAACTCTGGTGGAGGTCCGCAGCGGTTCTGACGTGCAAATCGATCGTCAGATCCGGGTCTAGGGGCGAAAGACT
>Otoniela_quadrivittata
GGGCGGCGGACGCGGTGGTCGGAAATCCGGCAGGGCTTCCCCGAGCGGGGGCCGTCCGGCCGCGCGTCTTCCGTCGTCTCCGACGCATTTGTCTCTCGTCCGAAGGACGCCGCAGCCGGTCGGGCAGCGAAAGCGCGACGGCCTGAAGGCGGGGTAATGGCAGGTGGCCGGTGGCGAGTCTCGTGCTCTCCGCCGGTTGTTAGCCGTCCCCGCAGTGGCACGTCGCTCGACCGAGGTATCACGAGGCCCTCTTGGGCTCCTGTCGTCTCCTCCGCAGAAGTCGGGACGGATCGTCGCTGGTGAGGCGCGCCGCGGTGTCGCACGCCCCACGCGTGGACACCCGAACGCGTCGCTCCGCAAGCGGCGGCGGGCCCGTCGGAGGCTGAAGGCTGGCGGCGAGTAGGTCGGTCACCCACCCGACCCGTCTTGAAACACGGACCAAGGAGTCTAACATGTGCGCGAGTCAATGGGTCTTGAACAGGCCCAGGGGCGCAATGAAAGCAAAGGTCGTCGTCACGTCGACCGAGTCGGGATCCCCGGTCCTTCCGGGGCGCACCGACGACCCGTCCTATCCGGCTCGCCGGTTGGGCGGAGTGTGAGCGTACACGTTGGGACCCGAAAGATGGTGAACTATGCCCGGACAGGACGAGGCCAGAGGAAACTCTGGTGGAGGTCCGCAGCGGTTCTGACGTGCAAATCGATCGTCAGATCCGGGTCTAGGGGCGAAAGA
>Illocomba_marta_LAM_308_Female
gcggtggacgc
ggtggtcggaagtcgaggtaggacttccccgagcgggggtcgtccggccgcg
cgtcttccaccgtctccgacgcatttgtctctcgtccgaaggacgccgcagccggttggg
cagcgaaagcgtgacggcctgaaggcggggagatggcaggtggccggtggagagc
ttcgtgctccccgccggttgttagccgtccccgcagtggcccgtcgctcgaccgaggt
atcacgaggcccttgtgggctccaatcgtctcctcctcagcag
tcgggacggatctccgctggtgggacgcgccgtgccaccgcacgcaagtagcgtgggcg
gccgaacgcgtcgctccgcaggtggaggcgggcccgtcggaggctggcggctggcg
gcgagtaggtcggtcacccacccgacccgtcttgaaacacggaccaaggagtctaacat
gtgcgcgagtcaatgggtcttgaataggcccagaggcgcaatgaaagcaaaggtcggcg
gacgtcgaccgagtcgggatctccgtcttctaaaggcggggc
gcaccgacgacccgtcctatccggctcgccggttgggcggagtgtgagcgtacacg
ttgggacccgaaagatggtgaactatgcccggacaggacgaggccagaggaa
actctggtggaggtccgcagcggttctgacgtgcaaatcgatcgtcaga
tccgggtcta
>Contig1 JC_001_Ilocomba.fasta.screen.ace.1 from 1 to 751
CCCTCGAAATCCTGTGGCGAGAGGATTCAGTCTGGGGCTGAGGGCGCCGG
TGGTCGGAAGATTGCAGGGCTTCCCCGAGCGGGGGCCGTTCGGCCGCGCG
TCTCTTTCCGTCTAAGACGCATTTGTCTCTCGTCCTAAGGACGCCGCAGC
CGGTTGGGCAGCGAAAGCGTGACGGCCTGAAGGCGGAGAGCTGGCAGGTG
GCCGGTGGAGGGTTCTCCTCTGCCGGTTGTTAGCCGTTTCCGCAGTGGCT
CGTCGCTCGACCGAGGTAACACGAGGCCCTCTTGGGCTCCCGTCGTCTCC
TCCAAAGCAGTCGGGACAGATCTCCGCTGGTGAGAAGCGCCGTGGCGCCG
CACGCGAGACGCGTGGGCGACCCGAACGCGTCGCTCCGCAGGTGGAGGCG
GGCCCGTCGGAGGCTGATGGCTGGCGGCGAGTAGGTCGGTCACCCACCCG
ACCCGTCTTGAAACACGGACCAAGGAGTCTAACATGTGCGCGAGTCAGTG
GGTCTTGAATAGGCCCAGAGGCGCAATGAAAGCAAAGGTCGGCGGACGTC
GACCGAGTCGGGATCCCCGCCTGTGATTGGTGGGGCGCACCGACGACCCG
TCCTATCCGGCTAGCCGGTTGGGCGGAGTGTGAGCGCACACGTTGGGACC
CGAAAGATGGTGAACTATGCCCGGACAGGACGAGGCCAGAGGAAACTCTG
GTGGAGGTCCGCAGCGGTTCTGACGTGCAAATCGATCGTCAGATCCGGGT
C
