# Supplementary material for: Morphological and molecular evidence support a new species of the genus Ilocomba Brescovit, 1997 (Araneae, Anyphaenidae, Anyphaeninae) from the Andes of Colombia
Source: Zookeys. 2026 Apr 22;1278:19–51. doi: 10.3897/zookeys.1278.162601 (PMC13129551; doi:10.3897/zookeys.1278.162601)
Supplement: Supplementary material 2 — Aligned sequences and concatenated dataset used in phylogenetic analyses of Ilocomba yotoco sp. nov. [file zookeys-1278-019_article-162601__-s002.zip › 1_Raw_Aln/28s_aln.fasta]

>Hibana_sp_MCH2003
------------------------------------------------------------
------------------------------------------------------------
------------------------------------------------------------
------------------------------------------------------------
------------------------------------------------------------
------------------------------------------------------------
--------------------------gaaatcctgtggcgagaggattcagtck-ggggc
agtgcgcaccg--gtgcggaagatc---gtagggcttccccgagcgggggctgtccgcgc
tggtg-ccgttgccgtctccgacgcatttgtctctcgtccgaaggacgccgcagccggtc
gggcagcgaaagcgtgacggcctgaaggtgggatgctggcaggtggccggtggtgagyct
cgtgctctccgccggttgttagccggttccgcagtggcacgtcgctcgaccgaggtgtct
cgaggccctt-ttgggctcctgtcgtctcctcc------atagccgtcgggacagatcgc
tgctggtgggaagctcc-tgctgtcgcacgcaagtcgcgtggacc-gcggaacgcgtcgc
tccgcaagtggcggcggacccgtcggaggctgacggctggcggcgagtaggtcggtcacc
cacccgaccc-gtcttgaaacacggaccaaggagtctaacatgtgcgcgagtcagtgggt
cttgaacaggcccaggggcgcaatgaaagcaaaggtt-ggcg-gacgtcgactgagtcgg
gatccccgttga--------agtacctggggcgcaccgacgacccgtcctatccggctag
ccggttggatggagtgtgagcgcacacgttgggacccgaaagatggtgaactatgcccgg
acaggatgaggccagaggaaactctggtggaggtccgcagcggttctgacgtgcaaatcg
atcgtcagatccgggt--------------------------------------------
------------------------------------------------------------
------------------------------------------------------------
------------------------------------------------------------
------------------------------------------------------------
------------------------------------------------------------
------------------------------------------------------------
------------------------------------------------------------
------------------------------------------------------------
------------------------------------------------------------
------------------------------------------------------------
------------------------------------------------------------
------------------------------------------------------------
------------------------------------------------------------
------------------------------------------------------------
------------------------------------------------------------
------------------------------------------------------------
------------------------------
>Anyphaena_californica
------------------------------------------------------------
------------------------------------------------------------
------------------------------------------------------------
------------------------------------------------------------
------------------------------------------------------------
------------------------------------------------------------
---------------------------------------------attcagtct-ggggc
gtcggacgtgc-tggtcggaaattg---gtagggcttccccgagcgggggccgtccggct
gtgcgtcttccgccgtctcagacgcatttgtctctcgtccgaaggacgccgcagccggtt
gggcagcgaaagcgtgacggcctgaaggcggggtaatggcaggtggccggtggcgagtct
cgtacttttcgccggttgttagccgtctccgcagtggcacgtcgctcgaccgaggtatca
cgaggccctc-ttgggctcctgtcgtctcctccac----ttggaagtcggaacagaccgt
cgctggtgaggcacgccgtgccgtcgcacgcgtcaagcgtgggcg-gtcgaacgtgtcgc
tccgcaggcggcggcgggtccgtcggaggccgatggctggcggcgagtaggtcggtcacc
cacccgacccggtcttgaaacacggaccaaggagtctaacatgtgcgcgagtcaatgggt
cttgaataggcccaggggcgcaatgaaagcaaaggtcgggcgtcacgtcgaccgagtcgg
gatctcccgcccgcc-------gtggtggggcgcaccgacgacccgtcctattcggctcg
ccgattgggcggagtttgagcgtacacgttgggacccgaaagatggtgaactatgcccgg
acaggacgaggccagaggaaactctggtggaggtccgcagcggttctgacgtgcaaat--
------------------------------------------------------------
------------------------------------------------------------
------------------------------------------------------------
------------------------------------------------------------
------------------------------------------------------------
------------------------------------------------------------
------------------------------------------------------------
------------------------------------------------------------
------------------------------------------------------------
------------------------------------------------------------
------------------------------------------------------------
------------------------------------------------------------
------------------------------------------------------------
------------------------------------------------------------
------------------------------------------------------------
------------------------------------------------------------
------------------------------------------------------------
------------------------------
>Anyphaena_pacifica
------------------------------------------------------------
------------------------------------------------------------
------------------------------------------------------------
------------------------------------------------------------
------------------------------------------------------------
------------------------------------------------------------
------------------------------------------------------------
--------tgg-tggtcggaaattg---gtagggcttccccgagcgggggccgtccggcc
gtgcgtcttccgccgtctcagacgcatttgtctctcgtccgaaggacgccgcagccggtt
gggcagcgaaagcgtgacggcctgaaggcggggtaatggcaggtggccggtggcgagtct
cgtactcttcgccggttgttagccgtctccgcagtggcacgtcgctcgaccgaggtatca
cgaggccctc-ttgggctcctgtcgtctcctcc-c----ytggaagtcggaacagaccgt
cgctggtgaggcgcgccgtgccgtcgcactcgtcaagagtgggcg-gtcgaacgcgtcgc
tccgcaggcggcggcgggtccgtcggaggccgatggctggcggcgagtaggtcggtcacc
cacccgaccc-gtcttgaaacacggaccaaggagtctaacatgtgcgcgagtcaatgggt
cttgaataggcccaggggcgcaatgaaagcaaaggtc-ggcgtcacgtcgaccgagtcgg
gatctcccgcccgcc------gtggcgggggcgcaccgacgacccgtcctattcggctcg
ccgattgggcggagtttgagcgtacacgttgggacccgaaagatggtgaactatgcccgg
acaggacgaggccagag-------------------------------------------
------------------------------------------------------------
------------------------------------------------------------
------------------------------------------------------------
------------------------------------------------------------
------------------------------------------------------------
------------------------------------------------------------
------------------------------------------------------------
------------------------------------------------------------
------------------------------------------------------------
------------------------------------------------------------
------------------------------------------------------------
------------------------------------------------------------
------------------------------------------------------------
------------------------------------------------------------
------------------------------------------------------------
------------------------------------------------------------
------------------------------------------------------------
------------------------------
>Acanthoceto_acupicta
------------------------------------------------------------
------------------------------------------------------------
------------------------------------------------------------
------------------------------------------------------------
------------------------------------------------------------
------------------------------------------------------------
-------------------------------------gcgagaggattcagtctgggggc
ggtggaggcga-tggtcggaaatca-aagtagggcttccccgagcgggggccgtccgatc
gcgcttcttctgccgtctccgacgcatttgtctctcgtccgaaggacgccgcagccggtt
gggcagcgaaagcgtgacggcctgaaggcggggtaatggcaggtggccggtggcgaactt
cgtgttcttcgccggttgttagccgtctccgcagtggcacgtcgctcgaccgaggtatca
cgaggcccgc-atgggctcctgtcgtctcctcc------taagcagtcgggacagagcgt
cgctggtgaaacgcgccgttccgccgcacgcacaaagcgtgggcg-gtcgaacgcgcggc
accgcatgcggcgccgggcccgtcggaggtcgacggctggcggcgagtaggtcggtcacc
cacccgaccc-gtcttgaaacacggaccaaggagtctaacatgtgcgcgagtcaatgagt
cttgaacaggctcaggggcgcaatgaaagcaaagttc-ggcgtcacgtcgaacgagtcgg
gatccttccctttcg-------tgggggaggcgcaccgacgacccgtcctatccggttcg
ccggttgggcggagtttgagcgtacacgttgggacccgaaagatggtgaactatgcccgg
acaggacgaggccagaggaaactctggtggaggtccgcagcggttctgacgtgcaaatcg
atcgtcagatccgg----------------------------------------------
------------------------------------------------------------
------------------------------------------------------------
------------------------------------------------------------
------------------------------------------------------------
------------------------------------------------------------
------------------------------------------------------------
------------------------------------------------------------
------------------------------------------------------------
------------------------------------------------------------
------------------------------------------------------------
------------------------------------------------------------
------------------------------------------------------------
------------------------------------------------------------
------------------------------------------------------------
------------------------------------------------------------
------------------------------------------------------------
------------------------------
>Anyphaenoides_clavipes
------------------------------------------------------------
------------------------------------------------------------
------------------------------------------------------------
------------------------------------------------------------
------------------------------------------------------------
------------------------------------------------------------
---------------ggtgggccctcgaaatcctgtggcgagaggattcagtcg-ggggc
ggtgcatctgg-gagtggaagaccg---gaagggcttccccgagcgggggccgtccgctc
ccggatctgttgccgtctccgacgcatttgtctctcgcccgaaggacgccgcagccggtc
gggcagcgaaagcgcgacggcctgaaggcggggcgctggcaggtggccggtggggagtct
cgtgctctccgccggttgttagccggccccgcagtggctcgtcgctcgaccgaggtgtct
cgaggccctt-ttgggcccctgtcgtctcctcc------aatgcagtcgggacagatcgt
cgctggtgaggcacgcc-tgccgtcgcacgcaagtcgcgtggacg-gtggaacgcgtcgc
tccgcaggcggcggcgggcccgtcggaggctgacggctggcggcgagtaggtcggtcacc
cacccgaccc-gtcttgaaacacggaccaaggagtctaacatgtgcgcgagtcaatgggt
cttgaataggcccaggggcgcaatgaaagcgaaggtc-ggcg-gacgtcgaccgagtcgg
gatccccgctgt--------aacaggcggggcgcaccgacgacccgtcctatccggctcg
ccggttgggcggagtgtgagcgtacacgttgggacccgaaagatggtgaactatgcccgg
acaggacgaggccagaggaaactctggtggaggtccgcagcggttctgacgtgcaaatcg
atcgtcagatccgggtctaggggcgaaagactaa-tcnaaccatcta-------------
------------------------------------------------------------
------------------------------------------------------------
------------------------------------------------------------
------------------------------------------------------------
------------------------------------------------------------
------------------------------------------------------------
------------------------------------------------------------
------------------------------------------------------------
------------------------------------------------------------
------------------------------------------------------------
------------------------------------------------------------
------------------------------------------------------------
------------------------------------------------------------
------------------------------------------------------------
------------------------------------------------------------
------------------------------------------------------------
------------------------------
>Aysha_proseni
------------------------------------------------------------
------------------------------------------------------------
------------------------------------------------------------
------------------------------------------------------------
------------------------------------------------------------
------------------------------------------------------------
---------------ggtgggccctcgaaatcctgtggcgagaggattcagtct-ggggc
ggcggacgcgg-tggtcggaagatt---gtaggacttccccgagcgggggtcgtccggcc
gcgcgtcttctgccgtctccgacgcatttgtctctcgtccgaaggacgccgcagccggtt
gggcagcgaaagcgtgacggcctgaaggcggggagctggcaggtggccggtggagagctt
cgtgttcttcgccggttgttagccgttcccgcagtggctcgtcgctcgaccgaggtatca
cgaggccctc-ttgggctcccgtcgtctcctcc------aacgcagtcgggacagatctc
cgctggtgagatgcgccgtggcaccgcacgcaagtagcgtgggcg-cccgaacgcgtcgc
tccgcaggtggaggcgggcccgtcggaggctggcggctggcggcgagtaggtcggtcacc
cacccgaccc-gtcttgaaacacggaccaaggagtctaacatgtgcgcgagtcaatgggt
cttgaataggcccagaggcgcaatgaaagcaaaggtc-ggcg-gacgtcgaccgagtcgg
gatcccttattt------taaaagatgggggcgcaccgacgacccgtcctatccggctcg
ccggttgggcggagtgtgagcgtacacgttgggacccgaaagatggtgaactatgcccgg
acaggacgaggccagaggaaactctggtggaggtccgcagcggttctgacgtgcaaatcg
atcgtcagatccgggtctaggggcgaaagactaa-tcgaaccatcta-------------
------------------------------------------------------------
------------------------------------------------------------
------------------------------------------------------------
------------------------------------------------------------
------------------------------------------------------------
------------------------------------------------------------
------------------------------------------------------------
------------------------------------------------------------
------------------------------------------------------------
------------------------------------------------------------
------------------------------------------------------------
------------------------------------------------------------
------------------------------------------------------------
------------------------------------------------------------
------------------------------------------------------------
------------------------------------------------------------
------------------------------
>Jessica_osoriana
------------------------------------------------------------
------------------------------------------------------------
------------------------------------------------------------
------------------------------------------------------------
------------------------------------------------------------
------------------------------------------------------------
---------------ggtgggccctcgaaatcctgtggcgagaggattcagtct-ggggc
ggcggacgcgg-tggtcggaagctt---gtaggacttccccgagcgggggtcgtccggct
gtgcgtcttctaccgtctccgacgcatttgtctctcgtccgaaggacgccgcagccggtt
gggcagcgaaagcgtgacggcctgaaggcggggagatggcaggtggccggtggagaactt
cgtgtttttcgccggttgttagccgttcccgcagtggctcgtcgctcgaccgaggtatca
cgaggccctc-ttgggctcccgtcgtctcctcc------aaagcagtcgggacagatctc
cgctggtgggatgcgccgtggtgtcgcacgcaagtagcgtgggcg-cccgaacgcgtcgc
tccgcaggtggaggcgggcccgtcggaggctggcggctggcggcgagtaggtcggtcacc
cacccgaccc-gtcttgaaacacggaccaaggagtctaacatgtgcgcgagtcaatgggt
cttgaataggcccagaggcgcaatgaaagcaaaggtc-ggcg-gacgtcgaccgagtcgg
gatcctccctgtttt-------tcaggggggcgcaccgacgacccgtcctatccggctcg
ccggttgggcggagtgtgagcgtacacgttgggacccgaaagatggtgaactatgcccgg
acaggacgaggccagaggaaactctggtggaggtccgcagcggttctgacgtgcaaatcg
atcgtcagatccgggtctaggggcgaaagactaa-tcgaaccatcta-------------
------------------------------------------------------------
------------------------------------------------------------
------------------------------------------------------------
------------------------------------------------------------
------------------------------------------------------------
------------------------------------------------------------
------------------------------------------------------------
------------------------------------------------------------
------------------------------------------------------------
------------------------------------------------------------
------------------------------------------------------------
------------------------------------------------------------
------------------------------------------------------------
------------------------------------------------------------
------------------------------------------------------------
------------------------------------------------------------
------------------------------
>Xiruana_gracilipes
------------------------------------------------------------
------------------------------------------------------------
------------------------------------------------------------
------------------------------------------------------------
------------------------------------------------------------
------------------------------------------------------------
---------------ggtgggccctcgaaatcctgtggcgagaggattcagtct-ggggc
ggcggacgcgg-tggtcggaagttt--cgcaggacttccccgagcgggggtcgtccggcc
gcgcgtcttctgccgtctccgacgcatttgtctctcgtccgaaggacgccgcagccggtt
gggcagcgaaagcgtgacggcctgaaggcggggagctggcaggtggccggtggcgagctt
cgtgctcttcgccggttgttagccgttcccgcagtggcccgtcgctcgaccgaggtatca
cgaggccctc-ttgggctcccgtcgtctcctcc------aaagcagtcgggacagatctc
cgctggtgaggtgcgccgtggcgtcgcacgcaagtagcgtgggcg-tccgaacgcgccgc
tccgcaggtggaggcgggcccgtcggaggctggcggctggcggcgagtaggtcggtcacc
cacccgaccc-gtcttgaaacacggaccaaggagtctaacatgtgcgcgagtcaatgggt
cttgaataggcccagaggcgcaatgaaagcaaaggtc-ggcg-gacgtcgaccgagtcgg
gatcctctcccccc--------ggggaggggcgcaccgacgacccgtcctatccggctcg
ccggttgggcggagtgtgagcgtacacgttgggacccgaaagatggtgaactatgcccgg
acaggacgaggccagaggaaactctggtggaggtccgcagcggttctgacgtgcaaatcg
atcgtcagatccgggtctaggggcgaaagactaa-tcgaaccatcta-------------
------------------------------------------------------------
------------------------------------------------------------
------------------------------------------------------------
------------------------------------------------------------
------------------------------------------------------------
------------------------------------------------------------
------------------------------------------------------------
------------------------------------------------------------
------------------------------------------------------------
------------------------------------------------------------
------------------------------------------------------------
------------------------------------------------------------
------------------------------------------------------------
------------------------------------------------------------
------------------------------------------------------------
------------------------------------------------------------
------------------------------
>Anyphaena_accentuata
------------------------------------------------------------
------------------------------------------------------------
------------------------------------------------------------
------------------------------------------------------------
------------------------------------------------------------
------------------------------------------------------------
---------------ggtgggccctcgaaatcctgtggcgagaggattcagtct-ggggc
ggtggacgcgc-tggttggaaattg---gtagggcttccccgagcgggggccgtccagcc
gcgcgacttctgccgtccccgacgcatttgtctctcgtccgaaggacgccgcagccggtt
gggcagcgaaagcgcgacggcctgaaggcggggtaatggcaggtggccggtggcgagtct
cgtacttttcgccggttgttagccgtctccgcagtggctcgtcgctcgaccgaggtatca
cgaggccctc-ttgggctcctgtcgtctcctcc-t----ttggaagtcgtaacagaccgt
cgctggtgaggcacgccgtgccgtcgcactcgtcaagagtgggcg-gtcgaacgtgtcgc
tccgcaagcggcggcgggtacgtcggaggtcgatggctggcggcgagtaggtcggtcacc
cacccgaccc-gtcttgaaacacggaccaaggagtctaacatgtgcgcgagtcaatgggt
cttgaataggcccaggggcgcaatgaaagcaaaggtc-ggcgtcacgtcgaccgagtcgg
gatcccctgccctcg-------tggtgggggcgcaccgacgacccgtcctatccggctcg
ccggttgggcggagtttgagcgtacacgttgggacccgaaagatggtgaactatgcccgg
acaggacgaggccagaggaaactctggtggaggtccgcagcggttctgacgtgcaaatcg
atcgtcagatccgggtctaggggcgaaagactaa-tcgaaccatct--------------
------------------------------------------------------------
------------------------------------------------------------
------------------------------------------------------------
------------------------------------------------------------
------------------------------------------------------------
------------------------------------------------------------
------------------------------------------------------------
------------------------------------------------------------
------------------------------------------------------------
------------------------------------------------------------
------------------------------------------------------------
------------------------------------------------------------
------------------------------------------------------------
------------------------------------------------------------
------------------------------------------------------------
------------------------------------------------------------
------------------------------
>Otoniela_adisi
------------------------------------------------------------
------------------------------------------------------------
------------------------------------------------------------
------------------------------------------------------------
------------------------------------------------------------
------------------------------------------------------------
---------------ggtgggccctcgaaatcctgtggcgagaggattcagtct-ggggc
ggcggacgcgg-tggtcggaaatcc--ggtagggcttccccgagcgggggccgtccggcc
gcgcgtcttccgtcgtctccgacgcatttgtctctcgtccgaaggacgccgcagccggtc
gggcagcgaaagcgcgacggcctgaaggcggggtaatggcaggtggccggtggcgagtct
cgtgctctccgccggttgttagccgtccccgcagtggcacgtcgctcgaccgaggtatca
cgaggccctc-ttgggctcctgtcgtctcctcc------gcagaagtcgggacggatcgt
cgctggtgaggcgcgccgcggtgtcgcacgccccacgcgtggaca-cccgaacgcgtcgc
tccgcaagcggcggcgggcccgtcggaggctgaaggctggcggcgagtaggtcggtcacc
cacccgaccc-gtcttgaaacacggaccaaggagtctaacatgtgcgcgagtcaatgggt
cttgaacaggcccaggggcgcaatgaaagcaaaggtc-gtcgtcacgtcgaccgagtcgg
gatccccggtttttt---------gccggggcgcaccgacgacccgtcctatccggctcg
ccggttgggcggagtgtgagcgtacacgttgggacccgaaagatggtgaactatgcccgg
acaggacgaggccagaggaaactctggtggaggtccgcagcggttctgacgtgcaaatcg
atcgtcagatccgggtctaggggcgaaagactaa-tcgaaccatcta-------------
------------------------------------------------------------
------------------------------------------------------------
------------------------------------------------------------
------------------------------------------------------------
------------------------------------------------------------
------------------------------------------------------------
------------------------------------------------------------
------------------------------------------------------------
------------------------------------------------------------
------------------------------------------------------------
------------------------------------------------------------
------------------------------------------------------------
------------------------------------------------------------
------------------------------------------------------------
------------------------------------------------------------
------------------------------------------------------------
------------------------------
>Josa_calilegua
------------------------------------------------------------
------------------------------------------------------------
------------------------------------------------------------
------------------------------------------------------------
------------------------------------------------------------
------------------------------------------------------------
------------------------------------------------------------
ggtggactccg-tggtcggaagatt---gtaggacttccccgagcgggggtcgtccggcc
gggagtcttctgccgtctccgacgcatttgtctctcgtcctaaggacgccgtagccggtt
gggcagcgaaagcgtgacggcctgagggcggggtaatggcaggtggccggtggggagcgt
cttgttcctcgccggttgttagccgtctccgcagtggcacgtcgctcgaccgaggtatca
cgaggccctc-ttgggctcccgtcatctcctcc------aatggagtcgggacagatcgt
cgctggtggaatacgccgctccgtcgcacgcgtcacgcgtggacg-gtcgaacgtgcggc
accgcatgcgacggcggacccgtcggaggtcggcggctgacggcgagtaggtcggtcacc
cacccgaccc-gtcttgaaacacggaccaaggagtctaacatgtgcgcgagtcaatgagt
cttgaataggctcaggggcgcaatgaaagcaaagttc-gacgtcacgtcgaacgagtcgg
gatcccctcgttttt---------cggggggcgcaccgacgacccgtcctatccgtcttg
acggttgggcggagtgtgagcgtacacgttgggacccgaaagatggtgaactatgcccgg
acaggacgaggccagaggaaactctggtggaggtccgcagcggttctgacgtgcaaatcg
atcgtcagatccgggtctaggggcgaaagactaaatcgaacca-----------------
------------------------------------------------------------
------------------------------------------------------------
------------------------------------------------------------
------------------------------------------------------------
------------------------------------------------------------
------------------------------------------------------------
------------------------------------------------------------
------------------------------------------------------------
------------------------------------------------------------
------------------------------------------------------------
------------------------------------------------------------
------------------------------------------------------------
------------------------------------------------------------
------------------------------------------------------------
------------------------------------------------------------
------------------------------------------------------------
------------------------------
>Buckupiella_imperatriz
------------------------------------------------------------
------------------------------------------------------------
------------------------------------------------------------
------------------------------------------------------------
------------------------------------------------------------
------------------------------------------------------------
------------------------------------------------------------
-----------------------------tagggctwccccgagcgggggccgtccggcc
gcgcggcttctgccgtctccgacgcatttgtctctcgtcccgaggacgccgcagccggtc
gggcagcgaaagcgcgacggcctgagggcggagcgatggcaggtggccggtggcgagtct
cgtactctccgccggttgttagccggctccgcagtggctcgtcgctcgaccgaggtacca
cgaggcccacaatgggctcctgtcgtctcctcc------gaagaagtcgggacagaccgt
cgctggtgaggcgcgctgttccgtcgcacgcgtcaagcgtggacg-gacgaacgcgtcgc
tccgcaggcttcggcgggcccgtaggaggctggtggctggcggcgagtaggtcggtcacc
cacccgaccc-gtcttgaaacacggaccaaggagtctaacatgtgcgcgagtcaatgggt
cttgaataggcccaggggcgcaatgaaagcaaaggtc-ggcttcacgtcgaccgagtcgg
gatcccccgcatctc---------gtgggggcgcaccgacgacccgtcctatccggctcg
ccggttgggcggagtgtgagcgtacacgttgggacccgaaagatggtgaactatgcccgg
acaggacgaggccagaggaaactctggtggaggtccgcagcggttctgacgtgcaaatcg
atcgtcagatccgggtctaggggcgaaagactaa-ttc----------------------
------------------------------------------------------------
------------------------------------------------------------
------------------------------------------------------------
------------------------------------------------------------
------------------------------------------------------------
------------------------------------------------------------
------------------------------------------------------------
------------------------------------------------------------
------------------------------------------------------------
------------------------------------------------------------
------------------------------------------------------------
------------------------------------------------------------
------------------------------------------------------------
------------------------------------------------------------
------------------------------------------------------------
------------------------------------------------------------
------------------------------
>Hatitia_sp_FSC2016
------------------------------------------------------------
------------------------------------------------------------
------------------------------------------------------------
------------------------------------------------------------
------------------------------------------------------------
------------------------------------------------------------
---------------ggtgggccctcgaaatcctgtggcgagaggattcagtct-ggggc
ggcggacgcgg-tggtcggaaatct---gtaggacttccccgagcgggggtcgtccggcc
gcgcgtcttctaccgtctccgacgcatttgtctctcgtccgaaggacgccgcagccggtc
gggcagcgaaagcgtgacggcctgaaggcggggagatggcaggtggccggtggagagctt
cgtgcccttcgccggttgttagccgttcccgcagtggctcgtcgctcgaccgaggtatca
cgaggccctc-ttgggctcccgtcgcctcctcc------aatgcagtcgggacagatctc
cgctggtgggatgcgccgtggcgtcgcacgcaagtagcgtgggcg-gccgaacgcgtcgc
tccgcaggtggaggcgggcccgtcggaggctggcgg------------------------
----cgaccc-gtcttgaaacacggaccaaggagtctaacatgtgcgcgagtcaatgggt
cttgaataggcccagaggcgcaatgaaagcaaaggtc-ggcg-gacgtcgaccgagtcgg
gatccccgtccctaa------cggggcggggcgcaccgacgacccgtcctatccggctcg
ccggttgggcggagtgtgagcgtacacgttgggacccgaaagatggtgaactatgcccgg
acaggacgaggccagaggaaactctggtggaggtccgcagcggttctgacgtgcaaatcg
atcgtcagatccgggtctagcggcgaaagactaa-tcgaaccatct--------------
------------------------------------------------------------
------------------------------------------------------------
------------------------------------------------------------
------------------------------------------------------------
------------------------------------------------------------
------------------------------------------------------------
------------------------------------------------------------
------------------------------------------------------------
------------------------------------------------------------
------------------------------------------------------------
------------------------------------------------------------
------------------------------------------------------------
------------------------------------------------------------
------------------------------------------------------------
------------------------------------------------------------
------------------------------------------------------------
------------------------------
>Elaver_sp_FSC2016
------------------------------------------------------------
------------------------------------------------------------
------------------------------------------------------------
------------------------------------------------------------
------------------------------------------------------------
------------------------------------------------------------
---------------ggtgggccctcgaaatcctgtggcgagaggattcagtct-gtcgt
ggaggacgtgc-tggtcgaaaaatc-gagcagggcttccctgaaccggggccgttcggcc
gtgcgtttcct-ccccgtccgacgcatttgtctctcgtccgaaggacgccgcagccgatc
gggcagcgaaagcgcgacggcctgaaggcggggaaccggcaggtggccggtgggcggtct
cgtgccgttcgccggttgttagcctttcccgcagtggcacgtcgcccgatcgaggtatca
cgaggccctc-atgggctccttccgcctcctccttgtcaaaggtacacgggacagaccgt
cgctggcgaggtgcgccgctccgtcgcactccccacgagtggacgtgtcgaacgtgcgtc
accgtatgcgacggcgggcccgtcggaggtcggcggctggcggcgagtaggtcggtcacc
cacccgaccc-gtcttgaaacacggaccaaggagtctaacatgtgcgcgagtcaatgggt
cttgaacaggcccaggggcgcaatgaaagcgaaggtc-ggctccacgtcgaccgagtcgg
gatccccggttc----------acgccggggcgcaccgacgacccgtcctatccggcatg
ccggttgggcggagtgcgagcgtacacgttgggacccgaaagatggtgaactatgcccgg
acaggacgaggccagaggaaactctggtggaggtccgcagcggttctgacgtgcaaatcg
atcgtcagatccgggtctaggtgcgaaagactaa-tcgaaccatct--------------
------------------------------------------------------------
------------------------------------------------------------
------------------------------------------------------------
------------------------------------------------------------
------------------------------------------------------------
------------------------------------------------------------
------------------------------------------------------------
------------------------------------------------------------
------------------------------------------------------------
------------------------------------------------------------
------------------------------------------------------------
------------------------------------------------------------
------------------------------------------------------------
------------------------------------------------------------
------------------------------------------------------------
------------------------------------------------------------
------------------------------
>Aysha_lagenifera
ggaggaaaagaaaccaactgggattcccttagtaacggcgagcgaacagggatcagccca
gcgccgaatcccccgtcttcgggcggcgggaaatgtggcgtttaggagtgagcgtgccgg
cgtcggacgggacagcaagtccccctgaccggggcctatccagagcgggtgcgaggccca
tagccgccctgtccgcgtcggatgcgatctcctgggagtcgggttgcttgggagtgcagc
cctaatcgggtggtaaactccacctaaggctaaatactgccgtgagaccgatagcaaaca
agtaccgtgagggaaagttgcaaagaactttgaagagagagttcaaaagtacgtgaaact
gctcagaggtaaacgggtgggccctcgaaatcctgtggcgagaggattcagtct-ggggc
ggcggacgcggttggtcggaaaaatcaggtaggacttccccgagcgggggtcgtccggcc
gcgcgtcttctgccgtctccgacgcatttgtctctcgtccgaaggacgccgcagccggtt
gggcagcgaaagcgtgacggcctgaaggcggggag-cggcaggtggccgctggagagctt
cgcgctcatcggcggttgttagccgttcccgcagtggctcgtcgctcgaccgaggtatca
cgaggccctc-ttgggctcccgtcgtctcctcctc---gtaagcagtcgggacagatctc
cgctggtgagatgcgccgtggcaccgcacgcaagtagcgtgggcg-cccgaacgcgtcgc
tccgcaggtggaggcgggcccgtcggaggctggcggctggcggcgagtaggtcggtcacc
cacccgaccc-gtcttgaaacacggaccaaggagtgtaacatgtgcgcgagtcaatgggt
cttgaataggcccagaggcgcaatgaaagcaaaggtc-ggcg-gacgtcgaccgagtcgg
gatccccccttytygtcattgtcggggggggcgcaccgacgacccgtcctatccggctcg
ccggttgggcggagtgtgagcgtacacgttgggacccgaaagatggtgaactatgcccgg
acaggacgaggccagaggaaactctggtggaggtccgcagcggttctgacgtgcaaatcg
atcgtcagatccgggtctaggggcgaaagactaa-tcgaaccatctagtagctggttccc
tccgaagtttccctcaggatagctggcgctcgttattcagtctcatccggtaaagcgaat
gattagaggccttggggccgaaacgacctcaacctattctcaaactttaaatgggtgaga
agtccgccttgctcgatcgaaggcaggacgctcggatgagagtgcccagtgggccacttt
tggtaagcagaactggcgctgtgggatgaaccaaacgctgggttacggcgcccgatgcga
gacgctcatgagaccccatgaaaggtgttggttgctccagacagcaggacggtggccatg
gaagtcggaatccgctaaggagtgtgtaacaactcacctgccgaagcaactagccctgaa
aatggatggcgctccagcgtcgagcccatacccggccgctgcggcagagctcaattgatt
gaggtttaggccgcagtgagtaggagggtcgcggcggggtgcgttgaaggtgccgggcgt
gagcccgcctggagcccccgtcggtgcagatcttggtggtagtagcaaatactcaagtga
gaaccttgaggactgaagttggagaagggttccatgtgaacagcagttgaacatgggtca
gtcggccctaagggatcggagaaatccgttccgaagcgggaccttacctmgcgttcgagt
cccgctgccgaccgaaagggaatggggtcaatattccccaacccggacacggagatcggg
ctttcgggcccgagtgcggcgacgcaaccgaactcggagaagtcgacggaggacccgggg
aagagttgtcttttctttgtaagggttcgtgtccctggaatcggctcgtccggagatagg
gacgctgtccccgtaaaagcaccgcggctcttgcggtgtccggtccgcctctgtcggccc
ttgcaaatccgagggagatggtgtgattttcgtgccggaccgtacccatatccgcagcag
gtctccaaggtgaacagcctctagtcgata
>Sanogasta_alticola
------------------------------------------------------------
------------------------------------------------------------
------------------------------------------------------------
------------------------------------------------------------
------------------------------------------------------------
------------------------------------------------------------
-------------------------------------------ggattcagtctgggggc
ggcggacgcgg-tggccggaagatt---gcagggattccccgagcggggtccgtccggcc
gcgcggcttctgccgtctccgacgcatttgtctctcgtccgaaggacgccgcagccggtt
gggcagcgaaagcgtgacggcctgaaggcggggaaatggcaggtggccggtggcgagcct
tgtgctcttcgccggttgttagccgtctccgcagtggctcgtcgctcgaccgaggtatca
cgaggcccgtcttgggctcctgtcgtctcctcc------aatgcagtcgggacagagtgc
tgctggtactgcgcgctgtgctgtcgcacgcgtcaagcgtggacg-gccgaccgcgcggg
accgcacgcggcaccgggcccgtcggaggtcgatggctggcggcgagtaggtcggtcacc
cacccgaccc-gtcttgaaacacggaccaaggagtctaacatgtgcgcgagtcaatgagt
cttgaataggctcaggggcgcaatgaaagcaaagttc-ggcgtcacgccgaacgagtcgg
gatccccgggtc----------aaaccggggcgcaccgacggcccgtcctatccggctcg
ccggttgggcggagcttgagcgtacacgttgggacccgaaagatggtgaactatgcccgg
acaggacgaggccagaggaaactctggtggaggtccgcagcggttctgacgtgcaaatcg
atcgtcagatccgggtctaggggcgaaagact----------------------------
------------------------------------------------------------
------------------------------------------------------------
------------------------------------------------------------
------------------------------------------------------------
------------------------------------------------------------
------------------------------------------------------------
------------------------------------------------------------
------------------------------------------------------------
------------------------------------------------------------
------------------------------------------------------------
------------------------------------------------------------
------------------------------------------------------------
------------------------------------------------------------
------------------------------------------------------------
------------------------------------------------------------
------------------------------------------------------------
------------------------------
>Otoniela_quadrivittata
------------------------------------------------------------
------------------------------------------------------------
------------------------------------------------------------
------------------------------------------------------------
------------------------------------------------------------
------------------------------------------------------------
--------------------------------------------------------gggc
ggcggacgcgg-tggtcggaaatcc--ggcagggcttccccgagcgggggccgtccggcc
gcgcgtcttccgtcgtctccgacgcatttgtctctcgtccgaaggacgccgcagccggtc
gggcagcgaaagcgcgacggcctgaaggcggggtaatggcaggtggccggtggcgagtct
cgtgctctccgccggttgttagccgtccccgcagtggcacgtcgctcgaccgaggtatca
cgaggccctc-ttgggctcctgtcgtctcctcc------gcagaagtcgggacggatcgt
cgctggtgaggcgcgccgcggtgtcgcacgccccacgcgtggaca-cccgaacgcgtcgc
tccgcaagcggcggcgggcccgtcggaggctgaaggctggcggcgagtaggtcggtcacc
cacccgaccc-gtcttgaaacacggaccaaggagtctaacatgtgcgcgagtcaatgggt
cttgaacaggcccaggggcgcaatgaaagcaaaggtc-gtcgtcacgtcgaccgagtcgg
gatccccggtcctt-----------ccggggcgcaccgacgacccgtcctatccggctcg
ccggttgggcggagtgtgagcgtacacgttgggacccgaaagatggtgaactatgcccgg
acaggacgaggccagaggaaactctggtggaggtccgcagcggttctgacgtgcaaatcg
atcgtcagatccgggtctaggggcgaaaga------------------------------
------------------------------------------------------------
------------------------------------------------------------
------------------------------------------------------------
------------------------------------------------------------
------------------------------------------------------------
------------------------------------------------------------
------------------------------------------------------------
------------------------------------------------------------
------------------------------------------------------------
------------------------------------------------------------
------------------------------------------------------------
------------------------------------------------------------
------------------------------------------------------------
------------------------------------------------------------
------------------------------------------------------------
------------------------------------------------------------
------------------------------
>Illocomba_marta_LAM_308_Female
------------------------------------------------------------
------------------------------------------------------------
------------------------------------------------------------
------------------------------------------------------------
------------------------------------------------------------
------------------------------------------------------------
----------------------------------------------------------gc
ggtggacgcgg-tggtcggaagtcg-aggtaggacttccccgagcgggggtcgtccggcc
gcgcgtcttccaccgtctccgacgcatttgtctctcgtccgaaggacgccgcagccggtt
gggcagcgaaagcgtgacggcctgaaggcggggagatggcaggtggccggtggagagctt
cgtgctccccgccggttgttagccgtccccgcagtggcccgtcgctcgaccgaggtatca
cgaggccctt-gtgggctccaatcgtctcctcc------tcagcagtcgggacggatctc
cgctggtgggacgcgccgtgccaccgcacgcaagtagcgtgggcg-gccgaacgcgtcgc
tccgcaggtggaggcgggcccgtcggaggctggcggctggcggcgagtaggtcggtcacc
cacccgaccc-gtcttgaaacacggaccaaggagtctaacatgtgcgcgagtcaatgggt
cttgaataggcccagaggcgcaatgaaagcaaaggtc-ggcg-gacgtcgaccgagtcgg
gatctccgtcttcta-------aaggcggggcgcaccgacgacccgtcctatccggctcg
ccggttgggcggagtgtgagcgtacacgttgggacccgaaagatggtgaactatgcccgg
acaggacgaggccagaggaaactctggtggaggtccgcagcggttctgacgtgcaaatcg
atcgtcagatccgggtcta-----------------------------------------
------------------------------------------------------------
------------------------------------------------------------
------------------------------------------------------------
------------------------------------------------------------
------------------------------------------------------------
------------------------------------------------------------
------------------------------------------------------------
------------------------------------------------------------
------------------------------------------------------------
------------------------------------------------------------
------------------------------------------------------------
------------------------------------------------------------
------------------------------------------------------------
------------------------------------------------------------
------------------------------------------------------------
------------------------------------------------------------
------------------------------
>Contig1 JC_001_Ilocomba.fasta.screen.ace.1 from 1 to 751
------------------------------------------------------------
------------------------------------------------------------
------------------------------------------------------------
------------------------------------------------------------
------------------------------------------------------------
------------------------------------------------------------
---------------------ccctcgaaatcctgtggcgagaggattcagtct-ggggc
tgagggcgccggtggtcggaagatt---gcagggcttccccgagcgggggccgttcggcc
gcgcgtctctttccgtctaagacgcatttgtctctcgtcctaaggacgccgcagccggtt
gggcagcgaaagcgtgacggcctgaaggcggagagctggcaggtggccggtggagggttc
----tcctctgccggttgttagccgtttccgcagtggctcgtcgctcgaccgaggtaaca
cgaggccctc-ttgggctcccgtcgtctcctcc------aaagcagtcgggacagatctc
cgctggtgagaagcgccgtggcgccgcacgcgagacgcgtgggcgacccgaacgcgtcgc
tccgcaggtggaggcgggcccgtcggaggctgatggctggcggcgagtaggtcggtcacc
cacccgaccc-gtcttgaaacacggaccaaggagtctaacatgtgcgcgagtcagtgggt
cttgaataggcccagaggcgcaatgaaagcaaaggtc-ggcg-gacgtcgaccgagtcgg
gatccccgcctgtga-------ttggtggggcgcaccgacgacccgtcctatccggctag
ccggttgggcggagtgtgagcgcacacgttgggacccgaaagatggtgaactatgcccgg
acaggacgaggccagaggaaactctggtggaggtccgcagcggttctgacgtgcaaatcg
atcgtcagatccgggtc-------------------------------------------
------------------------------------------------------------
------------------------------------------------------------
------------------------------------------------------------
------------------------------------------------------------
------------------------------------------------------------
------------------------------------------------------------
------------------------------------------------------------
------------------------------------------------------------
------------------------------------------------------------
------------------------------------------------------------
------------------------------------------------------------
------------------------------------------------------------
------------------------------------------------------------
------------------------------------------------------------
------------------------------------------------------------
------------------------------------------------------------
------------------------------
