# Supplementary material for: Morphological and molecular evidence support a new species of the genus Ilocomba Brescovit, 1997 (Araneae, Anyphaenidae, Anyphaeninae) from the Andes of Colombia
Source: Zookeys. 2026 Apr 22;1278:19–51. doi: 10.3897/zookeys.1278.162601 (PMC13129551; doi:10.3897/zookeys.1278.162601)
Supplement: Supplementary material 2 — Aligned sequences and concatenated dataset used in phylogenetic analyses of Ilocomba yotoco sp. nov. [file zookeys-1278-019_article-162601__-s002.zip › 1_Raw_Aln/28s_aln_pru_mod.fasta]

>Hibana_sp_MCH2003
nnnnnnnnnnngaaatcctgtggcgagaggattcagtck-ggggcagtgcgcaccg--gtgcggaagatc---gtagggcttccccgagcgggggctgtccgcgctggtg-ccgttgccgtctccgacgcatttgtctctcgtccgaaggacgccgcagccggtcgggcagcgaaagcgtgacggcctgaaggtgggatgctggcaggtggccggtggtgagyctcgtgctctccgccggttgttagccggttccgcagtggcacgtcgctcgaccgaggtgtctcgaggccctt-ttgggctcctgtcgtctcctcc------atagccgtcgggacagatcgctgctggtgggaagctcc-tgctgtcgcacgcaagtcgcgtggacc-gcggaacgcgtcgctccgcaagtggcggcggacccgtcggaggctgacggctggcggcgagtaggtcggtcacccacccgaccc-gtcttgaaacacggaccaaggagtctaacatgtgcgcgagtcagtgggtcttgaacaggcccaggggcgcaatgaaagcaaaggtt-ggcg-gacgtcgactgagtcgggatccccgttga--------agtacctggggcgcaccgacgacccgtcctatccggctagccggttggatggagtgtgagcgcacacgttgggacccgaaagatggtgaactatgcccggacaggatgaggccagaggaaactctggtggaggtccgcagcggttctgacgtgcaaatcgatcgtcagatccggg
>Anyphaena_californica
nnnnnnnnnnnnnnnnnnnnnnnnnnnnnnattcagtct-ggggcgtcggacgtgc-tggtcggaaattg---gtagggcttccccgagcgggggccgtccggctgtgcgtcttccgccgtctcagacgcatttgtctctcgtccgaaggacgccgcagccggttgggcagcgaaagcgtgacggcctgaaggcggggtaatggcaggtggccggtggcgagtctcgtacttttcgccggttgttagccgtctccgcagtggcacgtcgctcgaccgaggtatcacgaggccctc-ttgggctcctgtcgtctcctccac----ttggaagtcggaacagaccgtcgctggtgaggcacgccgtgccgtcgcacgcgtcaagcgtgggcg-gtcgaacgtgtcgctccgcaggcggcggcgggtccgtcggaggccgatggctggcggcgagtaggtcggtcacccacccgacccggtcttgaaacacggaccaaggagtctaacatgtgcgcgagtcaatgggtcttgaataggcccaggggcgcaatgaaagcaaaggtcgggcgtcacgtcgaccgagtcgggatctcccgcccgcc-------gtggtggggcgcaccgacgacccgtcctattcggctcgccgattgggcggagtttgagcgtacacgttgggacccgaaagatggtgaactatgcccggacaggacgaggccagaggaaactctggtggaggtccgcagcggttctgacgtgcaaatnnnnnnnnnnnnnnnnn
>Anyphaena_pacifica
nnnnnnnnnnnnnnnnnnnnnnnnnnnnnnnnnnnnnnn-nnnnnnnnnnnnntgg-tggtcggaaattg---gtagggcttccccgagcgggggccgtccggccgtgcgtcttccgccgtctcagacgcatttgtctctcgtccgaaggacgccgcagccggttgggcagcgaaagcgtgacggcctgaaggcggggtaatggcaggtggccggtggcgagtctcgtactcttcgccggttgttagccgtctccgcagtggcacgtcgctcgaccgaggtatcacgaggccctc-ttgggctcctgtcgtctcctcc-c----ytggaagtcggaacagaccgtcgctggtgaggcgcgccgtgccgtcgcactcgtcaagagtgggcg-gtcgaacgcgtcgctccgcaggcggcggcgggtccgtcggaggccgatggctggcggcgagtaggtcggtcacccacccgaccc-gtcttgaaacacggaccaaggagtctaacatgtgcgcgagtcaatgggtcttgaataggcccaggggcgcaatgaaagcaaaggtc-ggcgtcacgtcgaccgagtcgggatctcccgcccgcc------gtggcgggggcgcaccgacgacccgtcctattcggctcgccgattgggcggagtttgagcgtacacgttgggacccgaaagatggtgaactatgcccggacaggacgaggccagagnnnnnnnnnnnnnnnnnnnnnnnnnnnnnnnnnnnnnnnnnnnnnnnnnnnnnnnnnn
>Acanthoceto_acupicta
nnnnnnnnnnnnnnnnnnnnnngcgagaggattcagtctgggggcggtggaggcga-tggtcggaaatca-aagtagggcttccccgagcgggggccgtccgatcgcgcttcttctgccgtctccgacgcatttgtctctcgtccgaaggacgccgcagccggttgggcagcgaaagcgtgacggcctgaaggcggggtaatggcaggtggccggtggcgaacttcgtgttcttcgccggttgttagccgtctccgcagtggcacgtcgctcgaccgaggtatcacgaggcccgc-atgggctcctgtcgtctcctcc------taagcagtcgggacagagcgtcgctggtgaaacgcgccgttccgccgcacgcacaaagcgtgggcg-gtcgaacgcgcggcaccgcatgcggcgccgggcccgtcggaggtcgacggctggcggcgagtaggtcggtcacccacccgaccc-gtcttgaaacacggaccaaggagtctaacatgtgcgcgagtcaatgagtcttgaacaggctcaggggcgcaatgaaagcaaagttc-ggcgtcacgtcgaacgagtcgggatccttccctttcg-------tgggggaggcgcaccgacgacccgtcctatccggttcgccggttgggcggagtttgagcgtacacgttgggacccgaaagatggtgaactatgcccggacaggacgaggccagaggaaactctggtggaggtccgcagcggttctgacgtgcaaatcgatcgtcagatccggn
>Anyphaenoides_clavipes
ggtgggccctcgaaatcctgtggcgagaggattcagtcg-ggggcggtgcatctgg-gagtggaagaccg---gaagggcttccccgagcgggggccgtccgctcccggatctgttgccgtctccgacgcatttgtctctcgcccgaaggacgccgcagccggtcgggcagcgaaagcgcgacggcctgaaggcggggcgctggcaggtggccggtggggagtctcgtgctctccgccggttgttagccggccccgcagtggctcgtcgctcgaccgaggtgtctcgaggccctt-ttgggcccctgtcgtctcctcc------aatgcagtcgggacagatcgtcgctggtgaggcacgcc-tgccgtcgcacgcaagtcgcgtggacg-gtggaacgcgtcgctccgcaggcggcggcgggcccgtcggaggctgacggctggcggcgagtaggtcggtcacccacccgaccc-gtcttgaaacacggaccaaggagtctaacatgtgcgcgagtcaatgggtcttgaataggcccaggggcgcaatgaaagcgaaggtc-ggcg-gacgtcgaccgagtcgggatccccgctgt--------aacaggcggggcgcaccgacgacccgtcctatccggctcgccggttgggcggagtgtgagcgtacacgttgggacccgaaagatggtgaactatgcccggacaggacgaggccagaggaaactctggtggaggtccgcagcggttctgacgtgcaaatcgatcgtcagatccggg
>Aysha_proseni
ggtgggccctcgaaatcctgtggcgagaggattcagtct-ggggcggcggacgcgg-tggtcggaagatt---gtaggacttccccgagcgggggtcgtccggccgcgcgtcttctgccgtctccgacgcatttgtctctcgtccgaaggacgccgcagccggttgggcagcgaaagcgtgacggcctgaaggcggggagctggcaggtggccggtggagagcttcgtgttcttcgccggttgttagccgttcccgcagtggctcgtcgctcgaccgaggtatcacgaggccctc-ttgggctcccgtcgtctcctcc------aacgcagtcgggacagatctccgctggtgagatgcgccgtggcaccgcacgcaagtagcgtgggcg-cccgaacgcgtcgctccgcaggtggaggcgggcccgtcggaggctggcggctggcggcgagtaggtcggtcacccacccgaccc-gtcttgaaacacggaccaaggagtctaacatgtgcgcgagtcaatgggtcttgaataggcccagaggcgcaatgaaagcaaaggtc-ggcg-gacgtcgaccgagtcgggatcccttattt------taaaagatgggggcgcaccgacgacccgtcctatccggctcgccggttgggcggagtgtgagcgtacacgttgggacccgaaagatggtgaactatgcccggacaggacgaggccagaggaaactctggtggaggtccgcagcggttctgacgtgcaaatcgatcgtcagatccggg
>Jessica_osoriana
ggtgggccctcgaaatcctgtggcgagaggattcagtct-ggggcggcggacgcgg-tggtcggaagctt---gtaggacttccccgagcgggggtcgtccggctgtgcgtcttctaccgtctccgacgcatttgtctctcgtccgaaggacgccgcagccggttgggcagcgaaagcgtgacggcctgaaggcggggagatggcaggtggccggtggagaacttcgtgtttttcgccggttgttagccgttcccgcagtggctcgtcgctcgaccgaggtatcacgaggccctc-ttgggctcccgtcgtctcctcc------aaagcagtcgggacagatctccgctggtgggatgcgccgtggtgtcgcacgcaagtagcgtgggcg-cccgaacgcgtcgctccgcaggtggaggcgggcccgtcggaggctggcggctggcggcgagtaggtcggtcacccacccgaccc-gtcttgaaacacggaccaaggagtctaacatgtgcgcgagtcaatgggtcttgaataggcccagaggcgcaatgaaagcaaaggtc-ggcg-gacgtcgaccgagtcgggatcctccctgtttt-------tcaggggggcgcaccgacgacccgtcctatccggctcgccggttgggcggagtgtgagcgtacacgttgggacccgaaagatggtgaactatgcccggacaggacgaggccagaggaaactctggtggaggtccgcagcggttctgacgtgcaaatcgatcgtcagatccggg
>Xiruana_gracilipes
ggtgggccctcgaaatcctgtggcgagaggattcagtct-ggggcggcggacgcgg-tggtcggaagttt--cgcaggacttccccgagcgggggtcgtccggccgcgcgtcttctgccgtctccgacgcatttgtctctcgtccgaaggacgccgcagccggttgggcagcgaaagcgtgacggcctgaaggcggggagctggcaggtggccggtggcgagcttcgtgctcttcgccggttgttagccgttcccgcagtggcccgtcgctcgaccgaggtatcacgaggccctc-ttgggctcccgtcgtctcctcc------aaagcagtcgggacagatctccgctggtgaggtgcgccgtggcgtcgcacgcaagtagcgtgggcg-tccgaacgcgccgctccgcaggtggaggcgggcccgtcggaggctggcggctggcggcgagtaggtcggtcacccacccgaccc-gtcttgaaacacggaccaaggagtctaacatgtgcgcgagtcaatgggtcttgaataggcccagaggcgcaatgaaagcaaaggtc-ggcg-gacgtcgaccgagtcgggatcctctcccccc--------ggggaggggcgcaccgacgacccgtcctatccggctcgccggttgggcggagtgtgagcgtacacgttgggacccgaaagatggtgaactatgcccggacaggacgaggccagaggaaactctggtggaggtccgcagcggttctgacgtgcaaatcgatcgtcagatccggg
>Anyphaena_accentuata
ggtgggccctcgaaatcctgtggcgagaggattcagtct-ggggcggtggacgcgc-tggttggaaattg---gtagggcttccccgagcgggggccgtccagccgcgcgacttctgccgtccccgacgcatttgtctctcgtccgaaggacgccgcagccggttgggcagcgaaagcgcgacggcctgaaggcggggtaatggcaggtggccggtggcgagtctcgtacttttcgccggttgttagccgtctccgcagtggctcgtcgctcgaccgaggtatcacgaggccctc-ttgggctcctgtcgtctcctcc-t----ttggaagtcgtaacagaccgtcgctggtgaggcacgccgtgccgtcgcactcgtcaagagtgggcg-gtcgaacgtgtcgctccgcaagcggcggcgggtacgtcggaggtcgatggctggcggcgagtaggtcggtcacccacccgaccc-gtcttgaaacacggaccaaggagtctaacatgtgcgcgagtcaatgggtcttgaataggcccaggggcgcaatgaaagcaaaggtc-ggcgtcacgtcgaccgagtcgggatcccctgccctcg-------tggtgggggcgcaccgacgacccgtcctatccggctcgccggttgggcggagtttgagcgtacacgttgggacccgaaagatggtgaactatgcccggacaggacgaggccagaggaaactctggtggaggtccgcagcggttctgacgtgcaaatcgatcgtcagatccggg
>Otoniela_adisi
ggtgggccctcgaaatcctgtggcgagaggattcagtct-ggggcggcggacgcgg-tggtcggaaatcc--ggtagggcttccccgagcgggggccgtccggccgcgcgtcttccgtcgtctccgacgcatttgtctctcgtccgaaggacgccgcagccggtcgggcagcgaaagcgcgacggcctgaaggcggggtaatggcaggtggccggtggcgagtctcgtgctctccgccggttgttagccgtccccgcagtggcacgtcgctcgaccgaggtatcacgaggccctc-ttgggctcctgtcgtctcctcc------gcagaagtcgggacggatcgtcgctggtgaggcgcgccgcggtgtcgcacgccccacgcgtggaca-cccgaacgcgtcgctccgcaagcggcggcgggcccgtcggaggctgaaggctggcggcgagtaggtcggtcacccacccgaccc-gtcttgaaacacggaccaaggagtctaacatgtgcgcgagtcaatgggtcttgaacaggcccaggggcgcaatgaaagcaaaggtc-gtcgtcacgtcgaccgagtcgggatccccggtttttt---------gccggggcgcaccgacgacccgtcctatccggctcgccggttgggcggagtgtgagcgtacacgttgggacccgaaagatggtgaactatgcccggacaggacgaggccagaggaaactctggtggaggtccgcagcggttctgacgtgcaaatcgatcgtcagatccggg
>Josa_calilegua
nnnnnnnnnnnnnnnnnnnnnnnnnnnnnnnnnnnnnnn-nnnnnggtggactccg-tggtcggaagatt---gtaggacttccccgagcgggggtcgtccggccgggagtcttctgccgtctccgacgcatttgtctctcgtcctaaggacgccgtagccggttgggcagcgaaagcgtgacggcctgagggcggggtaatggcaggtggccggtggggagcgtcttgttcctcgccggttgttagccgtctccgcagtggcacgtcgctcgaccgaggtatcacgaggccctc-ttgggctcccgtcatctcctcc------aatggagtcgggacagatcgtcgctggtggaatacgccgctccgtcgcacgcgtcacgcgtggacg-gtcgaacgtgcggcaccgcatgcgacggcggacccgtcggaggtcggcggctgacggcgagtaggtcggtcacccacccgaccc-gtcttgaaacacggaccaaggagtctaacatgtgcgcgagtcaatgagtcttgaataggctcaggggcgcaatgaaagcaaagttc-gacgtcacgtcgaacgagtcgggatcccctcgttttt---------cggggggcgcaccgacgacccgtcctatccgtcttgacggttgggcggagtgtgagcgtacacgttgggacccgaaagatggtgaactatgcccggacaggacgaggccagaggaaactctggtggaggtccgcagcggttctgacgtgcaaatcgatcgtcagatccggg
>Buckupiella_imperatriz
nnnnnnnnnnnnnnnnnnnnnnnnnnnnnnnnnnnnnnn-nnnnnnnnnnnnnnnn------------------tagggctwccccgagcgggggccgtccggccgcgcggcttctgccgtctccgacgcatttgtctctcgtcccgaggacgccgcagccggtcgggcagcgaaagcgcgacggcctgagggcggagcgatggcaggtggccggtggcgagtctcgtactctccgccggttgttagccggctccgcagtggctcgtcgctcgaccgaggtaccacgaggcccacaatgggctcctgtcgtctcctcc------gaagaagtcgggacagaccgtcgctggtgaggcgcgctgttccgtcgcacgcgtcaagcgtggacg-gacgaacgcgtcgctccgcaggcttcggcgggcccgtaggaggctggtggctggcggcgagtaggtcggtcacccacccgaccc-gtcttgaaacacggaccaaggagtctaacatgtgcgcgagtcaatgggtcttgaataggcccaggggcgcaatgaaagcaaaggtc-ggcttcacgtcgaccgagtcgggatcccccgcatctc---------gtgggggcgcaccgacgacccgtcctatccggctcgccggttgggcggagtgtgagcgtacacgttgggacccgaaagatggtgaactatgcccggacaggacgaggccagaggaaactctggtggaggtccgcagcggttctgacgtgcaaatcgatcgtcagatccggg
>Hatitia_sp_FSC2016
ggtgggccctcgaaatcctgtggcgagaggattcagtct-ggggcggcggacgcgg-tggtcggaaatct---gtaggacttccccgagcgggggtcgtccggccgcgcgtcttctaccgtctccgacgcatttgtctctcgtccgaaggacgccgcagccggtcgggcagcgaaagcgtgacggcctgaaggcggggagatggcaggtggccggtggagagcttcgtgcccttcgccggttgttagccgttcccgcagtggctcgtcgctcgaccgaggtatcacgaggccctc-ttgggctcccgtcgcctcctcc------aatgcagtcgggacagatctccgctggtgggatgcgccgtggcgtcgcacgcaagtagcgtgggcg-gccgaacgcgtcgctccgcaggtggaggcgggcccgtcggaggctggcgg----------------------------cgaccc-gtcttgaaacacggaccaaggagtctaacatgtgcgcgagtcaatgggtcttgaataggcccagaggcgcaatgaaagcaaaggtc-ggcg-gacgtcgaccgagtcgggatccccgtccctaa------cggggcggggcgcaccgacgacccgtcctatccggctcgccggttgggcggagtgtgagcgtacacgttgggacccgaaagatggtgaactatgcccggacaggacgaggccagaggaaactctggtggaggtccgcagcggttctgacgtgcaaatcgatcgtcagatccggg
>Elaver_sp_FSC2016
ggtgggccctcgaaatcctgtggcgagaggattcagtct-gtcgtggaggacgtgc-tggtcgaaaaatc-gagcagggcttccctgaaccggggccgttcggccgtgcgtttcct-ccccgtccgacgcatttgtctctcgtccgaaggacgccgcagccgatcgggcagcgaaagcgcgacggcctgaaggcggggaaccggcaggtggccggtgggcggtctcgtgccgttcgccggttgttagcctttcccgcagtggcacgtcgcccgatcgaggtatcacgaggccctc-atgggctccttccgcctcctccttgtcaaaggtacacgggacagaccgtcgctggcgaggtgcgccgctccgtcgcactccccacgagtggacgtgtcgaacgtgcgtcaccgtatgcgacggcgggcccgtcggaggtcggcggctggcggcgagtaggtcggtcacccacccgaccc-gtcttgaaacacggaccaaggagtctaacatgtgcgcgagtcaatgggtcttgaacaggcccaggggcgcaatgaaagcgaaggtc-ggctccacgtcgaccgagtcgggatccccggttc----------acgccggggcgcaccgacgacccgtcctatccggcatgccggttgggcggagtgcgagcgtacacgttgggacccgaaagatggtgaactatgcccggacaggacgaggccagaggaaactctggtggaggtccgcagcggttctgacgtgcaaatcgatcgtcagatccggg
>Aysha_lagenifera
ggtgggccctcgaaatcctgtggcgagaggattcagtct-ggggcggcggacgcggttggtcggaaaaatcaggtaggacttccccgagcgggggtcgtccggccgcgcgtcttctgccgtctccgacgcatttgtctctcgtccgaaggacgccgcagccggttgggcagcgaaagcgtgacggcctgaaggcggggag-cggcaggtggccgctggagagcttcgcgctcatcggcggttgttagccgttcccgcagtggctcgtcgctcgaccgaggtatcacgaggccctc-ttgggctcccgtcgtctcctcctc---gtaagcagtcgggacagatctccgctggtgagatgcgccgtggcaccgcacgcaagtagcgtgggcg-cccgaacgcgtcgctccgcaggtggaggcgggcccgtcggaggctggcggctggcggcgagtaggtcggtcacccacccgaccc-gtcttgaaacacggaccaaggagtgtaacatgtgcgcgagtcaatgggtcttgaataggcccagaggcgcaatgaaagcaaaggtc-ggcg-gacgtcgaccgagtcgggatccccccttytygtcattgtcggggggggcgcaccgacgacccgtcctatccggctcgccggttgggcggagtgtgagcgtacacgttgggacccgaaagatggtgaactatgcccggacaggacgaggccagaggaaactctggtggaggtccgcagcggttctgacgtgcaaatcgatcgtcagatccggg
>Sanogasta_alticola
nnnnnnnnnnnnnnnnnnnnnnnnnnnnggattcagtctgggggcggcggacgcgg-tggccggaagatt---gcagggattccccgagcggggtccgtccggccgcgcggcttctgccgtctccgacgcatttgtctctcgtccgaaggacgccgcagccggttgggcagcgaaagcgtgacggcctgaaggcggggaaatggcaggtggccggtggcgagccttgtgctcttcgccggttgttagccgtctccgcagtggctcgtcgctcgaccgaggtatcacgaggcccgtcttgggctcctgtcgtctcctcc------aatgcagtcgggacagagtgctgctggtactgcgcgctgtgctgtcgcacgcgtcaagcgtggacg-gccgaccgcgcgggaccgcacgcggcaccgggcccgtcggaggtcgatggctggcggcgagtaggtcggtcacccacccgaccc-gtcttgaaacacggaccaaggagtctaacatgtgcgcgagtcaatgagtcttgaataggctcaggggcgcaatgaaagcaaagttc-ggcgtcacgccgaacgagtcgggatccccgggtc----------aaaccggggcgcaccgacggcccgtcctatccggctcgccggttgggcggagcttgagcgtacacgttgggacccgaaagatggtgaactatgcccggacaggacgaggccagaggaaactctggtggaggtccgcagcggttctgacgtgcaaatcgatcgtcagatccggg
>Otoniela_quadrivittata
nnnnnnnnnnnnnnnnnnnnnnnnnnnnnnnnnnnnnnn-ngggcggcggacgcgg-tggtcggaaatcc--ggcagggcttccccgagcgggggccgtccggccgcgcgtcttccgtcgtctccgacgcatttgtctctcgtccgaaggacgccgcagccggtcgggcagcgaaagcgcgacggcctgaaggcggggtaatggcaggtggccggtggcgagtctcgtgctctccgccggttgttagccgtccccgcagtggcacgtcgctcgaccgaggtatcacgaggccctc-ttgggctcctgtcgtctcctcc------gcagaagtcgggacggatcgtcgctggtgaggcgcgccgcggtgtcgcacgccccacgcgtggaca-cccgaacgcgtcgctccgcaagcggcggcgggcccgtcggaggctgaaggctggcggcgagtaggtcggtcacccacccgaccc-gtcttgaaacacggaccaaggagtctaacatgtgcgcgagtcaatgggtcttgaacaggcccaggggcgcaatgaaagcaaaggtc-gtcgtcacgtcgaccgagtcgggatccccggtcctt-----------ccggggcgcaccgacgacccgtcctatccggctcgccggttgggcggagtgtgagcgtacacgttgggacccgaaagatggtgaactatgcccggacaggacgaggccagaggaaactctggtggaggtccgcagcggttctgacgtgcaaatcgatcgtcagatccggg
>Illocomba_marta_LAM_308_Female
nnnnnnnnnnnnnnnnnnnnnnnnnnnnnnnnnnnnnnn-nnngcggtggacgcgg-tggtcggaagtcg-aggtaggacttccccgagcgggggtcgtccggccgcgcgtcttccaccgtctccgacgcatttgtctctcgtccgaaggacgccgcagccggttgggcagcgaaagcgtgacggcctgaaggcggggagatggcaggtggccggtggagagcttcgtgctccccgccggttgttagccgtccccgcagtggcccgtcgctcgaccgaggtatcacgaggccctt-gtgggctccaatcgtctcctcc------tcagcagtcgggacggatctccgctggtgggacgcgccgtgccaccgcacgcaagtagcgtgggcg-gccgaacgcgtcgctccgcaggtggaggcgggcccgtcggaggctggcggctggcggcgagtaggtcggtcacccacccgaccc-gtcttgaaacacggaccaaggagtctaacatgtgcgcgagtcaatgggtcttgaataggcccagaggcgcaatgaaagcaaaggtc-ggcg-gacgtcgaccgagtcgggatctccgtcttcta-------aaggcggggcgcaccgacgacccgtcctatccggctcgccggttgggcggagtgtgagcgtacacgttgggacccgaaagatggtgaactatgcccggacaggacgaggccagaggaaactctggtggaggtccgcagcggttctgacgtgcaaatcgatcgtcagatccggg
>Illocomba_yotoco_Male_LAM_237
nnnnnnccctcgaaatcctgtggcgagaggattcagtct-ggggctgagggcgccggtggtcggaagatt---gcagggcttccccgagcgggggccgttcggccgcgcgtctctttccgtctaagacgcatttgtctctcgtcctaaggacgccgcagccggttgggcagcgaaagcgtgacggcctgaaggcggagagctggcaggtggccggtggagggttc----tcctctgccggttgttagccgtttccgcagtggctcgtcgctcgaccgaggtaacacgaggccctc-ttgggctcccgtcgtctcctcc------aaagcagtcgggacagatctccgctggtgagaagcgccgtggcgccgcacgcgagacgcgtgggcgacccgaacgcgtcgctccgcaggtggaggcgggcccgtcggaggctgatggctggcggcgagtaggtcggtcacccacccgaccc-gtcttgaaacacggaccaaggagtctaacatgtgcgcgagtcagtgggtcttgaataggcccagaggcgcaatgaaagcaaaggtc-ggcg-gacgtcgaccgagtcgggatccccgcctgtga-------ttggtggggcgcaccgacgacccgtcctatccggctagccggttgggcggagtgtgagcgcacacgttgggacccgaaagatggtgaactatgcccggacaggacgaggccagaggaaactctggtggaggtccgcagcggttctgacgtgcaaatcgatcgtcagatccggg
