# Supplementary material for: Morphological and molecular evidence support a new species of the genus Ilocomba Brescovit, 1997 (Araneae, Anyphaenidae, Anyphaeninae) from the Andes of Colombia
Source: Zookeys. 2026 Apr 22;1278:19–51. doi: 10.3897/zookeys.1278.162601 (PMC13129551; doi:10.3897/zookeys.1278.162601)
Supplement: Supplementary material 2 — Aligned sequences and concatenated dataset used in phylogenetic analyses of Ilocomba yotoco sp. nov. [file zookeys-1278-019_article-162601__-s002.zip › 1_Raw_Aln/coi_aln.fasta]

>Hibana_sp_MCH2003
------------------------------------------------------------
------------------------------------------------------------
------------------------------------------------------------
----------------------------------ggggctccagatatagcttttcctcg
aataaataatttgagattttgattattaccaccatctttatttttattatttatttcttc
tatggctgaaataggagttggagctggttgaactgtatatcctcctttagcatctagagt
tgggcatataggaagagctatagattttgccattttttcattacatttagctggtgcttc
atctattataggggctattaattttatttctacaattattaatatacgttctgttggtat
aggaatggaaaaagttcctttatttgtttgatctgttttaattacggcggttttattatt
attatctttacctgtattagcaggagctattactatgttattaactgatcgaaattttaa
tacttctttttttgatccagcgggtgggggtgatcctattttatttcaacatttattttg
attttttggacatcctgaagtttatattttaattttacctggatttggaattgtatctca
tgttattagttcttctgtaggtaagcgggagccttttggaagtttaggaataatttatgc
tatagttggaattggaggaataggatttgtagtgtgagctcatcatatattttctgtagg
aatagatgtagatacccgagcttattttactgctgctacaataattattgctgtacctac
aggtattaaaatttttagctgaatagctactcttcatggttcttattttaaaataagaac
acctttattatgatgtataggtttcgtatttttatttactcttgggggtattacaggagt
tattttatctaattcttctttagatattattttacatgatacatattatgttgtagctca
ttttcattatgtacttagaataggagctgtatttgctattatggctggatttacttattg
atttcctttattttttggatgtgttttgagagagaaaaaatcagaacttcaattttttat
tatatttgttggagtaaatataactttttttcctcaacattttttgggtttaaatggtat
a
>Anyphaena_californica
------------------------------------------------------------
------------------------------------------------------------
------------------------------------------------------------
---ttttggtaattgattagttcctttaatattaggagctcctgatatagcttttcctcg
aatgaataatttaagtttttgattattaccttcttcattgtttttattatttatttcttc
tatagctgagatgggagtgggagcaggttggacagtctatccacctttatcttctagagt
tggtcatataggaagagctgtggattttgctattttttctttacatttagctggtgcttc
atctattataggggctgttaattttatttctactgtagtaaatatgcgttctgtaggaat
gacttttgaaaaggtacctttgtttgtttggtctgttttaattacagctattttattgtt
attatctcttcctgtattagcaggagctattactatattattaacagatcgaaattttaa
tacttcattttttgatcctgctggaggaggagatcctattttatttcaacatttattttg
attttttggtcatcctgaagtttatattttaatnttaccggga-----------------
------------------------------------------------------------
------------------------------------------------------------
------------------------------------------------------------
------------------------------------------------------------
------------------------------------------------------------
------------------------------------------------------------
------------------------------------------------------------
------------------------------------------------------------
------------------------------------------------------------
-
>Anyphaena_pacifica
aactttatacttaatttttggggcatgatctgctatagttggtactgcaataagagtttt
aattcgtatagaattgggacaatcaggaagatttttaggtgatgatcatttatataatgt
tgttgtcactgctcatgcttttgtaatgattttttttatagtaatacctattttgattgg
tggttttggtaattgattagttcctttaatattaggagctcctgatatagcttttcctcg
aatgaataatttaagtttttgattattaccttcttcattgtttttattatttatttcttc
tatagctgagataggagtgggagcaggttgaacagtttatccacctttatcttctagagt
tggtcatataggaagagctgtggattttgctattttttctttacatttagccggtgcttc
atctattataggggctgttaattttatttctactgtagtaaatatgcgttctgtaggaat
gacttttgaaaaggtacctttgtttgtttggtctgttttaattacagctattttattatt
attatctcttcctgtattagcaggagctattactatattattaacagatcgaaattttaa
tacttcattttttgatcctgctgggggaggagatcctattttatttcaacatttattt--
------------------------------------------------------------
------------------------------------------------------------
------------------------------------------------------------
------------------------------------------------------------
------------------------------------------------------------
------------------------------------------------------------
------------------------------------------------------------
------------------------------------------------------------
------------------------------------------------------------
------------------------------------------------------------
-
>Acanthoceto_acupicta
-actttatatttaatatttggagcttgatctgctatagtaggtactgcaataagagttct
tattcgaatagaattaggtcattcaggtagatttttaggtgatgatcatttatataatgt
tattgttactgctcatgcttttgttataattttttttatagtaataccaattttaattgg
tggttttggtaattgattagttcctttaatattaggagctcctgatatagcatttcctcg
tatgaataatttaagattttgattattacctccttcattattttttttatttatttcttc
tatagttgaaataggtgtaggggcaggatgaacaatttatcctcctcttgcatctagttt
aggacatataggaagagctatagattttgttattttttctttacatttagcaggagcatc
ttctattataggtgctgttaattttatttctactattattaatatacgttcttttggaat
aagaatagataaaatttctttatttgtatggtctgtattaattacagctgtattattgtt
attatctttacctgttttagcaggtgcaattactatattattgacagatcgtaattttaa
tacttctttttttgatcctgcaggaggaggggatcctattttatttcaacatttattt--
------------------------------------------------------------
------------------------------------------------------------
------------------------------------------------------------
------------------------------------------------------------
------------------------------------------------------------
------------------------------------------------------------
------------------------------------------------------------
------------------------------------------------------------
------------------------------------------------------------
------------------------------------------------------------
-
>Anyphaenoides_clavipes
-actttatatttattatttggagtatggtctgctatagttgggactgcaataagagtttt
aattcggatggaattaggtcaatctggaagactgttaggggatgatcatttatataatgt
aattgtaactgctcatgcttttgtgataattttttttatagttataccaattttaattgg
tgggtttggaaattgattagttcctctaatgttaggtgctcctgatatagcatttcctcg
aatgaataatttaagtttttggttattaccaccttctttattattattatttatttcttc
tatagcagaaataggagttggggcggggtgaactgtgtatccccctttatcttctagagt
tggtcatataggtagagctatggattttgctattttttctttacacttagctggtgcttc
ttctattataggtgctattaattttatttctactattttaaatatacgttctgttgggat
gaatatagaaaaggtacctttatttgtgtgatctgttttaattacggctgttttgttatt
attatctttaccagttttagctggggctattacaatattattaactgatcgtaattttaa
tacttctttttttgatcctgctggaggaggggatcctattttatttcaacatttattt--
------------------------------------------------------------
------------------------------------------------------------
------------------------------------------------------------
------------------------------------------------------------
------------------------------------------------------------
------------------------------------------------------------
------------------------------------------------------------
------------------------------------------------------------
------------------------------------------------------------
------------------------------------------------------------
-
>Aysha_proseni
-actttatatttattgtttggagcttgatctgctatagttggtactgctataagtgtttt
aattcgaatagaattgggtcaaccaggaagtttattaggggatgatcatttgtataatgt
tgttgtaactgctcatgcttttgtaataattttttttatagtaataccaattttaattgg
tgggtttggaaattggttagttcctttaatattaggtgctcctgatatagcttttcctcg
tataaataatttaagattttgattgttacctccttctttatttttattatttatttcttc
tatagctgaaataggtgtgggagctggttgaactgtatatcctcctctagctgctagagt
tggtcatataggaagagctatagattttgctattttttctcttcatttggctggtgcttc
ttctattataggtgctattaattttatttctactattattaatatacgttctgtaggaat
aactatggaaaagattactttatttgtatgatctgtttttattactgctattttattatt
gttatctcttcctgtattagcaggagctattactatgttgttaacagatcgtaattttaa
tacttcattttttgacccagctggaggtggggatcctattttatttcaacatttattt--
------------------------------------------------------------
------------------------------------------------------------
------------------------------------------------------------
------------------------------------------------------------
------------------------------------------------------------
------------------------------------------------------------
------------------------------------------------------------
------------------------------------------------------------
------------------------------------------------------------
------------------------------------------------------------
-
>Jessica_osoriana
-actttatatttattgtttggggcttggtctgctatagttggaactgctataagtgtttt
aattcgtatagaattaggtcaatcgggaagattgttaggtgatgatcatttatataatgt
tgtagtaactgctcatgcttttgtaataattttttttatagtaatgcctattttaattgg
aggatttggaaattgattagttcctttaatattaggggctcctgatatagcttttcctcg
tataaataatttaagtttttgattattacccccttctttatttttattatttatttcctc
tatagctgaaataggagtaggggcagggtgaacggtttatcctcctctagcttctagagt
tggtcatataggtagagctatagattttgctattttttctcttcatttggctggagcttc
ttctattataggagctattaattttatttcaactattattaatatgcgttctgtaggaat
aagaatagaaaaagtgtcattatttgtatgatctgtttttattactgctattttattatt
attatctcttcctgttttagcgggagctattactatattattgactgatcgtaattttaa
cacttcattttttgatccagctggaggaggagatcctattttatttcaacatttattt--
------------------------------------------------------------
------------------------------------------------------------
------------------------------------------------------------
------------------------------------------------------------
------------------------------------------------------------
------------------------------------------------------------
------------------------------------------------------------
------------------------------------------------------------
------------------------------------------------------------
------------------------------------------------------------
-
>Otoniela_adisi
-actttatatttattgtttggaacttgatctgctatagtaggaactggaatgagtgtttt
aattcgaatagaattaggtcaatgtgggagattattaggtgatgatcatctatataatgt
agttgttactgcccatgcttttgttataattttttttatagtaataccaattttaattgg
tggttttggaaattgattagtaccattaatactaggagctcctgatatagcttttcctcg
tataaataatttaagattttgattgttacctccttctttaatattattatttatttcttc
tatagctgaaataggtgtaggtgctggttgaactgtatatcctcctttatcttctggagt
tggacatataggaagagctgtagattttgctattttttctttacatttagctggtgcatc
atctattataggagctgttaattttattactactattataaatatacgtttattaggaat
aagattagaaaaggttcctttatttgtatgatctgttttaattactgctattttattatt
attatctcttcctgttttagcaggagctatcactatactattaactgatcgaaattttaa
tacttcattttttgatcctgctggaggaggtgatcctattttatttcaacatttattt--
------------------------------------------------------------
------------------------------------------------------------
------------------------------------------------------------
------------------------------------------------------------
------------------------------------------------------------
------------------------------------------------------------
------------------------------------------------------------
------------------------------------------------------------
------------------------------------------------------------
------------------------------------------------------------
-
>Xiruana_gracilipes
aactttgtatttattgtttggtgcttgatctgctatagttggaactgcaataagtgtatt
gattcgtatagaattaggacaacctggaagacttttaggagatgatcatctatataatgt
tgttgtaactgcacatgcttttgttataattttttttatagtaataccaattttaattgg
tggatttggtaattgattagtgccattgatattgggggctccagatatggcttttcctcg
aataaataatttaagtttttgattattacctccttctttatttttgttatttatttcttc
tatagctgaaatgggagttggggctgggtgaacagtttatcctcctttggcttctagagt
tggacatataggaagagcaatggattttgctattttttctcttcatttggctggtgcttc
ttctattatgggagctattaattttatttctactattattaatatacgttctgttggaat
aacaatagagaaagtttctttatttgtatgatcagtttttattactgctattttattatt
attatctcttccagttttagctggtgctattactatattgttgactgatcgtaattttaa
tacttcgttttttgatccagctggagggggagatcctattttatttcaacatttattttg
attttttggacatcctgaagtttatattttaattttacctggatttggaattgtttctca
tgtgattagttcttcggttggtaaacgagaaccttttggaagattgggtataatttatgc
tatagttggaattggaggaataggatttgttgtatgagctcatcatatattttctgttgg
aatagacgttgatacacgtgcatattttacggctgctactataattattgctgtacctac
tggtattaaggtttttagatgaatagctactcttcatggatcctattttaaaataaatac
tcctttattatgatgtataggatttgtttttttatttactttaggaggtattactggtgt
aattttatctaattcttctttagacattattttacatgatacatattatgtagttg----
------------------------------------------------------------
------------------------------------------------------------
------------------------------------------------------------
-
>Anyphaena_accentuata
--cattatatttaatttttggagcttgagctgctatagtaggaactggaataagagtatt
aattcgtatagagctaggacaatcaggaagatttttaggtgatgatcatatatataatgt
gattgtaactgctcatgcttttgtaataattttttttatagtaatacctattttaattgg
aggttttgggaattgattagttcctttaatattaggagcgcctgatatagcttttcctcg
aataaataatttaagtttttgattattaccttcttctttattattgttatttatttcttc
tatagtagaaataggagtaggagctggatgaacagtttatcctcctttatcatctagagt
tggacatataggaagagctgtagattttgctattttttcattacatttagctggagcttc
ttcaattataggagctgttaattttatttctactgtaatgaatatacgttctgttgggat
atcttttgaaaaggttcctttatttgtatgatctgtattaattactgctattttattatt
attatcacttcctgtattagcaggtgctattactatactattaacagatcgaaattttaa
tacttcattttttgatcctgctggaggtggagatcctattttatttcaacatttattttg
attttttggtcatcctgaagtttatattttaattttacctgggtttggaattgtttctca
tgtaattagatcttcaataggaaagcgtgaaccttttggtagattaggaatgatttatgc
tatagttggaattgggggaataggatttgttgtatgagctcatcatatattttcggtagg
gatagatgttgatactcgagcatattttactgctgctactatgattattgctgttcctac
tggaattaaaatttttaggtgaatagcaactcttcatggttcttattttaaaataaatgc
ttctttattatgatgtattggatttgtatttttatttactttaggaggaattactggagt
ggtattatcaaattcttctttagatattgttttacatgatacttattatgtagttg----
------------------------------------------------------------
------------------------------------------------------------
------------------------------------------------------------
-
>Josa_calilegua
--------------------------gatctgctatagtaggtacagctataagagtatt
gattcgtcttgaattaggacaatctggtagatttttgggtgatgatcatttatataatgt
tattgttactgctcatgcttttgttataattttttttatagttatgccaattcttattgg
tggttttggtaattgattagttcctttaatattaggagctcctgatatagcttttcctcg
tataaataatttaagtttttgattattacctccttctttatttttgttatttatttcatc
tatggctgaaataggagttggagctggttggactgtctatcctcctttatcttctagaat
tggacatataggaagagctatagattttgctattttttctttacatttggctggtgcttc
atctattataggggctattaattttatttctactattattaatatacgatctcatagaat
aactatagaaaaagttcctttatttgtatgatctgttttgattacagctattttattatt
attatctttacctgtattagcaggtgccattactatattattaactgatcgtaattttaa
tacctcattttttgatcctgctggtggtggtgatcctgttttatttcaacatttgttt--
------------------------------------------------------------
------------------------------------------------------------
------------------------------------------------------------
------------------------------------------------------------
------------------------------------------------------------
------------------------------------------------------------
------------------------------------------------------------
------------------------------------------------------------
------------------------------------------------------------
------------------------------------------------------------
-
>Buckupiella_imperatriz
-------------------------------gctataattggaactggaatgagtgttat
aattcgtttagaattaggacagtgtggaagttttttaggagatgatcatctatataacgt
tattgttacagctcatgcttttgttataattttttttatagtaatacctattataattgg
aggatttgggaattgattaattccattaatattaggagctccagatatagcttttcctcg
aataaataatttgagtttttgattattacctccttctttaatattgttattaatttcttc
tatagaagaaataggagtgggagcgggatggacggtatatcctcctctatcttctaatat
tggtcatataggaagagcaatagattttgctattttttctcttcatttagctggagcttc
gtctattataggagcagtaaattttattactactattattaatatacgtttatataatgt
aggaatagagaaagtttctttatttgtgtgatcagtattaattacagctgtgttattatt
attatctcttcctgtattagcaggagctattactatattattaacagatcgtaattttaa
tacttctttttttgatcctgcaggtggaggagatcctattttatttcaacatttattt--
------------------------------------------------------------
------------------------------------------------------------
------------------------------------------------------------
------------------------------------------------------------
------------------------------------------------------------
------------------------------------------------------------
------------------------------------------------------------
------------------------------------------------------------
------------------------------------------------------------
------------------------------------------------------------
-
>Hatitia_sp_FSC2016
-atattatatttattgtttggtgcttgatctgctatagttggtactgctataagtgtatt
gattcgtatagaattaggtcaatcaggaagattgttaggagatgatcatttatataatgt
tgtagtaactgctcatgcatttgtaataattttttttatagtaataccaattttaattgg
aggatttggaaattgattggttcctttaatgttaggggcaccagatatagcttttccccg
tataaataatttaagtttttgattattaccaccttctttatttttattatttatttcttc
tatagctgaaataggagtaggggcggggtgaacagtttatcctcctttggcttctagagt
tggtcatataggaagagctatggattttgcaattttttctcttcatttagcaggtgcttc
ttctattataggtgctattaattttatttctactattattaatatacgatctataggaat
aagtatagagaagatctctttgtttgtatgatctgtttttattactgctattttattatt
attgtctttacctgtattagcaggtgctattactatattattaactgatcgtaattttaa
tacttcattttttgaccctgctggtgggggtgatcctattttatttcaacatctattt--
------------------------------------------------------------
------------------------------------------------------------
------------------------------------------------------------
------------------------------------------------------------
------------------------------------------------------------
------------------------------------------------------------
------------------------------------------------------------
------------------------------------------------------------
------------------------------------------------------------
------------------------------------------------------------
-
>Elaver_sp_FSC2016
-tctttgtatttaatttttggagcttgatcagctatagttggtacagctataagagtaat
aattcgaatagaattaggacaagttggaagttttttaggggatgatcatctttataatgt
tattgtaactgctcatgcttttgttataattttttttatagttatacctattatgattgg
tggatttggaaattgattggtccctttaatgttaggtgctcctgatatagctttccctcg
tataaataatcttagcttttgattattaccaccttctttatttttattatttatttcttc
tatagcggaaatgggagttggtgcaggttgaactgtatatcctcctttagcttctagagt
tggtcatgctggaagagcaatagattttgctattttttctttacatttggctggtgcttc
ttctattataggagctgttaattttatttcaacaattattaatatacgatctgttggaat
aagaatagaaaaggtttctttatttgtatgatctgttttgattactgcagtattattatt
attatcattacctgttttagcaggagcaattacaatattattaactgatcgtaattttaa
tacttcattttttgatcctgctggaggaggggatcctattttatttcaacatttattt--
------------------------------------------------------------
------------------------------------------------------------
------------------------------------------------------------
------------------------------------------------------------
------------------------------------------------------------
------------------------------------------------------------
------------------------------------------------------------
------------------------------------------------------------
------------------------------------------------------------
------------------------------------------------------------
-
>Aysha_lagenifera
tactttgtatttattatttggtgcttgatctgctatagttggaactgctataagagtatt
aattcgtatagaattaggtcaatcagggagtttattaggagatgatcatttatacaatgt
tgttgtgactgctcacgcttttgttataattttttttatagtaatacctatcttaattgg
aggttttggaaattgattagttcctttaatattaggtgcccctgatatggcttttcctcg
tataaataatttaagattttgattattacctccttctttgtttttgttatttatttcttc
tatagctgaaataggtgtaggagcaggttgaactgtttatcctcctttagcttctagagt
tggtcatataggaagagctatagattttgctattttctccctccatttagctggagcttc
ttctattataggggctattaattttatttctactattattaatatacgttcggtaggaat
aactatggaaaggattacactatttgtatgatctgtttttattactgctattttactact
attatctctccctgttttagcgggagctattactatattattgactgatcgtaattttaa
tacttcgttttttgatccagctggagggggggatccaattttatttcaacatttattttg
attttttggtcatcctgaagtgtatattttaattttacctggttttggtattgtttcgca
tgtaattagttcctctgtaggtaaacgtgaaccttttggtagattaggaataatttatgc
tatggtaggcattggtgggataggttttgttgtttgagctcatcatatattttctgttgg
aatagatgttgatacgcgtgcttattttactgctgctactataattattgcggtacctac
tggtattaaagtatttagctgaatagctacttttcatggttcatattttaaaataaatac
acctttactgtgaagtataggttttgtatttctgtttaccttaggaggtattactggtgt
aattctatctaattcttcactagatattattttgcacgatacatattatgtagttg----
------------------------------------------------------------
------------------------------------------------------------
------------------------------------------------------------
-
>Sanogasta_alticola
-----------------ttggagcgtgatctgctatagcaggaactgcaataagagtaat
tattcgaatggaattaggtcattctggaagattgttgggtgatgatcatttatataatgt
tgttgttacggctcatgcttttgttataattttttttatagtaataccaattttgattgg
tggttttggtaattgattagttcctttaatgttaggagcacctgatatagcttttcctcg
aatgaataatttaagattttgattgttacctccatctttattattattatttatttcttc
tatagttgaagtaggagtaggagcaggttgaactgtttatccacctcttgcttctacggt
tggtcattctgggggtgctatagattttgctattttttctttacatttagctggtgcttc
gtctattataggagctgtaaattttatttctactatttttaatatacgttctgttggaat
aactatggaaaaagttccactttttgtttgatctgtattaattactgctattttattatt
gttgtctttaccggtattggctggtgcaattacaatattgttgactgatcgaaattttaa
tacttccttttttgatcctgctggaggaggagatcctattttgtttcaacatttgttt--
------------------------------------------------------------
------------------------------------------------------------
------------------------------------------------------------
------------------------------------------------------------
------------------------------------------------------------
------------------------------------------------------------
------------------------------------------------------------
------------------------------------------------------------
------------------------------------------------------------
------------------------------------------------------------
-
>Otoniela_quadrivittata
-actttatatttattatttggaacttgatctgctatagcaggaactgggataagagtttt
aattcgaatggaattaggacaatgtggtagattattgggtgatgatcatttatataatgt
agttgttactgctcatgcttttgttataattttttttatagtaatacctattttaattgg
aggttttggtaattgattagttccattaatattaggagctcctgatatagcttttcctcg
tataaataatttaagattttgattattacctccttctttaatattattatttatttcttc
tatagctgaaataggtgtaggtgctggttgaactgtatatcctcctttatcttcaggtgt
tggtcatataggaagagctgtagattttgctattttttctttacatttagctggtgcatc
atctattataggagctgttaattttattactactattttaaatatacgtttattaggaat
aagattggaaaaggtacctttatttgtgtgatctgttttaattactgctattttattatt
attatctcttcctgttttagcgggtgctattactatattattaactgatcgaaattttaa
tacttcattttttgatcctgctggaggaggtgatcctattttatttcaacatttattt--
------------------------------------------------------------
------------------------------------------------------------
------------------------------------------------------------
------------------------------------------------------------
------------------------------------------------------------
------------------------------------------------------------
------------------------------------------------------------
------------------------------------------------------------
------------------------------------------------------------
------------------------------------------------------------
-
>Illocomba_marta_Male_LAM_236
------------------------------------------tactgctataagtgtttt
aattcgtatagaattaggacaagtaggaagattattaggggatgatcatttatataatgt
tgtggtaactgctcatgcttttgttataattttttttatagtaatgcctattttaattgg
aggttttggtaattgattagttcctttaatattaggggcaccagatatagcttttcctcg
tataaataatttaagcttttgattattacctccttctttatttttattgtttatttcttc
tatagcagaaataggtgtaggggctgggtgaacagtatatcctcctttagcttctagagt
tggccatataggaagagctatggattttgctattttttcgttacatttagctggagcttc
ttctattataggagctattaattttatttcaactattattaatatacgttcttttggtat
aacaatagaaaagattactttatttgtatggtctgtatttattacagctattttattatt
attatcacttcctgttttagcaggggctattactatattattaacagatcgtaattttaa
tacttcattttttgacccggctggtgggggagatccaattttatttcagcatttatt---
------------------------------------------------------------
------------------------------------------------------------
------------------------------------------------------------
------------------------------------------------------------
------------------------------------------------------------
------------------------------------------------------------
------------------------------------------------------------
------------------------------------------------------------
------------------------------------------------------------
------------------------------------------------------------
-
>Illocomba_marta_LAM_308_Female
---------------------------------tatagttggtactgctataagtgtttt
aattcgtatagaattaggacaagtaggaagattattaggggatgatcatttatataatgt
tgtggtaactgctcatgcttttgttataattttttttatagtaatgcctattttaattgg
aggttttggtaattgattagttcctttaatattaggggcaccagatatagcttttcctcg
tataaataatttaagcttttgattattacctccttctttatttttattatttatttcttc
tatagcagaaataggtgtaggggctgggtgaacagtatatcctcctttagcttctagagt
tggtcatataggaagagctatggattttgctattttttcgttacatttagctggagcttc
ttctattataggagctattaattttatttcaactattattaatatacgttcttttggtat
aacaatagaaaagattactttatttgtatgatctgtatttattacagctattttattatt
attatcacttcctgttttagcaggggctattactatattattaacagatcgtaattttaa
cacttcattttttgacccggctggtgggggagatccaattttatttcaacatttatt---
------------------------------------------------------------
------------------------------------------------------------
------------------------------------------------------------
------------------------------------------------------------
------------------------------------------------------------
------------------------------------------------------------
------------------------------------------------------------
------------------------------------------------------------
------------------------------------------------------------
------------------------------------------------------------
-
>Illocomba_marta_LAM_309_Male
----------------------------------------------gctatcagtgtttt
aaaacgtatagaattaggacaagtaggaagattattaggggatgatcatttatataatgt
tgtggtaactgctcatgcttttgttataattttttttatagtaatgcctattttaattgg
aggttttggtaattgattagttcctttaatattaggggcaccagatatagcttttcctcg
tataaataatttaagcttttgattattacctccttctttatttttattatttatttcttc
tatagcagaaataggtgtaggggctgggtgaacagtatatcctcctttagcttctagagt
tggtcatataggaagagctatggattttgctattttttcgttacatttagctggagcttc
ttctattataggagctattaattttatttcaactattattaatatacgttcttttggtat
aacaatagaaaagattactttatttgtatgatctgtatttattacagctattttattatt
attatcgcttcctgttttagcaggggctattactatattattaacagatcgtaattttaa
cacttcattttttgatccggctggtgggggagatccaattttatttcaacatttatt---
------------------------------------------------------------
------------------------------------------------------------
------------------------------------------------------------
------------------------------------------------------------
------------------------------------------------------------
------------------------------------------------------------
------------------------------------------------------------
------------------------------------------------------------
------------------------------------------------------------
------------------------------------------------------------
-
>Illocomba_yotoco_Male_LAM_237
------------------------------------------------------------
-----------------------------------------------atttatataatgt
tgtggtaactgcacatgcttttgttataattttttttatagtaataccaattttgattgg
aggttttggaaattggttggtacctttaatattaggggcaccggatatggcttttcctcg
tataaataatcttagattttgattattacctccttctttgtttttattatttatttcttc
tatagcggaaataggtgtaggggctggatggacagtatatcctcctttggcttctagagt
tggtcatataggaagtgctatagattttgctattttttctttacatttagctggtgcttc
ttctattataggggctattaattttatttctactattattaatatacgttctttaggaat
gagaatggaaaaggttactttatttgtatgatctgtttttattacggctattttattatt
attatcgcttcctgttttagcgggtgctattactatattattaacggatcgtaattttaa
tacttcattttttgatccagcaggtggaggagatcctattttatttcaacatttatt---
------------------------------------------------------------
------------------------------------------------------------
------------------------------------------------------------
------------------------------------------------------------
------------------------------------------------------------
------------------------------------------------------------
------------------------------------------------------------
------------------------------------------------------------
------------------------------------------------------------
------------------------------------------------------------
-
