# Supplementary material for: Morphological and molecular evidence support a new species of the genus Ilocomba Brescovit, 1997 (Araneae, Anyphaenidae, Anyphaeninae) from the Andes of Colombia
Source: Zookeys. 2026 Apr 22;1278:19–51. doi: 10.3897/zookeys.1278.162601 (PMC13129551; doi:10.3897/zookeys.1278.162601)
Supplement: Supplementary material 2 — Aligned sequences and concatenated dataset used in phylogenetic analyses of Ilocomba yotoco sp. nov. [file zookeys-1278-019_article-162601__-s002.zip › 1_Raw_Aln/coi_aln_pru.fasta]

>Hibana_sp_MCH2003
---------------------------------------------------------------------------------------------------------------------------------------------------------------------------------------------------------------------ggggctccagatatagcttttcctcgaataaataatttgagattttgattattaccaccatctttatttttattatttatttcttctatggctgaaataggagttggagctggttgaactgtatatcctcctttagcatctagagttgggcatataggaagagctatagattttgccattttttcattacatttagctggtgcttcatctattataggggctattaattttatttctacaattattaatatacgttctgttggtataggaatggaaaaagttcctttatttgtttgatctgttttaattacggcggttttattattattatctttacctgtattagcaggagctattactatgttattaactgatcgaaattttaatacttctttttttgatccagcgggtgggggtgatcctattttatttcaacatttatttt
>Anyphaena_californica
--------------------------------------------------------------------------------------------------------------------------------------------------------------------------------------ttttggtaattgattagttcctttaatattaggagctcctgatatagcttttcctcgaatgaataatttaagtttttgattattaccttcttcattgtttttattatttatttcttctatagctgagatgggagtgggagcaggttggacagtctatccacctttatcttctagagttggtcatataggaagagctgtggattttgctattttttctttacatttagctggtgcttcatctattataggggctgttaattttatttctactgtagtaaatatgcgttctgtaggaatgacttttgaaaaggtacctttgtttgtttggtctgttttaattacagctattttattgttattatctcttcctgtattagcaggagctattactatattattaacagatcgaaattttaatacttcattttttgatcctgctggaggaggagatcctattttatttcaacatttatttt
>Anyphaena_pacifica
actttatacttaatttttggggcatgatctgctatagttggtactgcaataagagttttaattcgtatagaattgggacaatcaggaagatttttaggtgatgatcatttatataatgttgttgtcactgctcatgcttttgtaatgattttttttatagtaatacctattttgattggtggttttggtaattgattagttcctttaatattaggagctcctgatatagcttttcctcgaatgaataatttaagtttttgattattaccttcttcattgtttttattatttatttcttctatagctgagataggagtgggagcaggttgaacagtttatccacctttatcttctagagttggtcatataggaagagctgtggattttgctattttttctttacatttagccggtgcttcatctattataggggctgttaattttatttctactgtagtaaatatgcgttctgtaggaatgacttttgaaaaggtacctttgtttgtttggtctgttttaattacagctattttattattattatctcttcctgtattagcaggagctattactatattattaacagatcgaaattttaatacttcattttttgatcctgctgggggaggagatcctattttatttcaacatttattt-
>Acanthoceto_acupicta
actttatatttaatatttggagcttgatctgctatagtaggtactgcaataagagttcttattcgaatagaattaggtcattcaggtagatttttaggtgatgatcatttatataatgttattgttactgctcatgcttttgttataattttttttatagtaataccaattttaattggtggttttggtaattgattagttcctttaatattaggagctcctgatatagcatttcctcgtatgaataatttaagattttgattattacctccttcattattttttttatttatttcttctatagttgaaataggtgtaggggcaggatgaacaatttatcctcctcttgcatctagtttaggacatataggaagagctatagattttgttattttttctttacatttagcaggagcatcttctattataggtgctgttaattttatttctactattattaatatacgttcttttggaataagaatagataaaatttctttatttgtatggtctgtattaattacagctgtattattgttattatctttacctgttttagcaggtgcaattactatattattgacagatcgtaattttaatacttctttttttgatcctgcaggaggaggggatcctattttatttcaacatttattt-
>Anyphaenoides_clavipes
actttatatttattatttggagtatggtctgctatagttgggactgcaataagagttttaattcggatggaattaggtcaatctggaagactgttaggggatgatcatttatataatgtaattgtaactgctcatgcttttgtgataattttttttatagttataccaattttaattggtgggtttggaaattgattagttcctctaatgttaggtgctcctgatatagcatttcctcgaatgaataatttaagtttttggttattaccaccttctttattattattatttatttcttctatagcagaaataggagttggggcggggtgaactgtgtatccccctttatcttctagagttggtcatataggtagagctatggattttgctattttttctttacacttagctggtgcttcttctattataggtgctattaattttatttctactattttaaatatacgttctgttgggatgaatatagaaaaggtacctttatttgtgtgatctgttttaattacggctgttttgttattattatctttaccagttttagctggggctattacaatattattaactgatcgtaattttaatacttctttttttgatcctgctggaggaggggatcctattttatttcaacatttattt-
>Aysha_proseni
actttatatttattgtttggagcttgatctgctatagttggtactgctataagtgttttaattcgaatagaattgggtcaaccaggaagtttattaggggatgatcatttgtataatgttgttgtaactgctcatgcttttgtaataattttttttatagtaataccaattttaattggtgggtttggaaattggttagttcctttaatattaggtgctcctgatatagcttttcctcgtataaataatttaagattttgattgttacctccttctttatttttattatttatttcttctatagctgaaataggtgtgggagctggttgaactgtatatcctcctctagctgctagagttggtcatataggaagagctatagattttgctattttttctcttcatttggctggtgcttcttctattataggtgctattaattttatttctactattattaatatacgttctgtaggaataactatggaaaagattactttatttgtatgatctgtttttattactgctattttattattgttatctcttcctgtattagcaggagctattactatgttgttaacagatcgtaattttaatacttcattttttgacccagctggaggtggggatcctattttatttcaacatttattt-
>Jessica_osoriana
actttatatttattgtttggggcttggtctgctatagttggaactgctataagtgttttaattcgtatagaattaggtcaatcgggaagattgttaggtgatgatcatttatataatgttgtagtaactgctcatgcttttgtaataattttttttatagtaatgcctattttaattggaggatttggaaattgattagttcctttaatattaggggctcctgatatagcttttcctcgtataaataatttaagtttttgattattacccccttctttatttttattatttatttcctctatagctgaaataggagtaggggcagggtgaacggtttatcctcctctagcttctagagttggtcatataggtagagctatagattttgctattttttctcttcatttggctggagcttcttctattataggagctattaattttatttcaactattattaatatgcgttctgtaggaataagaatagaaaaagtgtcattatttgtatgatctgtttttattactgctattttattattattatctcttcctgttttagcgggagctattactatattattgactgatcgtaattttaacacttcattttttgatccagctggaggaggagatcctattttatttcaacatttattt-
>Otoniela_adisi
actttatatttattgtttggaacttgatctgctatagtaggaactggaatgagtgttttaattcgaatagaattaggtcaatgtgggagattattaggtgatgatcatctatataatgtagttgttactgcccatgcttttgttataattttttttatagtaataccaattttaattggtggttttggaaattgattagtaccattaatactaggagctcctgatatagcttttcctcgtataaataatttaagattttgattgttacctccttctttaatattattatttatttcttctatagctgaaataggtgtaggtgctggttgaactgtatatcctcctttatcttctggagttggacatataggaagagctgtagattttgctattttttctttacatttagctggtgcatcatctattataggagctgttaattttattactactattataaatatacgtttattaggaataagattagaaaaggttcctttatttgtatgatctgttttaattactgctattttattattattatctcttcctgttttagcaggagctatcactatactattaactgatcgaaattttaatacttcattttttgatcctgctggaggaggtgatcctattttatttcaacatttattt-
>Xiruana_gracilipes
actttgtatttattgtttggtgcttgatctgctatagttggaactgcaataagtgtattgattcgtatagaattaggacaacctggaagacttttaggagatgatcatctatataatgttgttgtaactgcacatgcttttgttataattttttttatagtaataccaattttaattggtggatttggtaattgattagtgccattgatattgggggctccagatatggcttttcctcgaataaataatttaagtttttgattattacctccttctttatttttgttatttatttcttctatagctgaaatgggagttggggctgggtgaacagtttatcctcctttggcttctagagttggacatataggaagagcaatggattttgctattttttctcttcatttggctggtgcttcttctattatgggagctattaattttatttctactattattaatatacgttctgttggaataacaatagagaaagtttctttatttgtatgatcagtttttattactgctattttattattattatctcttccagttttagctggtgctattactatattgttgactgatcgtaattttaatacttcgttttttgatccagctggagggggagatcctattttatttcaacatttatttt
>Anyphaena_accentuata
-cattatatttaatttttggagcttgagctgctatagtaggaactggaataagagtattaattcgtatagagctaggacaatcaggaagatttttaggtgatgatcatatatataatgtgattgtaactgctcatgcttttgtaataattttttttatagtaatacctattttaattggaggttttgggaattgattagttcctttaatattaggagcgcctgatatagcttttcctcgaataaataatttaagtttttgattattaccttcttctttattattgttatttatttcttctatagtagaaataggagtaggagctggatgaacagtttatcctcctttatcatctagagttggacatataggaagagctgtagattttgctattttttcattacatttagctggagcttcttcaattataggagctgttaattttatttctactgtaatgaatatacgttctgttgggatatcttttgaaaaggttcctttatttgtatgatctgtattaattactgctattttattattattatcacttcctgtattagcaggtgctattactatactattaacagatcgaaattttaatacttcattttttgatcctgctggaggtggagatcctattttatttcaacatttatttt
>Josa_calilegua
-------------------------gatctgctatagtaggtacagctataagagtattgattcgtcttgaattaggacaatctggtagatttttgggtgatgatcatttatataatgttattgttactgctcatgcttttgttataattttttttatagttatgccaattcttattggtggttttggtaattgattagttcctttaatattaggagctcctgatatagcttttcctcgtataaataatttaagtttttgattattacctccttctttatttttgttatttatttcatctatggctgaaataggagttggagctggttggactgtctatcctcctttatcttctagaattggacatataggaagagctatagattttgctattttttctttacatttggctggtgcttcatctattataggggctattaattttatttctactattattaatatacgatctcatagaataactatagaaaaagttcctttatttgtatgatctgttttgattacagctattttattattattatctttacctgtattagcaggtgccattactatattattaactgatcgtaattttaatacctcattttttgatcctgctggtggtggtgatcctgttttatttcaacatttgttt-
>Buckupiella_imperatriz
------------------------------gctataattggaactggaatgagtgttataattcgtttagaattaggacagtgtggaagttttttaggagatgatcatctatataacgttattgttacagctcatgcttttgttataattttttttatagtaatacctattataattggaggatttgggaattgattaattccattaatattaggagctccagatatagcttttcctcgaataaataatttgagtttttgattattacctccttctttaatattgttattaatttcttctatagaagaaataggagtgggagcgggatggacggtatatcctcctctatcttctaatattggtcatataggaagagcaatagattttgctattttttctcttcatttagctggagcttcgtctattataggagcagtaaattttattactactattattaatatacgtttatataatgtaggaatagagaaagtttctttatttgtgtgatcagtattaattacagctgtgttattattattatctcttcctgtattagcaggagctattactatattattaacagatcgtaattttaatacttctttttttgatcctgcaggtggaggagatcctattttatttcaacatttattt-
>Hatitia_sp_FSC2016
atattatatttattgtttggtgcttgatctgctatagttggtactgctataagtgtattgattcgtatagaattaggtcaatcaggaagattgttaggagatgatcatttatataatgttgtagtaactgctcatgcatttgtaataattttttttatagtaataccaattttaattggaggatttggaaattgattggttcctttaatgttaggggcaccagatatagcttttccccgtataaataatttaagtttttgattattaccaccttctttatttttattatttatttcttctatagctgaaataggagtaggggcggggtgaacagtttatcctcctttggcttctagagttggtcatataggaagagctatggattttgcaattttttctcttcatttagcaggtgcttcttctattataggtgctattaattttatttctactattattaatatacgatctataggaataagtatagagaagatctctttgtttgtatgatctgtttttattactgctattttattattattgtctttacctgtattagcaggtgctattactatattattaactgatcgtaattttaatacttcattttttgaccctgctggtgggggtgatcctattttatttcaacatctattt-
>Elaver_sp_FSC2016
tctttgtatttaatttttggagcttgatcagctatagttggtacagctataagagtaataattcgaatagaattaggacaagttggaagttttttaggggatgatcatctttataatgttattgtaactgctcatgcttttgttataattttttttatagttatacctattatgattggtggatttggaaattgattggtccctttaatgttaggtgctcctgatatagctttccctcgtataaataatcttagcttttgattattaccaccttctttatttttattatttatttcttctatagcggaaatgggagttggtgcaggttgaactgtatatcctcctttagcttctagagttggtcatgctggaagagcaatagattttgctattttttctttacatttggctggtgcttcttctattataggagctgttaattttatttcaacaattattaatatacgatctgttggaataagaatagaaaaggtttctttatttgtatgatctgttttgattactgcagtattattattattatcattacctgttttagcaggagcaattacaatattattaactgatcgtaattttaatacttcattttttgatcctgctggaggaggggatcctattttatttcaacatttattt-
>Aysha_lagenifera
actttgtatttattatttggtgcttgatctgctatagttggaactgctataagagtattaattcgtatagaattaggtcaatcagggagtttattaggagatgatcatttatacaatgttgttgtgactgctcacgcttttgttataattttttttatagtaatacctatcttaattggaggttttggaaattgattagttcctttaatattaggtgcccctgatatggcttttcctcgtataaataatttaagattttgattattacctccttctttgtttttgttatttatttcttctatagctgaaataggtgtaggagcaggttgaactgtttatcctcctttagcttctagagttggtcatataggaagagctatagattttgctattttctccctccatttagctggagcttcttctattataggggctattaattttatttctactattattaatatacgttcggtaggaataactatggaaaggattacactatttgtatgatctgtttttattactgctattttactactattatctctccctgttttagcgggagctattactatattattgactgatcgtaattttaatacttcgttttttgatccagctggagggggggatccaattttatttcaacatttatttt
>Sanogasta_alticola
----------------ttggagcgtgatctgctatagcaggaactgcaataagagtaattattcgaatggaattaggtcattctggaagattgttgggtgatgatcatttatataatgttgttgttacggctcatgcttttgttataattttttttatagtaataccaattttgattggtggttttggtaattgattagttcctttaatgttaggagcacctgatatagcttttcctcgaatgaataatttaagattttgattgttacctccatctttattattattatttatttcttctatagttgaagtaggagtaggagcaggttgaactgtttatccacctcttgcttctacggttggtcattctgggggtgctatagattttgctattttttctttacatttagctggtgcttcgtctattataggagctgtaaattttatttctactatttttaatatacgttctgttggaataactatggaaaaagttccactttttgtttgatctgtattaattactgctattttattattgttgtctttaccggtattggctggtgcaattacaatattgttgactgatcgaaattttaatacttccttttttgatcctgctggaggaggagatcctattttgtttcaacatttgttt-
>Otoniela_quadrivittata
actttatatttattatttggaacttgatctgctatagcaggaactgggataagagttttaattcgaatggaattaggacaatgtggtagattattgggtgatgatcatttatataatgtagttgttactgctcatgcttttgttataattttttttatagtaatacctattttaattggaggttttggtaattgattagttccattaatattaggagctcctgatatagcttttcctcgtataaataatttaagattttgattattacctccttctttaatattattatttatttcttctatagctgaaataggtgtaggtgctggttgaactgtatatcctcctttatcttcaggtgttggtcatataggaagagctgtagattttgctattttttctttacatttagctggtgcatcatctattataggagctgttaattttattactactattttaaatatacgtttattaggaataagattggaaaaggtacctttatttgtgtgatctgttttaattactgctattttattattattatctcttcctgttttagcgggtgctattactatattattaactgatcgaaattttaatacttcattttttgatcctgctggaggaggtgatcctattttatttcaacatttattt-
>Illocomba_marta_Male_LAM_236
-----------------------------------------tactgctataagtgttttaattcgtatagaattaggacaagtaggaagattattaggggatgatcatttatataatgttgtggtaactgctcatgcttttgttataattttttttatagtaatgcctattttaattggaggttttggtaattgattagttcctttaatattaggggcaccagatatagcttttcctcgtataaataatttaagcttttgattattacctccttctttatttttattgtttatttcttctatagcagaaataggtgtaggggctgggtgaacagtatatcctcctttagcttctagagttggccatataggaagagctatggattttgctattttttcgttacatttagctggagcttcttctattataggagctattaattttatttcaactattattaatatacgttcttttggtataacaatagaaaagattactttatttgtatggtctgtatttattacagctattttattattattatcacttcctgttttagcaggggctattactatattattaacagatcgtaattttaatacttcattttttgacccggctggtgggggagatccaattttatttcagcatttatt--
>Illocomba_marta_LAM_308_Female
--------------------------------tatagttggtactgctataagtgttttaattcgtatagaattaggacaagtaggaagattattaggggatgatcatttatataatgttgtggtaactgctcatgcttttgttataattttttttatagtaatgcctattttaattggaggttttggtaattgattagttcctttaatattaggggcaccagatatagcttttcctcgtataaataatttaagcttttgattattacctccttctttatttttattatttatttcttctatagcagaaataggtgtaggggctgggtgaacagtatatcctcctttagcttctagagttggtcatataggaagagctatggattttgctattttttcgttacatttagctggagcttcttctattataggagctattaattttatttcaactattattaatatacgttcttttggtataacaatagaaaagattactttatttgtatgatctgtatttattacagctattttattattattatcacttcctgttttagcaggggctattactatattattaacagatcgtaattttaacacttcattttttgacccggctggtgggggagatccaattttatttcaacatttatt--
>Illocomba_marta_LAM_309_Male
---------------------------------------------gctatcagtgttttaaaacgtatagaattaggacaagtaggaagattattaggggatgatcatttatataatgttgtggtaactgctcatgcttttgttataattttttttatagtaatgcctattttaattggaggttttggtaattgattagttcctttaatattaggggcaccagatatagcttttcctcgtataaataatttaagcttttgattattacctccttctttatttttattatttatttcttctatagcagaaataggtgtaggggctgggtgaacagtatatcctcctttagcttctagagttggtcatataggaagagctatggattttgctattttttcgttacatttagctggagcttcttctattataggagctattaattttatttcaactattattaatatacgttcttttggtataacaatagaaaagattactttatttgtatgatctgtatttattacagctattttattattattatcgcttcctgttttagcaggggctattactatattattaacagatcgtaattttaacacttcattttttgatccggctggtgggggagatccaattttatttcaacatttatt--
>Illocomba_yotoco_Male_LAM_237
----------------------------------------------------------------------------------------------------------atttatataatgttgtggtaactgcacatgcttttgttataattttttttatagtaataccaattttgattggaggttttggaaattggttggtacctttaatattaggggcaccggatatggcttttcctcgtataaataatcttagattttgattattacctccttctttgtttttattatttatttcttctatagcggaaataggtgtaggggctggatggacagtatatcctcctttggcttctagagttggtcatataggaagtgctatagattttgctattttttctttacatttagctggtgcttcttctattataggggctattaattttatttctactattattaatatacgttctttaggaatgagaatggaaaaggttactttatttgtatgatctgtttttattacggctattttattattattatcgcttcctgttttagcgggtgctattactatattattaacggatcgtaattttaatacttcattttttgatccagcaggtggaggagatcctattttatttcaacatttatt--
