# Supplementary material for: Morphological and molecular evidence support a new species of the genus Ilocomba Brescovit, 1997 (Araneae, Anyphaenidae, Anyphaeninae) from the Andes of Colombia
Source: Zookeys. 2026 Apr 22;1278:19–51. doi: 10.3897/zookeys.1278.162601 (PMC13129551; doi:10.3897/zookeys.1278.162601)
Supplement: Supplementary material 2 — Aligned sequences and concatenated dataset used in phylogenetic analyses of Ilocomba yotoco sp. nov. [file zookeys-1278-019_article-162601__-s002.zip › 1_Raw_Aln/coi_aln_pru_mod.fasta]

>Hibana_sp_MCH2003
nnnnnnnnnnnnnnnnnnnnnnnnnnnnnnnnnnnnnnnnnnnnnnnnnnnnnnnnnnnnnnnnnnnnnnnnnnnnnnnnnnnnnnnnnnnnnnnnnnnnnnnnnnnnnnnnnnnnnnnnnnnnnnnnnnnnnnnnnnnnnnnnnnnnnnnnnnnnnnnnnnnnnnnnnnnnnnnnnnnnnnnnnnnnnnnnnnnnnnnnnnnnnnnnnnnnnggggctccagatatagcttttcctcgaataaataatttgagattttgattattaccaccatctttatttttattatttatttcttctatggctgaaataggagttggagctggttgaactgtatatcctcctttagcatctagagttgggcatataggaagagctatagattttgccattttttcattacatttagctggtgcttcatctattataggggctattaattttatttctacaattattaatatacgttctgttggtataggaatggaaaaagttcctttatttgtttgatctgttttaattacggcggttttattattattatctttacctgtattagcaggagctattactatgttattaactgatcgaaattttaatacttctttttttgatccagcgggtgggggtgatcctattttatttcaacatttatttt
>Anyphaena_californica
nnnnnnnnnnnnnnnnnnnnnnnnnnnnnnnnnnnnnnnnnnnnnnnnnnnnnnnnnnnnnnnnnnnnnnnnnnnnnnnnnnnnnnnnnnnnnnnnnnnnnnnnnnnnnnnnnnnnnnnnnnnnnnnnnnnnnnnnnnnnnnnnnnnnnnnnnnnnnnnnnnnnnnnnnnnnnnnnnnnnnnttttggtaattgattagttcctttaatattaggagctcctgatatagcttttcctcgaatgaataatttaagtttttgattattaccttcttcattgtttttattatttatttcttctatagctgagatgggagtgggagcaggttggacagtctatccacctttatcttctagagttggtcatataggaagagctgtggattttgctattttttctttacatttagctggtgcttcatctattataggggctgttaattttatttctactgtagtaaatatgcgttctgtaggaatgacttttgaaaaggtacctttgtttgtttggtctgttttaattacagctattttattgttattatctcttcctgtattagcaggagctattactatattattaacagatcgaaattttaatacttcattttttgatcctgctggaggaggagatcctattttatttcaacatttatttt
>Anyphaena_pacifica
actttatacttaatttttggggcatgatctgctatagttggtactgcaataagagttttaattcgtatagaattgggacaatcaggaagatttttaggtgatgatcatttatataatgttgttgtcactgctcatgcttttgtaatgattttttttatagtaatacctattttgattggtggttttggtaattgattagttcctttaatattaggagctcctgatatagcttttcctcgaatgaataatttaagtttttgattattaccttcttcattgtttttattatttatttcttctatagctgagataggagtgggagcaggttgaacagtttatccacctttatcttctagagttggtcatataggaagagctgtggattttgctattttttctttacatttagccggtgcttcatctattataggggctgttaattttatttctactgtagtaaatatgcgttctgtaggaatgacttttgaaaaggtacctttgtttgtttggtctgttttaattacagctattttattattattatctcttcctgtattagcaggagctattactatattattaacagatcgaaattttaatacttcattttttgatcctgctgggggaggagatcctattttatttcaacatttatttn
>Acanthoceto_acupicta
actttatatttaatatttggagcttgatctgctatagtaggtactgcaataagagttcttattcgaatagaattaggtcattcaggtagatttttaggtgatgatcatttatataatgttattgttactgctcatgcttttgttataattttttttatagtaataccaattttaattggtggttttggtaattgattagttcctttaatattaggagctcctgatatagcatttcctcgtatgaataatttaagattttgattattacctccttcattattttttttatttatttcttctatagttgaaataggtgtaggggcaggatgaacaatttatcctcctcttgcatctagtttaggacatataggaagagctatagattttgttattttttctttacatttagcaggagcatcttctattataggtgctgttaattttatttctactattattaatatacgttcttttggaataagaatagataaaatttctttatttgtatggtctgtattaattacagctgtattattgttattatctttacctgttttagcaggtgcaattactatattattgacagatcgtaattttaatacttctttttttgatcctgcaggaggaggggatcctattttatttcaacatttatttn
>Anyphaenoides_clavipes
actttatatttattatttggagtatggtctgctatagttgggactgcaataagagttttaattcggatggaattaggtcaatctggaagactgttaggggatgatcatttatataatgtaattgtaactgctcatgcttttgtgataattttttttatagttataccaattttaattggtgggtttggaaattgattagttcctctaatgttaggtgctcctgatatagcatttcctcgaatgaataatttaagtttttggttattaccaccttctttattattattatttatttcttctatagcagaaataggagttggggcggggtgaactgtgtatccccctttatcttctagagttggtcatataggtagagctatggattttgctattttttctttacacttagctggtgcttcttctattataggtgctattaattttatttctactattttaaatatacgttctgttgggatgaatatagaaaaggtacctttatttgtgtgatctgttttaattacggctgttttgttattattatctttaccagttttagctggggctattacaatattattaactgatcgtaattttaatacttctttttttgatcctgctggaggaggggatcctattttatttcaacatttatttn
>Aysha_proseni
actttatatttattgtttggagcttgatctgctatagttggtactgctataagtgttttaattcgaatagaattgggtcaaccaggaagtttattaggggatgatcatttgtataatgttgttgtaactgctcatgcttttgtaataattttttttatagtaataccaattttaattggtgggtttggaaattggttagttcctttaatattaggtgctcctgatatagcttttcctcgtataaataatttaagattttgattgttacctccttctttatttttattatttatttcttctatagctgaaataggtgtgggagctggttgaactgtatatcctcctctagctgctagagttggtcatataggaagagctatagattttgctattttttctcttcatttggctggtgcttcttctattataggtgctattaattttatttctactattattaatatacgttctgtaggaataactatggaaaagattactttatttgtatgatctgtttttattactgctattttattattgttatctcttcctgtattagcaggagctattactatgttgttaacagatcgtaattttaatacttcattttttgacccagctggaggtggggatcctattttatttcaacatttatttn
>Jessica_osoriana
actttatatttattgtttggggcttggtctgctatagttggaactgctataagtgttttaattcgtatagaattaggtcaatcgggaagattgttaggtgatgatcatttatataatgttgtagtaactgctcatgcttttgtaataattttttttatagtaatgcctattttaattggaggatttggaaattgattagttcctttaatattaggggctcctgatatagcttttcctcgtataaataatttaagtttttgattattacccccttctttatttttattatttatttcctctatagctgaaataggagtaggggcagggtgaacggtttatcctcctctagcttctagagttggtcatataggtagagctatagattttgctattttttctcttcatttggctggagcttcttctattataggagctattaattttatttcaactattattaatatgcgttctgtaggaataagaatagaaaaagtgtcattatttgtatgatctgtttttattactgctattttattattattatctcttcctgttttagcgggagctattactatattattgactgatcgtaattttaacacttcattttttgatccagctggaggaggagatcctattttatttcaacatttatttn
>Otoniela_adisi
actttatatttattgtttggaacttgatctgctatagtaggaactggaatgagtgttttaattcgaatagaattaggtcaatgtgggagattattaggtgatgatcatctatataatgtagttgttactgcccatgcttttgttataattttttttatagtaataccaattttaattggtggttttggaaattgattagtaccattaatactaggagctcctgatatagcttttcctcgtataaataatttaagattttgattgttacctccttctttaatattattatttatttcttctatagctgaaataggtgtaggtgctggttgaactgtatatcctcctttatcttctggagttggacatataggaagagctgtagattttgctattttttctttacatttagctggtgcatcatctattataggagctgttaattttattactactattataaatatacgtttattaggaataagattagaaaaggttcctttatttgtatgatctgttttaattactgctattttattattattatctcttcctgttttagcaggagctatcactatactattaactgatcgaaattttaatacttcattttttgatcctgctggaggaggtgatcctattttatttcaacatttatttn
>Xiruana_gracilipes
actttgtatttattgtttggtgcttgatctgctatagttggaactgcaataagtgtattgattcgtatagaattaggacaacctggaagacttttaggagatgatcatctatataatgttgttgtaactgcacatgcttttgttataattttttttatagtaataccaattttaattggtggatttggtaattgattagtgccattgatattgggggctccagatatggcttttcctcgaataaataatttaagtttttgattattacctccttctttatttttgttatttatttcttctatagctgaaatgggagttggggctgggtgaacagtttatcctcctttggcttctagagttggacatataggaagagcaatggattttgctattttttctcttcatttggctggtgcttcttctattatgggagctattaattttatttctactattattaatatacgttctgttggaataacaatagagaaagtttctttatttgtatgatcagtttttattactgctattttattattattatctcttccagttttagctggtgctattactatattgttgactgatcgtaattttaatacttcgttttttgatccagctggagggggagatcctattttatttcaacatttatttt
>Anyphaena_accentuata
ncattatatttaatttttggagcttgagctgctatagtaggaactggaataagagtattaattcgtatagagctaggacaatcaggaagatttttaggtgatgatcatatatataatgtgattgtaactgctcatgcttttgtaataattttttttatagtaatacctattttaattggaggttttgggaattgattagttcctttaatattaggagcgcctgatatagcttttcctcgaataaataatttaagtttttgattattaccttcttctttattattgttatttatttcttctatagtagaaataggagtaggagctggatgaacagtttatcctcctttatcatctagagttggacatataggaagagctgtagattttgctattttttcattacatttagctggagcttcttcaattataggagctgttaattttatttctactgtaatgaatatacgttctgttgggatatcttttgaaaaggttcctttatttgtatgatctgtattaattactgctattttattattattatcacttcctgtattagcaggtgctattactatactattaacagatcgaaattttaatacttcattttttgatcctgctggaggtggagatcctattttatttcaacatttatttt
>Josa_calilegua
nnnnnnnnnnnnnnnnnnnnnnnnngatctgctatagtaggtacagctataagagtattgattcgtcttgaattaggacaatctggtagatttttgggtgatgatcatttatataatgttattgttactgctcatgcttttgttataattttttttatagttatgccaattcttattggtggttttggtaattgattagttcctttaatattaggagctcctgatatagcttttcctcgtataaataatttaagtttttgattattacctccttctttatttttgttatttatttcatctatggctgaaataggagttggagctggttggactgtctatcctcctttatcttctagaattggacatataggaagagctatagattttgctattttttctttacatttggctggtgcttcatctattataggggctattaattttatttctactattattaatatacgatctcatagaataactatagaaaaagttcctttatttgtatgatctgttttgattacagctattttattattattatctttacctgtattagcaggtgccattactatattattaactgatcgtaattttaatacctcattttttgatcctgctggtggtggtgatcctgttttatttcaacatttgtttn
>Buckupiella_imperatriz
nnnnnnnnnnnnnnnnnnnnnnnnnnnnnngctataattggaactggaatgagtgttataattcgtttagaattaggacagtgtggaagttttttaggagatgatcatctatataacgttattgttacagctcatgcttttgttataattttttttatagtaatacctattataattggaggatttgggaattgattaattccattaatattaggagctccagatatagcttttcctcgaataaataatttgagtttttgattattacctccttctttaatattgttattaatttcttctatagaagaaataggagtgggagcgggatggacggtatatcctcctctatcttctaatattggtcatataggaagagcaatagattttgctattttttctcttcatttagctggagcttcgtctattataggagcagtaaattttattactactattattaatatacgtttatataatgtaggaatagagaaagtttctttatttgtgtgatcagtattaattacagctgtgttattattattatctcttcctgtattagcaggagctattactatattattaacagatcgtaattttaatacttctttttttgatcctgcaggtggaggagatcctattttatttcaacatttatttn
>Hatitia_sp_FSC2016
atattatatttattgtttggtgcttgatctgctatagttggtactgctataagtgtattgattcgtatagaattaggtcaatcaggaagattgttaggagatgatcatttatataatgttgtagtaactgctcatgcatttgtaataattttttttatagtaataccaattttaattggaggatttggaaattgattggttcctttaatgttaggggcaccagatatagcttttccccgtataaataatttaagtttttgattattaccaccttctttatttttattatttatttcttctatagctgaaataggagtaggggcggggtgaacagtttatcctcctttggcttctagagttggtcatataggaagagctatggattttgcaattttttctcttcatttagcaggtgcttcttctattataggtgctattaattttatttctactattattaatatacgatctataggaataagtatagagaagatctctttgtttgtatgatctgtttttattactgctattttattattattgtctttacctgtattagcaggtgctattactatattattaactgatcgtaattttaatacttcattttttgaccctgctggtgggggtgatcctattttatttcaacatctatttn
>Elaver_sp_FSC2016
tctttgtatttaatttttggagcttgatcagctatagttggtacagctataagagtaataattcgaatagaattaggacaagttggaagttttttaggggatgatcatctttataatgttattgtaactgctcatgcttttgttataattttttttatagttatacctattatgattggtggatttggaaattgattggtccctttaatgttaggtgctcctgatatagctttccctcgtataaataatcttagcttttgattattaccaccttctttatttttattatttatttcttctatagcggaaatgggagttggtgcaggttgaactgtatatcctcctttagcttctagagttggtcatgctggaagagcaatagattttgctattttttctttacatttggctggtgcttcttctattataggagctgttaattttatttcaacaattattaatatacgatctgttggaataagaatagaaaaggtttctttatttgtatgatctgttttgattactgcagtattattattattatcattacctgttttagcaggagcaattacaatattattaactgatcgtaattttaatacttcattttttgatcctgctggaggaggggatcctattttatttcaacatttatttn
>Aysha_lagenifera
actttgtatttattatttggtgcttgatctgctatagttggaactgctataagagtattaattcgtatagaattaggtcaatcagggagtttattaggagatgatcatttatacaatgttgttgtgactgctcacgcttttgttataattttttttatagtaatacctatcttaattggaggttttggaaattgattagttcctttaatattaggtgcccctgatatggcttttcctcgtataaataatttaagattttgattattacctccttctttgtttttgttatttatttcttctatagctgaaataggtgtaggagcaggttgaactgtttatcctcctttagcttctagagttggtcatataggaagagctatagattttgctattttctccctccatttagctggagcttcttctattataggggctattaattttatttctactattattaatatacgttcggtaggaataactatggaaaggattacactatttgtatgatctgtttttattactgctattttactactattatctctccctgttttagcgggagctattactatattattgactgatcgtaattttaatacttcgttttttgatccagctggagggggggatccaattttatttcaacatttatttt
>Sanogasta_alticola
nnnnnnnnnnnnnnnnttggagcgtgatctgctatagcaggaactgcaataagagtaattattcgaatggaattaggtcattctggaagattgttgggtgatgatcatttatataatgttgttgttacggctcatgcttttgttataattttttttatagtaataccaattttgattggtggttttggtaattgattagttcctttaatgttaggagcacctgatatagcttttcctcgaatgaataatttaagattttgattgttacctccatctttattattattatttatttcttctatagttgaagtaggagtaggagcaggttgaactgtttatccacctcttgcttctacggttggtcattctgggggtgctatagattttgctattttttctttacatttagctggtgcttcgtctattataggagctgtaaattttatttctactatttttaatatacgttctgttggaataactatggaaaaagttccactttttgtttgatctgtattaattactgctattttattattgttgtctttaccggtattggctggtgcaattacaatattgttgactgatcgaaattttaatacttccttttttgatcctgctggaggaggagatcctattttgtttcaacatttgtttn
>Otoniela_quadrivittata
actttatatttattatttggaacttgatctgctatagcaggaactgggataagagttttaattcgaatggaattaggacaatgtggtagattattgggtgatgatcatttatataatgtagttgttactgctcatgcttttgttataattttttttatagtaatacctattttaattggaggttttggtaattgattagttccattaatattaggagctcctgatatagcttttcctcgtataaataatttaagattttgattattacctccttctttaatattattatttatttcttctatagctgaaataggtgtaggtgctggttgaactgtatatcctcctttatcttcaggtgttggtcatataggaagagctgtagattttgctattttttctttacatttagctggtgcatcatctattataggagctgttaattttattactactattttaaatatacgtttattaggaataagattggaaaaggtacctttatttgtgtgatctgttttaattactgctattttattattattatctcttcctgttttagcgggtgctattactatattattaactgatcgaaattttaatacttcattttttgatcctgctggaggaggtgatcctattttatttcaacatttatttn
>Illocomba_marta_Male_LAM_236
nnnnnnnnnnnnnnnnnnnnnnnnnnnnnnnnnnnnnnnnntactgctataagtgttttaattcgtatagaattaggacaagtaggaagattattaggggatgatcatttatataatgttgtggtaactgctcatgcttttgttataattttttttatagtaatgcctattttaattggaggttttggtaattgattagttcctttaatattaggggcaccagatatagcttttcctcgtataaataatttaagcttttgattattacctccttctttatttttattgtttatttcttctatagcagaaataggtgtaggggctgggtgaacagtatatcctcctttagcttctagagttggccatataggaagagctatggattttgctattttttcgttacatttagctggagcttcttctattataggagctattaattttatttcaactattattaatatacgttcttttggtataacaatagaaaagattactttatttgtatggtctgtatttattacagctattttattattattatcacttcctgttttagcaggggctattactatattattaacagatcgtaattttaatacttcattttttgacccggctggtgggggagatccaattttatttcagcatttattnn
>Illocomba_marta_LAM_308_Female
nnnnnnnnnnnnnnnnnnnnnnnnnnnnnnnntatagttggtactgctataagtgttttaattcgtatagaattaggacaagtaggaagattattaggggatgatcatttatataatgttgtggtaactgctcatgcttttgttataattttttttatagtaatgcctattttaattggaggttttggtaattgattagttcctttaatattaggggcaccagatatagcttttcctcgtataaataatttaagcttttgattattacctccttctttatttttattatttatttcttctatagcagaaataggtgtaggggctgggtgaacagtatatcctcctttagcttctagagttggtcatataggaagagctatggattttgctattttttcgttacatttagctggagcttcttctattataggagctattaattttatttcaactattattaatatacgttcttttggtataacaatagaaaagattactttatttgtatgatctgtatttattacagctattttattattattatcacttcctgttttagcaggggctattactatattattaacagatcgtaattttaacacttcattttttgacccggctggtgggggagatccaattttatttcaacatttattnn
>Illocomba_marta_LAM_309_Male
nnnnnnnnnnnnnnnnnnnnnnnnnnnnnnnnnnnnnnnnnnnnngctatcagtgttttaaaacgtatagaattaggacaagtaggaagattattaggggatgatcatttatataatgttgtggtaactgctcatgcttttgttataattttttttatagtaatgcctattttaattggaggttttggtaattgattagttcctttaatattaggggcaccagatatagcttttcctcgtataaataatttaagcttttgattattacctccttctttatttttattatttatttcttctatagcagaaataggtgtaggggctgggtgaacagtatatcctcctttagcttctagagttggtcatataggaagagctatggattttgctattttttcgttacatttagctggagcttcttctattataggagctattaattttatttcaactattattaatatacgttcttttggtataacaatagaaaagattactttatttgtatgatctgtatttattacagctattttattattattatcgcttcctgttttagcaggggctattactatattattaacagatcgtaattttaacacttcattttttgatccggctggtgggggagatccaattttatttcaacatttattnn
>Illocomba_yotoco_Male_LAM_237
nnnnnnnnnnnnnnnnnnnnnnnnnnnnnnnnnnnnnnnnnnnnnnnnnnnnnnnnnnnnnnnnnnnnnnnnnnnnnnnnnnnnnnnnnnnnnnnnnnnnnnnnnnatttatataatgttgtggtaactgcacatgcttttgttataattttttttatagtaataccaattttgattggaggttttggaaattggttggtacctttaatattaggggcaccggatatggcttttcctcgtataaataatcttagattttgattattacctccttctttgtttttattatttatttcttctatagcggaaataggtgtaggggctggatggacagtatatcctcctttggcttctagagttggtcatataggaagtgctatagattttgctattttttctttacatttagctggtgcttcttctattataggggctattaattttatttctactattattaatatacgttctttaggaatgagaatggaaaaggttactttatttgtatgatctgtttttattacggctattttattattattatcgcttcctgttttagcgggtgctattactatattattaacggatcgtaattttaatacttcattttttgatccagcaggtggaggagatcctattttatttcaacatttattnn
