# Supplementary material for: Morphological and molecular evidence support a new species of the genus Ilocomba Brescovit, 1997 (Araneae, Anyphaenidae, Anyphaeninae) from the Andes of Colombia
Source: Zookeys. 2026 Apr 22;1278:19–51. doi: 10.3897/zookeys.1278.162601 (PMC13129551; doi:10.3897/zookeys.1278.162601)
Supplement: Supplementary material 2 — Aligned sequences and concatenated dataset used in phylogenetic analyses of Ilocomba yotoco sp. nov. [file zookeys-1278-019_article-162601__-s002.zip › 1_Raw_Aln/h3_aln.fasta]

>Anyphaena_californica
ccaagcagacggctcgtaaaagtaccgggggcaaggcccccaggaaacaactcgccacca
aagccgctcgtaagagcgctcccgccaccggcggtgtgaaaaagcctcatcgttacaggc
ctggtaccgtagctctccgagagatccgtcgttatcagaaatccaccgaacttctgatcc
gtaaattgcccttccagcgcttggtccgtgaaatcgctcaggacttcaagaccgatctcc
gattccagagctctgccgtcatggctctccaagaggccagcgaagcttacctcgtcggtt
tgttcgaagacaccaacttgtgcgctatccacgccaagcgtgtcaccat-------
>Anyphaena_pacifica
---------------gtaaaagtaccgggggcaaggcccccaggaaacaactcgccacca
aggccgctcgtaagagcgctcccgccaccggcggcgtgaagaagcctcatcgttacaggc
ccggtaccgtagctctccgtgagatccgtcgttatcagaaatccaccgaacttctgatcc
gtaaattgcccttccagcgcttggtgmgagaaatcgcccaggacttcaagaccgatctcc
gattccagagctctgccgttatggctctccaggaggccagcgaagcttacctcgtcggtt
tgttcgaagacaccaacttgtgcgctatccacgccaagcgt---------------
>Acanthoceto_acupicta
-----------gctcgaaagagtactggaggcaaggcccccagaaaacaactcgccacga
aggccgctcgtaagagcgctcctgcaaccggaggcgttaagaaacctcatcgatacaggc
ccggtactgtagctcttcgtgagatccgtcgttatcagaaatctaccgaacttctgatcc
gtaaattgcccttccaacgtttggttagagaaattgctcaggatttcaagactgatctcc
gatttcagagctccgccgtaatggctctccaagaggccagcgaagcttatcttgtcggtt
tgtttgaagacaccaacttgtgcgccatccacgccaag------------------
>Anyphaenoides_clavipes
-----------gctcgtaaaagtactggaggcaaagcccccaggaaacaactggccacca
aagccgctcgtaagagcgcacccgccaccggaggtgtgaagaagcctcatcgttacaggc
ctggtaccgtcgctctcagagagatccgtcgttatcagaaatctaccgaactgttgatcc
gcaaactgcccttccaacgtttggtgagagaaatcgcacaggatttcaaaaccgatctcc
gattccagagctctgccgttatggctctccaagaagccagcgaagcttacttggtcggtt
tgtttgaagatactaacttgtgcgccatccacgccaag------------------
>Aysha_proseni
-----------gcccgtaagagtactggaggcaaggcccccaggaaacaactcgccacca
aggccgctcgtaagagcgctcccgccaccggcggagttaagaagccacatcgttataggc
caggaactgttgcactccgagagatccgtcgttatcagaagtccaccgaacttttgatcc
gcaaattgcccttccaacgtttggtcagagaaatcgctcaggatttcaaaaccgatctcc
gcttccagagttccgccgtcatggctctccaagaggccagcgaagcttaccttgtaggat
tgtttgaagacactaacttgtgcgctatccatgccaaa------------------
>Jessica_osoriana
-----------gcacgtaaaagtactggaggcaaggcccccaggaaacaacttgccacca
aagctgctcgtaagagcgctcccgccaccggaggtgttaagaagcctcatcgttacaggc
ctggaactgtcgctctccgagagatccgtcgttatcagaaatcaaccgaacttttgatcc
gcaaattgcccttccaacgtttggtcagagaaatcgcccaggatttcaaaaccgatctcc
gattccagagttcagccgtcatggctctccaagaggctagtgaagcttaccttgtcggtt
tgtttgaagataccaacttgtgcgctatccatgccaag------------------
>Xiruana_gracilipes
-------------tcgtaaaagtactggaggcaaagcccccaggaaacaactagccacca
aagccgctcgaaagagcgctcccgccaccggaggagttaagaagcctcatcgatacaggc
ctggaactgtcgctctccgagagatccgtcgttatcagaaatccactgagcttttgatcc
gcaaattgcccttccaacgtttggtcagagaaatcgctcaggatttcaaaaccgatctcc
gattccagagttccgccgttatggctctccaagaggctagcgaagcttaccttgtcggtt
tgtttgaagatactaacttgtgcgccatccatgccaag------------------
>Anyphaena_accentuata
--------------cgaaaatccactgggggcaaggccccaaggaaacagcttgccacca
aggcagctcgtaagagcgctccagccaccgggggtgtaaagaaacctcatcgttacaggc
ccggaactgtagctcttcgtgagatccgtcgttaccagaaatctaccgaacttctgatcc
gtaaattgcccttccaacggttagtcagagaaatcgctcaggacttcaagaccgatctcc
gattccagagctctgccgttatggctcttcaagaggccagcgaagcttaccttgtcggtt
tgtttgaggacactaacttgtgcgctatccacgccaag------------------
>Josa_calilegua
---------------------------------------------agcagcttgccacca
aagctgctcgtaagagtgcccctgcaaccggtggcgtaaaaaagccccatcgttacaggc
ccggtactgtagctcttcgtgagatccgtcgttatcagaaatctaccgaacttctgatcc
gtaaattgcccttccaacgtttggtaagagaaatcgcccaggatttcaagactgatctcc
gtttccagagctccgccgtcatggctctccaagaggccagcgaagcttatctggtcggtt
tattcgaagatacaaacttgtgcgccatccacgccaagcgtgtcaccatyatgccc
>Buckupiella_imperatriz
-------------------------------------------------acttgctacca
aggccgctcgtaagagcgctcccgccaccggtggcgtgaaaaaacctcacagatacaggc
ctggcactgtggctctccgtgagatccgtcgttatcagaaatccaccgagcttctgatcc
gtaaattgcccttccagcgtttagtccgtgaaattgctcaggactttaaaactgatcttc
gattccagagctccgccgtcatggctctccaggaggcaagcgaagcttacctcgttggtt
tgtttgaagacaccaacttgtgcgccattcacgctaagcgtgtcaccatcatgc--
>Hatitia_sp_FSC2016
--------------cgtaaaagtactggaggtaaagctcccaggaagcaactggccacca
aagcagctcgtaagagcgctcccgccaccggcggagttaagaaaccccatcgttacaggc
ctggaactgtagctctccgtgagatccgtcgttatcagaaatccaccgaacttctgatcc
gcaaattgccctttcaacgtttggtcagagaaatcgctcaggatttcaaaaccgatctcc
gtttccagagttctgccgtcatggctctacaggaggctagcgaagcttaccttgtcggtt
tgtttgaagataccaacttgtgcgcgatccgc------------------------
>Elaver_sp_FSC2016
--------------cgaaagagtaccggaggcaaagcccccaggaaacaactggccacca
aagccgcccgtaagagcgcacccgccaccggtggcgttaagaaacctcatcgttacagac
ctggtaccgtcgctctccgagagatccgtcgttaccaaaagtccaccgagcttctcatcc
gcaagttgcccttccaacgtttggtcagggagatcgctcaggactttaaaaccgatcttc
gtttccagagctccgccgttatggctctccaagaggccagcgaagcttatttggtaggtc
tgttcgaagatacaaacctgtgcgctattcgc------------------------
>Aysha_lagenifera
--------------cgtaagagtactggaggcaaggcccccaggaaacaactcgctacca
aagccgctcgtaagagcgctcccgccaccggaggcgttaagaaacctcatcgttacaggc
caggaactgtcgcactccgagagatccgtcgttatcagaaatctaccgagcttttgatcc
gcaaattgcccttccaacgtttggtcagagaaatcgctcaggatttcaaaaccgatctcc
gcttccagagctccgccgtcatggctctccaagaggcaagcgaggcttaccttgtcggtt
tgtttgaagatactaacttgtgcgctatccgc------------------------
>Sanogasta_alticola
----------------------------------------------agcactggcnacca
aagccgctcgtaagagtgctcccgcaaccggtggcgttaagaaaccccatcgttacaggc
ccggaactgtagctctccgagagatccgtcgttaccagaagtctactgaactcctgatcc
ggaaattgcctttccaacgtttggtaagggaaattgcacaggacttcaagactgatctcc
gatttcagagctcagccgtcatggctctccaagaggcyagcgaagcttatcttgtcggtt
tattcgaagacacaaacttgtgcgctatccacgccaag------------------
>Illocomba_marta_LAM_309_Male
------------------------------------------------------------
aggctgctcgtaagagcgctcccgctaccggtggagttaagaagcctcatcgttacgggc
ctggcactgtcgctctccgagaaatccgtcgttatcagaaatctaccgaacttttgatcc
gaaaattgcccttccaacgtttggtcagagaaatcgctcaggatttcaaaaccgatctcc
gattccagagctccgctgtcatggctctccaagaggctagcgaagcttaccttgtcggtt
tgtttgaagatactaacttgtgcgcgattcatgctaagc-----------------
>Illocomba_marta_LAM_308_Female
------------------------------------------------------------
aggctgctcgtaagagcgctcctgctaccggtggagttaagaagcctcatcgttacaggc
ctggcacagtcgctctccgagaaatccgtcgttatcagaaatctaccgaacttttgatcc
gaaaattgcccttccaacgtttggtcagagaaatcgctcaggatttcaaaaccgatctcc
gattccagagctccgctgtcatggctctccaagaggctagcgaagcttaccttgtcggtt
tgtttgaagatactaacttgtgcgcgattcatgctaagc-----------------
