# Supplementary material for: Morphological and molecular evidence support a new species of the genus Ilocomba Brescovit, 1997 (Araneae, Anyphaenidae, Anyphaeninae) from the Andes of Colombia
Source: Zookeys. 2026 Apr 22;1278:19–51. doi: 10.3897/zookeys.1278.162601 (PMC13129551; doi:10.3897/zookeys.1278.162601)
Supplement: Supplementary material 2 — Aligned sequences and concatenated dataset used in phylogenetic analyses of Ilocomba yotoco sp. nov. [file zookeys-1278-019_article-162601__-s002.zip › 1_Raw_Aln/h3_aln_pru_mod.fasta]

>Anyphaena_californica
cgtaaaagtaccgggggcaaggcccccaggaaacaactcgccaccaaagccgctcgtaagagcgctcccgccaccggcggtgtgaaaaagcctcatcgttacaggcctggtaccgtagctctccgagagatccgtcgttatcagaaatccaccgaacttctgatccgtaaattgcccttccagcgcttggtccgtgaaatcgctcaggacttcaagaccgatctccgattccagagctctgccgtcatggctctccaagaggccagcgaagcttacctcgtcggtttgttcgaagacaccaacttgtgcgctatccacgccaagc
>Anyphaena_pacifica
ngtaaaagtaccgggggcaaggcccccaggaaacaactcgccaccaaggccgctcgtaagagcgctcccgccaccggcggcgtgaagaagcctcatcgttacaggcccggtaccgtagctctccgtgagatccgtcgttatcagaaatccaccgaacttctgatccgtaaattgcccttccagcgcttggtgmgagaaatcgcccaggacttcaagaccgatctccgattccagagctctgccgttatggctctccaggaggccagcgaagcttacctcgtcggtttgttcgaagacaccaacttgtgcgctatccacgccaagc
>Acanthoceto_acupicta
cgaaagagtactggaggcaaggcccccagaaaacaactcgccacgaaggccgctcgtaagagcgctcctgcaaccggaggcgttaagaaacctcatcgatacaggcccggtactgtagctcttcgtgagatccgtcgttatcagaaatctaccgaacttctgatccgtaaattgcccttccaacgtttggttagagaaattgctcaggatttcaagactgatctccgatttcagagctccgccgtaatggctctccaagaggccagcgaagcttatcttgtcggtttgtttgaagacaccaacttgtgcgccatccacgccaagn
>Anyphaenoides_clavipes
cgtaaaagtactggaggcaaagcccccaggaaacaactggccaccaaagccgctcgtaagagcgcacccgccaccggaggtgtgaagaagcctcatcgttacaggcctggtaccgtcgctctcagagagatccgtcgttatcagaaatctaccgaactgttgatccgcaaactgcccttccaacgtttggtgagagaaatcgcacaggatttcaaaaccgatctccgattccagagctctgccgttatggctctccaagaagccagcgaagcttacttggtcggtttgtttgaagatactaacttgtgcgccatccacgccaagn
>Aysha_proseni
cgtaagagtactggaggcaaggcccccaggaaacaactcgccaccaaggccgctcgtaagagcgctcccgccaccggcggagttaagaagccacatcgttataggccaggaactgttgcactccgagagatccgtcgttatcagaagtccaccgaacttttgatccgcaaattgcccttccaacgtttggtcagagaaatcgctcaggatttcaaaaccgatctccgcttccagagttccgccgtcatggctctccaagaggccagcgaagcttaccttgtaggattgtttgaagacactaacttgtgcgctatccatgccaaan
>Jessica_osoriana
cgtaaaagtactggaggcaaggcccccaggaaacaacttgccaccaaagctgctcgtaagagcgctcccgccaccggaggtgttaagaagcctcatcgttacaggcctggaactgtcgctctccgagagatccgtcgttatcagaaatcaaccgaacttttgatccgcaaattgcccttccaacgtttggtcagagaaatcgcccaggatttcaaaaccgatctccgattccagagttcagccgtcatggctctccaagaggctagtgaagcttaccttgtcggtttgtttgaagataccaacttgtgcgctatccatgccaagn
>Xiruana_gracilipes
cgtaaaagtactggaggcaaagcccccaggaaacaactagccaccaaagccgctcgaaagagcgctcccgccaccggaggagttaagaagcctcatcgatacaggcctggaactgtcgctctccgagagatccgtcgttatcagaaatccactgagcttttgatccgcaaattgcccttccaacgtttggtcagagaaatcgctcaggatttcaaaaccgatctccgattccagagttccgccgttatggctctccaagaggctagcgaagcttaccttgtcggtttgtttgaagatactaacttgtgcgccatccatgccaagn
>Anyphaena_accentuata
cgaaaatccactgggggcaaggccccaaggaaacagcttgccaccaaggcagctcgtaagagcgctccagccaccgggggtgtaaagaaacctcatcgttacaggcccggaactgtagctcttcgtgagatccgtcgttaccagaaatctaccgaacttctgatccgtaaattgcccttccaacggttagtcagagaaatcgctcaggacttcaagaccgatctccgattccagagctctgccgttatggctcttcaagaggccagcgaagcttaccttgtcggtttgtttgaggacactaacttgtgcgctatccacgccaagn
>Josa_calilegua
nnnnnnnnnnnnnnnnnnnnnnnnnnnnnnnagcagcttgccaccaaagctgctcgtaagagtgcccctgcaaccggtggcgtaaaaaagccccatcgttacaggcccggtactgtagctcttcgtgagatccgtcgttatcagaaatctaccgaacttctgatccgtaaattgcccttccaacgtttggtaagagaaatcgcccaggatttcaagactgatctccgtttccagagctccgccgtcatggctctccaagaggccagcgaagcttatctggtcggtttattcgaagatacaaacttgtgcgccatccacgccaagc
>Buckupiella_imperatriz
nnnnnnnnnnnnnnnnnnnnnnnnnnnnnnnnnnnacttgctaccaaggccgctcgtaagagcgctcccgccaccggtggcgtgaaaaaacctcacagatacaggcctggcactgtggctctccgtgagatccgtcgttatcagaaatccaccgagcttctgatccgtaaattgcccttccagcgtttagtccgtgaaattgctcaggactttaaaactgatcttcgattccagagctccgccgtcatggctctccaggaggcaagcgaagcttacctcgttggtttgtttgaagacaccaacttgtgcgccattcacgctaagc
>Hatitia_sp_FSC2016
cgtaaaagtactggaggtaaagctcccaggaagcaactggccaccaaagcagctcgtaagagcgctcccgccaccggcggagttaagaaaccccatcgttacaggcctggaactgtagctctccgtgagatccgtcgttatcagaaatccaccgaacttctgatccgcaaattgccctttcaacgtttggtcagagaaatcgctcaggatttcaaaaccgatctccgtttccagagttctgccgtcatggctctacaggaggctagcgaagcttaccttgtcggtttgtttgaagataccaacttgtgcgcgatccgcnnnnnnn
>Elaver_sp_FSC2016
cgaaagagtaccggaggcaaagcccccaggaaacaactggccaccaaagccgcccgtaagagcgcacccgccaccggtggcgttaagaaacctcatcgttacagacctggtaccgtcgctctccgagagatccgtcgttaccaaaagtccaccgagcttctcatccgcaagttgcccttccaacgtttggtcagggagatcgctcaggactttaaaaccgatcttcgtttccagagctccgccgttatggctctccaagaggccagcgaagcttatttggtaggtctgttcgaagatacaaacctgtgcgctattcgcnnnnnnn
>Aysha_lagenifera
cgtaagagtactggaggcaaggcccccaggaaacaactcgctaccaaagccgctcgtaagagcgctcccgccaccggaggcgttaagaaacctcatcgttacaggccaggaactgtcgcactccgagagatccgtcgttatcagaaatctaccgagcttttgatccgcaaattgcccttccaacgtttggtcagagaaatcgctcaggatttcaaaaccgatctccgcttccagagctccgccgtcatggctctccaagaggcaagcgaggcttaccttgtcggtttgtttgaagatactaacttgtgcgctatccgcnnnnnnn
>Sanogasta_alticola
nnnnnnnnnnnnnnnnnnnnnnnnnnnnnnnnagcactggcnaccaaagccgctcgtaagagtgctcccgcaaccggtggcgttaagaaaccccatcgttacaggcccggaactgtagctctccgagagatccgtcgttaccagaagtctactgaactcctgatccggaaattgcctttccaacgtttggtaagggaaattgcacaggacttcaagactgatctccgatttcagagctcagccgtcatggctctccaagaggcyagcgaagcttatcttgtcggtttattcgaagacacaaacttgtgcgctatccacgccaagn
>Illocomba_marta_LAM_309_Male
nnnnnnnnnnnnnnnnnnnnnnnnnnnnnnnnnnnnnnnnnnnnnnaggctgctcgtaagagcgctcccgctaccggtggagttaagaagcctcatcgttacgggcctggcactgtcgctctccgagaaatccgtcgttatcagaaatctaccgaacttttgatccgaaaattgcccttccaacgtttggtcagagaaatcgctcaggatttcaaaaccgatctccgattccagagctccgctgtcatggctctccaagaggctagcgaagcttaccttgtcggtttgtttgaagatactaacttgtgcgcgattcatgctaagc
>Illocomba_marta_LAM_308_Female
nnnnnnnnnnnnnnnnnnnnnnnnnnnnnnnnnnnnnnnnnnnnnnaggctgctcgtaagagcgctcctgctaccggtggagttaagaagcctcatcgttacaggcctggcacagtcgctctccgagaaatccgtcgttatcagaaatctaccgaacttttgatccgaaaattgcccttccaacgtttggtcagagaaatcgctcaggatttcaaaaccgatctccgattccagagctccgctgtcatggctctccaagaggctagcgaagcttaccttgtcggtttgtttgaagatactaacttgtgcgcgattcatgctaagc
