# Supplementary material for: Morphological and molecular evidence support a new species of the genus Ilocomba Brescovit, 1997 (Araneae, Anyphaenidae, Anyphaeninae) from the Andes of Colombia
Source: Zookeys. 2026 Apr 22;1278:19–51. doi: 10.3897/zookeys.1278.162601 (PMC13129551; doi:10.3897/zookeys.1278.162601)
Supplement: Supplementary material 3 — Phylogenetic trees and analysis files from parsimony and likelihood inference of Ilocomba yotoco sp. nov. [file zookeys-1278-019_article-162601__-s003.zip]

Archive with 179 entries (165 files):
- 2_Phylo/
- 2_Phylo/ML/
- 2_Phylo/ML/10_-11581.573762_Best/
- 2_Phylo/ML/10_-11581.573762_Best/concatenated.fas
- 2_Phylo/ML/10_-11581.573762_Best/concatenated.fasZone.Identifier
- 2_Phylo/ML/10_-11581.573762_Best/ml.pdf
- 2_Phylo/ML/10_-11581.573762_Best/partition.nex
- 2_Phylo/ML/10_-11581.573762_Best/partition.nex.best_model.nex
- 2_Phylo/ML/10_-11581.573762_Best/partition.nex.best_scheme
- 2_Phylo/ML/10_-11581.573762_Best/partition.nex.best_scheme.nex
- 2_Phylo/ML/10_-11581.573762_Best/partition.nex.bionj
- 2_Phylo/ML/10_-11581.573762_Best/partition.nex.ckp.gz
- 2_Phylo/ML/10_-11581.573762_Best/partition.nex.contree
- 2_Phylo/ML/10_-11581.573762_Best/partition.nex.iqtree
- 2_Phylo/ML/10_-11581.573762_Best/partition.nex.log
- 2_Phylo/ML/10_-11581.573762_Best/partition.nex.mldist
- 2_Phylo/ML/10_-11581.573762_Best/partition.nex.model.gz
- 2_Phylo/ML/10_-11581.573762_Best/partition.nex.splits.nex
- 2_Phylo/ML/10_-11581.573762_Best/partition.nex.treefile
- 2_Phylo/ML/10_-11581.573762_Best/partition.nexZone.Identifier
- 2_Phylo/ML/1_-11581.575071/
- 2_Phylo/ML/1_-11581.575071/concatenated.fas
- 2_Phylo/ML/1_-11581.575071/concatenated.fasZone.Identifier
- 2_Phylo/ML/1_-11581.575071/partition.nex
- 2_Phylo/ML/1_-11581.575071/partition.nex.best_model.nex
- 2_Phylo/ML/1_-11581.575071/partition.nex.best_scheme
- 2_Phylo/ML/1_-11581.575071/partition.nex.best_scheme.nex
- 2_Phylo/ML/1_-11581.575071/partition.nex.bionj
- 2_Phylo/ML/1_-11581.575071/partition.nex.ckp.gz
- 2_Phylo/ML/1_-11581.575071/partition.nex.contree
- 2_Phylo/ML/1_-11581.575071/partition.nex.iqtree
- 2_Phylo/ML/1_-11581.575071/partition.nex.log
- 2_Phylo/ML/1_-11581.575071/partition.nex.mldist
- 2_Phylo/ML/1_-11581.575071/partition.nex.model.gz
- 2_Phylo/ML/1_-11581.575071/partition.nex.splits.nex
- 2_Phylo/ML/1_-11581.575071/partition.nex.treefile
- 2_Phylo/ML/2_-11581.597100/
- 2_Phylo/ML/2_-11581.597100/concatenated.fas
- 2_Phylo/ML/2_-11581.597100/concatenated.fasZone.Identifier
- 2_Phylo/ML/2_-11581.597100/partition.nex
- 2_Phylo/ML/2_-11581.597100/partition.nex.best_model.nex
- 2_Phylo/ML/2_-11581.597100/partition.nex.best_scheme
- 2_Phylo/ML/2_-11581.597100/partition.nex.best_scheme.nex
- 2_Phylo/ML/2_-11581.597100/partition.nex.bionj
- 2_Phylo/ML/2_-11581.597100/partition.nex.ckp.gz
- 2_Phylo/ML/2_-11581.597100/partition.nex.contree
- 2_Phylo/ML/2_-11581.597100/partition.nex.iqtree
- 2_Phylo/ML/2_-11581.597100/partition.nex.log
- 2_Phylo/ML/2_-11581.597100/partition.nex.mldist
- 2_Phylo/ML/2_-11581.597100/partition.nex.model.gz
- 2_Phylo/ML/2_-11581.597100/partition.nex.splits.nex
- 2_Phylo/ML/2_-11581.597100/partition.nex.treefile
- 2_Phylo/ML/2_-11581.597100/partition.nexZone.Identifier
- 2_Phylo/ML/3_-11581.574914/
- 2_Phylo/ML/3_-11581.574914/concatenated.fas
- 2_Phylo/ML/3_-11581.574914/partition.nex
- 2_Phylo/ML/3_-11581.574914/partition.nex.best_model.nex
- 2_Phylo/ML/3_-11581.574914/partition.nex.best_scheme
- 2_Phylo/ML/3_-11581.574914/partition.nex.best_scheme.nex
- 2_Phylo/ML/3_-11581.574914/partition.nex.bionj
- 2_Phylo/ML/3_-11581.574914/partition.nex.ckp.gz
- 2_Phylo/ML/3_-11581.574914/partition.nex.contree
- 2_Phylo/ML/3_-11581.574914/partition.nex.iqtree
- 2_Phylo/ML/3_-11581.574914/partition.nex.log
- 2_Phylo/ML/3_-11581.574914/partition.nex.mldist
- 2_Phylo/ML/3_-11581.574914/partition.nex.model.gz
- 2_Phylo/ML/3_-11581.574914/partition.nex.splits.nex
- 2_Phylo/ML/3_-11581.574914/partition.nex.treefile
- 2_Phylo/ML/3_-11581.574914/partition.nexZone.Identifier
- 2_Phylo/ML/4_-11581.574911/
- 2_Phylo/ML/4_-11581.574911/concatenated.fas
- 2_Phylo/ML/4_-11581.574911/partition.nex
- 2_Phylo/ML/4_-11581.574911/partition.nex.best_model.nex
- 2_Phylo/ML/4_-11581.574911/partition.nex.best_scheme
- 2_Phylo/ML/4_-11581.574911/partition.nex.best_scheme.nex
- 2_Phylo/ML/4_-11581.574911/partition.nex.bionj
- 2_Phylo/ML/4_-11581.574911/partition.nex.ckp.gz
- 2_Phylo/ML/4_-11581.574911/partition.nex.contree
- 2_Phylo/ML/4_-11581.574911/partition.nex.iqtree
- 2_Phylo/ML/4_-11581.574911/partition.nex.log
- 2_Phylo/ML/4_-11581.574911/partition.nex.mldist
- 2_Phylo/ML/4_-11581.574911/partition.nex.model.gz
- 2_Phylo/ML/4_-11581.574911/partition.nex.splits.nex
- 2_Phylo/ML/4_-11581.574911/partition.nex.treefile
- 2_Phylo/ML/4_-11581.574911/partition.nexZone.Identifier
- 2_Phylo/ML/5_-11581.597069/
- 2_Phylo/ML/5_-11581.597069/concatenated.fas
- 2_Phylo/ML/5_-11581.597069/partition.nex
- 2_Phylo/ML/5_-11581.597069/partition.nex.best_model.nex
- 2_Phylo/ML/5_-11581.597069/partition.nex.best_scheme
- 2_Phylo/ML/5_-11581.597069/partition.nex.best_scheme.nex
- 2_Phylo/ML/5_-11581.597069/partition.nex.bionj
- 2_Phylo/ML/5_-11581.597069/partition.nex.ckp.gz
- 2_Phylo/ML/5_-11581.597069/partition.nex.contree
- 2_Phylo/ML/5_-11581.597069/partition.nex.iqtree
- 2_Phylo/ML/5_-11581.597069/partition.nex.log
- 2_Phylo/ML/5_-11581.597069/partition.nex.mldist
- 2_Phylo/ML/5_-11581.597069/partition.nex.model.gz
- 2_Phylo/ML/5_-11581.597069/partition.nex.splits.nex
- 2_Phylo/ML/5_-11581.597069/partition.nex.treefile
- 2_Phylo/ML/5_-11581.597069/partition.nexZone.Identifier
- 2_Phylo/ML/6_-11581.574910/
- 2_Phylo/ML/6_-11581.574910/concatenated.fas
- 2_Phylo/ML/6_-11581.574910/partition.nex
- 2_Phylo/ML/6_-11581.574910/partition.nex.best_model.nex
- 2_Phylo/ML/6_-11581.574910/partition.nex.best_scheme
- 2_Phylo/ML/6_-11581.574910/partition.nex.best_scheme.nex
- 2_Phylo/ML/6_-11581.574910/partition.nex.bionj
- 2_Phylo/ML/6_-11581.574910/partition.nex.ckp.gz
- 2_Phylo/ML/6_-11581.574910/partition.nex.contree
- 2_Phylo/ML/6_-11581.574910/partition.nex.iqtree
- 2_Phylo/ML/6_-11581.574910/partition.nex.log
- 2_Phylo/ML/6_-11581.574910/partition.nex.mldist
- 2_Phylo/ML/6_-11581.574910/partition.nex.model.gz
- 2_Phylo/ML/6_-11581.574910/partition.nex.splits.nex
- 2_Phylo/ML/6_-11581.574910/partition.nex.treefile
- 2_Phylo/ML/6_-11581.574910/partition.nexZone.Identifier
- 2_Phylo/ML/7_-11581.575709/
- 2_Phylo/ML/7_-11581.575709/concatenated.fas
- 2_Phylo/ML/7_-11581.575709/partition.nex
- 2_Phylo/ML/7_-11581.575709/partition.nex.best_model.nex
- 2_Phylo/ML/7_-11581.575709/partition.nex.best_scheme
- 2_Phylo/ML/7_-11581.575709/partition.nex.best_scheme.nex
- 2_Phylo/ML/7_-11581.575709/partition.nex.bionj
- 2_Phylo/ML/7_-11581.575709/partition.nex.ckp.gz
- 2_Phylo/ML/7_-11581.575709/partition.nex.contree
- 2_Phylo/ML/7_-11581.575709/partition.nex.iqtree
- 2_Phylo/ML/7_-11581.575709/partition.nex.log
- 2_Phylo/ML/7_-11581.575709/partition.nex.mldist
- 2_Phylo/ML/7_-11581.575709/partition.nex.model.gz
- 2_Phylo/ML/7_-11581.575709/partition.nex.splits.nex
- 2_Phylo/ML/7_-11581.575709/partition.nex.treefile
- 2_Phylo/ML/7_-11581.575709/partition.nexZone.Identifier
- 2_Phylo/ML/8_-11581.573795/
- 2_Phylo/ML/8_-11581.573795/concatenated.fas
- 2_Phylo/ML/8_-11581.573795/partition.nex
- 2_Phylo/ML/8_-11581.573795/partition.nex.best_model.nex
- 2_Phylo/ML/8_-11581.573795/partition.nex.best_scheme
- 2_Phylo/ML/8_-11581.573795/partition.nex.best_scheme.nex
- 2_Phylo/ML/8_-11581.573795/partition.nex.bionj
- 2_Phylo/ML/8_-11581.573795/partition.nex.ckp.gz
- 2_Phylo/ML/8_-11581.573795/partition.nex.contree
- 2_Phylo/ML/8_-11581.573795/partition.nex.iqtree
- 2_Phylo/ML/8_-11581.573795/partition.nex.log
- 2_Phylo/ML/8_-11581.573795/partition.nex.mldist
- 2_Phylo/ML/8_-11581.573795/partition.nex.model.gz
- 2_Phylo/ML/8_-11581.573795/partition.nex.splits.nex
- 2_Phylo/ML/8_-11581.573795/partition.nex.treefile
- 2_Phylo/ML/8_-11581.573795/partition.nexZone.Identifier
- 2_Phylo/ML/9_-11581.575035/
- 2_Phylo/ML/9_-11581.575035/concatenated.fas
- 2_Phylo/ML/9_-11581.575035/partition.nex
- 2_Phylo/ML/9_-11581.575035/partition.nex.best_model.nex
- 2_Phylo/ML/9_-11581.575035/partition.nex.best_scheme
- 2_Phylo/ML/9_-11581.575035/partition.nex.best_scheme.nex
- 2_Phylo/ML/9_-11581.575035/partition.nex.bionj
- 2_Phylo/ML/9_-11581.575035/partition.nex.ckp.gz
- 2_Phylo/ML/9_-11581.575035/partition.nex.contree
- 2_Phylo/ML/9_-11581.575035/partition.nex.iqtree
- 2_Phylo/ML/9_-11581.575035/partition.nex.log
- 2_Phylo/ML/9_-11581.575035/partition.nex.mldist
- 2_Phylo/ML/9_-11581.575035/partition.nex.model.gz
- 2_Phylo/ML/9_-11581.575035/partition.nex.splits.nex
- 2_Phylo/ML/9_-11581.575035/partition.nex.treefile
- 2_Phylo/MP/
- 2_Phylo/MP/Boot/
- 2_Phylo/MP/Boot/boot.nwk
- 2_Phylo/MP/Boot/boot.run
- 2_Phylo/MP/Boot/boot.svg
- 2_Phylo/MP/Boot/bootresults.txt
- 2_Phylo/MP/Boot/concat.tnt
- 2_Phylo/MP/Boot/concat.tntZone.Identifier
- 2_Phylo/MP/Boot/EWstrictcon.tre
- 2_Phylo/MP/concat.run
- 2_Phylo/MP/concat.tnt
- 2_Phylo/MP/concat.tre
- 2_Phylo/MP/concat.txt
- 2_Phylo/MP/tnt_ew.nwk
- 2_Phylo/MP/tnt_ew.nwk.pdf
