# Supplementary material for: Morphological and molecular evidence support a new species of the genus Ilocomba Brescovit, 1997 (Araneae, Anyphaenidae, Anyphaeninae) from the Andes of Colombia
Source: Zookeys. 2026 Apr 22;1278:19–51. doi: 10.3897/zookeys.1278.162601 (PMC13129551; doi:10.3897/zookeys.1278.162601)
Supplement: Supplementary material 3 — Phylogenetic trees and analysis files from parsimony and likelihood inference of Ilocomba yotoco sp. nov. [file zookeys-1278-019_article-162601__-s003.zip › 2_Phylo/ML/10_-11581.573762_Best/concatenated.fas]

21 2234
Hibana_sp_MCH2003              ---------------TTAATAGTATAATCTGCTCAATGA---TATTAAATAGCCGCAA----ATATGTGCT-AAGGTAGCATAATCATTTGTCTTTTAATTGGAGACCAGAACAAAAGATTGAACA-TTTTAATTAATTTATCTTAATAA--ATAATTTAAATTATTTTAAATGTAAAAAAACA-TTTATTTAAAAGAAAGACGACAAGACCCTATTGAACTTAACTTTAGTTAAACTGGGGCAGTTAATTAATTAATATTTTAATATAAA-TCAT-AAATA-AATAGACCTATTAAAATTAATTAAATGAACAAGTTACCATAGGGATAACAGCGTAATAATAATTTAAAGACCTAATTTAAATT-AATTTTTGCGACCTCGATGTTGAATTAATAACCTAATTA------------TAACGCAATAGTTAAT----AAAGGAAGTCTGTTCGACTTTTAAAAAATTACA-----------GAAATCCTGTGGCGAGAGGATTCAGTCK-GGGGCAGTGCGCACCG--GTGCGGAAGATC---GTAGGGCTTCCCCGAGCGGGGGCTGTCCGCGCTGGTG-CCGTTGCCGTCTCCGACGCATTTGTCTCTCGTCCGAAGGACGCCGCAGCCGGTCGGGCAGCGAAAGCGTGACGGCCTGAAGGTGGGATGCTGGCAGGTGGCCGGTGGTGAGYCTCGTGCTCTCCGCCGGTTGTTAGCCGGTTCCGCAGTGGCACGTCGCTCGACCGAGGTGTCTCGAGGCCCTT-TTGGGCTCCTGTCGTCTCCTCC------ATAGCCGTCGGGACAGATCGCTGCTGGTGGGAAGCTCC-TGCTGTCGCACGCAAGTCGCGTGGACC-GCGGAACGCGTCGCTCCGCAAGTGGCGGCGGACCCGTCGGAGGCTGACGGCTGGCGGCGAGTAGGTCGGTCACCCACCCGACCC-GTCTTGAAACACGGACCAAGGAGTCTAACATGTGCGCGAGTCAGTGGGTCTTGAACAGGCCCAGGGGCGCAATGAAAGCAAAGGTT-GGCG-GACGTCGACTGAGTCGGGATCCCCGTTGA--------AGTACCTGGGGCGCACCGACGACCCGTCCTATCCGGCTAGCCGGTTGGATGGAGTGTGAGCGCACACGTTGGGACCCGAAAGATGGTGAACTATGCCCGGACAGGATGAGGCCAGAGGAAACTCTGGTGGAGGTCCGCAGCGGTTCTGACGTGCAAATCGATCGTCAGATCCGGG---------------------------------------------------------------------------------------------------------------------------------------------------------------------------------------------------------------------GGGGCTCCAGATATAGCTTTTCCTCGAATAAATAATTTGAGATTTTGATTATTACCACCATCTTTATTTTTATTATTTATTTCTTCTATGGCTGAAATAGGAGTTGGAGCTGGTTGAACTGTATATCCTCCTTTAGCATCTAGAGTTGGGCATATAGGAAGAGCTATAGATTTTGCCATTTTTTCATTACATTTAGCTGGTGCTTCATCTATTATAGGGGCTATTAATTTTATTTCTACAATTATTAATATACGTTCTGTTGGTATAGGAATGGAAAAAGTTCCTTTATTTGTTTGATCTGTTTTAATTACGGCGGTTTTATTATTATTATCTTTACCTGTATTAGCAGGAGCTATTACTATGTTATTAACTGATCGAAATTTTAATACTTCTTTTTTTGATCCAGCGGGTGGGGGTGATCCTATTTTATTTCAACATTTATTTT-------------------------------------------------------------------------------------------------------------------------------------------------------------------------------------------------------------------------------------------------------------------------------------------------------------------------------------
Acanthoceto_acupicta           TTCTATTAGATATTATTAATAGTAAAATCTGCTCAATGA---TATTAAATAGCCGCTA---TTTCTGTGCT-AAGGTAGCATAATAATTTGTCTTTTAATTAAAGACTAGAACAAAAGATTAAACA-TTTTAATTAATATATTTAAATTA-ATAAATTTAATTTATTTTAAATGTAAAAAAACA-TTTATAAAATAGGAAGACGATAAGACCCTATTAAACTTAACTTTAGTTTAACTGGGGCAGTTAATTAATTAATATTTTAATTCATA-TAATTATAAAAATTAGATCCTATAAAA-TAGACATATGATCAAGTTACTATAGGGATAACAGCGTAATATAAATTTAAAGATCTTATTTAAATA-TAAGATTACGACCTCGATGTTGAATTAATAACCTATATT-------------GTTGCAACAAACAATTTATAAAGGAAGTCTGTTCGACTTTAAAAACATTACA----------------------GCGAGAGGATTCAGTCTGGGGGCGGTGGAGGCGA-TGGTCGGAAATCA-AAGTAGGGCTTCCCCGAGCGGGGGCCGTCCGATCGCGCTTCTTCTGCCGTCTCCGACGCATTTGTCTCTCGTCCGAAGGACGCCGCAGCCGGTTGGGCAGCGAAAGCGTGACGGCCTGAAGGCGGGGTAATGGCAGGTGGCCGGTGGCGAACTTCGTGTTCTTCGCCGGTTGTTAGCCGTCTCCGCAGTGGCACGTCGCTCGACCGAGGTATCACGAGGCCCGC-ATGGGCTCCTGTCGTCTCCTCC------TAAGCAGTCGGGACAGAGCGTCGCTGGTGAAACGCGCCGTTCCGCCGCACGCACAAAGCGTGGGCG-GTCGAACGCGCGGCACCGCATGCGGCGCCGGGCCCGTCGGAGGTCGACGGCTGGCGGCGAGTAGGTCGGTCACCCACCCGACCC-GTCTTGAAACACGGACCAAGGAGTCTAACATGTGCGCGAGTCAATGAGTCTTGAACAGGCTCAGGGGCGCAATGAAAGCAAAGTTC-GGCGTCACGTCGAACGAGTCGGGATCCTTCCCTTTCG-------TGGGGGAGGCGCACCGACGACCCGTCCTATCCGGTTCGCCGGTTGGGCGGAGTTTGAGCGTACACGTTGGGACCCGAAAGATGGTGAACTATGCCCGGACAGGACGAGGCCAGAGGAAACTCTGGTGGAGGTCCGCAGCGGTTCTGACGTGCAAATCGATCGTCAGATCCGG-ACTTTATATTTAATATTTGGAGCTTGATCTGCTATAGTAGGTACTGCAATAAGAGTTCTTATTCGAATAGAATTAGGTCATTCAGGTAGATTTTTAGGTGATGATCATTTATATAATGTTATTGTTACTGCTCATGCTTTTGTTATAATTTTTTTTATAGTAATACCAATTTTAATTGGTGGTTTTGGTAATTGATTAGTTCCTTTAATATTAGGAGCTCCTGATATAGCATTTCCTCGTATGAATAATTTAAGATTTTGATTATTACCTCCTTCATTATTTTTTTTATTTATTTCTTCTATAGTTGAAATAGGTGTAGGGGCAGGATGAACAATTTATCCTCCTCTTGCATCTAGTTTAGGACATATAGGAAGAGCTATAGATTTTGTTATTTTTTCTTTACATTTAGCAGGAGCATCTTCTATTATAGGTGCTGTTAATTTTATTTCTACTATTATTAATATACGTTCTTTTGGAATAAGAATAGATAAAATTTCTTTATTTGTATGGTCTGTATTAATTACAGCTGTATTATTGTTATTATCTTTACCTGTTTTAGCAGGTGCAATTACTATATTATTGACAGATCGTAATTTTAATACTTCTTTTTTTGATCCTGCAGGAGGAGGGGATCCTATTTTATTTCAACATTTATTT-CGAAAGAGTACTGGAGGCAAGGCCCCCAGAAAACAACTCGCCACGAAGGCCGCTCGTAAGAGCGCTCCTGCAACCGGAGGCGTTAAGAAACCTCATCGATACAGGCCCGGTACTGTAGCTCTTCGTGAGATCCGTCGTTATCAGAAATCTACCGAACTTCTGATCCGTAAATTGCCCTTCCAACGTTTGGTTAGAGAAATTGCTCAGGATTTCAAGACTGATCTCCGATTTCAGAGCTCCGCCGTAATGGCTCTCCAAGAGGCCAGCGAAGCTTATCTTGTCGGTTTGTTTGAAGACACCAACTTGTGCGCCATCCACGCCAAG-
Anyphaenoides_clavipes         TTCTATTAGAATTAATTAATAGTATAATCTGCTCAATGAAT---TTAAATAGCCGCAA---TTTCTGTGCT-AAGGTAGCATAATCATTTGTCTTTTAATTGAAGACTAGAACAAAAGATTGAACA-TTTTAATTAATTTATTAAAATAA--ATAATAAAAATTATTTTAAATGTAAAAAAACA-TTTATTAAAAAGAAAGACGACAAGACCCTATTGAACTTAACTTTAGTTAAACTGGGGCAGTTAATTAATAAATATTTTAATTTAAA-TATATAAGA--AAATGATCTAATTAAATTAATCTCATGA-AAAGTTACCATAGGGATAACAGCGTAATAATAATTTCAAGATCTTATTTAAATT-AAATTTTGCGACCTCGATGTTGAATTAATAACCTAATAA--------------ATGCAATAATATAT----AAAGGAAGTCTGTTCGACTTTTAAAAAATTACAGGTGGGCCCTCGAAATCCTGTGGCGAGAGGATTCAGTCG-GGGGCGGTGCATCTGG-GAGTGGAAGACCG---GAAGGGCTTCCCCGAGCGGGGGCCGTCCGCTCCCGGATCTGTTGCCGTCTCCGACGCATTTGTCTCTCGCCCGAAGGACGCCGCAGCCGGTCGGGCAGCGAAAGCGCGACGGCCTGAAGGCGGGGCGCTGGCAGGTGGCCGGTGGGGAGTCTCGTGCTCTCCGCCGGTTGTTAGCCGGCCCCGCAGTGGCTCGTCGCTCGACCGAGGTGTCTCGAGGCCCTT-TTGGGCCCCTGTCGTCTCCTCC------AATGCAGTCGGGACAGATCGTCGCTGGTGAGGCACGCC-TGCCGTCGCACGCAAGTCGCGTGGACG-GTGGAACGCGTCGCTCCGCAGGCGGCGGCGGGCCCGTCGGAGGCTGACGGCTGGCGGCGAGTAGGTCGGTCACCCACCCGACCC-GTCTTGAAACACGGACCAAGGAGTCTAACATGTGCGCGAGTCAATGGGTCTTGAATAGGCCCAGGGGCGCAATGAAAGCGAAGGTC-GGCG-GACGTCGACCGAGTCGGGATCCCCGCTGT--------AACAGGCGGGGCGCACCGACGACCCGTCCTATCCGGCTCGCCGGTTGGGCGGAGTGTGAGCGTACACGTTGGGACCCGAAAGATGGTGAACTATGCCCGGACAGGACGAGGCCAGAGGAAACTCTGGTGGAGGTCCGCAGCGGTTCTGACGTGCAAATCGATCGTCAGATCCGGGACTTTATATTTATTATTTGGAGTATGGTCTGCTATAGTTGGGACTGCAATAAGAGTTTTAATTCGGATGGAATTAGGTCAATCTGGAAGACTGTTAGGGGATGATCATTTATATAATGTAATTGTAACTGCTCATGCTTTTGTGATAATTTTTTTTATAGTTATACCAATTTTAATTGGTGGGTTTGGAAATTGATTAGTTCCTCTAATGTTAGGTGCTCCTGATATAGCATTTCCTCGAATGAATAATTTAAGTTTTTGGTTATTACCACCTTCTTTATTATTATTATTTATTTCTTCTATAGCAGAAATAGGAGTTGGGGCGGGGTGAACTGTGTATCCCCCTTTATCTTCTAGAGTTGGTCATATAGGTAGAGCTATGGATTTTGCTATTTTTTCTTTACACTTAGCTGGTGCTTCTTCTATTATAGGTGCTATTAATTTTATTTCTACTATTTTAAATATACGTTCTGTTGGGATGAATATAGAAAAGGTACCTTTATTTGTGTGATCTGTTTTAATTACGGCTGTTTTGTTATTATTATCTTTACCAGTTTTAGCTGGGGCTATTACAATATTATTAACTGATCGTAATTTTAATACTTCTTTTTTTGATCCTGCTGGAGGAGGGGATCCTATTTTATTTCAACATTTATTT-CGTAAAAGTACTGGAGGCAAAGCCCCCAGGAAACAACTGGCCACCAAAGCCGCTCGTAAGAGCGCACCCGCCACCGGAGGTGTGAAGAAGCCTCATCGTTACAGGCCTGGTACCGTCGCTCTCAGAGAGATCCGTCGTTATCAGAAATCTACCGAACTGTTGATCCGCAAACTGCCCTTCCAACGTTTGGTGAGAGAAATCGCACAGGATTTCAAAACCGATCTCCGATTCCAGAGCTCTGCCGTTATGGCTCTCCAAGAAGCCAGCGAAGCTTACTTGGTCGGTTTGTTTGAAGATACTAACTTGTGCGCCATCCACGCCAAG-
Aysha_proseni                  TTCTATTAGAAATTATTAATAGTACAATCTGCTCAATGAAC-CATTAAATAGCCGCAATTATTTCTGTGCT-AAGGTAGCATAATCATTTGTCTTTTAATTGAAGACTAGAACAAAAGATTTAACA-TTTTAATTAATTTTTTTTAAAAAGAAAATTAAAATTTTTTTTAAATGTAAAAAACCA-TTTATAAAATAGGAAGACGACAAGACCCTATTGAACTTAACTTCAGTTAAACTGGGGCAGTTAATTAATTATTATTTTAATATTAT-TAATAATAAA-AATTGATCCAATAAAATTGATCACATAATCAAGTTACCATAGGGATAACAGCGTTATAATAATTTTAAGTTCTTATTTAAATTAAATTCTTGCGACCTCGATGTTGAATTTATTACCTAATAG--------------ATGCAATAATTTAAT--CTAAGGAAGTCTGTTCGACTTTTAAAAAATAACAGGTGGGCCCTCGAAATCCTGTGGCGAGAGGATTCAGTCT-GGGGCGGCGGACGCGG-TGGTCGGAAGATT---GTAGGACTTCCCCGAGCGGGGGTCGTCCGGCCGCGCGTCTTCTGCCGTCTCCGACGCATTTGTCTCTCGTCCGAAGGACGCCGCAGCCGGTTGGGCAGCGAAAGCGTGACGGCCTGAAGGCGGGGAGCTGGCAGGTGGCCGGTGGAGAGCTTCGTGTTCTTCGCCGGTTGTTAGCCGTTCCCGCAGTGGCTCGTCGCTCGACCGAGGTATCACGAGGCCCTC-TTGGGCTCCCGTCGTCTCCTCC------AACGCAGTCGGGACAGATCTCCGCTGGTGAGATGCGCCGTGGCACCGCACGCAAGTAGCGTGGGCG-CCCGAACGCGTCGCTCCGCAGGTGGAGGCGGGCCCGTCGGAGGCTGGCGGCTGGCGGCGAGTAGGTCGGTCACCCACCCGACCC-GTCTTGAAACACGGACCAAGGAGTCTAACATGTGCGCGAGTCAATGGGTCTTGAATAGGCCCAGAGGCGCAATGAAAGCAAAGGTC-GGCG-GACGTCGACCGAGTCGGGATCCCTTATTT------TAAAAGATGGGGGCGCACCGACGACCCGTCCTATCCGGCTCGCCGGTTGGGCGGAGTGTGAGCGTACACGTTGGGACCCGAAAGATGGTGAACTATGCCCGGACAGGACGAGGCCAGAGGAAACTCTGGTGGAGGTCCGCAGCGGTTCTGACGTGCAAATCGATCGTCAGATCCGGGACTTTATATTTATTGTTTGGAGCTTGATCTGCTATAGTTGGTACTGCTATAAGTGTTTTAATTCGAATAGAATTGGGTCAACCAGGAAGTTTATTAGGGGATGATCATTTGTATAATGTTGTTGTAACTGCTCATGCTTTTGTAATAATTTTTTTTATAGTAATACCAATTTTAATTGGTGGGTTTGGAAATTGGTTAGTTCCTTTAATATTAGGTGCTCCTGATATAGCTTTTCCTCGTATAAATAATTTAAGATTTTGATTGTTACCTCCTTCTTTATTTTTATTATTTATTTCTTCTATAGCTGAAATAGGTGTGGGAGCTGGTTGAACTGTATATCCTCCTCTAGCTGCTAGAGTTGGTCATATAGGAAGAGCTATAGATTTTGCTATTTTTTCTCTTCATTTGGCTGGTGCTTCTTCTATTATAGGTGCTATTAATTTTATTTCTACTATTATTAATATACGTTCTGTAGGAATAACTATGGAAAAGATTACTTTATTTGTATGATCTGTTTTTATTACTGCTATTTTATTATTGTTATCTCTTCCTGTATTAGCAGGAGCTATTACTATGTTGTTAACAGATCGTAATTTTAATACTTCATTTTTTGACCCAGCTGGAGGTGGGGATCCTATTTTATTTCAACATTTATTT-CGTAAGAGTACTGGAGGCAAGGCCCCCAGGAAACAACTCGCCACCAAGGCCGCTCGTAAGAGCGCTCCCGCCACCGGCGGAGTTAAGAAGCCACATCGTTATAGGCCAGGAACTGTTGCACTCCGAGAGATCCGTCGTTATCAGAAGTCCACCGAACTTTTGATCCGCAAATTGCCCTTCCAACGTTTGGTCAGAGAAATCGCTCAGGATTTCAAAACCGATCTCCGCTTCCAGAGTTCCGCCGTCATGGCTCTCCAAGAGGCCAGCGAAGCTTACCTTGTAGGATTGTTTGAAGACACTAACTTGTGCGCTATCCATGCCAAA-
Jessica_osoriana               TTCTATTTGAATTAATAAATAGTATAATCTGCTCAATGAAT-ATTTAAATAGCCGCAA----TTCTGTGCT-AAGGTAGCATAATCATTTGTCTTTTAATTGAAGACTAGAACAAAAGATTAAACT-TTTTAATTAATTTATTATTTTAA-AAAGTTAAAAATTTTTCTAAATGTAAAAAAACA-TTTATATATATAGAAGACGACAAGACCCTATTGAACTTTACTTTAGTTAAACTGGGGCAGTTAATTAATTATTATTTTAATTATAA-TTTTTATAAA-AATTGATCCAATAAAATTGATCAAATAATTAAGTTACCATAGGGATAACAGCGTTATAATAATTAAAAGATCTTATTTAAATT-AATTTTTGCGACCTCGATGTTGAATTTATAACCTATTATAAAAATTTCTATTAACGCAATAGTTTAA----AAAGGAAGTCTGTTCGACTTTTAAAAAATTACAGGTGGGCCCTCGAAATCCTGTGGCGAGAGGATTCAGTCT-GGGGCGGCGGACGCGG-TGGTCGGAAGCTT---GTAGGACTTCCCCGAGCGGGGGTCGTCCGGCTGTGCGTCTTCTACCGTCTCCGACGCATTTGTCTCTCGTCCGAAGGACGCCGCAGCCGGTTGGGCAGCGAAAGCGTGACGGCCTGAAGGCGGGGAGATGGCAGGTGGCCGGTGGAGAACTTCGTGTTTTTCGCCGGTTGTTAGCCGTTCCCGCAGTGGCTCGTCGCTCGACCGAGGTATCACGAGGCCCTC-TTGGGCTCCCGTCGTCTCCTCC------AAAGCAGTCGGGACAGATCTCCGCTGGTGGGATGCGCCGTGGTGTCGCACGCAAGTAGCGTGGGCG-CCCGAACGCGTCGCTCCGCAGGTGGAGGCGGGCCCGTCGGAGGCTGGCGGCTGGCGGCGAGTAGGTCGGTCACCCACCCGACCC-GTCTTGAAACACGGACCAAGGAGTCTAACATGTGCGCGAGTCAATGGGTCTTGAATAGGCCCAGAGGCGCAATGAAAGCAAAGGTC-GGCG-GACGTCGACCGAGTCGGGATCCTCCCTGTTTT-------TCAGGGGGGCGCACCGACGACCCGTCCTATCCGGCTCGCCGGTTGGGCGGAGTGTGAGCGTACACGTTGGGACCCGAAAGATGGTGAACTATGCCCGGACAGGACGAGGCCAGAGGAAACTCTGGTGGAGGTCCGCAGCGGTTCTGACGTGCAAATCGATCGTCAGATCCGGGACTTTATATTTATTGTTTGGGGCTTGGTCTGCTATAGTTGGAACTGCTATAAGTGTTTTAATTCGTATAGAATTAGGTCAATCGGGAAGATTGTTAGGTGATGATCATTTATATAATGTTGTAGTAACTGCTCATGCTTTTGTAATAATTTTTTTTATAGTAATGCCTATTTTAATTGGAGGATTTGGAAATTGATTAGTTCCTTTAATATTAGGGGCTCCTGATATAGCTTTTCCTCGTATAAATAATTTAAGTTTTTGATTATTACCCCCTTCTTTATTTTTATTATTTATTTCCTCTATAGCTGAAATAGGAGTAGGGGCAGGGTGAACGGTTTATCCTCCTCTAGCTTCTAGAGTTGGTCATATAGGTAGAGCTATAGATTTTGCTATTTTTTCTCTTCATTTGGCTGGAGCTTCTTCTATTATAGGAGCTATTAATTTTATTTCAACTATTATTAATATGCGTTCTGTAGGAATAAGAATAGAAAAAGTGTCATTATTTGTATGATCTGTTTTTATTACTGCTATTTTATTATTATTATCTCTTCCTGTTTTAGCGGGAGCTATTACTATATTATTGACTGATCGTAATTTTAACACTTCATTTTTTGATCCAGCTGGAGGAGGAGATCCTATTTTATTTCAACATTTATTT-CGTAAAAGTACTGGAGGCAAGGCCCCCAGGAAACAACTTGCCACCAAAGCTGCTCGTAAGAGCGCTCCCGCCACCGGAGGTGTTAAGAAGCCTCATCGTTACAGGCCTGGAACTGTCGCTCTCCGAGAGATCCGTCGTTATCAGAAATCAACCGAACTTTTGATCCGCAAATTGCCCTTCCAACGTTTGGTCAGAGAAATCGCCCAGGATTTCAAAACCGATCTCCGATTCCAGAGTTCAGCCGTCATGGCTCTCCAAGAGGCTAGTGAAGCTTACCTTGTCGGTTTGTTTGAAGATACCAACTTGTGCGCTATCCATGCCAAG-
Xiruana_gracilipes             TTCTATTTGAAATAATCAATAGTATGATCTGCTCAATGAA--TATTAAATAGCCGCAA----TTCTGTGCT-AAGGTAGCATAATCATTTGTCTTTTAATTGAAGACTAGAACAAAAGATCAAACT-TTTTAATTAATTTATATTATTTA-TTACATAAAATTTATTTTAAATGTAAAAAAACATTTTATAAAAAAGGAAGACGACAAGACCCTATTGAACTTAACTTAAGTTAAACTGGGGCAGTTAATTAATTATAATTTTAATTAAAT-TATTTATAAA-AATTGATCCAATAAAATTGATCAATTAATCAAGTTACCATAGGGATAACAGCGTTATAATAATTAAGAGATCTTATCTAAATTAAATTCTTGCGACCTCGATGTTGAATTTATTACCTAATAT----------ATTAACGCAATAGTTTAA----AAAGGAAGTCTGTTCGACTTTTAAAAAATTACAGGTGGGCCCTCGAAATCCTGTGGCGAGAGGATTCAGTCT-GGGGCGGCGGACGCGG-TGGTCGGAAGTTT--CGCAGGACTTCCCCGAGCGGGGGTCGTCCGGCCGCGCGTCTTCTGCCGTCTCCGACGCATTTGTCTCTCGTCCGAAGGACGCCGCAGCCGGTTGGGCAGCGAAAGCGTGACGGCCTGAAGGCGGGGAGCTGGCAGGTGGCCGGTGGCGAGCTTCGTGCTCTTCGCCGGTTGTTAGCCGTTCCCGCAGTGGCCCGTCGCTCGACCGAGGTATCACGAGGCCCTC-TTGGGCTCCCGTCGTCTCCTCC------AAAGCAGTCGGGACAGATCTCCGCTGGTGAGGTGCGCCGTGGCGTCGCACGCAAGTAGCGTGGGCG-TCCGAACGCGCCGCTCCGCAGGTGGAGGCGGGCCCGTCGGAGGCTGGCGGCTGGCGGCGAGTAGGTCGGTCACCCACCCGACCC-GTCTTGAAACACGGACCAAGGAGTCTAACATGTGCGCGAGTCAATGGGTCTTGAATAGGCCCAGAGGCGCAATGAAAGCAAAGGTC-GGCG-GACGTCGACCGAGTCGGGATCCTCTCCCCCC--------GGGGAGGGGCGCACCGACGACCCGTCCTATCCGGCTCGCCGGTTGGGCGGAGTGTGAGCGTACACGTTGGGACCCGAAAGATGGTGAACTATGCCCGGACAGGACGAGGCCAGAGGAAACTCTGGTGGAGGTCCGCAGCGGTTCTGACGTGCAAATCGATCGTCAGATCCGGGACTTTGTATTTATTGTTTGGTGCTTGATCTGCTATAGTTGGAACTGCAATAAGTGTATTGATTCGTATAGAATTAGGACAACCTGGAAGACTTTTAGGAGATGATCATCTATATAATGTTGTTGTAACTGCACATGCTTTTGTTATAATTTTTTTTATAGTAATACCAATTTTAATTGGTGGATTTGGTAATTGATTAGTGCCATTGATATTGGGGGCTCCAGATATGGCTTTTCCTCGAATAAATAATTTAAGTTTTTGATTATTACCTCCTTCTTTATTTTTGTTATTTATTTCTTCTATAGCTGAAATGGGAGTTGGGGCTGGGTGAACAGTTTATCCTCCTTTGGCTTCTAGAGTTGGACATATAGGAAGAGCAATGGATTTTGCTATTTTTTCTCTTCATTTGGCTGGTGCTTCTTCTATTATGGGAGCTATTAATTTTATTTCTACTATTATTAATATACGTTCTGTTGGAATAACAATAGAGAAAGTTTCTTTATTTGTATGATCAGTTTTTATTACTGCTATTTTATTATTATTATCTCTTCCAGTTTTAGCTGGTGCTATTACTATATTGTTGACTGATCGTAATTTTAATACTTCGTTTTTTGATCCAGCTGGAGGGGGAGATCCTATTTTATTTCAACATTTATTTTCGTAAAAGTACTGGAGGCAAAGCCCCCAGGAAACAACTAGCCACCAAAGCCGCTCGAAAGAGCGCTCCCGCCACCGGAGGAGTTAAGAAGCCTCATCGATACAGGCCTGGAACTGTCGCTCTCCGAGAGATCCGTCGTTATCAGAAATCCACTGAGCTTTTGATCCGCAAATTGCCCTTCCAACGTTTGGTCAGAGAAATCGCTCAGGATTTCAAAACCGATCTCCGATTCCAGAGTTCCGCCGTTATGGCTCTCCAAGAGGCTAGCGAAGCTTACCTTGTCGGTTTGTTTGAAGATACTAACTTGTGCGCCATCCATGCCAAG-
Anyphaena_accentuata           TTTTAATAGATATAATTATTAATACAATCTGCTCAATGAA--AATTAAATAGCCGCAA---TTTTTGTGCA-AAGGTAGCATAATAATTTGTCTTTTAATTGAAGACTAGAACAAAAGATTAAACA-TTTTAATTAATTTATAATCTTTA--AAAATTGAATTTATCCTAAATGTAAAAAGACA-TTTATATAAAAGGTAGACGACAAGACCCTATTGAACTTAACTTAAGTTTTACTGGGGCAGTAAATTAATTATAATTTTAATTATTT-TATTATAAA--ATTAGATCTAATAAAATTAATTACTTGATTAAGTTACCATAGGGATAACAGCGTAATATTTATTAAAAGATCTTATACAAATA-AAAGATTGCGACCTCGATGTTGAATTAATTACCTAATTA----------TACAATGCAATAATTAAA----AAAGGAAGTCTGTTCGACTTTTAAAAAATTACAGGTGGGCCCTCGAAATCCTGTGGCGAGAGGATTCAGTCT-GGGGCGGTGGACGCGC-TGGTTGGAAATTG---GTAGGGCTTCCCCGAGCGGGGGCCGTCCAGCCGCGCGACTTCTGCCGTCCCCGACGCATTTGTCTCTCGTCCGAAGGACGCCGCAGCCGGTTGGGCAGCGAAAGCGCGACGGCCTGAAGGCGGGGTAATGGCAGGTGGCCGGTGGCGAGTCTCGTACTTTTCGCCGGTTGTTAGCCGTCTCCGCAGTGGCTCGTCGCTCGACCGAGGTATCACGAGGCCCTC-TTGGGCTCCTGTCGTCTCCTCC-T----TTGGAAGTCGTAACAGACCGTCGCTGGTGAGGCACGCCGTGCCGTCGCACTCGTCAAGAGTGGGCG-GTCGAACGTGTCGCTCCGCAAGCGGCGGCGGGTACGTCGGAGGTCGATGGCTGGCGGCGAGTAGGTCGGTCACCCACCCGACCC-GTCTTGAAACACGGACCAAGGAGTCTAACATGTGCGCGAGTCAATGGGTCTTGAATAGGCCCAGGGGCGCAATGAAAGCAAAGGTC-GGCGTCACGTCGACCGAGTCGGGATCCCCTGCCCTCG-------TGGTGGGGGCGCACCGACGACCCGTCCTATCCGGCTCGCCGGTTGGGCGGAGTTTGAGCGTACACGTTGGGACCCGAAAGATGGTGAACTATGCCCGGACAGGACGAGGCCAGAGGAAACTCTGGTGGAGGTCCGCAGCGGTTCTGACGTGCAAATCGATCGTCAGATCCGGG-CATTATATTTAATTTTTGGAGCTTGAGCTGCTATAGTAGGAACTGGAATAAGAGTATTAATTCGTATAGAGCTAGGACAATCAGGAAGATTTTTAGGTGATGATCATATATATAATGTGATTGTAACTGCTCATGCTTTTGTAATAATTTTTTTTATAGTAATACCTATTTTAATTGGAGGTTTTGGGAATTGATTAGTTCCTTTAATATTAGGAGCGCCTGATATAGCTTTTCCTCGAATAAATAATTTAAGTTTTTGATTATTACCTTCTTCTTTATTATTGTTATTTATTTCTTCTATAGTAGAAATAGGAGTAGGAGCTGGATGAACAGTTTATCCTCCTTTATCATCTAGAGTTGGACATATAGGAAGAGCTGTAGATTTTGCTATTTTTTCATTACATTTAGCTGGAGCTTCTTCAATTATAGGAGCTGTTAATTTTATTTCTACTGTAATGAATATACGTTCTGTTGGGATATCTTTTGAAAAGGTTCCTTTATTTGTATGATCTGTATTAATTACTGCTATTTTATTATTATTATCACTTCCTGTATTAGCAGGTGCTATTACTATACTATTAACAGATCGAAATTTTAATACTTCATTTTTTGATCCTGCTGGAGGTGGAGATCCTATTTTATTTCAACATTTATTTTCGAAAATCCACTGGGGGCAAGGCCCCAAGGAAACAGCTTGCCACCAAGGCAGCTCGTAAGAGCGCTCCAGCCACCGGGGGTGTAAAGAAACCTCATCGTTACAGGCCCGGAACTGTAGCTCTTCGTGAGATCCGTCGTTACCAGAAATCTACCGAACTTCTGATCCGTAAATTGCCCTTCCAACGGTTAGTCAGAGAAATCGCTCAGGACTTCAAGACCGATCTCCGATTCCAGAGCTCTGCCGTTATGGCTCTTCAAGAGGCCAGCGAAGCTTACCTTGTCGGTTTGTTTGAGGACACTAACTTGTGCGCTATCCACGCCAAG-
Otoniela_adisi                 TTTTATTAGAAATAATTAATAATAAAATCTGCTCAATGAATAATTTAAATAGCCGCAA----TACTGTGCT-AAGGTAGCATAATAATTTGTCTTTTAATTGAAGACTAGAACAAAAGATTTAACA-TTTCAACTAATATATTAATTTTT-TAAAATAAAATTTATTCTAAATGTAAAAAAACA-TTTATTTTTAAGAAAGACGACAAGACCCTATTGAACTTAACTTTAGTTAAACTGGGGCAGTAAATTAATTATAATTTTAATTATAA-TAATATAA---TAAAAATCCAATAAAATTGATT--ATAATCAAGTTACCATAGGGATAACAGCATAATATTTATTTAAAGTTCTTATATAAATA-AAAGATTATGACCTCGATGTTGAATTAATTACCTATTAA-----------ATTACGCAATAGTTAAG----TAAGGAAGTCTGTTCGACTTTTAAATAATTACAGGTGGGCCCTCGAAATCCTGTGGCGAGAGGATTCAGTCT-GGGGCGGCGGACGCGG-TGGTCGGAAATCC--GGTAGGGCTTCCCCGAGCGGGGGCCGTCCGGCCGCGCGTCTTCCGTCGTCTCCGACGCATTTGTCTCTCGTCCGAAGGACGCCGCAGCCGGTCGGGCAGCGAAAGCGCGACGGCCTGAAGGCGGGGTAATGGCAGGTGGCCGGTGGCGAGTCTCGTGCTCTCCGCCGGTTGTTAGCCGTCCCCGCAGTGGCACGTCGCTCGACCGAGGTATCACGAGGCCCTC-TTGGGCTCCTGTCGTCTCCTCC------GCAGAAGTCGGGACGGATCGTCGCTGGTGAGGCGCGCCGCGGTGTCGCACGCCCCACGCGTGGACA-CCCGAACGCGTCGCTCCGCAAGCGGCGGCGGGCCCGTCGGAGGCTGAAGGCTGGCGGCGAGTAGGTCGGTCACCCACCCGACCC-GTCTTGAAACACGGACCAAGGAGTCTAACATGTGCGCGAGTCAATGGGTCTTGAACAGGCCCAGGGGCGCAATGAAAGCAAAGGTC-GTCGTCACGTCGACCGAGTCGGGATCCCCGGTTTTTT---------GCCGGGGCGCACCGACGACCCGTCCTATCCGGCTCGCCGGTTGGGCGGAGTGTGAGCGTACACGTTGGGACCCGAAAGATGGTGAACTATGCCCGGACAGGACGAGGCCAGAGGAAACTCTGGTGGAGGTCCGCAGCGGTTCTGACGTGCAAATCGATCGTCAGATCCGGGACTTTATATTTATTGTTTGGAACTTGATCTGCTATAGTAGGAACTGGAATGAGTGTTTTAATTCGAATAGAATTAGGTCAATGTGGGAGATTATTAGGTGATGATCATCTATATAATGTAGTTGTTACTGCCCATGCTTTTGTTATAATTTTTTTTATAGTAATACCAATTTTAATTGGTGGTTTTGGAAATTGATTAGTACCATTAATACTAGGAGCTCCTGATATAGCTTTTCCTCGTATAAATAATTTAAGATTTTGATTGTTACCTCCTTCTTTAATATTATTATTTATTTCTTCTATAGCTGAAATAGGTGTAGGTGCTGGTTGAACTGTATATCCTCCTTTATCTTCTGGAGTTGGACATATAGGAAGAGCTGTAGATTTTGCTATTTTTTCTTTACATTTAGCTGGTGCATCATCTATTATAGGAGCTGTTAATTTTATTACTACTATTATAAATATACGTTTATTAGGAATAAGATTAGAAAAGGTTCCTTTATTTGTATGATCTGTTTTAATTACTGCTATTTTATTATTATTATCTCTTCCTGTTTTAGCAGGAGCTATCACTATACTATTAACTGATCGAAATTTTAATACTTCATTTTTTGATCCTGCTGGAGGAGGTGATCCTATTTTATTTCAACATTTATTT--------------------------------------------------------------------------------------------------------------------------------------------------------------------------------------------------------------------------------------------------------------------------------------------------------------------------------------
Josa_calilegua                 ----------------------------------------------------------------TTGTGCT-AAGGTAGCATAATCATTTGTCTTTTAATTAAAGACTAGAACAAAAGACTGAACA-TTTTAATTAATTTATTATAATTA--AATATTAAATTTATTTTAAATGTAAAAAAACA-TTTATATACAAAGAAGACGACAAGACCCTATTGAACTTAACTTAAGTTAAACTGGGGCAGTAAATTAATCAATATTTTAATTAAAA-TACTAAAATAAATAAGACCTAATAAAATTAATCAAATGATCAAGTTACCATAGGGATAACAGCGTAATAAAAATTTAAAGATCTTATTAAAATTAAAAGATTACGACCTCGATGTTGAATTAATTACCTAATTA------TTGCAATAACGCAATAGTTAAA----AAGG--------------------------------------------------------------------------GGTGGACTCCG-TGGTCGGAAGATT---GTAGGACTTCCCCGAGCGGGGGTCGTCCGGCCGGGAGTCTTCTGCCGTCTCCGACGCATTTGTCTCTCGTCCTAAGGACGCCGTAGCCGGTTGGGCAGCGAAAGCGTGACGGCCTGAGGGCGGGGTAATGGCAGGTGGCCGGTGGGGAGCGTCTTGTTCCTCGCCGGTTGTTAGCCGTCTCCGCAGTGGCACGTCGCTCGACCGAGGTATCACGAGGCCCTC-TTGGGCTCCCGTCATCTCCTCC------AATGGAGTCGGGACAGATCGTCGCTGGTGGAATACGCCGCTCCGTCGCACGCGTCACGCGTGGACG-GTCGAACGTGCGGCACCGCATGCGACGGCGGACCCGTCGGAGGTCGGCGGCTGACGGCGAGTAGGTCGGTCACCCACCCGACCC-GTCTTGAAACACGGACCAAGGAGTCTAACATGTGCGCGAGTCAATGAGTCTTGAATAGGCTCAGGGGCGCAATGAAAGCAAAGTTC-GACGTCACGTCGAACGAGTCGGGATCCCCTCGTTTTT---------CGGGGGGCGCACCGACGACCCGTCCTATCCGTCTTGACGGTTGGGCGGAGTGTGAGCGTACACGTTGGGACCCGAAAGATGGTGAACTATGCCCGGACAGGACGAGGCCAGAGGAAACTCTGGTGGAGGTCCGCAGCGGTTCTGACGTGCAAATCGATCGTCAGATCCGGG-------------------------GATCTGCTATAGTAGGTACAGCTATAAGAGTATTGATTCGTCTTGAATTAGGACAATCTGGTAGATTTTTGGGTGATGATCATTTATATAATGTTATTGTTACTGCTCATGCTTTTGTTATAATTTTTTTTATAGTTATGCCAATTCTTATTGGTGGTTTTGGTAATTGATTAGTTCCTTTAATATTAGGAGCTCCTGATATAGCTTTTCCTCGTATAAATAATTTAAGTTTTTGATTATTACCTCCTTCTTTATTTTTGTTATTTATTTCATCTATGGCTGAAATAGGAGTTGGAGCTGGTTGGACTGTCTATCCTCCTTTATCTTCTAGAATTGGACATATAGGAAGAGCTATAGATTTTGCTATTTTTTCTTTACATTTGGCTGGTGCTTCATCTATTATAGGGGCTATTAATTTTATTTCTACTATTATTAATATACGATCTCATAGAATAACTATAGAAAAAGTTCCTTTATTTGTATGATCTGTTTTGATTACAGCTATTTTATTATTATTATCTTTACCTGTATTAGCAGGTGCCATTACTATATTATTAACTGATCGTAATTTTAATACCTCATTTTTTGATCCTGCTGGTGGTGGTGATCCTGTTTTATTTCAACATTTGTTT--------------------------------AGCAGCTTGCCACCAAAGCTGCTCGTAAGAGTGCCCCTGCAACCGGTGGCGTAAAAAAGCCCCATCGTTACAGGCCCGGTACTGTAGCTCTTCGTGAGATCCGTCGTTATCAGAAATCTACCGAACTTCTGATCCGTAAATTGCCCTTCCAACGTTTGGTAAGAGAAATCGCCCAGGATTTCAAGACTGATCTCCGTTTCCAGAGCTCCGCCGTCATGGCTCTCCAAGAGGCCAGCGAAGCTTATCTGGTCGGTTTATTCGAAGATACAAACTTGTGCGCCATCCACGCCAAGC
Buckupiella_imperatriz         -------------------------------------------------------------------------------CATAATCATTTGTCTTTTAATTAAAGACTAGAACAAAAGATTTAACA-TTTTAATTTATTTATTAATAATA--AAATTTAAAATTTTTTTAAGTGTAAAAAAACA-CTTATATAAAAAAAAGACGACAAGACCCTATTGAACTTAACTTTAGTTATACTGGGGCAGTATATTAATTAACACTTTAATATAAA-TATTAAAT---ACAAAATCCAATATAATTGAT---ATAATCAAGTTACCATAGGGATAACAGCGTTATATTTATTAAAAGTTCTTATTAAAATA-AATGATTACGACCTCGATGTTGAATTAATTACCTATTTT-------------AACGAAATAGTAAAC-----AAGGAAGTC-------------------------------------------------------------------------------------------------TAGGGCTWCCCCGAGCGGGGGCCGTCCGGCCGCGCGGCTTCTGCCGTCTCCGACGCATTTGTCTCTCGTCCCGAGGACGCCGCAGCCGGTCGGGCAGCGAAAGCGCGACGGCCTGAGGGCGGAGCGATGGCAGGTGGCCGGTGGCGAGTCTCGTACTCTCCGCCGGTTGTTAGCCGGCTCCGCAGTGGCTCGTCGCTCGACCGAGGTACCACGAGGCCCACAATGGGCTCCTGTCGTCTCCTCC------GAAGAAGTCGGGACAGACCGTCGCTGGTGAGGCGCGCTGTTCCGTCGCACGCGTCAAGCGTGGACG-GACGAACGCGTCGCTCCGCAGGCTTCGGCGGGCCCGTAGGAGGCTGGTGGCTGGCGGCGAGTAGGTCGGTCACCCACCCGACCC-GTCTTGAAACACGGACCAAGGAGTCTAACATGTGCGCGAGTCAATGGGTCTTGAATAGGCCCAGGGGCGCAATGAAAGCAAAGGTC-GGCTTCACGTCGACCGAGTCGGGATCCCCCGCATCTC---------GTGGGGGCGCACCGACGACCCGTCCTATCCGGCTCGCCGGTTGGGCGGAGTGTGAGCGTACACGTTGGGACCCGAAAGATGGTGAACTATGCCCGGACAGGACGAGGCCAGAGGAAACTCTGGTGGAGGTCCGCAGCGGTTCTGACGTGCAAATCGATCGTCAGATCCGGG------------------------------GCTATAATTGGAACTGGAATGAGTGTTATAATTCGTTTAGAATTAGGACAGTGTGGAAGTTTTTTAGGAGATGATCATCTATATAACGTTATTGTTACAGCTCATGCTTTTGTTATAATTTTTTTTATAGTAATACCTATTATAATTGGAGGATTTGGGAATTGATTAATTCCATTAATATTAGGAGCTCCAGATATAGCTTTTCCTCGAATAAATAATTTGAGTTTTTGATTATTACCTCCTTCTTTAATATTGTTATTAATTTCTTCTATAGAAGAAATAGGAGTGGGAGCGGGATGGACGGTATATCCTCCTCTATCTTCTAATATTGGTCATATAGGAAGAGCAATAGATTTTGCTATTTTTTCTCTTCATTTAGCTGGAGCTTCGTCTATTATAGGAGCAGTAAATTTTATTACTACTATTATTAATATACGTTTATATAATGTAGGAATAGAGAAAGTTTCTTTATTTGTGTGATCAGTATTAATTACAGCTGTGTTATTATTATTATCTCTTCCTGTATTAGCAGGAGCTATTACTATATTATTAACAGATCGTAATTTTAATACTTCTTTTTTTGATCCTGCAGGTGGAGGAGATCCTATTTTATTTCAACATTTATTT------------------------------------ACTTGCTACCAAGGCCGCTCGTAAGAGCGCTCCCGCCACCGGTGGCGTGAAAAAACCTCACAGATACAGGCCTGGCACTGTGGCTCTCCGTGAGATCCGTCGTTATCAGAAATCCACCGAGCTTCTGATCCGTAAATTGCCCTTCCAGCGTTTAGTCCGTGAAATTGCTCAGGACTTTAAAACTGATCTTCGATTCCAGAGCTCCGCCGTCATGGCTCTCCAGGAGGCAAGCGAAGCTTACCTCGTTGGTTTGTTTGAAGACACCAACTTGTGCGCCATTCACGCTAAGC
Hatitia_sp_FSC2016             TTTTATTAGAAATAATTAATAATACAATCTGCTCAATGAAT-AATTAAATAGCCGCAA----TTCTGTGCT-AAGGTAGCATAATCATTTGTCTTTTAATTGAAGACTAGAACAAAAGATTAAACA-TTTTAATTAATTTATTTTACTTA-TAAATTATAATTTATTTTAAATGTAAAAAAACA-TTTTAATAAAAGGAAGACGACAAGACCCTATTGAACTTAACTTTAGTTAAACTGGGGCAGTTAATTAATTAAAATTTTAATTTATATTTTTAAAAAA-TATTGATCCAATAAAAATGATCATTTAATTAAGTTACCATAGGGATAACAGCGTTATAATAATTTTAAGATCTTATTTAAATT-AATTTTTGCGACCTCGATGTTGAATTAATAACCTATAAT--------------ATGCAATAATTTAA----AAAGGAAGTCTGTTCGACTTTTAAAAAATTACAGGTGGGCCCTCGAAATCCTGTGGCGAGAGGATTCAGTCT-GGGGCGGCGGACGCGG-TGGTCGGAAATCT---GTAGGACTTCCCCGAGCGGGGGTCGTCCGGCCGCGCGTCTTCTACCGTCTCCGACGCATTTGTCTCTCGTCCGAAGGACGCCGCAGCCGGTCGGGCAGCGAAAGCGTGACGGCCTGAAGGCGGGGAGATGGCAGGTGGCCGGTGGAGAGCTTCGTGCCCTTCGCCGGTTGTTAGCCGTTCCCGCAGTGGCTCGTCGCTCGACCGAGGTATCACGAGGCCCTC-TTGGGCTCCCGTCGCCTCCTCC------AATGCAGTCGGGACAGATCTCCGCTGGTGGGATGCGCCGTGGCGTCGCACGCAAGTAGCGTGGGCG-GCCGAACGCGTCGCTCCGCAGGTGGAGGCGGGCCCGTCGGAGGCTGGCGG----------------------------CGACCC-GTCTTGAAACACGGACCAAGGAGTCTAACATGTGCGCGAGTCAATGGGTCTTGAATAGGCCCAGAGGCGCAATGAAAGCAAAGGTC-GGCG-GACGTCGACCGAGTCGGGATCCCCGTCCCTAA------CGGGGCGGGGCGCACCGACGACCCGTCCTATCCGGCTCGCCGGTTGGGCGGAGTGTGAGCGTACACGTTGGGACCCGAAAGATGGTGAACTATGCCCGGACAGGACGAGGCCAGAGGAAACTCTGGTGGAGGTCCGCAGCGGTTCTGACGTGCAAATCGATCGTCAGATCCGGGATATTATATTTATTGTTTGGTGCTTGATCTGCTATAGTTGGTACTGCTATAAGTGTATTGATTCGTATAGAATTAGGTCAATCAGGAAGATTGTTAGGAGATGATCATTTATATAATGTTGTAGTAACTGCTCATGCATTTGTAATAATTTTTTTTATAGTAATACCAATTTTAATTGGAGGATTTGGAAATTGATTGGTTCCTTTAATGTTAGGGGCACCAGATATAGCTTTTCCCCGTATAAATAATTTAAGTTTTTGATTATTACCACCTTCTTTATTTTTATTATTTATTTCTTCTATAGCTGAAATAGGAGTAGGGGCGGGGTGAACAGTTTATCCTCCTTTGGCTTCTAGAGTTGGTCATATAGGAAGAGCTATGGATTTTGCAATTTTTTCTCTTCATTTAGCAGGTGCTTCTTCTATTATAGGTGCTATTAATTTTATTTCTACTATTATTAATATACGATCTATAGGAATAAGTATAGAGAAGATCTCTTTGTTTGTATGATCTGTTTTTATTACTGCTATTTTATTATTATTGTCTTTACCTGTATTAGCAGGTGCTATTACTATATTATTAACTGATCGTAATTTTAATACTTCATTTTTTGACCCTGCTGGTGGGGGTGATCCTATTTTATTTCAACATCTATTT-CGTAAAAGTACTGGAGGTAAAGCTCCCAGGAAGCAACTGGCCACCAAAGCAGCTCGTAAGAGCGCTCCCGCCACCGGCGGAGTTAAGAAACCCCATCGTTACAGGCCTGGAACTGTAGCTCTCCGTGAGATCCGTCGTTATCAGAAATCCACCGAACTTCTGATCCGCAAATTGCCCTTTCAACGTTTGGTCAGAGAAATCGCTCAGGATTTCAAAACCGATCTCCGTTTCCAGAGTTCTGCCGTCATGGCTCTACAGGAGGCTAGCGAAGCTTACCTTGTCGGTTTGTTTGAAGATACCAACTTGTGCGCGATCCGC-------
Elaver_sp_FSC2016              TTCTATTA-TTATAATTAATAGTAAAATCTGCTCAATGAA--ATTTAAATAGCCGCAA----CAATGTGCT-AAGGTAGCATAATAATTCGCCTTTTAATTGAAGACTAGAACAAAAGATTTAACA-ATTTAATTAATATATTATAATTA-TTATATTAAATTTATTTTAAATGTAAAAAAACA-TTTTTAAAAAAGAAAGACGATAAGACCCTATTGAACTTAACTATAGTTAAACTGGGGCAGTAAATTAATTATTATTTTAATTTTTA-TAAA-------AATATAATTATCTAATTTAATTAATTAAATAAGTTACCATAGGGATAACAGCGTAATTTATATTAAAAGATCTTATATAAATA-TAAGATTGCGACCTCGATGTTGAATTAATAAACTAAATA--------------ACGCAATAGTTAAA----AAAGTAAGTCTGTTCGACTTTTAAACAATTACAGGTGGGCCCTCGAAATCCTGTGGCGAGAGGATTCAGTCT-GTCGTGGAGGACGTGC-TGGTCGAAAAATC-GAGCAGGGCTTCCCTGAACCGGGGCCGTTCGGCCGTGCGTTTCCT-CCCCGTCCGACGCATTTGTCTCTCGTCCGAAGGACGCCGCAGCCGATCGGGCAGCGAAAGCGCGACGGCCTGAAGGCGGGGAACCGGCAGGTGGCCGGTGGGCGGTCTCGTGCCGTTCGCCGGTTGTTAGCCTTTCCCGCAGTGGCACGTCGCCCGATCGAGGTATCACGAGGCCCTC-ATGGGCTCCTTCCGCCTCCTCCTTGTCAAAGGTACACGGGACAGACCGTCGCTGGCGAGGTGCGCCGCTCCGTCGCACTCCCCACGAGTGGACGTGTCGAACGTGCGTCACCGTATGCGACGGCGGGCCCGTCGGAGGTCGGCGGCTGGCGGCGAGTAGGTCGGTCACCCACCCGACCC-GTCTTGAAACACGGACCAAGGAGTCTAACATGTGCGCGAGTCAATGGGTCTTGAACAGGCCCAGGGGCGCAATGAAAGCGAAGGTC-GGCTCCACGTCGACCGAGTCGGGATCCCCGGTTC----------ACGCCGGGGCGCACCGACGACCCGTCCTATCCGGCATGCCGGTTGGGCGGAGTGCGAGCGTACACGTTGGGACCCGAAAGATGGTGAACTATGCCCGGACAGGACGAGGCCAGAGGAAACTCTGGTGGAGGTCCGCAGCGGTTCTGACGTGCAAATCGATCGTCAGATCCGGGTCTTTGTATTTAATTTTTGGAGCTTGATCAGCTATAGTTGGTACAGCTATAAGAGTAATAATTCGAATAGAATTAGGACAAGTTGGAAGTTTTTTAGGGGATGATCATCTTTATAATGTTATTGTAACTGCTCATGCTTTTGTTATAATTTTTTTTATAGTTATACCTATTATGATTGGTGGATTTGGAAATTGATTGGTCCCTTTAATGTTAGGTGCTCCTGATATAGCTTTCCCTCGTATAAATAATCTTAGCTTTTGATTATTACCACCTTCTTTATTTTTATTATTTATTTCTTCTATAGCGGAAATGGGAGTTGGTGCAGGTTGAACTGTATATCCTCCTTTAGCTTCTAGAGTTGGTCATGCTGGAAGAGCAATAGATTTTGCTATTTTTTCTTTACATTTGGCTGGTGCTTCTTCTATTATAGGAGCTGTTAATTTTATTTCAACAATTATTAATATACGATCTGTTGGAATAAGAATAGAAAAGGTTTCTTTATTTGTATGATCTGTTTTGATTACTGCAGTATTATTATTATTATCATTACCTGTTTTAGCAGGAGCAATTACAATATTATTAACTGATCGTAATTTTAATACTTCATTTTTTGATCCTGCTGGAGGAGGGGATCCTATTTTATTTCAACATTTATTT-CGAAAGAGTACCGGAGGCAAAGCCCCCAGGAAACAACTGGCCACCAAAGCCGCCCGTAAGAGCGCACCCGCCACCGGTGGCGTTAAGAAACCTCATCGTTACAGACCTGGTACCGTCGCTCTCCGAGAGATCCGTCGTTACCAAAAGTCCACCGAGCTTCTCATCCGCAAGTTGCCCTTCCAACGTTTGGTCAGGGAGATCGCTCAGGACTTTAAAACCGATCTTCGTTTCCAGAGCTCCGCCGTTATGGCTCTCCAAGAGGCCAGCGAAGCTTATTTGGTAGGTCTGTTCGAAGATACAAACCTGTGCGCTATTCGC-------
Aysha_lagenifera               TTCTATTAGAAATAATTAATAGTAAAATCTGCTCAATGAA--TATTAAATAGCCGCAAT--TTTCTGTGCT-AAGGTAGCATAATCATTTGTCTTTTAATTGAAGACTAGAACAAAAGATTTAACA-TTTTAATTAATTTCTTTTTTAAA-AAAATTAAAAATTTTTCCAAATGTAAAAAAACA-TTTATAAAATAGGAAGACGACAAGACCCTATTGAACTTAACTTTAGTTTAACTGGGGCAGTTAATTAATTATAATTTTAATAACAT-TTCAAAAATA-AATTGATCCAATAAAATTGATTATATGATCAAGTTACCATAGGGATAACAGCGTTATAATAATTTAAAGTTCTTATTTAAGTT-AATTTTTGCGACCTCGATGTTGAATT-ATTACCTATTAG--------------ATGCAATAATTTAAT---AAAGGAAGTCTGTTCGACTTTTTAATAATAACAGGTGGGCCCTCGAAATCCTGTGGCGAGAGGATTCAGTCT-GGGGCGGCGGACGCGGTTGGTCGGAAAAATCAGGTAGGACTTCCCCGAGCGGGGGTCGTCCGGCCGCGCGTCTTCTGCCGTCTCCGACGCATTTGTCTCTCGTCCGAAGGACGCCGCAGCCGGTTGGGCAGCGAAAGCGTGACGGCCTGAAGGCGGGGAG-CGGCAGGTGGCCGCTGGAGAGCTTCGCGCTCATCGGCGGTTGTTAGCCGTTCCCGCAGTGGCTCGTCGCTCGACCGAGGTATCACGAGGCCCTC-TTGGGCTCCCGTCGTCTCCTCCTC---GTAAGCAGTCGGGACAGATCTCCGCTGGTGAGATGCGCCGTGGCACCGCACGCAAGTAGCGTGGGCG-CCCGAACGCGTCGCTCCGCAGGTGGAGGCGGGCCCGTCGGAGGCTGGCGGCTGGCGGCGAGTAGGTCGGTCACCCACCCGACCC-GTCTTGAAACACGGACCAAGGAGTGTAACATGTGCGCGAGTCAATGGGTCTTGAATAGGCCCAGAGGCGCAATGAAAGCAAAGGTC-GGCG-GACGTCGACCGAGTCGGGATCCCCCCTTYTYGTCATTGTCGGGGGGGGCGCACCGACGACCCGTCCTATCCGGCTCGCCGGTTGGGCGGAGTGTGAGCGTACACGTTGGGACCCGAAAGATGGTGAACTATGCCCGGACAGGACGAGGCCAGAGGAAACTCTGGTGGAGGTCCGCAGCGGTTCTGACGTGCAAATCGATCGTCAGATCCGGGACTTTGTATTTATTATTTGGTGCTTGATCTGCTATAGTTGGAACTGCTATAAGAGTATTAATTCGTATAGAATTAGGTCAATCAGGGAGTTTATTAGGAGATGATCATTTATACAATGTTGTTGTGACTGCTCACGCTTTTGTTATAATTTTTTTTATAGTAATACCTATCTTAATTGGAGGTTTTGGAAATTGATTAGTTCCTTTAATATTAGGTGCCCCTGATATGGCTTTTCCTCGTATAAATAATTTAAGATTTTGATTATTACCTCCTTCTTTGTTTTTGTTATTTATTTCTTCTATAGCTGAAATAGGTGTAGGAGCAGGTTGAACTGTTTATCCTCCTTTAGCTTCTAGAGTTGGTCATATAGGAAGAGCTATAGATTTTGCTATTTTCTCCCTCCATTTAGCTGGAGCTTCTTCTATTATAGGGGCTATTAATTTTATTTCTACTATTATTAATATACGTTCGGTAGGAATAACTATGGAAAGGATTACACTATTTGTATGATCTGTTTTTATTACTGCTATTTTACTACTATTATCTCTCCCTGTTTTAGCGGGAGCTATTACTATATTATTGACTGATCGTAATTTTAATACTTCGTTTTTTGATCCAGCTGGAGGGGGGGATCCAATTTTATTTCAACATTTATTTTCGTAAGAGTACTGGAGGCAAGGCCCCCAGGAAACAACTCGCTACCAAAGCCGCTCGTAAGAGCGCTCCCGCCACCGGAGGCGTTAAGAAACCTCATCGTTACAGGCCAGGAACTGTCGCACTCCGAGAGATCCGTCGTTATCAGAAATCTACCGAGCTTTTGATCCGCAAATTGCCCTTCCAACGTTTGGTCAGAGAAATCGCTCAGGATTTCAAAACCGATCTCCGCTTCCAGAGCTCCGCCGTCATGGCTCTCCAAGAGGCAAGCGAGGCTTACCTTGTCGGTTTGTTTGAAGATACTAACTTGTGCGCTATCCGC-------
Sanogasta_alticola             ----------------------------------------------------------------TTGTGCT-AAGGTAGCATAATCATTTGTCTTTTAATTGAAGACTAGAACAAAAGATTTAACA-ATCCAATTAATGTATAAAATTAA--TTATATTAATTTATTTTAAATGTAAAAAAACA-TTTATAATATAGAAAGACGACAAGACCCTATTAAACTTAACTATAGTTAAACTGGGGCAGTTAATAAAATATTATTTTAATAAAAA-TAAAATAAA--AAAAGATCCAATAAAACTGAATAGATGATCAAGTTACTATAGGGATAACAGCGTAATATTTATCTAAAGATCTTATTTAAATA-AAAGATTACGACCTCGATGTTGAATTAATAACCTAAATT-------------ATTGCAGCAAATAAA---CAAAGGAAGT----------------------------------------------------GGATTCAGTCTGGGGGCGGCGGACGCGG-TGGCCGGAAGATT---GCAGGGATTCCCCGAGCGGGGTCCGTCCGGCCGCGCGGCTTCTGCCGTCTCCGACGCATTTGTCTCTCGTCCGAAGGACGCCGCAGCCGGTTGGGCAGCGAAAGCGTGACGGCCTGAAGGCGGGGAAATGGCAGGTGGCCGGTGGCGAGCCTTGTGCTCTTCGCCGGTTGTTAGCCGTCTCCGCAGTGGCTCGTCGCTCGACCGAGGTATCACGAGGCCCGTCTTGGGCTCCTGTCGTCTCCTCC------AATGCAGTCGGGACAGAGTGCTGCTGGTACTGCGCGCTGTGCTGTCGCACGCGTCAAGCGTGGACG-GCCGACCGCGCGGGACCGCACGCGGCACCGGGCCCGTCGGAGGTCGATGGCTGGCGGCGAGTAGGTCGGTCACCCACCCGACCC-GTCTTGAAACACGGACCAAGGAGTCTAACATGTGCGCGAGTCAATGAGTCTTGAATAGGCTCAGGGGCGCAATGAAAGCAAAGTTC-GGCGTCACGCCGAACGAGTCGGGATCCCCGGGTC----------AAACCGGGGCGCACCGACGGCCCGTCCTATCCGGCTCGCCGGTTGGGCGGAGCTTGAGCGTACACGTTGGGACCCGAAAGATGGTGAACTATGCCCGGACAGGACGAGGCCAGAGGAAACTCTGGTGGAGGTCCGCAGCGGTTCTGACGTGCAAATCGATCGTCAGATCCGGG----------------TTGGAGCGTGATCTGCTATAGCAGGAACTGCAATAAGAGTAATTATTCGAATGGAATTAGGTCATTCTGGAAGATTGTTGGGTGATGATCATTTATATAATGTTGTTGTTACGGCTCATGCTTTTGTTATAATTTTTTTTATAGTAATACCAATTTTGATTGGTGGTTTTGGTAATTGATTAGTTCCTTTAATGTTAGGAGCACCTGATATAGCTTTTCCTCGAATGAATAATTTAAGATTTTGATTGTTACCTCCATCTTTATTATTATTATTTATTTCTTCTATAGTTGAAGTAGGAGTAGGAGCAGGTTGAACTGTTTATCCACCTCTTGCTTCTACGGTTGGTCATTCTGGGGGTGCTATAGATTTTGCTATTTTTTCTTTACATTTAGCTGGTGCTTCGTCTATTATAGGAGCTGTAAATTTTATTTCTACTATTTTTAATATACGTTCTGTTGGAATAACTATGGAAAAAGTTCCACTTTTTGTTTGATCTGTATTAATTACTGCTATTTTATTATTGTTGTCTTTACCGGTATTGGCTGGTGCAATTACAATATTGTTGACTGATCGAAATTTTAATACTTCCTTTTTTGATCCTGCTGGAGGAGGAGATCCTATTTTGTTTCAACATTTGTTT---------------------------------AGCACTGGC-ACCAAAGCCGCTCGTAAGAGTGCTCCCGCAACCGGTGGCGTTAAGAAACCCCATCGTTACAGGCCCGGAACTGTAGCTCTCCGAGAGATCCGTCGTTACCAGAAGTCTACTGAACTCCTGATCCGGAAATTGCCTTTCCAACGTTTGGTAAGGGAAATTGCACAGGACTTCAAGACTGATCTCCGATTTCAGAGCTCAGCCGTCATGGCTCTCCAAGAGGCYAGCGAAGCTTATCTTGTCGGTTTATTCGAAGACACAAACTTGTGCGCTATCCACGCCAAG-
Otoniela_quadrivittata         ---------------------------------------------------------------------------GTAGCATAATCATTTGTCTTTTAATTGAAGACTAGAACAAAAGATTTAACA-TTTCAATTAATATATTAATTTTT-TAAAATAAAATTTATTTTAAATGTAAAAAAACA-TTTATTTTTTAGAAAGACGACAAGACCCTATTGAACTTAACTTCAGTTAAACTGGGGCAGTAAATTAATTATAATTTTAATTAAAA-TAAAACAA---TAAGAATCCAATAAAATTGA----ACAATCAAGTTACCATAGGGATAACAGCATAATATTTATTCAAAGCTCTTATATAAATA-AAAGATTATGACCTCGATGTTGAATTAATTACCTATTAA-----------ATTACGCAATAGTTAAG----TAAGGAAGTC----------------------------------------------------------------GGGCGGCGGACGCGG-TGGTCGGAAATCC--GGCAGGGCTTCCCCGAGCGGGGGCCGTCCGGCCGCGCGTCTTCCGTCGTCTCCGACGCATTTGTCTCTCGTCCGAAGGACGCCGCAGCCGGTCGGGCAGCGAAAGCGCGACGGCCTGAAGGCGGGGTAATGGCAGGTGGCCGGTGGCGAGTCTCGTGCTCTCCGCCGGTTGTTAGCCGTCCCCGCAGTGGCACGTCGCTCGACCGAGGTATCACGAGGCCCTC-TTGGGCTCCTGTCGTCTCCTCC------GCAGAAGTCGGGACGGATCGTCGCTGGTGAGGCGCGCCGCGGTGTCGCACGCCCCACGCGTGGACA-CCCGAACGCGTCGCTCCGCAAGCGGCGGCGGGCCCGTCGGAGGCTGAAGGCTGGCGGCGAGTAGGTCGGTCACCCACCCGACCC-GTCTTGAAACACGGACCAAGGAGTCTAACATGTGCGCGAGTCAATGGGTCTTGAACAGGCCCAGGGGCGCAATGAAAGCAAAGGTC-GTCGTCACGTCGACCGAGTCGGGATCCCCGGTCCTT-----------CCGGGGCGCACCGACGACCCGTCCTATCCGGCTCGCCGGTTGGGCGGAGTGTGAGCGTACACGTTGGGACCCGAAAGATGGTGAACTATGCCCGGACAGGACGAGGCCAGAGGAAACTCTGGTGGAGGTCCGCAGCGGTTCTGACGTGCAAATCGATCGTCAGATCCGGGACTTTATATTTATTATTTGGAACTTGATCTGCTATAGCAGGAACTGGGATAAGAGTTTTAATTCGAATGGAATTAGGACAATGTGGTAGATTATTGGGTGATGATCATTTATATAATGTAGTTGTTACTGCTCATGCTTTTGTTATAATTTTTTTTATAGTAATACCTATTTTAATTGGAGGTTTTGGTAATTGATTAGTTCCATTAATATTAGGAGCTCCTGATATAGCTTTTCCTCGTATAAATAATTTAAGATTTTGATTATTACCTCCTTCTTTAATATTATTATTTATTTCTTCTATAGCTGAAATAGGTGTAGGTGCTGGTTGAACTGTATATCCTCCTTTATCTTCAGGTGTTGGTCATATAGGAAGAGCTGTAGATTTTGCTATTTTTTCTTTACATTTAGCTGGTGCATCATCTATTATAGGAGCTGTTAATTTTATTACTACTATTTTAAATATACGTTTATTAGGAATAAGATTGGAAAAGGTACCTTTATTTGTGTGATCTGTTTTAATTACTGCTATTTTATTATTATTATCTCTTCCTGTTTTAGCGGGTGCTATTACTATATTATTAACTGATCGAAATTTTAATACTTCATTTTTTGATCCTGCTGGAGGAGGTGATCCTATTTTATTTCAACATTTATTT--------------------------------------------------------------------------------------------------------------------------------------------------------------------------------------------------------------------------------------------------------------------------------------------------------------------------------------
Illocomba_yotoco_Male_LAM_237  ------------------------------------------------------------------GTGCTAAGGGTAGCATAATCATTTGTCTTTTAATTGAAGACTAGAACAAAAGATTTAACT-TTTTAATTATTTTATCATATATA-TAAATTAAAATTTATTCTAAATGTAAAAAAACC-TTTATAAAATAGGTAGACGACAAGACCCTATTGAACTTAACTGTAGTTAAACTGGGGTAGTTAATTAATAATAATTTTAATATATA-AAAATAATAA-AATTGATCCAATATTATTGATCAATTAATTAAGTTACCATAGGGATAACAGCGTTATTATAATTTTAAGATCTTATTTAAATT-AATTTTTGCGACCTCGATGTTGAATTAATAACCTATTAT--------------ATGCAATA-------------------------------------------------CCCTCGAAATCCTGTGGCGAGAGGATTCAGTCT-GGGGCTGAGGGCGCCGGTGGTCGGAAGATT---GCAGGGCTTCCCCGAGCGGGGGCCGTTCGGCCGCGCGTCTCTTTCCGTCTAAGACGCATTTGTCTCTCGTCCTAAGGACGCCGCAGCCGGTTGGGCAGCGAAAGCGTGACGGCCTGAAGGCGGAGAGCTGGCAGGTGGCCGGTGGAGGGTTC----TCCTCTGCCGGTTGTTAGCCGTTTCCGCAGTGGCTCGTCGCTCGACCGAGGTAACACGAGGCCCTC-TTGGGCTCCCGTCGTCTCCTCC------AAAGCAGTCGGGACAGATCTCCGCTGGTGAGAAGCGCCGTGGCGCCGCACGCGAGACGCGTGGGCGACCCGAACGCGTCGCTCCGCAGGTGGAGGCGGGCCCGTCGGAGGCTGATGGCTGGCGGCGAGTAGGTCGGTCACCCACCCGACCC-GTCTTGAAACACGGACCAAGGAGTCTAACATGTGCGCGAGTCAGTGGGTCTTGAATAGGCCCAGAGGCGCAATGAAAGCAAAGGTC-GGCG-GACGTCGACCGAGTCGGGATCCCCGCCTGTGA-------TTGGTGGGGCGCACCGACGACCCGTCCTATCCGGCTAGCCGGTTGGGCGGAGTGTGAGCGCACACGTTGGGACCCGAAAGATGGTGAACTATGCCCGGACAGGACGAGGCCAGAGGAAACTCTGGTGGAGGTCCGCAGCGGTTCTGACGTGCAAATCGATCGTCAGATCCGGG----------------------------------------------------------------------------------------------------------ATTTATATAATGTTGTGGTAACTGCACATGCTTTTGTTATAATTTTTTTTATAGTAATACCAATTTTGATTGGAGGTTTTGGAAATTGGTTGGTACCTTTAATATTAGGGGCACCGGATATGGCTTTTCCTCGTATAAATAATCTTAGATTTTGATTATTACCTCCTTCTTTGTTTTTATTATTTATTTCTTCTATAGCGGAAATAGGTGTAGGGGCTGGATGGACAGTATATCCTCCTTTGGCTTCTAGAGTTGGTCATATAGGAAGTGCTATAGATTTTGCTATTTTTTCTTTACATTTAGCTGGTGCTTCTTCTATTATAGGGGCTATTAATTTTATTTCTACTATTATTAATATACGTTCTTTAGGAATGAGAATGGAAAAGGTTACTTTATTTGTATGATCTGTTTTTATTACGGCTATTTTATTATTATTATCGCTTCCTGTTTTAGCGGGTGCTATTACTATATTATTAACGGATCGTAATTTTAATACTTCATTTTTTGATCCAGCAGGTGGAGGAGATCCTATTTTATTTCAACATTTATT---------------------------------------------------------------------------------------------------------------------------------------------------------------------------------------------------------------------------------------------------------------------------------------------------------------------------------------
Illocomba_marta_Male_LAM_236   --------------------------------------------------------GAT--TTTTTGTGCT-AAAGGTGCATAATCATTTGTCTTTTAATTGAAGACTAGAACAAAAGATTAAACATTTTTAATTAATATATTATATATC-CTATATATAATTTATTTTAAATGTAAAAAAACA-TTTATAAAATAGGAAGACGACAAGACCCTATTGAACTTTACTGTAGTTAAACTGGGGCAGTTAATTAATAATAATTTTAATTTATA-AAAAACAAAA-AATTGATCCAATAAAATTGATCAATTAATTAAGTTACCATAGGGATAACAGCGTTATTATAATTTTAAGATCTTATTTAAATTAAATTTTTGCGACCTCGATGTTGAATTAATAACCTATTTT----------------------------------------------------------------------------------------------------------------------------------------------------------------------------------------------------------------------------------------------------------------------------------------------------------------------------------------------------------------------------------------------------------------------------------------------------------------------------------------------------------------------------------------------------------------------------------------------------------------------------------------------------------------------------------------------------------------------------------------------------------------------------------------------------------------------------------------------------------------------------------------------------------------------TACTGCTATAAGTGTTTTAATTCGTATAGAATTAGGACAAGTAGGAAGATTATTAGGGGATGATCATTTATATAATGTTGTGGTAACTGCTCATGCTTTTGTTATAATTTTTTTTATAGTAATGCCTATTTTAATTGGAGGTTTTGGTAATTGATTAGTTCCTTTAATATTAGGGGCACCAGATATAGCTTTTCCTCGTATAAATAATTTAAGCTTTTGATTATTACCTCCTTCTTTATTTTTATTGTTTATTTCTTCTATAGCAGAAATAGGTGTAGGGGCTGGGTGAACAGTATATCCTCCTTTAGCTTCTAGAGTTGGCCATATAGGAAGAGCTATGGATTTTGCTATTTTTTCGTTACATTTAGCTGGAGCTTCTTCTATTATAGGAGCTATTAATTTTATTTCAACTATTATTAATATACGTTCTTTTGGTATAACAATAGAAAAGATTACTTTATTTGTATGGTCTGTATTTATTACAGCTATTTTATTATTATTATCACTTCCTGTTTTAGCAGGGGCTATTACTATATTATTAACAGATCGTAATTTTAATACTTCATTTTTTGACCCGGCTGGTGGGGGAGATCCAATTTTATTTCAGCATTTATT---------------------------------------------------------------------------------------------------------------------------------------------------------------------------------------------------------------------------------------------------------------------------------------------------------------------------------------
Illocomba_marta_LAM_309_Male   ---------------------------------------------------------------------------------TAATCATTTGTCTTTTAATTGAAGACTAGAACAAAAGATTAAACATTTTTAATTAATATATTATATACC-CTATATATAATTTATTCTAAATGTAAAAAAACA-TTTATAAAATAGGAAGACGACAAGACCCTATTGAACTTAACTGTAGTTAAACTGGGGCAGTTAATTAATAATAATTTTAATTTATA-AAGAATAAAG-GATTGATCCGATAGAATTGATCGATTAATTAAGTTACCGTAGGGATAACAGCGTTATTATAATTTTAAGATCTTATTTAAATTGAATTTTTGCGACCTCGATGTTGAATTAATAACCTATTTT--------------ACGCAATAGTTT------------------------------------------------------------------------------------------------------------------------------------------------------------------------------------------------------------------------------------------------------------------------------------------------------------------------------------------------------------------------------------------------------------------------------------------------------------------------------------------------------------------------------------------------------------------------------------------------------------------------------------------------------------------------------------------------------------------------------------------------------------------------------------------------------------------------------------------------------------------------------------------------GCTATCAGTGTTTTAAAACGTATAGAATTAGGACAAGTAGGAAGATTATTAGGGGATGATCATTTATATAATGTTGTGGTAACTGCTCATGCTTTTGTTATAATTTTTTTTATAGTAATGCCTATTTTAATTGGAGGTTTTGGTAATTGATTAGTTCCTTTAATATTAGGGGCACCAGATATAGCTTTTCCTCGTATAAATAATTTAAGCTTTTGATTATTACCTCCTTCTTTATTTTTATTATTTATTTCTTCTATAGCAGAAATAGGTGTAGGGGCTGGGTGAACAGTATATCCTCCTTTAGCTTCTAGAGTTGGTCATATAGGAAGAGCTATGGATTTTGCTATTTTTTCGTTACATTTAGCTGGAGCTTCTTCTATTATAGGAGCTATTAATTTTATTTCAACTATTATTAATATACGTTCTTTTGGTATAACAATAGAAAAGATTACTTTATTTGTATGATCTGTATTTATTACAGCTATTTTATTATTATTATCGCTTCCTGTTTTAGCAGGGGCTATTACTATATTATTAACAGATCGTAATTTTAACACTTCATTTTTTGATCCGGCTGGTGGGGGAGATCCAATTTTATTTCAACATTTATT------------------------------------------------AGGCTGCTCGTAAGAGCGCTCCCGCTACCGGTGGAGTTAAGAAGCCTCATCGTTACGGGCCTGGCACTGTCGCTCTCCGAGAAATCCGTCGTTATCAGAAATCTACCGAACTTTTGATCCGAAAATTGCCCTTCCAACGTTTGGTCAGAGAAATCGCTCAGGATTTCAAAACCGATCTCCGATTCCAGAGCTCCGCTGTCATGGCTCTCCAAGAGGCTAGCGAAGCTTACCTTGTCGGTTTGTTTGAAGATACTAACTTGTGCGCGATTCATGCTAAGC
Illocomba_marta_LAM_308_Female ------------------------------------------------------------------------------GCATAATCATTTGTCTTTTAATTGAAGACTAGAACAAAAGATTAAACATTTTTAATTAATATATTACATACC-CTATATATAATTTATTCTAAATGTAAAAAAACA-TTTATAAAATAGGAAGACGACAAGACCCTATTGAACTTAACTGTAGTTAAACTGGGGCAGTTAATTAATAATAATTTTAATTTTTA-AAAAATAAAA-AATTGATCCAATAAAATTGATCAATTAATTAAGTTACCATAGGGATAACAGCGTTATTATAATTTTAAGATCTTATTTAAATTAAATTTTTGCGACCTCGATGTTGAATTAATAACCTATTTT--------------ACGCAA----------------------------------------------------------------------------------------GCGGTGGACGCGG-TGGTCGGAAGTCG-AGGTAGGACTTCCCCGAGCGGGGGTCGTCCGGCCGCGCGTCTTCCACCGTCTCCGACGCATTTGTCTCTCGTCCGAAGGACGCCGCAGCCGGTTGGGCAGCGAAAGCGTGACGGCCTGAAGGCGGGGAGATGGCAGGTGGCCGGTGGAGAGCTTCGTGCTCCCCGCCGGTTGTTAGCCGTCCCCGCAGTGGCCCGTCGCTCGACCGAGGTATCACGAGGCCCTT-GTGGGCTCCAATCGTCTCCTCC------TCAGCAGTCGGGACGGATCTCCGCTGGTGGGACGCGCCGTGCCACCGCACGCAAGTAGCGTGGGCG-GCCGAACGCGTCGCTCCGCAGGTGGAGGCGGGCCCGTCGGAGGCTGGCGGCTGGCGGCGAGTAGGTCGGTCACCCACCCGACCC-GTCTTGAAACACGGACCAAGGAGTCTAACATGTGCGCGAGTCAATGGGTCTTGAATAGGCCCAGAGGCGCAATGAAAGCAAAGGTC-GGCG-GACGTCGACCGAGTCGGGATCTCCGTCTTCTA-------AAGGCGGGGCGCACCGACGACCCGTCCTATCCGGCTCGCCGGTTGGGCGGAGTGTGAGCGTACACGTTGGGACCCGAAAGATGGTGAACTATGCCCGGACAGGACGAGGCCAGAGGAAACTCTGGTGGAGGTCCGCAGCGGTTCTGACGTGCAAATCGATCGTCAGATCCGGG--------------------------------TATAGTTGGTACTGCTATAAGTGTTTTAATTCGTATAGAATTAGGACAAGTAGGAAGATTATTAGGGGATGATCATTTATATAATGTTGTGGTAACTGCTCATGCTTTTGTTATAATTTTTTTTATAGTAATGCCTATTTTAATTGGAGGTTTTGGTAATTGATTAGTTCCTTTAATATTAGGGGCACCAGATATAGCTTTTCCTCGTATAAATAATTTAAGCTTTTGATTATTACCTCCTTCTTTATTTTTATTATTTATTTCTTCTATAGCAGAAATAGGTGTAGGGGCTGGGTGAACAGTATATCCTCCTTTAGCTTCTAGAGTTGGTCATATAGGAAGAGCTATGGATTTTGCTATTTTTTCGTTACATTTAGCTGGAGCTTCTTCTATTATAGGAGCTATTAATTTTATTTCAACTATTATTAATATACGTTCTTTTGGTATAACAATAGAAAAGATTACTTTATTTGTATGATCTGTATTTATTACAGCTATTTTATTATTATTATCACTTCCTGTTTTAGCAGGGGCTATTACTATATTATTAACAGATCGTAATTTTAACACTTCATTTTTTGACCCGGCTGGTGGGGGAGATCCAATTTTATTTCAACATTTATT------------------------------------------------AGGCTGCTCGTAAGAGCGCTCCTGCTACCGGTGGAGTTAAGAAGCCTCATCGTTACAGGCCTGGCACAGTCGCTCTCCGAGAAATCCGTCGTTATCAGAAATCTACCGAACTTTTGATCCGAAAATTGCCCTTCCAACGTTTGGTCAGAGAAATCGCTCAGGATTTCAAAACCGATCTCCGATTCCAGAGCTCCGCTGTCATGGCTCTCCAAGAGGCTAGCGAAGCTTACCTTGTCGGTTTGTTTGAAGATACTAACTTGTGCGCGATTCATGCTAAGC
Anyphaena_californica          ---------------------------------------------------------------------------------------------------------------------------------------------------------------------------------------------------------------------------------------------------------------------------------------------------------------------------------------------------------------------------------------------------------------------------------------------------------------------------------------------------------------------ATTCAGTCT-GGGGCGTCGGACGTGC-TGGTCGGAAATTG---GTAGGGCTTCCCCGAGCGGGGGCCGTCCGGCTGTGCGTCTTCCGCCGTCTCAGACGCATTTGTCTCTCGTCCGAAGGACGCCGCAGCCGGTTGGGCAGCGAAAGCGTGACGGCCTGAAGGCGGGGTAATGGCAGGTGGCCGGTGGCGAGTCTCGTACTTTTCGCCGGTTGTTAGCCGTCTCCGCAGTGGCACGTCGCTCGACCGAGGTATCACGAGGCCCTC-TTGGGCTCCTGTCGTCTCCTCCAC----TTGGAAGTCGGAACAGACCGTCGCTGGTGAGGCACGCCGTGCCGTCGCACGCGTCAAGCGTGGGCG-GTCGAACGTGTCGCTCCGCAGGCGGCGGCGGGTCCGTCGGAGGCCGATGGCTGGCGGCGAGTAGGTCGGTCACCCACCCGACCCGGTCTTGAAACACGGACCAAGGAGTCTAACATGTGCGCGAGTCAATGGGTCTTGAATAGGCCCAGGGGCGCAATGAAAGCAAAGGTCGGGCGTCACGTCGACCGAGTCGGGATCTCCCGCCCGCC-------GTGGTGGGGCGCACCGACGACCCGTCCTATTCGGCTCGCCGATTGGGCGGAGTTTGAGCGTACACGTTGGGACCCGAAAGATGGTGAACTATGCCCGGACAGGACGAGGCCAGAGGAAACTCTGGTGGAGGTCCGCAGCGGTTCTGACGTGCAAAT-------------------------------------------------------------------------------------------------------------------------------------------------------------------------------------------------------TTTTGGTAATTGATTAGTTCCTTTAATATTAGGAGCTCCTGATATAGCTTTTCCTCGAATGAATAATTTAAGTTTTTGATTATTACCTTCTTCATTGTTTTTATTATTTATTTCTTCTATAGCTGAGATGGGAGTGGGAGCAGGTTGGACAGTCTATCCACCTTTATCTTCTAGAGTTGGTCATATAGGAAGAGCTGTGGATTTTGCTATTTTTTCTTTACATTTAGCTGGTGCTTCATCTATTATAGGGGCTGTTAATTTTATTTCTACTGTAGTAAATATGCGTTCTGTAGGAATGACTTTTGAAAAGGTACCTTTGTTTGTTTGGTCTGTTTTAATTACAGCTATTTTATTGTTATTATCTCTTCCTGTATTAGCAGGAGCTATTACTATATTATTAACAGATCGAAATTTTAATACTTCATTTTTTGATCCTGCTGGAGGAGGAGATCCTATTTTATTTCAACATTTATTTTCGTAAAAGTACCGGGGGCAAGGCCCCCAGGAAACAACTCGCCACCAAAGCCGCTCGTAAGAGCGCTCCCGCCACCGGCGGTGTGAAAAAGCCTCATCGTTACAGGCCTGGTACCGTAGCTCTCCGAGAGATCCGTCGTTATCAGAAATCCACCGAACTTCTGATCCGTAAATTGCCCTTCCAGCGCTTGGTCCGTGAAATCGCTCAGGACTTCAAGACCGATCTCCGATTCCAGAGCTCTGCCGTCATGGCTCTCCAAGAGGCCAGCGAAGCTTACCTCGTCGGTTTGTTCGAAGACACCAACTTGTGCGCTATCCACGCCAAGC
Anyphaena_pacifica             --------------------------------------------------------------------------------------------------------------------------------------------------------------------------------------------------------------------------------------------------------------------------------------------------------------------------------------------------------------------------------------------------------------------------------------------------------------------------------------------------------------------------------------------TGG-TGGTCGGAAATTG---GTAGGGCTTCCCCGAGCGGGGGCCGTCCGGCCGTGCGTCTTCCGCCGTCTCAGACGCATTTGTCTCTCGTCCGAAGGACGCCGCAGCCGGTTGGGCAGCGAAAGCGTGACGGCCTGAAGGCGGGGTAATGGCAGGTGGCCGGTGGCGAGTCTCGTACTCTTCGCCGGTTGTTAGCCGTCTCCGCAGTGGCACGTCGCTCGACCGAGGTATCACGAGGCCCTC-TTGGGCTCCTGTCGTCTCCTCC-C----YTGGAAGTCGGAACAGACCGTCGCTGGTGAGGCGCGCCGTGCCGTCGCACTCGTCAAGAGTGGGCG-GTCGAACGCGTCGCTCCGCAGGCGGCGGCGGGTCCGTCGGAGGCCGATGGCTGGCGGCGAGTAGGTCGGTCACCCACCCGACCC-GTCTTGAAACACGGACCAAGGAGTCTAACATGTGCGCGAGTCAATGGGTCTTGAATAGGCCCAGGGGCGCAATGAAAGCAAAGGTC-GGCGTCACGTCGACCGAGTCGGGATCTCCCGCCCGCC------GTGGCGGGGGCGCACCGACGACCCGTCCTATTCGGCTCGCCGATTGGGCGGAGTTTGAGCGTACACGTTGGGACCCGAAAGATGGTGAACTATGCCCGGACAGGACGAGGCCAGAG----------------------------------------------------------ACTTTATACTTAATTTTTGGGGCATGATCTGCTATAGTTGGTACTGCAATAAGAGTTTTAATTCGTATAGAATTGGGACAATCAGGAAGATTTTTAGGTGATGATCATTTATATAATGTTGTTGTCACTGCTCATGCTTTTGTAATGATTTTTTTTATAGTAATACCTATTTTGATTGGTGGTTTTGGTAATTGATTAGTTCCTTTAATATTAGGAGCTCCTGATATAGCTTTTCCTCGAATGAATAATTTAAGTTTTTGATTATTACCTTCTTCATTGTTTTTATTATTTATTTCTTCTATAGCTGAGATAGGAGTGGGAGCAGGTTGAACAGTTTATCCACCTTTATCTTCTAGAGTTGGTCATATAGGAAGAGCTGTGGATTTTGCTATTTTTTCTTTACATTTAGCCGGTGCTTCATCTATTATAGGGGCTGTTAATTTTATTTCTACTGTAGTAAATATGCGTTCTGTAGGAATGACTTTTGAAAAGGTACCTTTGTTTGTTTGGTCTGTTTTAATTACAGCTATTTTATTATTATTATCTCTTCCTGTATTAGCAGGAGCTATTACTATATTATTAACAGATCGAAATTTTAATACTTCATTTTTTGATCCTGCTGGGGGAGGAGATCCTATTTTATTTCAACATTTATTT--GTAAAAGTACCGGGGGCAAGGCCCCCAGGAAACAACTCGCCACCAAGGCCGCTCGTAAGAGCGCTCCCGCCACCGGCGGCGTGAAGAAGCCTCATCGTTACAGGCCCGGTACCGTAGCTCTCCGTGAGATCCGTCGTTATCAGAAATCCACCGAACTTCTGATCCGTAAATTGCCCTTCCAGCGCTTGGTGMGAGAAATCGCCCAGGACTTCAAGACCGATCTCCGATTCCAGAGCTCTGCCGTTATGGCTCTCCAGGAGGCCAGCGAAGCTTACCTCGTCGGTTTGTTCGAAGACACCAACTTGTGCGCTATCCACGCCAAGC
