# Supplementary material for: Morphological and molecular evidence support a new species of the genus Ilocomba Brescovit, 1997 (Araneae, Anyphaenidae, Anyphaeninae) from the Andes of Colombia
Source: Zookeys. 2026 Apr 22;1278:19–51. doi: 10.3897/zookeys.1278.162601 (PMC13129551; doi:10.3897/zookeys.1278.162601)
Supplement: Supplementary material 3 — Phylogenetic trees and analysis files from parsimony and likelihood inference of Ilocomba yotoco sp. nov. [file zookeys-1278-019_article-162601__-s003.zip › 2_Phylo/ML/10_-11581.573762_Best/partition.nex.best_model.nex]

#nexus
begin sets;
  charset 16s_aln_pru_mod.fasta = , 1-471;
  charset 28s_aln_pru_mod.fasta = , 472-1251;
  charset coi_aln_pru_mod.fasta_pos1_coi_aln_pru_mod.fasta_pos2_h3_aln_pru_mod.fasta_pos1_h3_aln_pru_mod.fasta_pos2 = , 1252-1909\3  1253-1909\3  1910-2234\3  1911-2234\3;
  charset coi_aln_pru_mod.fasta_pos3 = , 1254-1909\3;
  charset h3_aln_pru_mod.fasta_pos3 = , 1912-2234\3;
  charpartition mymodels =
    GTR{2.85939,10.6669,20.047,0.0001,32.7711}+F{0.423389,0.106177,0.112879,0.357555}+G4{0.296694}: 16s_aln_pru_mod.fasta{1.82937},
    TIM3{0.44086,1.33081,4.5908}+F{0.169866,0.292995,0.362988,0.174151}+R3{0.711219,0.0868449,0.235372,1.82631,0.0534089,9.51848}: 28s_aln_pru_mod.fasta{1.13494},
    K3Pu{6.9279,2.37888}+F{0.221703,0.203871,0.239157,0.335268}+I{0.855499}: coi_aln_pru_mod.fasta_pos1_coi_aln_pru_mod.fasta_pos2_h3_aln_pru_mod.fasta_pos1_h3_aln_pru_mod.fasta_pos2{0.293836},
    HKY{45.7869}+F{0.375916,0.00938645,0.0659341,0.548764}+R2{0.625287,0.217369,0.374713,2.30598}: coi_aln_pru_mod.fasta_pos3{18.2355},
    TPM2{9.18379,30.8623}+FQ+G4{1.4061}: h3_aln_pru_mod.fasta_pos3{3.77567};
end;
