# Supplementary material for: Morphological and molecular evidence support a new species of the genus Ilocomba Brescovit, 1997 (Araneae, Anyphaenidae, Anyphaeninae) from the Andes of Colombia
Source: Zookeys. 2026 Apr 22;1278:19–51. doi: 10.3897/zookeys.1278.162601 (PMC13129551; doi:10.3897/zookeys.1278.162601)
Supplement: Supplementary material 3 — Phylogenetic trees and analysis files from parsimony and likelihood inference of Ilocomba yotoco sp. nov. [file zookeys-1278-019_article-162601__-s003.zip › 2_Phylo/ML/10_-11581.573762_Best/partition.nex.best_scheme.nex]

#nexus
begin sets;
  charset 16s_aln_pru_mod.fasta = 1-471;
  charset 28s_aln_pru_mod.fasta = 472-1251;
  charset coi_aln_pru_mod.fasta_pos1_coi_aln_pru_mod.fasta_pos2_h3_aln_pru_mod.fasta_pos1_h3_aln_pru_mod.fasta_pos2 = 1252-1909\3  1253-1909\3  1910-2234\3  1911-2234\3;
  charset coi_aln_pru_mod.fasta_pos3 = 1254-1909\3;
  charset h3_aln_pru_mod.fasta_pos3 = 1912-2234\3;
  charpartition mymodels =
    GTR+F+G4: 16s_aln_pru_mod.fasta,
    TIM3+F+R3: 28s_aln_pru_mod.fasta,
    K3Pu+F+I: coi_aln_pru_mod.fasta_pos1_coi_aln_pru_mod.fasta_pos2_h3_aln_pru_mod.fasta_pos1_h3_aln_pru_mod.fasta_pos2,
    HKY+F+R2: coi_aln_pru_mod.fasta_pos3,
    TPM2+G4: h3_aln_pru_mod.fasta_pos3;
end;
