# Supplementary material for: Morphological and molecular evidence support a new species of the genus Ilocomba Brescovit, 1997 (Araneae, Anyphaenidae, Anyphaeninae) from the Andes of Colombia
Source: Zookeys. 2026 Apr 22;1278:19–51. doi: 10.3897/zookeys.1278.162601 (PMC13129551; doi:10.3897/zookeys.1278.162601)
Supplement: Supplementary material 3 — Phylogenetic trees and analysis files from parsimony and likelihood inference of Ilocomba yotoco sp. nov. [file zookeys-1278-019_article-162601__-s003.zip › 2_Phylo/ML/10_-11581.573762_Best/partition.nex.bionj]

((((Hibana_sp_MCH2003:5e-07,Otoniela_adisi:5e-07):0,(Otoniela_quadrivittata:5e-07,Illocomba_yotoco_Male_LAM_237:5e-07):0):0.00029250979,(Illocomba_marta_Male_LAM_236:0.68913579,Illocomba_marta_LAM_309_Male:-0.43372297):0.40206647):0.12797512,Acanthoceto_acupicta:-0.00026870519,(Anyphaenoides_clavipes:-0.00026852597,(Aysha_proseni:-0.00035832659,(Jessica_osoriana:-0.00053783279,(Xiruana_gracilipes:-0.00086090749,(Anyphaena_accentuata:-0.0014352397,(Illocomba_marta_LAM_308_Female:-0.0024608208,(Josa_calilegua:-0.0043068551,(Buckupiella_imperatriz:-0.0076570604,(Hatitia_sp_FSC2016:-0.013783142,(Elaver_sp_FSC2016:-0.025060683,(Aysha_lagenifera:-0.03530287,(Sanogasta_alticola:-0.084822044,(Anyphaena_pacifica:5e-07,Anyphaena_californica:5e-07):0.34023434):0.035303392):0.025061183):0.013783643):0.0076575605):0.0043073553):0.0024613205):0.0014357398):0.00086140749):0.0005383328):0.0003588266):0.00026902597):0.00026921183);
