# Supplementary material for: Morphological and molecular evidence support a new species of the genus Ilocomba Brescovit, 1997 (Araneae, Anyphaenidae, Anyphaeninae) from the Andes of Colombia
Source: Zookeys. 2026 Apr 22;1278:19–51. doi: 10.3897/zookeys.1278.162601 (PMC13129551; doi:10.3897/zookeys.1278.162601)
Supplement: Supplementary material 3 — Phylogenetic trees and analysis files from parsimony and likelihood inference of Ilocomba yotoco sp. nov. [file zookeys-1278-019_article-162601__-s003.zip › 2_Phylo/ML/10_-11581.573762_Best/partition.nex.contree]

(Hibana_sp_MCH2003:0.1852806360,(((((Acanthoceto_acupicta:0.1340972163,Sanogasta_alticola:0.2147614242)99:0.0497282539,Josa_calilegua:0.1768358250)93:0.0219766402,Elaver_sp_FSC2016:0.3612186837)86:0.0191500271,((Anyphaena_accentuata:0.1217999974,(Anyphaena_californica:0.0263719590,Anyphaena_pacifica:0.0071018620)96:0.0532381038)100:0.0656185762,((Otoniela_adisi:0.0143505906,Otoniela_quadrivittata:0.0351819628)100:0.1146742446,Buckupiella_imperatriz:0.2344529014)91:0.0391886453)71:0.0235110903)99:0.0494132809,(((Aysha_proseni:0.0579558769,Aysha_lagenifera:0.0706459010)100:0.0437100655,Xiruana_gracilipes:0.0780092475)52:0.0058173832,(Jessica_osoriana:0.0638671001,(Hatitia_sp_FSC2016:0.0810074927,(Illocomba_yotoco_Male_LAM_237:0.1270047340,(Illocomba_marta_Male_LAM_236:0.0069520336,(Illocomba_marta_LAM_309_Male:0.0110474047,Illocomba_marta_LAM_308_Female:0.0024433067)49:0.0000021661)100:0.0758029548)95:0.0350479541)66:0.0198389920)46:0.0073129210)100:0.0680151699)100:0.0693715339,Anyphaenoides_clavipes:0.1176843423);
