# Supplementary material for: Morphological and molecular evidence support a new species of the genus Ilocomba Brescovit, 1997 (Araneae, Anyphaenidae, Anyphaeninae) from the Andes of Colombia
Source: Zookeys. 2026 Apr 22;1278:19–51. doi: 10.3897/zookeys.1278.162601 (PMC13129551; doi:10.3897/zookeys.1278.162601)
Supplement: Supplementary material 3 — Phylogenetic trees and analysis files from parsimony and likelihood inference of Ilocomba yotoco sp. nov. [file zookeys-1278-019_article-162601__-s003.zip › 2_Phylo/ML/10_-11581.573762_Best/partition.nex.log]

IQ-TREE multicore version 2.2.2.6 COVID-edition for Linux 64-bit built May 27 2023
Developed by Bui Quang Minh, James Barbetti, Nguyen Lam Tung,
Olga Chernomor, Heiko Schmidt, Dominik Schrempf, Michael Woodhams, Ly Trong Nhan.

Host:    Jimmy (AVX2, FMA3, 7 GB RAM)
Command: iqtree2 -s concatenated.fas -p partition.nex -m MFP+MERGE -bb 1000 -alrt 1000 -pers 0.2 -nstop 1000
Seed:    507696 (Using SPRNG - Scalable Parallel Random Number Generator)
Time:    Sat Jun  7 01:49:30 2025
Kernel:  AVX+FMA - 1 threads (16 CPU cores detected)

HINT: Use -nt option to specify number of threads because your CPU has 16 cores!
HINT: -nt AUTO will automatically determine the best number of threads to use.

Reading partition model file partition.nex ...
Reading alignment file concatenated.fas ... Phylip format detected
Alignment most likely contains DNA/RNA sequences
Constructing alignment: done in 0.00282693 secs using 99.93% CPU
Alignment has 21 sequences with 2234 columns, 866 distinct patterns
516 parsimony-informative, 258 singleton sites, 1460 constant sites
                                Gap/Ambiguity  Composition  p-value
Analyzing sequences: done in 6.69956e-05 secs using 100% CPU
   1  Hibana_sp_MCH2003                27.98%    passed     68.77%
   2  Acanthoceto_acupicta              3.13%    passed     46.93%
   3  Anyphaenoides_clavipes            2.73%    passed     58.63%
   4  Aysha_proseni                     2.06%    passed     99.10%
   5  Jessica_osoriana                  1.84%    passed     95.13%
   6  Xiruana_gracilipes                2.19%    passed     85.88%
   7  Anyphaena_accentuata              2.28%    passed     84.07%
   8  Otoniela_adisi                   16.97%    passed     63.21%
   9  Josa_calilegua                   10.47%    passed     92.44%
  10  Buckupiella_imperatriz           13.03%    passed     55.77%
  11  Hatitia_sp_FSC2016                3.89%    passed     98.81%
  12  Elaver_sp_FSC2016                 2.82%    passed     55.75%
  13  Aysha_lagenifera                  2.15%    passed     78.21%
  14  Sanogasta_alticola                9.67%    passed     44.17%
  15  Otoniela_quadrivittata           23.10%    passed     97.26%
  16  Illocomba_yotoco_Male_LAM_237    26.54%    passed     43.49%
  17  Illocomba_marta_Male_LAM_236     57.12%    failed      0.00%
  18  Illocomba_marta_LAM_309_Male     45.26%    failed      0.00%
  19  Illocomba_marta_LAM_308_Female   12.71%    passed     91.72%
  20  Anyphaena_californica            32.14%    failed      0.00%
  21  Anyphaena_pacifica               27.08%    failed      0.00%
WARNING: 1 sequences contain more than 50% gaps/ambiguity
****  TOTAL                            15.48%  4 sequences failed composition chi2 test (p-value<5%; df=3)
NOTE: No CharPartition defined, use all CharSets

Loading 8 partitions...
Identifying sites to remove: done in 0.000279903 secs using 100% CPU
Identifying sites to remove: done in 0.000401974 secs using 99.76% CPU
Identifying sites to remove: done in 5.10216e-05 secs using 99.96% CPU
Identifying sites to remove: done in 4.60148e-05 secs using 99.97% CPU
Identifying sites to remove: done in 0.000108004 secs using 100% CPU
Subset	Type	Seqs	Sites	Infor	Invar	Model	Name
1		19	471	126	276	MFP+MERGE	16s_aln_pru_mod.fasta
2		19	780	141	545	MFP+MERGE	28s_aln_pru_mod.fasta
3		21	220	31	171	MFP+MERGE	coi_aln_pru_mod.fasta_pos1
4		21	219	8	204	MFP+MERGE	coi_aln_pru_mod.fasta_pos2
5		21	219	139	45	MFP+MERGE	coi_aln_pru_mod.fasta_pos3
6		16	109	3	98	MFP+MERGE	h3_aln_pru_mod.fasta_pos1
7		16	108	1	105	MFP+MERGE	h3_aln_pru_mod.fasta_pos2
8		16	108	67	16	MFP+MERGE	h3_aln_pru_mod.fasta_pos3
Degree of missing data: 0.088
Info: multi-threading strategy over partitions


Create initial parsimony tree by phylogenetic likelihood library (PLL)... 0.003 seconds
Perform fast likelihood tree search using GTR+I+G model...
Estimate model parameters (epsilon = 5.000)
Initial log-likelihood: -12664.059
Current log-likelihood at step 1: -11691.226
Current log-likelihood at step 2: -11528.605
Current log-likelihood at step 3: -11520.771
Current log-likelihood at step 4: -11518.708
Parameters optimization took 3 rounds (0.285 sec)


WARNING: Estimated model parameters are at boundary that can cause numerical instability!

Perform nearest neighbor interchange...
Optimizing NNI: done in 0.0751412 secs using 100% CPU
Estimate model parameters (epsilon = 1.000)
Initial log-likelihood: -11504.537
Current log-likelihood at step 1: -11503.746
Partition-specific rates:  0.701 0.433 0.257 0.084 5.915 0.061 0.029 1.724
Parameters optimization took 0 rounds (0.046 sec)


WARNING: Estimated model parameters are at boundary that can cause numerical instability!

Time for fast ML tree search: 0.410 seconds

NOTE: ModelFinder requires 2 MB RAM!
Selecting individual models for 8 charsets using BIC...
 No. Model        Score       TreeLen     Charset
   1 GTR+F+I+G4   5425.263    1.817       16s_aln_pru_mod.fasta
   2 GTR+F+I+G4   7531.372    1.149       28s_aln_pru_mod.fasta
   3 GTR+F+I+G4   1709.188    0.689       coi_aln_pru_mod.fasta_pos1
   4 GTR+F+I+G4   963.350     0.171       coi_aln_pru_mod.fasta_pos2
   5 GTR+F+I+G4   4704.284    16.757      coi_aln_pru_mod.fasta_pos3
   6 GTR+F+I+G4   516.506     0.137       h3_aln_pru_mod.fasta_pos1
   7 GTR+F+I+G4   412.892     0.064       h3_aln_pru_mod.fasta_pos2
   8 GTR+F+I+G4   2215.657    3.847       h3_aln_pru_mod.fasta_pos3
Full partition model BIC score: 23976.711 (LnL: -11502.528  df:126)
Merging models to increase model fit (about 57 total partition schemes)...
   9 GTR+F+I+G4   24419.594   1.332       16s_aln_pru_mod.fasta+28s_aln_pru_mod.fasta
  10 GTR+F+I+G4   24044.689   1.436       16s_aln_pru_mod.fasta+coi_aln_pru_mod.fasta_pos1	0h:0m:0s (0h:0m:1s left)
  11 GTR+F+I+G4   24136.580   1.232       16s_aln_pru_mod.fasta+coi_aln_pru_mod.fasta_pos2	0h:0m:0s (0h:0m:1s left)
  12 GTR+F+I+G4   24343.741   3.549       16s_aln_pru_mod.fasta+coi_aln_pru_mod.fasta_pos3	0h:0m:0s (0h:0m:1s left)
  13 GTR+F+I+G4   24038.415   1.518       16s_aln_pru_mod.fasta+h3_aln_pru_mod.fasta_pos1	0h:0m:0s (0h:0m:1s left)
  14 GTR+F+I+G4   24025.004   1.508       16s_aln_pru_mod.fasta+h3_aln_pru_mod.fasta_pos2	0h:0m:0s (0h:0m:1s left)
  15 GTR+F+I+G4   24130.627   2.272       16s_aln_pru_mod.fasta+h3_aln_pru_mod.fasta_pos3	0h:0m:0s (0h:0m:1s left)
  16 GTR+F+I+G4   23992.711   1.029       28s_aln_pru_mod.fasta+coi_aln_pru_mod.fasta_pos1	0h:0m:0s (0h:0m:1s left)
  17 GTR+F+I+G4   24059.861   0.949       28s_aln_pru_mod.fasta+coi_aln_pru_mod.fasta_pos2	0h:0m:0s (0h:0m:1s left)
  18 GTR+F+I+G4   24936.286   1.610       28s_aln_pru_mod.fasta+coi_aln_pru_mod.fasta_pos3	0h:0m:0s (0h:0m:1s left)
  19 GTR+F+I+G4   23940.924   1.032       28s_aln_pru_mod.fasta+h3_aln_pru_mod.fasta_pos1	0h:0m:0s (0h:0m:1s left)
  20 GTR+F+I+G4   23962.450   1.024       28s_aln_pru_mod.fasta+h3_aln_pru_mod.fasta_pos2	0h:0m:1s (0h:0m:1s left)
  21 GTR+F+I+G4   24072.102   1.460       28s_aln_pru_mod.fasta+h3_aln_pru_mod.fasta_pos3	0h:0m:1s (0h:0m:1s left)
  22 GTR+F+I+G4   23975.521   0.419       coi_aln_pru_mod.fasta_pos1+coi_aln_pru_mod.fasta_pos2	0h:0m:1s (0h:0m:1s left)
  23 GTR+F+I+G4   24426.144   3.232       coi_aln_pru_mod.fasta_pos1+coi_aln_pru_mod.fasta_pos3	0h:0m:1s (0h:0m:1s left)
  24 GTR+F+I+G4   23953.574   0.495       coi_aln_pru_mod.fasta_pos1+h3_aln_pru_mod.fasta_pos1	0h:0m:1s (0h:0m:1s left)
  25 GTR+F+I+G4   23943.334   0.492       coi_aln_pru_mod.fasta_pos1+h3_aln_pru_mod.fasta_pos2	0h:0m:1s (0h:0m:1s left)
  26 GTR+F+I+G4   24077.507   1.793       coi_aln_pru_mod.fasta_pos1+h3_aln_pru_mod.fasta_pos3	0h:0m:1s (0h:0m:1s left)
  27 GTR+F+I+G4   24500.068   3.613       coi_aln_pru_mod.fasta_pos2+coi_aln_pru_mod.fasta_pos3	0h:0m:1s (0h:0m:1s left)
  28 GTR+F+I+G4   23951.935   0.160       coi_aln_pru_mod.fasta_pos2+h3_aln_pru_mod.fasta_pos1	0h:0m:1s (0h:0m:1s left)
  29 GTR+F+I+G4   23918.601   0.142       coi_aln_pru_mod.fasta_pos2+h3_aln_pru_mod.fasta_pos2	0h:0m:1s (0h:0m:1s left)
  30 GTR+F+I+G4   24157.298   1.659       coi_aln_pru_mod.fasta_pos2+h3_aln_pru_mod.fasta_pos3	0h:0m:1s (0h:0m:1s left)
  31 GTR+F+I+G4   24396.545   5.440       coi_aln_pru_mod.fasta_pos3+h3_aln_pru_mod.fasta_pos1	0h:0m:1s (0h:0m:1s left)
  32 GTR+F+I+G4   24323.496   7.081       coi_aln_pru_mod.fasta_pos3+h3_aln_pru_mod.fasta_pos2	0h:0m:1s (0h:0m:1s left)
  33 GTR+F+I+G4   24231.699   8.890       coi_aln_pru_mod.fasta_pos3+h3_aln_pru_mod.fasta_pos3	0h:0m:1s (0h:0m:1s left)
  34 GTR+F+I+G4   23912.066   0.095       h3_aln_pru_mod.fasta_pos1+h3_aln_pru_mod.fasta_pos2	0h:0m:1s (0h:0m:1s left)
  35 GTR+F+I+G4   24066.552   1.877       h3_aln_pru_mod.fasta_pos1+h3_aln_pru_mod.fasta_pos3	0h:0m:1s (0h:0m:1s left)
  36 GTR+F+I+G4   24082.632   2.045       h3_aln_pru_mod.fasta_pos2+h3_aln_pru_mod.fasta_pos3	0h:0m:1s (0h:0m:1s left)
2 compatible better partition pairs found
Merging h3_aln_pru_mod.fasta_pos1+h3_aln_pru_mod.fasta_pos2 with BIC score: 23912.066 (LnL: -11512.619  df: 115)
Merging coi_aln_pru_mod.fasta_pos1+coi_aln_pru_mod.fasta_pos2 with BIC score: 23910.876 (LnL: -11554.437  df: 104)
  37 GTR+F+I+G4   24103.039   1.080       16s_aln_pru_mod.fasta+coi_aln_pru_mod.fasta_pos1+coi_aln_pru_mod.fasta_pos2	0h:0m:1s (0h:0m:0s left)
  38 GTR+F+I+G4   24052.042   1.264       16s_aln_pru_mod.fasta+h3_aln_pru_mod.fasta_pos1+h3_aln_pru_mod.fasta_pos2	0h:0m:1s (0h:0m:0s left)
  39 GTR+F+I+G4   23989.210   0.878       28s_aln_pru_mod.fasta+coi_aln_pru_mod.fasta_pos1+coi_aln_pru_mod.fasta_pos2	0h:0m:2s (0h:0m:0s left)
  40 GTR+F+I+G4   23918.608   0.929       28s_aln_pru_mod.fasta+h3_aln_pru_mod.fasta_pos1+h3_aln_pru_mod.fasta_pos2	0h:0m:2s (0h:0m:0s left)
  41 GTR+F+I+G4   24555.104   1.901       coi_aln_pru_mod.fasta_pos1+coi_aln_pru_mod.fasta_pos2+coi_aln_pru_mod.fasta_pos3	0h:0m:2s (0h:0m:0s left)
  42 GTR+F+I+G4   23891.532   0.317       coi_aln_pru_mod.fasta_pos1+coi_aln_pru_mod.fasta_pos2+h3_aln_pru_mod.fasta_pos1+h3_aln_pru_mod.fasta_pos2	0h:0m:2s (0h:0m:0s left)
  43 GTR+F+I+G4   24085.261   1.201       coi_aln_pru_mod.fasta_pos1+coi_aln_pru_mod.fasta_pos2+h3_aln_pru_mod.fasta_pos3	0h:0m:2s (0h:0m:0s left)
  44 GTR+F+I+G4   24484.470   3.361       coi_aln_pru_mod.fasta_pos3+h3_aln_pru_mod.fasta_pos1+h3_aln_pru_mod.fasta_pos2	0h:0m:2s (0h:0m:0s left)
  45 GTR+F+I+G4   24076.451   1.264       h3_aln_pru_mod.fasta_pos1+h3_aln_pru_mod.fasta_pos2+h3_aln_pru_mod.fasta_pos3	0h:0m:2s (0h:0m:0s left)
Merging coi_aln_pru_mod.fasta_pos1+coi_aln_pru_mod.fasta_pos2+h3_aln_pru_mod.fasta_pos1+h3_aln_pru_mod.fasta_pos2 with BIC score: 23891.532 (LnL: -11587.179  df: 93)
  46 GTR+F+I+G4   24157.680   0.888       16s_aln_pru_mod.fasta+coi_aln_pru_mod.fasta_pos1+coi_aln_pru_mod.fasta_pos2+h3_aln_pru_mod.fasta_pos1+h3_aln_pru_mod.fasta_pos2	0h:0m:2s (0h:0m:0s left)
  47 GTR+F+I+G4   23977.086   0.763       28s_aln_pru_mod.fasta+coi_aln_pru_mod.fasta_pos1+coi_aln_pru_mod.fasta_pos2+h3_aln_pru_mod.fasta_pos1+h3_aln_pru_mod.fasta_pos2	0h:0m:2s (0h:0m:0s left)
  48 GTR+F+I+G4   24667.007   1.381       coi_aln_pru_mod.fasta_pos1+coi_aln_pru_mod.fasta_pos2+coi_aln_pru_mod.fasta_pos3+h3_aln_pru_mod.fasta_pos1+h3_aln_pru_mod.fasta_pos2	0h:0m:2s (0h:0m:0s left)
  49 GTR+F+I+G4   24099.943   0.869       coi_aln_pru_mod.fasta_pos1+coi_aln_pru_mod.fasta_pos2+h3_aln_pru_mod.fasta_pos1+h3_aln_pru_mod.fasta_pos2+h3_aln_pru_mod.fasta_pos3	0h:0m:2s (0h:0m:0s left)
Agglomerative model selection: (16s_aln_pru_mod.fasta,28s_aln_pru_mod.fasta,((coi_aln_pru_mod.fasta_pos1,coi_aln_pru_mod.fasta_pos2)2:23910.9,(h3_aln_pru_mod.fasta_pos1,h3_aln_pru_mod.fasta_pos2)1:23912.1)3:23891.5,coi_aln_pru_mod.fasta_pos3,h3_aln_pru_mod.fasta_pos3)
Merging into 5 partitions...
  50 GTR+F+G4     5419.703    16s_aln_pru_mod.fasta	0h:0m:3s (0h:0m:0s left)
  51 TIM3+F+R3    7522.631    28s_aln_pru_mod.fasta	0h:0m:8s (0h:0m:0s left)
  52 K3Pu+F+I     3600.506    coi_aln_pru_mod.fasta_pos1+coi_aln_pru_mod.fasta_pos2+h3_aln_pru_mod.fasta_pos1+h3_aln_pru_mod.fasta_pos2	0h:0m:9s (0h:0m:0s left)
  53 HKY+F+R2     4663.936    coi_aln_pru_mod.fasta_pos3	0h:0m:11s (0h:0m:0s left)
  54 TPM2+G4      2194.196    h3_aln_pru_mod.fasta_pos3	0h:0m:12s (0h:0m:0s left)
Best partition model BIC score: 23758.105 (LnL: -11582.158  df:77)
Partition information was printed to partition.nex.best_scheme.nex
Partition information in Raxml format was printed to partition.nex.best_scheme

All model information printed to partition.nex.model.gz
CPU time for ModelFinder: 12.602 seconds (0h:0m:12s)
Wall-clock time for ModelFinder: 12.611 seconds (0h:0m:12s)
Generating 1000 samples for ultrafast bootstrap (seed: 507696)...

NOTE: 5 MB RAM (0 GB) is required!
Estimate model parameters (epsilon = 0.100)
Initial log-likelihood: -11583.714
Current log-likelihood at step 1: -11581.717
Current log-likelihood at step 2: -11581.592
Current log-likelihood at step 3: -11581.579
Partition-specific rates:  0.656 0.397 0.102 6.294 1.573
Parameters optimization took 2 rounds (0.073 sec)

Wrote distance file to... 
Computing ML distances based on estimated model parameters...
Calculating distance matrix: done in 0.000100851 secs using 100.1% CPU
Computing ML distances took 0.000138 sec (of wall-clock time) 0.000138 sec (of CPU time)
WARNING: Some pairwise ML distances are too long (saturated)
Setting up auxiliary I and S matrices: done in 3.91006e-05 secs using 99.74% CPU
Constructing RapidNJ tree: done in 5.4121e-05 secs using 197.7% CPU
Computing RapidNJ tree took 0.000160 sec (of wall-clock time) 0.000540 sec (of CPU time)
Log-likelihood of RapidNJ tree: -12465.390
--------------------------------------------------------------------
|             INITIALIZING CANDIDATE TREE SET                      |
--------------------------------------------------------------------
Generating 98 parsimony trees... 0.262 second
Computing log-likelihood of 98 initial trees ... 0.314 seconds
Current best score: -11581.579

Do NNI search on 20 best initial trees
Optimizing NNI: done in 0.0196662 secs using 100% CPU
Estimate model parameters (epsilon = 0.100)
Initial log-likelihood: -11581.579
Current log-likelihood at step 1: -11581.576
Parameters optimization took 0 rounds (0.016 sec)

BETTER TREE FOUND at iteration 1: -11581.576
Optimizing NNI: done in 0.0518589 secs using 100% CPU
Optimizing NNI: done in 0.0523109 secs using 100% CPU
Optimizing NNI: done in 0.0775211 secs using 100% CPU
Optimizing NNI: done in 0.0765991 secs using 100% CPU
Optimizing NNI: done in 0.0629518 secs using 99.98% CPU
Optimizing NNI: done in 0.0527692 secs using 100% CPU
Optimizing NNI: done in 0.05354 secs using 100% CPU
Optimizing NNI: done in 0.0802689 secs using 100% CPU
Optimizing NNI: done in 0.0643711 secs using 100% CPU
Iteration 10 / LogL: -11581.576 / Time: 0h:0m:1s
Optimizing NNI: done in 0.07406 secs using 100% CPU
Optimizing NNI: done in 0.0743339 secs using 100% CPU
Optimizing NNI: done in 0.063282 secs using 100% CPU
Optimizing NNI: done in 0.077059 secs using 100% CPU
Optimizing NNI: done in 0.064733 secs using 100% CPU
Optimizing NNI: done in 0.075772 secs using 99.97% CPU
Optimizing NNI: done in 0.0504558 secs using 100% CPU
Optimizing NNI: done in 0.084245 secs using 100% CPU
Optimizing NNI: done in 0.0620511 secs using 100% CPU
Optimizing NNI: done in 0.069066 secs using 96.32% CPU
Iteration 20 / LogL: -11581.576 / Time: 0h:0m:2s
Finish initializing candidate tree set (2)
Current best tree score: -11581.576 / CPU time: 1.902
Number of iterations: 20
--------------------------------------------------------------------
|               OPTIMIZING CANDIDATE TREE SET                      |
--------------------------------------------------------------------
Optimizing NNI: done in 0.031291 secs using 99.99% CPU
Optimizing NNI: done in 0.055445 secs using 99.99% CPU
Optimizing NNI: done in 0.0480881 secs using 100% CPU
Optimizing NNI: done in 0.0531671 secs using 99.13% CPU
Optimizing NNI: done in 0.0469611 secs using 100% CPU
Optimizing NNI: done in 0.0451849 secs using 100% CPU
Optimizing NNI: done in 0.0377359 secs using 100% CPU
Optimizing NNI: done in 0.0463319 secs using 100% CPU
Optimizing NNI: done in 0.0542781 secs using 100% CPU
Optimizing NNI: done in 0.0480161 secs using 100% CPU
Iteration 30 / LogL: -11581.660 / Time: 0h:0m:2s (0h:1m:24s left)
Optimizing NNI: done in 0.046006 secs using 100% CPU
Optimizing NNI: done in 0.0389509 secs using 100% CPU
Optimizing NNI: done in 0.0382268 secs using 100% CPU
Optimizing NNI: done in 0.0280302 secs using 100% CPU
Optimizing NNI: done in 0.0250499 secs using 100% CPU
Optimizing NNI: done in 0.043144 secs using 100% CPU
Optimizing NNI: done in 0.021421 secs using 99.98% CPU
UPDATE BEST LOG-LIKELIHOOD: -11581.576
Optimizing NNI: done in 0.04564 secs using 100% CPU
Optimizing NNI: done in 0.0301421 secs using 100% CPU
Optimizing NNI: done in 0.055135 secs using 100% CPU
Iteration 40 / LogL: -11581.583 / Time: 0h:0m:2s (0h:1m:12s left)
Optimizing NNI: done in 0.046993 secs using 99.97% CPU
UPDATE BEST LOG-LIKELIHOOD: -11581.576
Optimizing NNI: done in 0.0355902 secs using 100% CPU
Optimizing NNI: done in 0.042439 secs using 100% CPU
Optimizing NNI: done in 0.0339332 secs using 100% CPU
Optimizing NNI: done in 0.044605 secs using 100% CPU
Optimizing NNI: done in 0.0332079 secs using 100% CPU
Optimizing NNI: done in 0.031158 secs using 99.98% CPU
Optimizing NNI: done in 0.0927148 secs using 100% CPU
Optimizing NNI: done in 0.0465932 secs using 100% CPU
Optimizing NNI: done in 0.030829 secs using 100% CPU
Iteration 50 / LogL: -11581.576 / Time: 0h:0m:3s (0h:1m:6s left)
Log-likelihood cutoff on original alignment: -11611.175
Optimizing NNI: done in 0.031157 secs using 100% CPU
Optimizing NNI: done in 0.0188739 secs using 99.93% CPU
Optimizing NNI: done in 0.0443301 secs using 100% CPU
Optimizing NNI: done in 0.035475 secs using 99.99% CPU
Optimizing NNI: done in 0.0278971 secs using 100% CPU
Optimizing NNI: done in 0.061707 secs using 100% CPU
Optimizing NNI: done in 0.0528369 secs using 99.97% CPU
Optimizing NNI: done in 0.0363462 secs using 99.98% CPU
Optimizing NNI: done in 0.0346031 secs using 99.96% CPU
Optimizing NNI: done in 0.0416291 secs using 100% CPU
Iteration 60 / LogL: -11587.541 / Time: 0h:0m:3s (0h:1m:2s left)
Optimizing NNI: done in 0.0505378 secs using 100% CPU
Optimizing NNI: done in 0.0265541 secs using 100% CPU
Optimizing NNI: done in 0.0411499 secs using 100% CPU
Optimizing NNI: done in 0.047852 secs using 100% CPU
Optimizing NNI: done in 0.0672941 secs using 100% CPU
Optimizing NNI: done in 0.045785 secs using 99.99% CPU
Optimizing NNI: done in 0.0567739 secs using 99.97% CPU
Optimizing NNI: done in 0.019568 secs using 100% CPU
Optimizing NNI: done in 0.0337009 secs using 100% CPU
Optimizing NNI: done in 0.0379581 secs using 100% CPU
Iteration 70 / LogL: -11587.541 / Time: 0h:0m:4s (0h:0m:58s left)
Optimizing NNI: done in 0.0167859 secs using 100% CPU
Optimizing NNI: done in 0.0431988 secs using 100% CPU
Optimizing NNI: done in 0.0252621 secs using 99.99% CPU
Optimizing NNI: done in 0.0192869 secs using 100% CPU
UPDATE BEST LOG-LIKELIHOOD: -11581.576
Optimizing NNI: done in 0.031549 secs using 100% CPU
Optimizing NNI: done in 0.026221 secs using 100% CPU
Optimizing NNI: done in 0.027231 secs using 99.99% CPU
Optimizing NNI: done in 0.0446079 secs using 99.99% CPU
Optimizing NNI: done in 0.0459452 secs using 99.58% CPU
Optimizing NNI: done in 0.061239 secs using 99.98% CPU
Iteration 80 / LogL: -11581.577 / Time: 0h:0m:4s (0h:0m:55s left)
Optimizing NNI: done in 0.045337 secs using 100% CPU
Optimizing NNI: done in 0.0298109 secs using 99.99% CPU
Optimizing NNI: done in 0.037986 secs using 99.98% CPU
Optimizing NNI: done in 0.0380058 secs using 100% CPU
Optimizing NNI: done in 0.019655 secs using 99.99% CPU
UPDATE BEST LOG-LIKELIHOOD: -11581.576
Optimizing NNI: done in 0.0296469 secs using 100% CPU
Optimizing NNI: done in 0.0254061 secs using 100% CPU
Optimizing NNI: done in 0.068253 secs using 99.99% CPU
Optimizing NNI: done in 0.0399611 secs using 100% CPU
Optimizing NNI: done in 0.0477729 secs using 100% CPU
Iteration 90 / LogL: -11587.541 / Time: 0h:0m:5s (0h:0m:52s left)
Optimizing NNI: done in 0.026468 secs using 100% CPU
Optimizing NNI: done in 0.02684 secs using 100% CPU
Optimizing NNI: done in 0.0573978 secs using 100% CPU
Optimizing NNI: done in 0.0971532 secs using 100% CPU
Optimizing NNI: done in 0.0550108 secs using 100% CPU
Optimizing NNI: done in 0.0438869 secs using 100% CPU
Optimizing NNI: done in 0.0371671 secs using 100% CPU
Optimizing NNI: done in 0.0363569 secs using 100% CPU
Optimizing NNI: done in 0.028702 secs using 100% CPU
Optimizing NNI: done in 0.0291231 secs using 100% CPU
Iteration 100 / LogL: -11581.576 / Time: 0h:0m:5s (0h:0m:51s left)
Log-likelihood cutoff on original alignment: -11613.357
NOTE: Bootstrap correlation coefficient of split occurrence frequencies: 1.000
Optimizing NNI: done in 0.022398 secs using 99.94% CPU
Optimizing NNI: done in 0.0225348 secs using 99.91% CPU
UPDATE BEST LOG-LIKELIHOOD: -11581.576
Optimizing NNI: done in 0.046212 secs using 100% CPU
Optimizing NNI: done in 0.040458 secs using 100% CPU
Optimizing NNI: done in 0.0234399 secs using 100% CPU
Optimizing NNI: done in 0.0383379 secs using 100% CPU
Optimizing NNI: done in 0.0388329 secs using 100% CPU
Optimizing NNI: done in 0.0364099 secs using 100% CPU
Optimizing NNI: done in 0.041033 secs using 100% CPU
Optimizing NNI: done in 0.036216 secs using 100% CPU
Iteration 110 / LogL: -11587.556 / Time: 0h:0m:6s (0h:0m:49s left)
Optimizing NNI: done in 0.0469902 secs using 100% CPU
Optimizing NNI: done in 0.0375109 secs using 100% CPU
Optimizing NNI: done in 0.0483871 secs using 100% CPU
Optimizing NNI: done in 0.027014 secs using 99.99% CPU
Optimizing NNI: done in 0.050637 secs using 100% CPU
Optimizing NNI: done in 0.038393 secs using 100% CPU
Optimizing NNI: done in 0.03058 secs using 99.99% CPU
Optimizing NNI: done in 0.0284591 secs using 100% CPU
Optimizing NNI: done in 0.0418758 secs using 100% CPU
Optimizing NNI: done in 0.017117 secs using 99.99% CPU
Iteration 120 / LogL: -11581.576 / Time: 0h:0m:6s (0h:0m:48s left)
Optimizing NNI: done in 0.044071 secs using 100% CPU
Optimizing NNI: done in 0.046041 secs using 100% CPU
Optimizing NNI: done in 0.0336521 secs using 100% CPU
Optimizing NNI: done in 0.0415921 secs using 100% CPU
Optimizing NNI: done in 0.0365951 secs using 99.96% CPU
Optimizing NNI: done in 0.0798061 secs using 100% CPU
Optimizing NNI: done in 0.0296519 secs using 100% CPU
Optimizing NNI: done in 0.035022 secs using 100% CPU
Optimizing NNI: done in 0.043684 secs using 99.99% CPU
Optimizing NNI: done in 0.026175 secs using 99.99% CPU
Iteration 130 / LogL: -11587.541 / Time: 0h:0m:6s (0h:0m:46s left)
Optimizing NNI: done in 0.022032 secs using 100% CPU
Optimizing NNI: done in 0.0218871 secs using 100% CPU
Optimizing NNI: done in 0.0441902 secs using 100% CPU
Optimizing NNI: done in 0.0568342 secs using 100% CPU
Optimizing NNI: done in 0.0318961 secs using 100% CPU
Optimizing NNI: done in 0.0294471 secs using 100% CPU
Optimizing NNI: done in 0.0315039 secs using 100% CPU
Optimizing NNI: done in 0.0371051 secs using 100% CPU
Optimizing NNI: done in 0.0533931 secs using 100% CPU
Optimizing NNI: done in 0.0513089 secs using 100% CPU
Iteration 140 / LogL: -11581.576 / Time: 0h:0m:7s (0h:0m:45s left)
Optimizing NNI: done in 0.0330591 secs using 100% CPU
Optimizing NNI: done in 0.0468938 secs using 100% CPU
Optimizing NNI: done in 0.0592451 secs using 100% CPU
Optimizing NNI: done in 0.045378 secs using 100% CPU
Optimizing NNI: done in 0.0259519 secs using 100% CPU
Optimizing NNI: done in 0.031357 secs using 100% CPU
Optimizing NNI: done in 0.0233221 secs using 100% CPU
Optimizing NNI: done in 0.0369668 secs using 100% CPU
Optimizing NNI: done in 0.0392821 secs using 99.96% CPU
Optimizing NNI: done in 0.027988 secs using 99.99% CPU
Iteration 150 / LogL: -11581.576 / Time: 0h:0m:7s (0h:0m:44s left)
Log-likelihood cutoff on original alignment: -11614.029
Optimizing NNI: done in 0.0436931 secs using 100% CPU
Optimizing NNI: done in 0.0449848 secs using 100% CPU
Optimizing NNI: done in 0.027442 secs using 100% CPU
Optimizing NNI: done in 0.0266531 secs using 99.94% CPU
Optimizing NNI: done in 0.037662 secs using 99.99% CPU
Optimizing NNI: done in 0.0274861 secs using 100% CPU
Optimizing NNI: done in 0.033042 secs using 100% CPU
Optimizing NNI: done in 0.018966 secs using 99.97% CPU
Optimizing NNI: done in 0.0330119 secs using 100% CPU
Optimizing NNI: done in 0.036119 secs using 100% CPU
Iteration 160 / LogL: -11587.553 / Time: 0h:0m:8s (0h:0m:43s left)
Optimizing NNI: done in 0.0380962 secs using 100% CPU
Optimizing NNI: done in 0.0345759 secs using 100% CPU
Optimizing NNI: done in 0.0267529 secs using 100% CPU
Optimizing NNI: done in 0.0366518 secs using 100% CPU
Optimizing NNI: done in 0.0196171 secs using 99.99% CPU
Optimizing NNI: done in 0.0619781 secs using 100% CPU
Optimizing NNI: done in 0.0309799 secs using 100% CPU
Optimizing NNI: done in 0.0349901 secs using 100% CPU
Optimizing NNI: done in 0.0322859 secs using 100% CPU
Optimizing NNI: done in 0.0441821 secs using 100% CPU
Iteration 170 / LogL: -11581.577 / Time: 0h:0m:8s (0h:0m:42s left)
Optimizing NNI: done in 0.0214911 secs using 100% CPU
Optimizing NNI: done in 0.0560899 secs using 100% CPU
Optimizing NNI: done in 0.0352328 secs using 100% CPU
Optimizing NNI: done in 0.028836 secs using 99.99% CPU
Optimizing NNI: done in 0.0715649 secs using 100% CPU
Optimizing NNI: done in 0.020822 secs using 100% CPU
Optimizing NNI: done in 0.0329721 secs using 99.99% CPU
Optimizing NNI: done in 0.0456741 secs using 100% CPU
Optimizing NNI: done in 0.031637 secs using 100% CPU
Optimizing NNI: done in 0.0587468 secs using 100% CPU
Iteration 180 / LogL: -11581.576 / Time: 0h:0m:9s (0h:0m:41s left)
Optimizing NNI: done in 0.034548 secs using 100% CPU
Optimizing NNI: done in 0.0320971 secs using 100% CPU
Optimizing NNI: done in 0.021275 secs using 100% CPU
Optimizing NNI: done in 0.044512 secs using 100% CPU
Optimizing NNI: done in 0.0439088 secs using 100% CPU
Optimizing NNI: done in 0.027719 secs using 100% CPU
Optimizing NNI: done in 0.0309119 secs using 100% CPU
Optimizing NNI: done in 0.0299931 secs using 100% CPU
Optimizing NNI: done in 0.038033 secs using 100% CPU
Optimizing NNI: done in 0.049773 secs using 100% CPU
Iteration 190 / LogL: -11581.577 / Time: 0h:0m:9s (0h:0m:40s left)
Optimizing NNI: done in 0.027638 secs using 100% CPU
Optimizing NNI: done in 0.0300581 secs using 100% CPU
Optimizing NNI: done in 0.0447822 secs using 100% CPU
Optimizing NNI: done in 0.0219171 secs using 100% CPU
Optimizing NNI: done in 0.0338089 secs using 100% CPU
Optimizing NNI: done in 0.028317 secs using 100% CPU
Optimizing NNI: done in 0.0433359 secs using 100% CPU
Optimizing NNI: done in 0.032969 secs using 99.97% CPU
Optimizing NNI: done in 0.0333149 secs using 99.96% CPU
Optimizing NNI: done in 0.043864 secs using 100% CPU
Iteration 200 / LogL: -11587.541 / Time: 0h:0m:9s (0h:0m:39s left)
Log-likelihood cutoff on original alignment: -11614.029
NOTE: Bootstrap correlation coefficient of split occurrence frequencies: 1.000
Optimizing NNI: done in 0.0412591 secs using 100% CPU
Optimizing NNI: done in 0.0320542 secs using 100% CPU
Optimizing NNI: done in 0.0560641 secs using 100% CPU
Optimizing NNI: done in 0.0473261 secs using 100% CPU
Optimizing NNI: done in 0.034106 secs using 100% CPU
Optimizing NNI: done in 0.05762 secs using 99.99% CPU
Optimizing NNI: done in 0.027251 secs using 100% CPU
Optimizing NNI: done in 0.0343871 secs using 100% CPU
Optimizing NNI: done in 0.0215468 secs using 99.99% CPU
Optimizing NNI: done in 0.016289 secs using 100% CPU
Iteration 210 / LogL: -11587.541 / Time: 0h:0m:10s (0h:0m:38s left)
Optimizing NNI: done in 0.046016 secs using 99.99% CPU
Optimizing NNI: done in 0.026895 secs using 100% CPU
Optimizing NNI: done in 0.0331969 secs using 99.99% CPU
Optimizing NNI: done in 0.0589168 secs using 100% CPU
Optimizing NNI: done in 0.025923 secs using 99.99% CPU
Optimizing NNI: done in 0.0282681 secs using 100% CPU
Optimizing NNI: done in 0.0551281 secs using 100% CPU
Optimizing NNI: done in 0.0392809 secs using 100% CPU
Optimizing NNI: done in 0.0174119 secs using 99.99% CPU
Optimizing NNI: done in 0.0355101 secs using 100% CPU
Iteration 220 / LogL: -11581.577 / Time: 0h:0m:10s (0h:0m:38s left)
Optimizing NNI: done in 0.0428798 secs using 90.65% CPU
Optimizing NNI: done in 0.061399 secs using 99.98% CPU
Optimizing NNI: done in 0.046344 secs using 100% CPU
Optimizing NNI: done in 0.044138 secs using 100% CPU
Optimizing NNI: done in 0.0622389 secs using 100% CPU
Optimizing NNI: done in 0.0385189 secs using 100% CPU
Optimizing NNI: done in 0.01548 secs using 100% CPU
Optimizing NNI: done in 0.046834 secs using 100% CPU
Optimizing NNI: done in 0.0564451 secs using 100% CPU
Optimizing NNI: done in 0.041307 secs using 100% CPU
Iteration 230 / LogL: -11587.541 / Time: 0h:0m:11s (0h:0m:37s left)
Optimizing NNI: done in 0.0504241 secs using 100% CPU
Optimizing NNI: done in 0.0336289 secs using 100% CPU
Optimizing NNI: done in 0.0415089 secs using 99.99% CPU
Optimizing NNI: done in 0.026614 secs using 100% CPU
Optimizing NNI: done in 0.0259681 secs using 100% CPU
Optimizing NNI: done in 0.048188 secs using 100% CPU
Optimizing NNI: done in 0.0204809 secs using 100% CPU
Optimizing NNI: done in 0.0222921 secs using 99.99% CPU
Optimizing NNI: done in 0.03461 secs using 100% CPU
Optimizing NNI: done in 0.052696 secs using 100% CPU
Iteration 240 / LogL: -11587.541 / Time: 0h:0m:11s (0h:0m:36s left)
Optimizing NNI: done in 0.0428789 secs using 100% CPU
Optimizing NNI: done in 0.0525968 secs using 100% CPU
Optimizing NNI: done in 0.0517042 secs using 99.98% CPU
Optimizing NNI: done in 0.0228829 secs using 99.99% CPU
Optimizing NNI: done in 0.054136 secs using 100% CPU
Optimizing NNI: done in 0.023803 secs using 100% CPU
Optimizing NNI: done in 0.041831 secs using 99.95% CPU
Optimizing NNI: done in 0.0309939 secs using 99.98% CPU
Optimizing NNI: done in 0.0351939 secs using 100% CPU
Optimizing NNI: done in 0.0387101 secs using 100% CPU
Iteration 250 / LogL: -11581.576 / Time: 0h:0m:12s (0h:0m:36s left)
Log-likelihood cutoff on original alignment: -11614.029
Optimizing NNI: done in 0.0447679 secs using 100% CPU
Optimizing NNI: done in 0.0309331 secs using 100% CPU
Optimizing NNI: done in 0.0242031 secs using 100% CPU
Optimizing NNI: done in 0.028425 secs using 99.99% CPU
Optimizing NNI: done in 0.0338221 secs using 100% CPU
Optimizing NNI: done in 0.042845 secs using 100% CPU
Optimizing NNI: done in 0.037658 secs using 100% CPU
Optimizing NNI: done in 0.030194 secs using 100% CPU
Optimizing NNI: done in 0.0624011 secs using 100% CPU
Optimizing NNI: done in 0.048552 secs using 100% CPU
Iteration 260 / LogL: -11581.576 / Time: 0h:0m:12s (0h:0m:35s left)
Optimizing NNI: done in 0.0357671 secs using 100% CPU
Optimizing NNI: done in 0.0362501 secs using 99.99% CPU
Optimizing NNI: done in 0.053741 secs using 100% CPU
Optimizing NNI: done in 0.049053 secs using 100% CPU
Optimizing NNI: done in 0.0537691 secs using 99.5% CPU
Optimizing NNI: done in 0.0176382 secs using 99.99% CPU
Optimizing NNI: done in 0.038523 secs using 100% CPU
Optimizing NNI: done in 0.029007 secs using 99.99% CPU
Optimizing NNI: done in 0.0367341 secs using 100% CPU
Optimizing NNI: done in 0.0443718 secs using 100% CPU
Iteration 270 / LogL: -11581.581 / Time: 0h:0m:12s (0h:0m:35s left)
Optimizing NNI: done in 0.0332651 secs using 99.92% CPU
Optimizing NNI: done in 0.0467348 secs using 100% CPU
Optimizing NNI: done in 0.0438771 secs using 99.98% CPU
Optimizing NNI: done in 0.0171111 secs using 100% CPU
Optimizing NNI: done in 0.052407 secs using 100% CPU
Optimizing NNI: done in 0.0346611 secs using 100% CPU
Optimizing NNI: done in 0.0320919 secs using 100% CPU
Optimizing NNI: done in 0.042361 secs using 100% CPU
Optimizing NNI: done in 0.026464 secs using 99.99% CPU
Optimizing NNI: done in 0.0446298 secs using 100% CPU
Iteration 280 / LogL: -11581.577 / Time: 0h:0m:13s (0h:0m:34s left)
Optimizing NNI: done in 0.030864 secs using 99.99% CPU
Optimizing NNI: done in 0.0370722 secs using 99.99% CPU
Optimizing NNI: done in 0.0357811 secs using 100% CPU
Optimizing NNI: done in 0.039155 secs using 100% CPU
Optimizing NNI: done in 0.059314 secs using 100% CPU
Optimizing NNI: done in 0.0490961 secs using 100% CPU
Optimizing NNI: done in 0.052494 secs using 100% CPU
Optimizing NNI: done in 0.040134 secs using 99.93% CPU
Optimizing NNI: done in 0.0383089 secs using 99.99% CPU
Optimizing NNI: done in 0.061147 secs using 100% CPU
Iteration 290 / LogL: -11581.576 / Time: 0h:0m:13s (0h:0m:34s left)
Optimizing NNI: done in 0.028909 secs using 100% CPU
Optimizing NNI: done in 0.071707 secs using 100% CPU
Optimizing NNI: done in 0.0276909 secs using 99.99% CPU
Optimizing NNI: done in 0.0188839 secs using 100% CPU
Optimizing NNI: done in 0.0502808 secs using 100% CPU
Optimizing NNI: done in 0.0322671 secs using 100% CPU
Optimizing NNI: done in 0.032506 secs using 99.96% CPU
Optimizing NNI: done in 0.0333881 secs using 100% CPU
Optimizing NNI: done in 0.031719 secs using 100% CPU
Optimizing NNI: done in 0.0377121 secs using 99.96% CPU
Iteration 300 / LogL: -11581.576 / Time: 0h:0m:14s (0h:0m:33s left)
Log-likelihood cutoff on original alignment: -11612.847
NOTE: Bootstrap correlation coefficient of split occurrence frequencies: 1.000
Optimizing NNI: done in 0.0371351 secs using 100% CPU
Optimizing NNI: done in 0.061446 secs using 100% CPU
Optimizing NNI: done in 0.0518131 secs using 100% CPU
Optimizing NNI: done in 0.0361211 secs using 100% CPU
Optimizing NNI: done in 0.0402389 secs using 100% CPU
Optimizing NNI: done in 0.0427589 secs using 100% CPU
Optimizing NNI: done in 0.022465 secs using 99.99% CPU
Optimizing NNI: done in 0.0208461 secs using 100% CPU
Optimizing NNI: done in 0.0344911 secs using 100% CPU
Optimizing NNI: done in 0.018652 secs using 99.99% CPU
Iteration 310 / LogL: -11594.444 / Time: 0h:0m:14s (0h:0m:32s left)
Optimizing NNI: done in 0.0507801 secs using 100% CPU
Optimizing NNI: done in 0.0360699 secs using 100% CPU
Optimizing NNI: done in 0.065125 secs using 100% CPU
Optimizing NNI: done in 0.0398729 secs using 100% CPU
Optimizing NNI: done in 0.0386178 secs using 100% CPU
Optimizing NNI: done in 0.0386419 secs using 100% CPU
Optimizing NNI: done in 0.0411091 secs using 100% CPU
Optimizing NNI: done in 0.029161 secs using 100% CPU
Optimizing NNI: done in 0.036464 secs using 100% CPU
Optimizing NNI: done in 0.049171 secs using 100% CPU
Iteration 320 / LogL: -11587.541 / Time: 0h:0m:15s (0h:0m:32s left)
Optimizing NNI: done in 0.0439808 secs using 100% CPU
Optimizing NNI: done in 0.037503 secs using 100% CPU
Optimizing NNI: done in 0.0604382 secs using 100% CPU
Optimizing NNI: done in 0.0370131 secs using 100% CPU
Optimizing NNI: done in 0.0621889 secs using 100% CPU
Optimizing NNI: done in 0.0362201 secs using 100% CPU
Optimizing NNI: done in 0.042028 secs using 100% CPU
Optimizing NNI: done in 0.0520818 secs using 100% CPU
Optimizing NNI: done in 0.0312881 secs using 100% CPU
Optimizing NNI: done in 0.0396459 secs using 100% CPU
Iteration 330 / LogL: -11581.577 / Time: 0h:0m:15s (0h:0m:31s left)
Optimizing NNI: done in 0.0422199 secs using 99.97% CPU
Optimizing NNI: done in 0.043849 secs using 99.92% CPU
Optimizing NNI: done in 0.047241 secs using 100% CPU
Optimizing NNI: done in 0.0407829 secs using 100% CPU
Optimizing NNI: done in 0.0190492 secs using 100% CPU
Optimizing NNI: done in 0.030169 secs using 100% CPU
Optimizing NNI: done in 0.0235851 secs using 100% CPU
Optimizing NNI: done in 0.0350111 secs using 100% CPU
Optimizing NNI: done in 0.0365121 secs using 99.99% CPU
Optimizing NNI: done in 0.030586 secs using 100% CPU
Iteration 340 / LogL: -11581.577 / Time: 0h:0m:16s (0h:0m:31s left)
Optimizing NNI: done in 0.048069 secs using 100% CPU
Optimizing NNI: done in 0.026439 secs using 100% CPU
Optimizing NNI: done in 0.034306 secs using 100% CPU
Optimizing NNI: done in 0.0278201 secs using 99.99% CPU
Optimizing NNI: done in 0.04232 secs using 100% CPU
Optimizing NNI: done in 0.0357702 secs using 100% CPU
Optimizing NNI: done in 0.0302401 secs using 100% CPU
Optimizing NNI: done in 0.0451939 secs using 100% CPU
Optimizing NNI: done in 0.052433 secs using 100% CPU
Optimizing NNI: done in 0.0431061 secs using 100% CPU
Iteration 350 / LogL: -11581.577 / Time: 0h:0m:16s (0h:0m:30s left)
Log-likelihood cutoff on original alignment: -11613.809
Optimizing NNI: done in 0.0437889 secs using 100% CPU
Optimizing NNI: done in 0.0294991 secs using 100% CPU
Optimizing NNI: done in 0.0322258 secs using 100% CPU
Optimizing NNI: done in 0.0480309 secs using 100% CPU
Optimizing NNI: done in 0.03319 secs using 100% CPU
Optimizing NNI: done in 0.0404799 secs using 100% CPU
Optimizing NNI: done in 0.0464451 secs using 100% CPU
Optimizing NNI: done in 0.064528 secs using 100% CPU
Optimizing NNI: done in 0.04003 secs using 100% CPU
Optimizing NNI: done in 0.0365241 secs using 100% CPU
Iteration 360 / LogL: -11581.576 / Time: 0h:0m:17s (0h:0m:30s left)
Optimizing NNI: done in 0.037745 secs using 99.96% CPU
Optimizing NNI: done in 0.0358939 secs using 100% CPU
Optimizing NNI: done in 0.017513 secs using 100% CPU
Optimizing NNI: done in 0.0324111 secs using 100% CPU
Optimizing NNI: done in 0.0392661 secs using 100% CPU
Optimizing NNI: done in 0.0364189 secs using 100% CPU
Optimizing NNI: done in 0.0410941 secs using 100% CPU
Optimizing NNI: done in 0.0362809 secs using 100% CPU
Optimizing NNI: done in 0.0348721 secs using 100% CPU
Optimizing NNI: done in 0.0444601 secs using 100% CPU
Iteration 370 / LogL: -11581.576 / Time: 0h:0m:17s (0h:0m:29s left)
Optimizing NNI: done in 0.0343909 secs using 100% CPU
Optimizing NNI: done in 0.046241 secs using 100% CPU
Optimizing NNI: done in 0.036551 secs using 100% CPU
Optimizing NNI: done in 0.0409191 secs using 100% CPU
Optimizing NNI: done in 0.0281501 secs using 100% CPU
Optimizing NNI: done in 0.031419 secs using 99.99% CPU
Optimizing NNI: done in 0.0340259 secs using 100% CPU
Optimizing NNI: done in 0.02525 secs using 100% CPU
Optimizing NNI: done in 0.047585 secs using 100.1% CPU
Optimizing NNI: done in 0.0358961 secs using 100% CPU
Iteration 380 / LogL: -11581.576 / Time: 0h:0m:17s (0h:0m:29s left)
Optimizing NNI: done in 0.0415409 secs using 100% CPU
Optimizing NNI: done in 0.031199 secs using 100% CPU
Optimizing NNI: done in 0.0296531 secs using 100% CPU
Optimizing NNI: done in 0.0520148 secs using 100% CPU
Optimizing NNI: done in 0.0409479 secs using 100% CPU
Optimizing NNI: done in 0.0310621 secs using 100% CPU
Optimizing NNI: done in 0.031904 secs using 100% CPU
Optimizing NNI: done in 0.043191 secs using 99.99% CPU
Optimizing NNI: done in 0.0412152 secs using 99.97% CPU
Optimizing NNI: done in 0.0392661 secs using 100% CPU
Iteration 390 / LogL: -11581.576 / Time: 0h:0m:18s (0h:0m:28s left)
Optimizing NNI: done in 0.0254049 secs using 100% CPU
Optimizing NNI: done in 0.0233691 secs using 100% CPU
Optimizing NNI: done in 0.0351 secs using 100% CPU
Optimizing NNI: done in 0.0470028 secs using 100% CPU
Optimizing NNI: done in 0.046355 secs using 100% CPU
Optimizing NNI: done in 0.0676939 secs using 100% CPU
Optimizing NNI: done in 0.0474169 secs using 100% CPU
Optimizing NNI: done in 0.041801 secs using 100% CPU
Optimizing NNI: done in 0.032228 secs using 100% CPU
Optimizing NNI: done in 0.0403359 secs using 100% CPU
Iteration 400 / LogL: -11581.617 / Time: 0h:0m:18s (0h:0m:28s left)
Log-likelihood cutoff on original alignment: -11613.809
NOTE: Bootstrap correlation coefficient of split occurrence frequencies: 1.000
Optimizing NNI: done in 0.0443351 secs using 100% CPU
Optimizing NNI: done in 0.0351119 secs using 100% CPU
Optimizing NNI: done in 0.039567 secs using 100% CPU
Optimizing NNI: done in 0.046514 secs using 100% CPU
Optimizing NNI: done in 0.04741 secs using 100% CPU
Optimizing NNI: done in 0.0397582 secs using 100% CPU
Optimizing NNI: done in 0.0365441 secs using 100% CPU
Optimizing NNI: done in 0.048897 secs using 100% CPU
Optimizing NNI: done in 0.038712 secs using 100% CPU
Optimizing NNI: done in 0.0582728 secs using 100% CPU
Iteration 410 / LogL: -11581.576 / Time: 0h:0m:19s (0h:0m:27s left)
Optimizing NNI: done in 0.036634 secs using 89.09% CPU
Optimizing NNI: done in 0.0408778 secs using 100% CPU
Optimizing NNI: done in 0.026432 secs using 99.99% CPU
Optimizing NNI: done in 0.0394061 secs using 100% CPU
Optimizing NNI: done in 0.0391221 secs using 100% CPU
Optimizing NNI: done in 0.062943 secs using 99.99% CPU
Optimizing NNI: done in 0.040648 secs using 100% CPU
Optimizing NNI: done in 0.0382369 secs using 100% CPU
Optimizing NNI: done in 0.0294399 secs using 100% CPU
Optimizing NNI: done in 0.0517399 secs using 100% CPU
Iteration 420 / LogL: -11581.579 / Time: 0h:0m:19s (0h:0m:27s left)
Optimizing NNI: done in 0.037575 secs using 99.96% CPU
Optimizing NNI: done in 0.0342 secs using 100% CPU
Optimizing NNI: done in 0.0406969 secs using 100% CPU
Optimizing NNI: done in 0.0457039 secs using 100% CPU
Optimizing NNI: done in 0.0402751 secs using 99.9% CPU
Optimizing NNI: done in 0.035054 secs using 100% CPU
Optimizing NNI: done in 0.0244732 secs using 100% CPU
Optimizing NNI: done in 0.0232599 secs using 99.99% CPU
Optimizing NNI: done in 0.038929 secs using 100% CPU
Optimizing NNI: done in 0.0396428 secs using 100% CPU
Iteration 430 / LogL: -11581.645 / Time: 0h:0m:20s (0h:0m:26s left)
Optimizing NNI: done in 0.0267949 secs using 100% CPU
Optimizing NNI: done in 0.046684 secs using 100% CPU
Optimizing NNI: done in 0.0412841 secs using 100% CPU
Optimizing NNI: done in 0.0325022 secs using 100% CPU
Optimizing NNI: done in 0.041214 secs using 99.99% CPU
Optimizing NNI: done in 0.0368059 secs using 100% CPU
Optimizing NNI: done in 0.046912 secs using 100% CPU
Optimizing NNI: done in 0.036855 secs using 100% CPU
Optimizing NNI: done in 0.0440819 secs using 100% CPU
Optimizing NNI: done in 0.0526538 secs using 99.99% CPU
Iteration 440 / LogL: -11581.577 / Time: 0h:0m:20s (0h:0m:26s left)
Optimizing NNI: done in 0.0516808 secs using 100% CPU
Optimizing NNI: done in 0.042917 secs using 100% CPU
Optimizing NNI: done in 0.0505061 secs using 99.98% CPU
Optimizing NNI: done in 0.0365591 secs using 100% CPU
Optimizing NNI: done in 0.036495 secs using 100% CPU
Optimizing NNI: done in 0.0435419 secs using 100% CPU
Optimizing NNI: done in 0.029963 secs using 100% CPU
Optimizing NNI: done in 0.0640872 secs using 100% CPU
Optimizing NNI: done in 0.0441151 secs using 100% CPU
Optimizing NNI: done in 0.024466 secs using 99.98% CPU
Iteration 450 / LogL: -11581.576 / Time: 0h:0m:21s (0h:0m:25s left)
Log-likelihood cutoff on original alignment: -11613.809
Optimizing NNI: done in 0.0398581 secs using 100% CPU
Optimizing NNI: done in 0.0430279 secs using 100% CPU
Optimizing NNI: done in 0.041924 secs using 100% CPU
Optimizing NNI: done in 0.038286 secs using 100% CPU
Optimizing NNI: done in 0.032372 secs using 100% CPU
Optimizing NNI: done in 0.029253 secs using 100% CPU
Optimizing NNI: done in 0.0420718 secs using 100% CPU
Optimizing NNI: done in 0.034076 secs using 99.99% CPU
Optimizing NNI: done in 0.0486131 secs using 100% CPU
Optimizing NNI: done in 0.0388 secs using 99.97% CPU
Iteration 460 / LogL: -11581.577 / Time: 0h:0m:21s (0h:0m:25s left)
Optimizing NNI: done in 0.0411968 secs using 100% CPU
Optimizing NNI: done in 0.0465569 secs using 100% CPU
Optimizing NNI: done in 0.051899 secs using 99.99% CPU
Optimizing NNI: done in 0.0658081 secs using 99.98% CPU
Optimizing NNI: done in 0.038228 secs using 99.99% CPU
Optimizing NNI: done in 0.0417719 secs using 100% CPU
Optimizing NNI: done in 0.0450969 secs using 100% CPU
Optimizing NNI: done in 0.03776 secs using 99.99% CPU
Optimizing NNI: done in 0.0491509 secs using 100% CPU
Optimizing NNI: done in 0.0355639 secs using 99.99% CPU
Iteration 470 / LogL: -11581.579 / Time: 0h:0m:22s (0h:0m:24s left)
Optimizing NNI: done in 0.042222 secs using 100% CPU
Optimizing NNI: done in 0.034729 secs using 100% CPU
Optimizing NNI: done in 0.0445192 secs using 100% CPU
Optimizing NNI: done in 0.046232 secs using 100% CPU
Optimizing NNI: done in 0.0509081 secs using 100% CPU
Optimizing NNI: done in 0.0300629 secs using 100% CPU
Optimizing NNI: done in 0.03738 secs using 100% CPU
Optimizing NNI: done in 0.0281529 secs using 100% CPU
Optimizing NNI: done in 0.046968 secs using 100% CPU
Optimizing NNI: done in 0.029098 secs using 100% CPU
Iteration 480 / LogL: -11581.579 / Time: 0h:0m:22s (0h:0m:24s left)
Optimizing NNI: done in 0.041631 secs using 99.99% CPU
Optimizing NNI: done in 0.0501351 secs using 100% CPU
Optimizing NNI: done in 0.0262439 secs using 100% CPU
Optimizing NNI: done in 0.042732 secs using 100% CPU
Optimizing NNI: done in 0.032841 secs using 100% CPU
Optimizing NNI: done in 0.0512018 secs using 99.98% CPU
Optimizing NNI: done in 0.049247 secs using 100% CPU
Optimizing NNI: done in 0.0477681 secs using 100% CPU
Optimizing NNI: done in 0.0306959 secs using 100% CPU
Optimizing NNI: done in 0.043515 secs using 99.95% CPU
Iteration 490 / LogL: -11581.577 / Time: 0h:0m:22s (0h:0m:23s left)
Optimizing NNI: done in 0.0353901 secs using 100% CPU
Optimizing NNI: done in 0.047852 secs using 100% CPU
Optimizing NNI: done in 0.061368 secs using 100% CPU
Optimizing NNI: done in 0.031044 secs using 100% CPU
Optimizing NNI: done in 0.0487509 secs using 100% CPU
Optimizing NNI: done in 0.031317 secs using 100% CPU
Optimizing NNI: done in 0.0241561 secs using 99.98% CPU
Optimizing NNI: done in 0.035193 secs using 100% CPU
Optimizing NNI: done in 0.0377989 secs using 100% CPU
Optimizing NNI: done in 0.035058 secs using 100% CPU
Iteration 500 / LogL: -11581.588 / Time: 0h:0m:23s (0h:0m:23s left)
Log-likelihood cutoff on original alignment: -11613.809
NOTE: Bootstrap correlation coefficient of split occurrence frequencies: 1.000
Optimizing NNI: done in 0.057267 secs using 100% CPU
Optimizing NNI: done in 0.0438101 secs using 100% CPU
Optimizing NNI: done in 0.0342698 secs using 100% CPU
Optimizing NNI: done in 0.0334599 secs using 100% CPU
Optimizing NNI: done in 0.0282631 secs using 100% CPU
Optimizing NNI: done in 0.028913 secs using 99.94% CPU
Optimizing NNI: done in 0.0684481 secs using 100% CPU
Optimizing NNI: done in 0.0313482 secs using 100% CPU
Optimizing NNI: done in 0.0334032 secs using 99.99% CPU
Optimizing NNI: done in 0.076303 secs using 100% CPU
Iteration 510 / LogL: -11581.576 / Time: 0h:0m:23s (0h:0m:23s left)
Optimizing NNI: done in 0.0452521 secs using 100% CPU
Optimizing NNI: done in 0.027952 secs using 100% CPU
Optimizing NNI: done in 0.04161 secs using 100% CPU
Optimizing NNI: done in 0.021647 secs using 100% CPU
Optimizing NNI: done in 0.0360858 secs using 100% CPU
Optimizing NNI: done in 0.0430071 secs using 100% CPU
Optimizing NNI: done in 0.015259 secs using 100% CPU
Optimizing NNI: done in 0.037195 secs using 100% CPU
Optimizing NNI: done in 0.04179 secs using 99.97% CPU
Optimizing NNI: done in 0.0365522 secs using 99.98% CPU
Iteration 520 / LogL: -11581.580 / Time: 0h:0m:24s (0h:0m:22s left)
Optimizing NNI: done in 0.0316641 secs using 100% CPU
Optimizing NNI: done in 0.041954 secs using 100% CPU
Optimizing NNI: done in 0.024703 secs using 100% CPU
Optimizing NNI: done in 0.0235059 secs using 100% CPU
Optimizing NNI: done in 0.0266719 secs using 100% CPU
Optimizing NNI: done in 0.0478711 secs using 100% CPU
Optimizing NNI: done in 0.0650511 secs using 100% CPU
Optimizing NNI: done in 0.035919 secs using 100% CPU
Optimizing NNI: done in 0.048424 secs using 100% CPU
Optimizing NNI: done in 0.0475712 secs using 100% CPU
Iteration 530 / LogL: -11581.576 / Time: 0h:0m:24s (0h:0m:22s left)
Optimizing NNI: done in 0.038661 secs using 100% CPU
Optimizing NNI: done in 0.0355599 secs using 99.99% CPU
Optimizing NNI: done in 0.034771 secs using 100% CPU
Optimizing NNI: done in 0.0409241 secs using 100% CPU
Optimizing NNI: done in 0.0385048 secs using 100% CPU
Optimizing NNI: done in 0.0306928 secs using 100% CPU
Optimizing NNI: done in 0.058876 secs using 100% CPU
Optimizing NNI: done in 0.052798 secs using 100% CPU
Optimizing NNI: done in 0.030571 secs using 100% CPU
Optimizing NNI: done in 0.0469918 secs using 99.99% CPU
Iteration 540 / LogL: -11581.577 / Time: 0h:0m:25s (0h:0m:21s left)
Optimizing NNI: done in 0.0409291 secs using 99.99% CPU
Optimizing NNI: done in 0.0268569 secs using 100% CPU
Optimizing NNI: done in 0.043597 secs using 100% CPU
Optimizing NNI: done in 0.043509 secs using 100% CPU
Optimizing NNI: done in 0.0418 secs using 100% CPU
Optimizing NNI: done in 0.0338249 secs using 100% CPU
Optimizing NNI: done in 0.037684 secs using 100% CPU
Optimizing NNI: done in 0.025336 secs using 100% CPU
Optimizing NNI: done in 0.0536211 secs using 100% CPU
Optimizing NNI: done in 0.044966 secs using 100% CPU
Iteration 550 / LogL: -11581.576 / Time: 0h:0m:25s (0h:0m:21s left)
Log-likelihood cutoff on original alignment: -11613.809
Optimizing NNI: done in 0.0193861 secs using 99.99% CPU
Optimizing NNI: done in 0.0297401 secs using 99.99% CPU
Optimizing NNI: done in 0.0278621 secs using 100% CPU
Optimizing NNI: done in 0.0261099 secs using 100% CPU
Optimizing NNI: done in 0.0574999 secs using 100% CPU
Optimizing NNI: done in 0.0399721 secs using 100% CPU
Optimizing NNI: done in 0.0330288 secs using 100% CPU
Optimizing NNI: done in 0.046036 secs using 99.99% CPU
Optimizing NNI: done in 0.050029 secs using 100% CPU
Optimizing NNI: done in 0.049885 secs using 100% CPU
Iteration 560 / LogL: -11581.577 / Time: 0h:0m:26s (0h:0m:20s left)
Optimizing NNI: done in 0.0571289 secs using 100% CPU
Optimizing NNI: done in 0.0280921 secs using 100% CPU
Optimizing NNI: done in 0.0350032 secs using 100% CPU
Optimizing NNI: done in 0.0229201 secs using 100% CPU
Optimizing NNI: done in 0.0309989 secs using 100% CPU
Optimizing NNI: done in 0.0350342 secs using 99.98% CPU
Optimizing NNI: done in 0.0307128 secs using 100% CPU
Optimizing NNI: done in 0.046803 secs using 100% CPU
Optimizing NNI: done in 0.052238 secs using 100% CPU
Optimizing NNI: done in 0.0441091 secs using 100% CPU
Iteration 570 / LogL: -11581.667 / Time: 0h:0m:26s (0h:0m:20s left)
Optimizing NNI: done in 0.0378339 secs using 100% CPU
Optimizing NNI: done in 0.0504529 secs using 100% CPU
Optimizing NNI: done in 0.0425408 secs using 99.97% CPU
Optimizing NNI: done in 0.0407221 secs using 99.98% CPU
Optimizing NNI: done in 0.0213902 secs using 100% CPU
Optimizing NNI: done in 0.0489211 secs using 100% CPU
Optimizing NNI: done in 0.04442 secs using 99.99% CPU
Optimizing NNI: done in 0.0440099 secs using 100% CPU
Optimizing NNI: done in 0.0378361 secs using 100% CPU
Optimizing NNI: done in 0.041934 secs using 100% CPU
Iteration 580 / LogL: -11581.576 / Time: 0h:0m:27s (0h:0m:19s left)
Optimizing NNI: done in 0.0498071 secs using 100% CPU
Optimizing NNI: done in 0.037035 secs using 100% CPU
Optimizing NNI: done in 0.0451081 secs using 100% CPU
Optimizing NNI: done in 0.037544 secs using 100% CPU
Optimizing NNI: done in 0.028142 secs using 99.98% CPU
Optimizing NNI: done in 0.039068 secs using 100% CPU
Optimizing NNI: done in 0.0510809 secs using 100% CPU
Optimizing NNI: done in 0.037503 secs using 100% CPU
Optimizing NNI: done in 0.0436149 secs using 100% CPU
Optimizing NNI: done in 0.0501819 secs using 99.99% CPU
Iteration 590 / LogL: -11581.579 / Time: 0h:0m:27s (0h:0m:19s left)
Optimizing NNI: done in 0.0527918 secs using 100% CPU
Optimizing NNI: done in 0.041944 secs using 100% CPU
Optimizing NNI: done in 0.0272791 secs using 85.39% CPU
Optimizing NNI: done in 0.0325992 secs using 99.96% CPU
Optimizing NNI: done in 0.038867 secs using 100% CPU
Optimizing NNI: done in 0.0456541 secs using 100% CPU
Optimizing NNI: done in 0.0510528 secs using 100% CPU
Optimizing NNI: done in 0.036973 secs using 100% CPU
Optimizing NNI: done in 0.036067 secs using 100% CPU
Optimizing NNI: done in 0.0297379 secs using 100% CPU
Iteration 600 / LogL: -11581.576 / Time: 0h:0m:28s (0h:0m:18s left)
Log-likelihood cutoff on original alignment: -11613.809
NOTE: Bootstrap correlation coefficient of split occurrence frequencies: 1.000
Optimizing NNI: done in 0.0305369 secs using 99.99% CPU
Optimizing NNI: done in 0.024806 secs using 100% CPU
Optimizing NNI: done in 0.022923 secs using 100% CPU
Optimizing NNI: done in 0.0497539 secs using 100% CPU
Optimizing NNI: done in 0.041703 secs using 100% CPU
Optimizing NNI: done in 0.0467072 secs using 99.97% CPU
Optimizing NNI: done in 0.0295911 secs using 99.99% CPU
Optimizing NNI: done in 0.0352881 secs using 99.99% CPU
Optimizing NNI: done in 0.0276821 secs using 100% CPU
Optimizing NNI: done in 0.0443611 secs using 100% CPU
Iteration 610 / LogL: -11581.579 / Time: 0h:0m:28s (0h:0m:18s left)
Optimizing NNI: done in 0.0443809 secs using 100% CPU
Optimizing NNI: done in 0.0380509 secs using 100% CPU
Optimizing NNI: done in 0.0253041 secs using 99.99% CPU
Optimizing NNI: done in 0.033565 secs using 100% CPU
Optimizing NNI: done in 0.0299742 secs using 100% CPU
Optimizing NNI: done in 0.0424321 secs using 100% CPU
Optimizing NNI: done in 0.031657 secs using 100% CPU
Optimizing NNI: done in 0.035192 secs using 100% CPU
Optimizing NNI: done in 0.0401671 secs using 100% CPU
Optimizing NNI: done in 0.0323899 secs using 100% CPU
Iteration 620 / LogL: -11581.576 / Time: 0h:0m:28s (0h:0m:17s left)
Optimizing NNI: done in 0.053916 secs using 100% CPU
Optimizing NNI: done in 0.0382349 secs using 99.99% CPU
Optimizing NNI: done in 0.0334458 secs using 100% CPU
Optimizing NNI: done in 0.042496 secs using 99.86% CPU
Optimizing NNI: done in 0.03951 secs using 100% CPU
Optimizing NNI: done in 0.025203 secs using 100% CPU
Optimizing NNI: done in 0.0434952 secs using 100% CPU
Optimizing NNI: done in 0.040735 secs using 100% CPU
Optimizing NNI: done in 0.047987 secs using 100% CPU
Optimizing NNI: done in 0.0233159 secs using 100% CPU
Iteration 630 / LogL: -11581.613 / Time: 0h:0m:29s (0h:0m:17s left)
Optimizing NNI: done in 0.027005 secs using 100% CPU
Optimizing NNI: done in 0.029135 secs using 100% CPU
Optimizing NNI: done in 0.0394089 secs using 100% CPU
Optimizing NNI: done in 0.0497859 secs using 100% CPU
Optimizing NNI: done in 0.0354841 secs using 100% CPU
Optimizing NNI: done in 0.0355649 secs using 100% CPU
Optimizing NNI: done in 0.0396321 secs using 100% CPU
Optimizing NNI: done in 0.026885 secs using 100% CPU
Optimizing NNI: done in 0.044095 secs using 100% CPU
Optimizing NNI: done in 0.036665 secs using 99.96% CPU
Iteration 640 / LogL: -11581.576 / Time: 0h:0m:29s (0h:0m:16s left)
Optimizing NNI: done in 0.042002 secs using 100% CPU
Optimizing NNI: done in 0.0324109 secs using 100% CPU
Optimizing NNI: done in 0.0564179 secs using 100% CPU
Optimizing NNI: done in 0.0408771 secs using 100% CPU
Optimizing NNI: done in 0.017226 secs using 99.98% CPU
Optimizing NNI: done in 0.039413 secs using 99.99% CPU
Optimizing NNI: done in 0.0367451 secs using 100% CPU
Optimizing NNI: done in 0.0425701 secs using 99.99% CPU
Optimizing NNI: done in 0.029624 secs using 100% CPU
Optimizing NNI: done in 0.0341489 secs using 99.99% CPU
Iteration 650 / LogL: -11581.577 / Time: 0h:0m:30s (0h:0m:16s left)
Log-likelihood cutoff on original alignment: -11613.809
Optimizing NNI: done in 0.048017 secs using 100% CPU
Optimizing NNI: done in 0.03495 secs using 100% CPU
Optimizing NNI: done in 0.0220959 secs using 100% CPU
Optimizing NNI: done in 0.024924 secs using 100% CPU
Optimizing NNI: done in 0.0571899 secs using 100% CPU
Optimizing NNI: done in 0.0213881 secs using 100% CPU
Optimizing NNI: done in 0.035816 secs using 100% CPU
Optimizing NNI: done in 0.041908 secs using 99.99% CPU
Optimizing NNI: done in 0.0339839 secs using 100% CPU
Optimizing NNI: done in 0.0362241 secs using 100% CPU
Iteration 660 / LogL: -11581.588 / Time: 0h:0m:30s (0h:0m:15s left)
Optimizing NNI: done in 0.050463 secs using 92.09% CPU
Optimizing NNI: done in 0.037977 secs using 100% CPU
Optimizing NNI: done in 0.029001 secs using 100% CPU
Optimizing NNI: done in 0.027673 secs using 100% CPU
Optimizing NNI: done in 0.0380311 secs using 100% CPU
Optimizing NNI: done in 0.038285 secs using 100% CPU
Optimizing NNI: done in 0.0525 secs using 100% CPU
Optimizing NNI: done in 0.045279 secs using 100% CPU
Optimizing NNI: done in 0.023303 secs using 100% CPU
Optimizing NNI: done in 0.027652 secs using 100% CPU
Iteration 670 / LogL: -11581.581 / Time: 0h:0m:31s (0h:0m:15s left)
Optimizing NNI: done in 0.0390871 secs using 100% CPU
Optimizing NNI: done in 0.0377429 secs using 100% CPU
Optimizing NNI: done in 0.061445 secs using 100% CPU
Optimizing NNI: done in 0.0346851 secs using 100% CPU
Optimizing NNI: done in 0.0354381 secs using 100% CPU
Optimizing NNI: done in 0.0468462 secs using 100% CPU
Optimizing NNI: done in 0.0365291 secs using 100% CPU
Optimizing NNI: done in 0.039186 secs using 100% CPU
Optimizing NNI: done in 0.045069 secs using 99.99% CPU
Optimizing NNI: done in 0.03355 secs using 100% CPU
Iteration 680 / LogL: -11581.578 / Time: 0h:0m:31s (0h:0m:14s left)
Optimizing NNI: done in 0.0330091 secs using 100% CPU
Optimizing NNI: done in 0.0328438 secs using 100% CPU
Optimizing NNI: done in 0.053303 secs using 100% CPU
Optimizing NNI: done in 0.0433209 secs using 100% CPU
Optimizing NNI: done in 0.0299778 secs using 99.95% CPU
Optimizing NNI: done in 0.0369849 secs using 99.99% CPU
Optimizing NNI: done in 0.043366 secs using 100% CPU
Optimizing NNI: done in 0.030184 secs using 100% CPU
Optimizing NNI: done in 0.04459 secs using 100% CPU
Optimizing NNI: done in 0.0459402 secs using 100% CPU
Iteration 690 / LogL: -11581.576 / Time: 0h:0m:31s (0h:0m:14s left)
Optimizing NNI: done in 0.018194 secs using 100% CPU
Optimizing NNI: done in 0.0254791 secs using 100% CPU
Optimizing NNI: done in 0.044343 secs using 100% CPU
Optimizing NNI: done in 0.0290709 secs using 100% CPU
Optimizing NNI: done in 0.033324 secs using 100% CPU
Optimizing NNI: done in 0.0376589 secs using 100% CPU
Optimizing NNI: done in 0.0426869 secs using 100% CPU
Optimizing NNI: done in 0.0516279 secs using 100% CPU
Optimizing NNI: done in 0.0392311 secs using 100% CPU
Optimizing NNI: done in 0.0468049 secs using 100% CPU
Iteration 700 / LogL: -11581.577 / Time: 0h:0m:32s (0h:0m:13s left)
Log-likelihood cutoff on original alignment: -11613.809
NOTE: Bootstrap correlation coefficient of split occurrence frequencies: 1.000
Optimizing NNI: done in 0.0287199 secs using 100% CPU
Optimizing NNI: done in 0.0328829 secs using 100% CPU
Optimizing NNI: done in 0.044132 secs using 100% CPU
Optimizing NNI: done in 0.037663 secs using 100% CPU
Optimizing NNI: done in 0.0336089 secs using 100% CPU
Optimizing NNI: done in 0.0281289 secs using 99.99% CPU
Optimizing NNI: done in 0.0389061 secs using 99.96% CPU
Optimizing NNI: done in 0.0320821 secs using 100% CPU
Optimizing NNI: done in 0.0325398 secs using 100% CPU
Optimizing NNI: done in 0.0345421 secs using 100% CPU
Iteration 710 / LogL: -11581.643 / Time: 0h:0m:32s (0h:0m:13s left)
Optimizing NNI: done in 0.058836 secs using 95.99% CPU
Optimizing NNI: done in 0.0347309 secs using 100% CPU
Optimizing NNI: done in 0.028934 secs using 99.94% CPU
Optimizing NNI: done in 0.039252 secs using 100% CPU
Optimizing NNI: done in 0.0565789 secs using 99.99% CPU
Optimizing NNI: done in 0.033232 secs using 100% CPU
Optimizing NNI: done in 0.050148 secs using 100% CPU
Optimizing NNI: done in 0.025301 secs using 100% CPU
Optimizing NNI: done in 0.0232458 secs using 100% CPU
Optimizing NNI: done in 0.026041 secs using 100% CPU
Iteration 720 / LogL: -11583.264 / Time: 0h:0m:33s (0h:0m:13s left)
Optimizing NNI: done in 0.040159 secs using 100% CPU
Optimizing NNI: done in 0.0422318 secs using 100% CPU
Optimizing NNI: done in 0.0407829 secs using 100% CPU
Optimizing NNI: done in 0.0346639 secs using 100% CPU
Optimizing NNI: done in 0.056963 secs using 100% CPU
Optimizing NNI: done in 0.0335591 secs using 100% CPU
Optimizing NNI: done in 0.0352669 secs using 100% CPU
Optimizing NNI: done in 0.0262589 secs using 100% CPU
Optimizing NNI: done in 0.0430319 secs using 100% CPU
Optimizing NNI: done in 0.038079 secs using 100% CPU
Iteration 730 / LogL: -11581.576 / Time: 0h:0m:33s (0h:0m:12s left)
Optimizing NNI: done in 0.037123 secs using 99.97% CPU
Optimizing NNI: done in 0.030015 secs using 100% CPU
Optimizing NNI: done in 0.039201 secs using 100% CPU
Optimizing NNI: done in 0.0461788 secs using 100% CPU
Optimizing NNI: done in 0.0326469 secs using 100% CPU
Optimizing NNI: done in 0.043062 secs using 100% CPU
Optimizing NNI: done in 0.051863 secs using 100% CPU
Optimizing NNI: done in 0.0341511 secs using 100% CPU
Optimizing NNI: done in 0.0462389 secs using 100% CPU
Optimizing NNI: done in 0.0419121 secs using 100% CPU
Iteration 740 / LogL: -11581.576 / Time: 0h:0m:34s (0h:0m:12s left)
Optimizing NNI: done in 0.019141 secs using 99.99% CPU
Optimizing NNI: done in 0.0351989 secs using 100% CPU
Optimizing NNI: done in 0.0308001 secs using 99.99% CPU
Optimizing NNI: done in 0.026341 secs using 99.95% CPU
Optimizing NNI: done in 0.0383241 secs using 100% CPU
Optimizing NNI: done in 0.0528829 secs using 100% CPU
Optimizing NNI: done in 0.0361769 secs using 100% CPU
Optimizing NNI: done in 0.041383 secs using 100% CPU
Optimizing NNI: done in 0.04457 secs using 100% CPU
Optimizing NNI: done in 0.040688 secs using 99.99% CPU
Iteration 750 / LogL: -11581.576 / Time: 0h:0m:34s (0h:0m:11s left)
Log-likelihood cutoff on original alignment: -11613.809
Optimizing NNI: done in 0.0395131 secs using 100% CPU
Optimizing NNI: done in 0.0463519 secs using 100% CPU
Optimizing NNI: done in 0.0415719 secs using 100% CPU
Optimizing NNI: done in 0.0305028 secs using 100% CPU
Optimizing NNI: done in 0.0387158 secs using 100% CPU
Optimizing NNI: done in 0.0476298 secs using 100% CPU
Optimizing NNI: done in 0.0387981 secs using 100% CPU
Optimizing NNI: done in 0.019316 secs using 99.99% CPU
Optimizing NNI: done in 0.028789 secs using 100% CPU
Optimizing NNI: done in 0.036514 secs using 100% CPU
Iteration 760 / LogL: -11581.581 / Time: 0h:0m:35s (0h:0m:11s left)
Optimizing NNI: done in 0.032511 secs using 99.98% CPU
Optimizing NNI: done in 0.0451009 secs using 100% CPU
Optimizing NNI: done in 0.038687 secs using 100% CPU
Optimizing NNI: done in 0.0297649 secs using 100% CPU
Optimizing NNI: done in 0.03947 secs using 100% CPU
Optimizing NNI: done in 0.0390041 secs using 100% CPU
Optimizing NNI: done in 0.033247 secs using 100% CPU
Optimizing NNI: done in 0.02175 secs using 100% CPU
Optimizing NNI: done in 0.0337961 secs using 99.99% CPU
Optimizing NNI: done in 0.0158961 secs using 99.99% CPU
Iteration 770 / LogL: -11581.576 / Time: 0h:0m:35s (0h:0m:10s left)
Optimizing NNI: done in 0.0392308 secs using 100% CPU
Optimizing NNI: done in 0.034271 secs using 99.98% CPU
Optimizing NNI: done in 0.0352371 secs using 100% CPU
Optimizing NNI: done in 0.0301862 secs using 100% CPU
Optimizing NNI: done in 0.0666871 secs using 100% CPU
Optimizing NNI: done in 0.0428898 secs using 100% CPU
Optimizing NNI: done in 0.044188 secs using 100% CPU
Optimizing NNI: done in 0.0284331 secs using 100% CPU
Optimizing NNI: done in 0.0399659 secs using 89.92% CPU
Optimizing NNI: done in 0.0478449 secs using 100% CPU
Iteration 780 / LogL: -11581.576 / Time: 0h:0m:35s (0h:0m:10s left)
Optimizing NNI: done in 0.039773 secs using 100% CPU
Optimizing NNI: done in 0.030211 secs using 100% CPU
Optimizing NNI: done in 0.0350621 secs using 100% CPU
Optimizing NNI: done in 0.037204 secs using 100% CPU
Optimizing NNI: done in 0.026849 secs using 99.99% CPU
Optimizing NNI: done in 0.0149431 secs using 100% CPU
Optimizing NNI: done in 0.0436912 secs using 99.99% CPU
Optimizing NNI: done in 0.0480881 secs using 100% CPU
Optimizing NNI: done in 0.0413249 secs using 100% CPU
Optimizing NNI: done in 0.024277 secs using 100% CPU
Iteration 790 / LogL: -11581.583 / Time: 0h:0m:36s (0h:0m:9s left)
Optimizing NNI: done in 0.02828 secs using 99.99% CPU
Optimizing NNI: done in 0.036876 secs using 100% CPU
Optimizing NNI: done in 0.0362298 secs using 100% CPU
Optimizing NNI: done in 0.051713 secs using 100% CPU
Optimizing NNI: done in 0.0326641 secs using 100% CPU
Optimizing NNI: done in 0.0480261 secs using 100% CPU
Optimizing NNI: done in 0.046936 secs using 100% CPU
Optimizing NNI: done in 0.041923 secs using 99.98% CPU
Optimizing NNI: done in 0.021822 secs using 100% CPU
Optimizing NNI: done in 0.020154 secs using 100% CPU
Iteration 800 / LogL: -11581.581 / Time: 0h:0m:36s (0h:0m:9s left)
Log-likelihood cutoff on original alignment: -11613.809
NOTE: Bootstrap correlation coefficient of split occurrence frequencies: 1.000
Optimizing NNI: done in 0.0492098 secs using 99.99% CPU
Optimizing NNI: done in 0.0248652 secs using 99.96% CPU
Optimizing NNI: done in 0.031275 secs using 99.99% CPU
Optimizing NNI: done in 0.040323 secs using 100% CPU
Optimizing NNI: done in 0.0601768 secs using 99.99% CPU
Optimizing NNI: done in 0.0312798 secs using 100% CPU
Optimizing NNI: done in 0.0499272 secs using 100% CPU
Optimizing NNI: done in 0.0359361 secs using 100% CPU
Optimizing NNI: done in 0.0214121 secs using 99.99% CPU
Optimizing NNI: done in 0.0443161 secs using 100% CPU
Iteration 810 / LogL: -11581.576 / Time: 0h:0m:37s (0h:0m:8s left)
Optimizing NNI: done in 0.0370288 secs using 100% CPU
Optimizing NNI: done in 0.0331709 secs using 100% CPU
Optimizing NNI: done in 0.0511811 secs using 100% CPU
Optimizing NNI: done in 0.0226669 secs using 100% CPU
Optimizing NNI: done in 0.0323219 secs using 100% CPU
Optimizing NNI: done in 0.0317099 secs using 99.99% CPU
Optimizing NNI: done in 0.031599 secs using 100% CPU
Optimizing NNI: done in 0.0244131 secs using 83.64% CPU
Optimizing NNI: done in 0.0370221 secs using 99.94% CPU
Optimizing NNI: done in 0.04933 secs using 100% CPU
Iteration 820 / LogL: -11581.576 / Time: 0h:0m:37s (0h:0m:8s left)
Optimizing NNI: done in 0.0235012 secs using 99.91% CPU
Optimizing NNI: done in 0.035491 secs using 100% CPU
Optimizing NNI: done in 0.0337391 secs using 100% CPU
Optimizing NNI: done in 0.029541 secs using 100% CPU
Optimizing NNI: done in 0.0404999 secs using 100% CPU
Optimizing NNI: done in 0.0329499 secs using 100% CPU
Optimizing NNI: done in 0.0653811 secs using 100% CPU
Optimizing NNI: done in 0.0370698 secs using 100% CPU
Optimizing NNI: done in 0.049103 secs using 100% CPU
Optimizing NNI: done in 0.0464072 secs using 91.38% CPU
Iteration 830 / LogL: -11581.576 / Time: 0h:0m:38s (0h:0m:7s left)
Optimizing NNI: done in 0.0305791 secs using 100% CPU
Optimizing NNI: done in 0.029459 secs using 99.99% CPU
Optimizing NNI: done in 0.0358732 secs using 100% CPU
Optimizing NNI: done in 0.0500858 secs using 100% CPU
Optimizing NNI: done in 0.03861 secs using 100% CPU
Optimizing NNI: done in 0.0280581 secs using 99.99% CPU
Optimizing NNI: done in 0.0349751 secs using 100% CPU
Optimizing NNI: done in 0.025821 secs using 100% CPU
Optimizing NNI: done in 0.0253839 secs using 100% CPU
Optimizing NNI: done in 0.0502059 secs using 100% CPU
Iteration 840 / LogL: -11581.576 / Time: 0h:0m:38s (0h:0m:7s left)
Optimizing NNI: done in 0.0384209 secs using 100% CPU
Optimizing NNI: done in 0.0336139 secs using 100% CPU
Optimizing NNI: done in 0.0316579 secs using 100% CPU
Optimizing NNI: done in 0.0307341 secs using 99.96% CPU
Optimizing NNI: done in 0.0411761 secs using 100% CPU
Optimizing NNI: done in 0.0330791 secs using 100% CPU
Optimizing NNI: done in 0.0346432 secs using 88.45% CPU
Optimizing NNI: done in 0.0574751 secs using 100% CPU
Optimizing NNI: done in 0.0485389 secs using 100% CPU
Optimizing NNI: done in 0.0438681 secs using 100% CPU
Iteration 850 / LogL: -11581.576 / Time: 0h:0m:39s (0h:0m:6s left)
Log-likelihood cutoff on original alignment: -11613.809
Optimizing NNI: done in 0.0211771 secs using 99.98% CPU
Optimizing NNI: done in 0.0462859 secs using 100% CPU
Optimizing NNI: done in 0.0586219 secs using 100% CPU
Optimizing NNI: done in 0.0161431 secs using 100% CPU
Optimizing NNI: done in 0.0320201 secs using 99.99% CPU
Optimizing NNI: done in 0.0330801 secs using 99.99% CPU
Optimizing NNI: done in 0.0428751 secs using 99.98% CPU
Optimizing NNI: done in 0.036598 secs using 100% CPU
Optimizing NNI: done in 0.0216911 secs using 100% CPU
Optimizing NNI: done in 0.028182 secs using 99.99% CPU
Iteration 860 / LogL: -11581.576 / Time: 0h:0m:39s (0h:0m:6s left)
Optimizing NNI: done in 0.0326099 secs using 100% CPU
Optimizing NNI: done in 0.03174 secs using 100% CPU
Optimizing NNI: done in 0.0405428 secs using 99.99% CPU
Optimizing NNI: done in 0.0369818 secs using 100% CPU
Optimizing NNI: done in 0.0366251 secs using 100% CPU
Optimizing NNI: done in 0.0562539 secs using 100% CPU
Optimizing NNI: done in 0.0466001 secs using 100% CPU
Optimizing NNI: done in 0.04598 secs using 100% CPU
Optimizing NNI: done in 0.022738 secs using 99.99% CPU
Optimizing NNI: done in 0.0446038 secs using 100% CPU
Iteration 870 / LogL: -11581.576 / Time: 0h:0m:39s (0h:0m:6s left)
Optimizing NNI: done in 0.0428729 secs using 99.98% CPU
Optimizing NNI: done in 0.033498 secs using 100% CPU
Optimizing NNI: done in 0.0458941 secs using 100% CPU
Optimizing NNI: done in 0.0446959 secs using 100% CPU
Optimizing NNI: done in 0.0446959 secs using 100% CPU
Optimizing NNI: done in 0.0304382 secs using 100% CPU
Optimizing NNI: done in 0.0471721 secs using 100% CPU
Optimizing NNI: done in 0.0359828 secs using 100% CPU
Optimizing NNI: done in 0.0389619 secs using 100% CPU
Optimizing NNI: done in 0.0407269 secs using 100% CPU
Iteration 880 / LogL: -11581.576 / Time: 0h:0m:40s (0h:0m:5s left)
Optimizing NNI: done in 0.0306709 secs using 100% CPU
Optimizing NNI: done in 0.0304139 secs using 100% CPU
Optimizing NNI: done in 0.042511 secs using 100% CPU
Optimizing NNI: done in 0.0272892 secs using 100% CPU
Optimizing NNI: done in 0.0413609 secs using 100% CPU
Optimizing NNI: done in 0.0275199 secs using 100% CPU
Optimizing NNI: done in 0.0389349 secs using 100% CPU
Optimizing NNI: done in 0.0392618 secs using 100% CPU
Optimizing NNI: done in 0.057668 secs using 100% CPU
Optimizing NNI: done in 0.0307398 secs using 100% CPU
Iteration 890 / LogL: -11581.576 / Time: 0h:0m:40s (0h:0m:5s left)
Optimizing NNI: done in 0.0501359 secs using 100% CPU
Optimizing NNI: done in 0.039433 secs using 100% CPU
Optimizing NNI: done in 0.0338461 secs using 100% CPU
Optimizing NNI: done in 0.0433631 secs using 99.97% CPU
Optimizing NNI: done in 0.0312009 secs using 100% CPU
Optimizing NNI: done in 0.033941 secs using 100% CPU
Optimizing NNI: done in 0.028326 secs using 100% CPU
Optimizing NNI: done in 0.0426588 secs using 100% CPU
Optimizing NNI: done in 0.032192 secs using 99.99% CPU
Optimizing NNI: done in 0.0324459 secs using 100% CPU
Iteration 900 / LogL: -11581.577 / Time: 0h:0m:41s (0h:0m:4s left)
Log-likelihood cutoff on original alignment: -11613.809
NOTE: Bootstrap correlation coefficient of split occurrence frequencies: 1.000
Optimizing NNI: done in 0.0460939 secs using 99.99% CPU
Optimizing NNI: done in 0.041748 secs using 100% CPU
Optimizing NNI: done in 0.0414119 secs using 100% CPU
Optimizing NNI: done in 0.0407212 secs using 100% CPU
Optimizing NNI: done in 0.026994 secs using 100% CPU
Optimizing NNI: done in 0.0284159 secs using 100% CPU
Optimizing NNI: done in 0.0231612 secs using 100% CPU
Optimizing NNI: done in 0.038419 secs using 100% CPU
Optimizing NNI: done in 0.033169 secs using 100% CPU
Optimizing NNI: done in 0.0186591 secs using 99.91% CPU
Iteration 910 / LogL: -11583.256 / Time: 0h:0m:41s (0h:0m:4s left)
Optimizing NNI: done in 0.0306389 secs using 99.99% CPU
Optimizing NNI: done in 0.0281239 secs using 100% CPU
Optimizing NNI: done in 0.056294 secs using 100% CPU
Optimizing NNI: done in 0.023612 secs using 100% CPU
Optimizing NNI: done in 0.038434 secs using 99.99% CPU
Optimizing NNI: done in 0.0143938 secs using 100% CPU
Optimizing NNI: done in 0.0425971 secs using 100% CPU
Optimizing NNI: done in 0.0442588 secs using 99.99% CPU
Optimizing NNI: done in 0.0342181 secs using 100% CPU
Optimizing NNI: done in 0.0348389 secs using 100% CPU
Iteration 920 / LogL: -11581.594 / Time: 0h:0m:42s (0h:0m:3s left)
Optimizing NNI: done in 0.026618 secs using 100% CPU
Optimizing NNI: done in 0.0266409 secs using 99.99% CPU
Optimizing NNI: done in 0.0332439 secs using 100% CPU
Optimizing NNI: done in 0.036272 secs using 100% CPU
Optimizing NNI: done in 0.036742 secs using 100% CPU
Optimizing NNI: done in 0.0389981 secs using 100% CPU
Optimizing NNI: done in 0.0458069 secs using 100% CPU
Optimizing NNI: done in 0.0337429 secs using 100% CPU
Optimizing NNI: done in 0.046737 secs using 100% CPU
Optimizing NNI: done in 0.0203819 secs using 100% CPU
Iteration 930 / LogL: -11581.576 / Time: 0h:0m:42s (0h:0m:3s left)
Optimizing NNI: done in 0.041347 secs using 100% CPU
Optimizing NNI: done in 0.0406291 secs using 100% CPU
Optimizing NNI: done in 0.0574501 secs using 99.97% CPU
Optimizing NNI: done in 0.030252 secs using 100% CPU
Optimizing NNI: done in 0.0407 secs using 100% CPU
Optimizing NNI: done in 0.0303779 secs using 100% CPU
Optimizing NNI: done in 0.0429411 secs using 99.99% CPU
Optimizing NNI: done in 0.0225961 secs using 100% CPU
Optimizing NNI: done in 0.050878 secs using 99.95% CPU
Optimizing NNI: done in 0.0499802 secs using 100% CPU
Iteration 940 / LogL: -11581.576 / Time: 0h:0m:43s (0h:0m:2s left)
Optimizing NNI: done in 0.0448291 secs using 100% CPU
Optimizing NNI: done in 0.0332379 secs using 99.99% CPU
Optimizing NNI: done in 0.039257 secs using 100% CPU
Optimizing NNI: done in 0.0551949 secs using 100% CPU
Optimizing NNI: done in 0.040504 secs using 100% CPU
Optimizing NNI: done in 0.057816 secs using 100% CPU
Optimizing NNI: done in 0.0453658 secs using 100% CPU
Optimizing NNI: done in 0.036912 secs using 99.99% CPU
Optimizing NNI: done in 0.0427132 secs using 100% CPU
Optimizing NNI: done in 0.0274279 secs using 100% CPU
Iteration 950 / LogL: -11581.576 / Time: 0h:0m:43s (0h:0m:2s left)
Log-likelihood cutoff on original alignment: -11613.809
Optimizing NNI: done in 0.040575 secs using 100% CPU
Optimizing NNI: done in 0.0459099 secs using 100% CPU
Optimizing NNI: done in 0.041405 secs using 100% CPU
Optimizing NNI: done in 0.0639861 secs using 100% CPU
Optimizing NNI: done in 0.03913 secs using 99.99% CPU
Optimizing NNI: done in 0.0569198 secs using 100% CPU
Optimizing NNI: done in 0.025996 secs using 100% CPU
Optimizing NNI: done in 0.0360429 secs using 100% CPU
Optimizing NNI: done in 0.0178981 secs using 99.99% CPU
Optimizing NNI: done in 0.028235 secs using 100% CPU
Iteration 960 / LogL: -11581.581 / Time: 0h:0m:44s (0h:0m:1s left)
Optimizing NNI: done in 0.0207961 secs using 100% CPU
Optimizing NNI: done in 0.017786 secs using 100% CPU
Optimizing NNI: done in 0.048393 secs using 100% CPU
Optimizing NNI: done in 0.040303 secs using 100% CPU
Optimizing NNI: done in 0.038702 secs using 100% CPU
Optimizing NNI: done in 0.0353169 secs using 100% CPU
Optimizing NNI: done in 0.0539422 secs using 99.65% CPU
Optimizing NNI: done in 0.0239151 secs using 99.99% CPU
Optimizing NNI: done in 0.0468161 secs using 100% CPU
Optimizing NNI: done in 0.0528741 secs using 100% CPU
Iteration 970 / LogL: -11581.577 / Time: 0h:0m:44s (0h:0m:1s left)
Optimizing NNI: done in 0.0453539 secs using 100% CPU
Optimizing NNI: done in 0.0373969 secs using 100% CPU
Optimizing NNI: done in 0.0514491 secs using 100% CPU
Optimizing NNI: done in 0.0363019 secs using 100% CPU
Optimizing NNI: done in 0.041903 secs using 100% CPU
Optimizing NNI: done in 0.038857 secs using 99.99% CPU
Optimizing NNI: done in 0.0442739 secs using 100% CPU
Optimizing NNI: done in 0.0355389 secs using 100% CPU
Optimizing NNI: done in 0.0302968 secs using 100% CPU
Optimizing NNI: done in 0.0291481 secs using 99.99% CPU
Iteration 980 / LogL: -11581.583 / Time: 0h:0m:44s (0h:0m:0s left)
Optimizing NNI: done in 0.0373161 secs using 100% CPU
Optimizing NNI: done in 0.029325 secs using 99.99% CPU
Optimizing NNI: done in 0.0473621 secs using 100% CPU
Optimizing NNI: done in 0.0271201 secs using 100% CPU
Optimizing NNI: done in 0.0511711 secs using 100% CPU
Optimizing NNI: done in 0.0321031 secs using 100% CPU
Optimizing NNI: done in 0.0281601 secs using 100% CPU
Optimizing NNI: done in 0.045336 secs using 100% CPU
Optimizing NNI: done in 0.0354271 secs using 100% CPU
Optimizing NNI: done in 0.049355 secs using 100% CPU
Iteration 990 / LogL: -11581.576 / Time: 0h:0m:45s (0h:0m:0s left)
Optimizing NNI: done in 0.0355599 secs using 100% CPU
Optimizing NNI: done in 0.02035 secs using 100% CPU
Optimizing NNI: done in 0.017029 secs using 100% CPU
Optimizing NNI: done in 0.034858 secs using 99.99% CPU
Optimizing NNI: done in 0.0329661 secs using 100% CPU
Optimizing NNI: done in 0.049855 secs using 100% CPU
Optimizing NNI: done in 0.0400879 secs using 100% CPU
Optimizing NNI: done in 0.038619 secs using 99.99% CPU
Optimizing NNI: done in 0.0364149 secs using 100% CPU
Optimizing NNI: done in 0.0397091 secs using 99.96% CPU
Iteration 1000 / LogL: -11581.586 / Time: 0h:0m:45s (0h:0m:0s left)
Log-likelihood cutoff on original alignment: -11613.809
NOTE: Bootstrap correlation coefficient of split occurrence frequencies: 1.000
Optimizing NNI: done in 0.041585 secs using 100% CPU
Optimizing NNI: done in 0.037226 secs using 100% CPU
TREE SEARCH COMPLETED AFTER 1002 ITERATIONS / Time: 0h:0m:45s

--------------------------------------------------------------------
|                    FINALIZING TREE SEARCH                        |
--------------------------------------------------------------------
Performs final model parameters optimization
Estimate model parameters (epsilon = 0.010)
Initial log-likelihood: -11581.576
Current log-likelihood at step 1: -11581.574
Partition-specific rates:  0.653 0.395 0.102 6.311 1.569
Parameters optimization took 0 rounds (0.018 sec)

Partition information was printed to partition.nex.best_model.nex
BEST SCORE FOUND : -11581.574

Testing tree branches by SH-like aLRT with 1000 replicates...
0.529 sec.
Creating bootstrap support values...
Split supports printed to NEXUS file partition.nex.splits.nex
Total tree length: 2.889

Total number of iterations: 1002
CPU time used for tree search: 45.871 sec (0h:0m:45s)
Wall-clock time used for tree search: 45.854 sec (0h:0m:45s)
Total CPU time used: 46.600 sec (0h:0m:46s)
Total wall-clock time used: 46.564 sec (0h:0m:46s)

Computing bootstrap consensus tree...
Reading input file partition.nex.splits.nex...
21 taxa and 107 splits.
Consensus tree written to partition.nex.contree
Reading input trees file partition.nex.contree
Log-likelihood of consensus tree: -11581.574

Analysis results written to: 
  IQ-TREE report:                partition.nex.iqtree
  Maximum-likelihood tree:       partition.nex.treefile
  Likelihood distances:          partition.nex.mldist
  Best partitioning scheme:      partition.nex.best_scheme.nex
           in RAxML format:      partition.nex.best_scheme

Ultrafast bootstrap approximation results written to:
  Split support values:          partition.nex.splits.nex
  Consensus tree:                partition.nex.contree
  Screen log file:               partition.nex.log

Date and Time: Sat Jun  7 01:50:29 2025
