# Supplementary material for: Morphological and molecular evidence support a new species of the genus Ilocomba Brescovit, 1997 (Araneae, Anyphaenidae, Anyphaeninae) from the Andes of Colombia
Source: Zookeys. 2026 Apr 22;1278:19–51. doi: 10.3897/zookeys.1278.162601 (PMC13129551; doi:10.3897/zookeys.1278.162601)
Supplement: Supplementary material 3 — Phylogenetic trees and analysis files from parsimony and likelihood inference of Ilocomba yotoco sp. nov. [file zookeys-1278-019_article-162601__-s003.zip › 2_Phylo/ML/10_-11581.573762_Best/partition.nex.mldist]

21
Hibana_sp_MCH2003              0.0000000 0.2554128 0.2554128 0.2554128 0.2554128 0.2554128 0.2554128 0.0000010 0.2554128 0.2554128 0.2554128 0.2554128 0.2554128 0.2554128 0.0000010 0.0000010 0.2554128 0.8047190 0.2554128 0.8047190 0.8047190 
Acanthoceto_acupicta           0.2554128 0.0000000 0.0000010 0.0000010 0.0000010 0.0000010 0.0000010 0.2554128 0.0000010 0.0000010 0.0000010 0.0000010 0.0000010 0.0000010 0.2554128 0.2554128 0.8047190 0.2554128 0.0000010 0.2554128 0.2554128 
Anyphaenoides_clavipes         0.2554128 0.0000010 0.0000000 0.0000010 0.0000010 0.0000010 0.0000010 0.2554128 0.0000010 0.0000010 0.0000010 0.0000010 0.0000010 0.0000010 0.2554128 0.2554128 0.8047190 0.2554128 0.0000010 0.2554128 0.2554128 
Aysha_proseni                  0.2554128 0.0000010 0.0000010 0.0000000 0.0000010 0.0000010 0.0000010 0.2554128 0.0000010 0.0000010 0.0000010 0.0000010 0.0000010 0.0000010 0.2554128 0.2554128 0.8047190 0.2554128 0.0000010 0.2554128 0.2554128 
Jessica_osoriana               0.2554128 0.0000010 0.0000010 0.0000010 0.0000000 0.0000010 0.0000010 0.2554128 0.0000010 0.0000010 0.0000010 0.0000010 0.0000010 0.0000010 0.2554128 0.2554128 0.8047190 0.2554128 0.0000010 0.2554128 0.2554128 
Xiruana_gracilipes             0.2554128 0.0000010 0.0000010 0.0000010 0.0000010 0.0000000 0.0000010 0.2554128 0.0000010 0.0000010 0.0000010 0.0000010 0.0000010 0.0000010 0.2554128 0.2554128 0.8047190 0.2554128 0.0000010 0.2554128 0.2554128 
Anyphaena_accentuata           0.2554128 0.0000010 0.0000010 0.0000010 0.0000010 0.0000010 0.0000000 0.2554128 0.0000010 0.0000010 0.0000010 0.0000010 0.0000010 0.0000010 0.2554128 0.2554128 0.8047190 0.2554128 0.0000010 0.2554128 0.2554128 
Otoniela_adisi                 0.0000010 0.2554128 0.2554128 0.2554128 0.2554128 0.2554128 0.2554128 0.0000000 0.2554128 0.2554128 0.2554128 0.2554128 0.2554128 0.2554128 0.0000010 0.0000010 0.2554128 0.8047190 0.2554128 0.8047190 0.8047190 
Josa_calilegua                 0.2554128 0.0000010 0.0000010 0.0000010 0.0000010 0.0000010 0.0000010 0.2554128 0.0000000 0.0000010 0.0000010 0.0000010 0.0000010 0.0000010 0.2554128 0.2554128 0.8047190 0.2554128 0.0000010 0.2554128 0.2554128 
Buckupiella_imperatriz         0.2554128 0.0000010 0.0000010 0.0000010 0.0000010 0.0000010 0.0000010 0.2554128 0.0000010 0.0000000 0.0000010 0.0000010 0.0000010 0.0000010 0.2554128 0.2554128 0.8047190 0.2554128 0.0000010 0.2554128 0.2554128 
Hatitia_sp_FSC2016             0.2554128 0.0000010 0.0000010 0.0000010 0.0000010 0.0000010 0.0000010 0.2554128 0.0000010 0.0000010 0.0000000 0.0000010 0.0000010 0.0000010 0.2554128 0.2554128 0.8047190 0.2554128 0.0000010 0.2554128 0.2554128 
Elaver_sp_FSC2016              0.2554128 0.0000010 0.0000010 0.0000010 0.0000010 0.0000010 0.0000010 0.2554128 0.0000010 0.0000010 0.0000010 0.0000000 0.0000010 0.0000010 0.2554128 0.2554128 0.8047190 0.2554128 0.0000010 0.2554128 0.2554128 
Aysha_lagenifera               0.2554128 0.0000010 0.0000010 0.0000010 0.0000010 0.0000010 0.0000010 0.2554128 0.0000010 0.0000010 0.0000010 0.0000010 0.0000000 0.0000010 0.2554128 0.2554128 0.8047190 0.2554128 0.0000010 0.2554128 0.2554128 
Sanogasta_alticola             0.2554128 0.0000010 0.0000010 0.0000010 0.0000010 0.0000010 0.0000010 0.2554128 0.0000010 0.0000010 0.0000010 0.0000010 0.0000010 0.0000000 0.2554128 0.2554128 0.8047190 0.2554128 0.0000010 0.2554128 0.2554128 
Otoniela_quadrivittata         0.0000010 0.2554128 0.2554128 0.2554128 0.2554128 0.2554128 0.2554128 0.0000010 0.2554128 0.2554128 0.2554128 0.2554128 0.2554128 0.2554128 0.0000000 0.0000010 0.2554128 0.8047190 0.2554128 0.8047190 0.8047190 
Illocomba_yotoco_Male_LAM_237  0.0000010 0.2554128 0.2554128 0.2554128 0.2554128 0.2554128 0.2554128 0.0000010 0.2554128 0.2554128 0.2554128 0.2554128 0.2554128 0.2554128 0.0000010 0.0000000 0.2554128 0.8047190 0.2554128 0.8047190 0.8047190 
Illocomba_marta_Male_LAM_236   0.2554128 0.8047190 0.8047190 0.8047190 0.8047190 0.8047190 0.8047190 0.2554128 0.8047190 0.8047190 0.8047190 0.8047190 0.8047190 0.8047190 0.2554128 0.2554128 0.0000000 0.2554128 0.8047190 9.0000000 9.0000000 
Illocomba_marta_LAM_309_Male   0.8047190 0.2554128 0.2554128 0.2554128 0.2554128 0.2554128 0.2554128 0.8047190 0.2554128 0.2554128 0.2554128 0.2554128 0.2554128 0.2554128 0.8047190 0.8047190 0.2554128 0.0000000 0.2554128 0.8047190 0.8047190 
Illocomba_marta_LAM_308_Female 0.2554128 0.0000010 0.0000010 0.0000010 0.0000010 0.0000010 0.0000010 0.2554128 0.0000010 0.0000010 0.0000010 0.0000010 0.0000010 0.0000010 0.2554128 0.2554128 0.8047190 0.2554128 0.0000000 0.2554128 0.2554128 
Anyphaena_californica          0.8047190 0.2554128 0.2554128 0.2554128 0.2554128 0.2554128 0.2554128 0.8047190 0.2554128 0.2554128 0.2554128 0.2554128 0.2554128 0.2554128 0.8047190 0.8047190 9.0000000 0.8047190 0.2554128 0.0000000 0.0000010 
Anyphaena_pacifica             0.8047190 0.2554128 0.2554128 0.2554128 0.2554128 0.2554128 0.2554128 0.8047190 0.2554128 0.2554128 0.2554128 0.2554128 0.2554128 0.2554128 0.8047190 0.8047190 9.0000000 0.8047190 0.2554128 0.0000010 0.0000000 
