# Supplementary material for: Morphological and molecular evidence support a new species of the genus Ilocomba Brescovit, 1997 (Araneae, Anyphaenidae, Anyphaeninae) from the Andes of Colombia
Source: Zookeys. 2026 Apr 22;1278:19–51. doi: 10.3897/zookeys.1278.162601 (PMC13129551; doi:10.3897/zookeys.1278.162601)
Supplement: Supplementary material 3 — Phylogenetic trees and analysis files from parsimony and likelihood inference of Ilocomba yotoco sp. nov. [file zookeys-1278-019_article-162601__-s003.zip › 2_Phylo/ML/10_-11581.573762_Best/partition.nex.splits.nex]

#nexus

BEGIN Taxa;
DIMENSIONS ntax=21;
TAXLABELS
[1] 'Hibana_sp_MCH2003'
[2] 'Acanthoceto_acupicta'
[3] 'Anyphaenoides_clavipes'
[4] 'Aysha_proseni'
[5] 'Jessica_osoriana'
[6] 'Xiruana_gracilipes'
[7] 'Anyphaena_accentuata'
[8] 'Otoniela_adisi'
[9] 'Josa_calilegua'
[10] 'Buckupiella_imperatriz'
[11] 'Hatitia_sp_FSC2016'
[12] 'Elaver_sp_FSC2016'
[13] 'Aysha_lagenifera'
[14] 'Sanogasta_alticola'
[15] 'Otoniela_quadrivittata'
[16] 'Illocomba_yotoco_Male_LAM_237'
[17] 'Illocomba_marta_Male_LAM_236'
[18] 'Illocomba_marta_LAM_309_Male'
[19] 'Illocomba_marta_LAM_308_Female'
[20] 'Anyphaena_californica'
[21] 'Anyphaena_pacifica'
;
END; [Taxa]

BEGIN Splits;
DIMENSIONS ntax=21 nsplits=107;
FORMAT labels=no weights=yes confidences=no intervals=no;
MATRIX
	100	 2,
	100	 14,
	99	 2 14,
	100	 9,
	93	 2 9 14,
	100	 12,
	86	 2 9 12 14,
	100	 7,
	100	 20,
	100	 21,
	96	 20 21,
	100	 7 20 21,
	23	 2 7 9 12 14 20 21,
	100	 8,
	100	 15,
	100	 8 15,
	100	 10,
	91	 8 10 15,
	99	 2 7 8 9 10 12 14 15 20 21,
	100	 4,
	100	 13,
	100	 4 13,
	100	 6,
	52	 4 6 13,
	100	 5,
	100	 11,
	100	 16,
	100	 17,
	100	 18,
	100	 19,
	49	 18 19,
	100	 17 18 19,
	95	 16 17 18 19,
	66	 11 16 17 18 19,
	46	 5 11 16 17 18 19,
	100	 4 5 6 11 13 16 17 18 19,
	100	 1 3,
	100	 3,
	100	 1,
	71	 7 8 10 15 20 21,
	21	 17 18,
	6	 4 5 11 13 16 17 18 19,
	27	 4 5 6 13,
	6	 7 8 15 20 21,
	30	 17 19,
	12	 4 5 13,
	5	 2 7 8 9 10 14 15 20 21,
	1	 2 8 9 10 14 15,
	4	 7 12 20 21,
	0	 9 14,
	1	 2 8 9 10 12 14 15,
	4	 7 21,
	11	 4 5 6 11 13,
	1	 4 5 6 11 13 17 18 19,
	9	 5 6 11 16 17 18 19,
	18	 4 13 16 17 18 19,
	5	 4 11 13 16 17 18 19,
	18	 5 6,
	4	 6 11 16 17 18 19,
	1	 2 9 10 12 14,
	15	 4 5 6 13 16 17 18 19,
	5	 9 12,
	1	 11 17 18 19,
	4	 7 8 10 12 15 20 21,
	2	 2 12 14,
	5	 4 6 13 16 17 18 19,
	1	 7 20,
	1	 5 6 11,
	2	 4 13 17 18 19,
	1	 4 6 11 13 16 17 18 19,
	2	 7 10 20 21,
	1	 2 9,
	2	 2 7 9 14 20 21,
	0	 4 5 6 11 12 13 16 17 18 19,
	1	 4 5 13 16 17 18 19,
	0	 10 12,
	0	 8 10 12 15,
	0	 4 5 6 11 13 16,
	1	 2 7 9 10 12 14 20 21,
	2	 5 11,
	1	 5 16 17 18 19,
	0	 2 7 8 9 12 14 15 20 21,
	0	 7 8 10 15,
	0	 4 13 16,
	1	 2 7 8 10 12 14 15 20 21,
	1	 11 16,
	0	 7 8 9 10 15 20 21,
	0	 1 3 12,
	0	 6 16 17 18 19,
	0	 2 7 14 20 21,
	0	 1 2 3 7 9 12 14 20 21,
	0	 2 7 8 10 14 15 20 21,
	0	 13 16 17 18 19,
	0	 1 3 7 8 10 15 20 21,
	0	 5 6 16,
	0	 4 5 11 13,
	0	 7 9 20 21,
	0	 3 4 5 6 11 13 16 17 18 19,
	0	 4 11 13,
	0	 4 6 11 13,
	0	 10 20 21,
	0	 2 7 9 10 14 20 21,
	0	 4 5 6 13 16,
	0	 1 2 3 9 12 14,
	0	 4 16 17 18 19,
	0	 6 11,
	0	 5 11 17 18 19,
;
END; [Splits]
