# Supplementary material for: Morphological and molecular evidence support a new species of the genus Ilocomba Brescovit, 1997 (Araneae, Anyphaenidae, Anyphaeninae) from the Andes of Colombia
Source: Zookeys. 2026 Apr 22;1278:19–51. doi: 10.3897/zookeys.1278.162601 (PMC13129551; doi:10.3897/zookeys.1278.162601)
Supplement: Supplementary material 3 — Phylogenetic trees and analysis files from parsimony and likelihood inference of Ilocomba yotoco sp. nov. [file zookeys-1278-019_article-162601__-s003.zip › 2_Phylo/ML/10_-11581.573762_Best/partition.nex.treefile]

(Hibana_sp_MCH2003:0.1852790115,(((((Acanthoceto_acupicta:0.1340966558,Sanogasta_alticola:0.2147697467)98.8/99:0.0497293759,Josa_calilegua:0.1768396092)92.4/93:0.0219758019,Elaver_sp_FSC2016:0.3612307993)89.7/86:0.0191490343,((Anyphaena_accentuata:0.1217890611,(Anyphaena_californica:0.0263731529,Anyphaena_pacifica:0.0070997087)97.3/96:0.0532430649)99.3/100:0.0656129781,((Otoniela_adisi:0.0143396873,Otoniela_quadrivittata:0.0351874221)100/100:0.1146795282,Buckupiella_imperatriz:0.2344488294)90.9/91:0.0391800583)73.1/71:0.0235183653)98.7/99:0.0494006698,(((Aysha_proseni:0.0579545594,Aysha_lagenifera:0.0706484988)99.9/100:0.0437098406,Xiruana_gracilipes:0.0780109608)78.2/52:0.0058170167,(Jessica_osoriana:0.0638667355,(Hatitia_sp_FSC2016:0.0810111878,(Illocomba_yotoco_Male_LAM_237:0.1270080391,(Illocomba_marta_Male_LAM_236:0.0069527539,(Illocomba_marta_LAM_309_Male:0.0110483505,Illocomba_marta_LAM_308_Female:0.0024440112)0/49:0.0000020204)100/100:0.0758023852)96.3/95:0.0350483485)90.9/66:0.0198383453)57.8/46:0.0073127281)100/100:0.0680241454)98.8/100:0.0693604888,Anyphaenoides_clavipes:0.1176924760);
