# Supplementary material for: Morphological and molecular evidence support a new species of the genus Ilocomba Brescovit, 1997 (Araneae, Anyphaenidae, Anyphaeninae) from the Andes of Colombia
Source: Zookeys. 2026 Apr 22;1278:19–51. doi: 10.3897/zookeys.1278.162601 (PMC13129551; doi:10.3897/zookeys.1278.162601)
Supplement: Supplementary material 3 — Phylogenetic trees and analysis files from parsimony and likelihood inference of Ilocomba yotoco sp. nov. [file zookeys-1278-019_article-162601__-s003.zip › 2_Phylo/ML/1_-11581.575071/partition.nex.contree]

(Hibana_sp_MCH2003:0.1848976758,(((((Acanthoceto_acupicta:0.1338155189,Sanogasta_alticola:0.2143133600)100:0.0496292226,Josa_calilegua:0.1764750551)94:0.0219305827,Elaver_sp_FSC2016:0.3604415595)90:0.0191061390,((Anyphaena_accentuata:0.1215430933,(Anyphaena_californica:0.0263098090,Anyphaena_pacifica:0.0070852900)96:0.0531336559)100:0.0654696574,((Otoniela_adisi:0.0143236721,Otoniela_quadrivittata:0.0351100277)100:0.1144260816,Buckupiella_imperatriz:0.2339521753)92:0.0391115020)76:0.0234714605)100:0.0493102214,(((Aysha_proseni:0.0578427958,Aysha_lagenifera:0.0705078998)100:0.0436204336,Xiruana_gracilipes:0.0778483028)58:0.0058072173,(Jessica_osoriana:0.0637419008,(Hatitia_sp_FSC2016:0.0808417807,(Illocomba_yotoco_Male_LAM_237:0.1267550249,(Illocomba_marta_Male_LAM_236:0.0069534851,(Illocomba_marta_LAM_309_Male:0.0110425284,Illocomba_marta_LAM_308_Female:0.0024435914)44:0.0000021492)100:0.0756446571)96:0.0349725334)72:0.0197995272)51:0.0072979084)100:0.0678753614)100:0.0692226895,Anyphaenoides_clavipes:0.1174464029);
