# Supplementary material for: Morphological and molecular evidence support a new species of the genus Ilocomba Brescovit, 1997 (Araneae, Anyphaenidae, Anyphaeninae) from the Andes of Colombia
Source: Zookeys. 2026 Apr 22;1278:19–51. doi: 10.3897/zookeys.1278.162601 (PMC13129551; doi:10.3897/zookeys.1278.162601)
Supplement: Supplementary material 3 — Phylogenetic trees and analysis files from parsimony and likelihood inference of Ilocomba yotoco sp. nov. [file zookeys-1278-019_article-162601__-s003.zip › 2_Phylo/ML/1_-11581.575071/partition.nex.log]

IQ-TREE multicore version 2.2.2.6 COVID-edition for Linux 64-bit built May 27 2023
Developed by Bui Quang Minh, James Barbetti, Nguyen Lam Tung,
Olga Chernomor, Heiko Schmidt, Dominik Schrempf, Michael Woodhams, Ly Trong Nhan.

Host:    Jimmy (AVX2, FMA3, 7 GB RAM)
Command: iqtree2 -s concatenated.fas -p partition.nex -m MFP+MERGE -bb 1000 -alrt 1000 -pers 0.2 -nstop 1000
Seed:    553515 (Using SPRNG - Scalable Parallel Random Number Generator)
Time:    Sat Jun  7 01:14:56 2025
Kernel:  AVX+FMA - 1 threads (16 CPU cores detected)

HINT: Use -nt option to specify number of threads because your CPU has 16 cores!
HINT: -nt AUTO will automatically determine the best number of threads to use.

Reading partition model file partition.nex ...
Reading alignment file concatenated.fas ... Phylip format detected
Alignment most likely contains DNA/RNA sequences
Constructing alignment: done in 0.00286293 secs
Alignment has 21 sequences with 2234 columns, 866 distinct patterns
516 parsimony-informative, 258 singleton sites, 1460 constant sites
                                Gap/Ambiguity  Composition  p-value
Analyzing sequences: done in 5.88894e-05 secs
   1  Hibana_sp_MCH2003                27.98%    passed     68.77%
   2  Acanthoceto_acupicta              3.13%    passed     46.93%
   3  Anyphaenoides_clavipes            2.73%    passed     58.63%
   4  Aysha_proseni                     2.06%    passed     99.10%
   5  Jessica_osoriana                  1.84%    passed     95.13%
   6  Xiruana_gracilipes                2.19%    passed     85.88%
   7  Anyphaena_accentuata              2.28%    passed     84.07%
   8  Otoniela_adisi                   16.97%    passed     63.21%
   9  Josa_calilegua                   10.47%    passed     92.44%
  10  Buckupiella_imperatriz           13.03%    passed     55.77%
  11  Hatitia_sp_FSC2016                3.89%    passed     98.81%
  12  Elaver_sp_FSC2016                 2.82%    passed     55.75%
  13  Aysha_lagenifera                  2.15%    passed     78.21%
  14  Sanogasta_alticola                9.67%    passed     44.17%
  15  Otoniela_quadrivittata           23.10%    passed     97.26%
  16  Illocomba_yotoco_Male_LAM_237    26.54%    passed     43.49%
  17  Illocomba_marta_Male_LAM_236     57.12%    failed      0.00%
  18  Illocomba_marta_LAM_309_Male     45.26%    failed      0.00%
  19  Illocomba_marta_LAM_308_Female   12.71%    passed     91.72%
  20  Anyphaena_californica            32.14%    failed      0.00%
  21  Anyphaena_pacifica               27.08%    failed      0.00%
WARNING: 1 sequences contain more than 50% gaps/ambiguity
****  TOTAL                            15.48%  4 sequences failed composition chi2 test (p-value<5%; df=3)
NOTE: No CharPartition defined, use all CharSets

Loading 8 partitions...
Identifying sites to remove: done in 0.00029397 secs
Identifying sites to remove: done in 0.000415087 secs using 34.45% CPU
Identifying sites to remove: done in 5.38826e-05 secs using 98.36% CPU
Identifying sites to remove: done in 4.81606e-05 secs using 99.67% CPU
Identifying sites to remove: done in 0.000123024 secs using 99.98% CPU
Subset	Type	Seqs	Sites	Infor	Invar	Model	Name
1		19	471	126	276	MFP+MERGE	16s_aln_pru_mod.fasta
2		19	780	141	545	MFP+MERGE	28s_aln_pru_mod.fasta
3		21	220	31	171	MFP+MERGE	coi_aln_pru_mod.fasta_pos1
4		21	219	8	204	MFP+MERGE	coi_aln_pru_mod.fasta_pos2
5		21	219	139	45	MFP+MERGE	coi_aln_pru_mod.fasta_pos3
6		16	109	3	98	MFP+MERGE	h3_aln_pru_mod.fasta_pos1
7		16	108	1	105	MFP+MERGE	h3_aln_pru_mod.fasta_pos2
8		16	108	67	16	MFP+MERGE	h3_aln_pru_mod.fasta_pos3
Degree of missing data: 0.088
Info: multi-threading strategy over partitions


Create initial parsimony tree by phylogenetic likelihood library (PLL)... 0.003 seconds
Perform fast likelihood tree search using GTR+I+G model...
Estimate model parameters (epsilon = 5.000)
Initial log-likelihood: -12669.478
Current log-likelihood at step 1: -11681.489
Current log-likelihood at step 2: -11535.390
Current log-likelihood at step 3: -11525.848
Current log-likelihood at step 4: -11523.137
Parameters optimization took 3 rounds (0.333 sec)


WARNING: Estimated model parameters are at boundary that can cause numerical instability!

Perform nearest neighbor interchange...
Optimizing NNI: done in 0.0527699 secs using 100% CPU
Estimate model parameters (epsilon = 1.000)
Initial log-likelihood: -11506.472
Current log-likelihood at step 1: -11504.756
Current log-likelihood at step 2: -11503.710
Current log-likelihood at step 3: -11503.022
Partition-specific rates:  0.724 0.446 0.265 0.077 5.790 0.063 0.030 1.776
Parameters optimization took 2 rounds (0.124 sec)


WARNING: Estimated model parameters are at boundary that can cause numerical instability!

Time for fast ML tree search: 0.517 seconds

NOTE: ModelFinder requires 2 MB RAM!
Selecting individual models for 8 charsets using BIC...
 No. Model        Score       TreeLen     Charset
   1 GTR+F+I+G4   5424.567    1.817       16s_aln_pru_mod.fasta
   2 GTR+F+I+G4   7531.392    1.148       28s_aln_pru_mod.fasta
   3 GTR+F+I+G4   1709.223    0.689       coi_aln_pru_mod.fasta_pos1
   4 GTR+F+I+G4   963.021     0.170       coi_aln_pru_mod.fasta_pos2
   5 GTR+F+I+G4   4705.093    16.273      coi_aln_pru_mod.fasta_pos3
   6 GTR+F+I+G4   516.446     0.137       h3_aln_pru_mod.fasta_pos1
   7 GTR+F+I+G4   412.651     0.065       h3_aln_pru_mod.fasta_pos2
   8 GTR+F+I+G4   2215.487    3.845       h3_aln_pru_mod.fasta_pos3
Full partition model BIC score: 23976.079 (LnL: -11502.212  df:126)
Merging models to increase model fit (about 57 total partition schemes)...
   9 GTR+F+I+G4   24418.914   1.331       16s_aln_pru_mod.fasta+28s_aln_pru_mod.fasta
  10 GTR+F+I+G4   24044.072   1.436       16s_aln_pru_mod.fasta+coi_aln_pru_mod.fasta_pos1	0h:0m:0s (0h:0m:1s left)
  11 GTR+F+I+G4   24135.916   1.230       16s_aln_pru_mod.fasta+coi_aln_pru_mod.fasta_pos2	0h:0m:0s (0h:0m:1s left)
  12 GTR+F+I+G4   24342.573   3.557       16s_aln_pru_mod.fasta+coi_aln_pru_mod.fasta_pos3	0h:0m:0s (0h:0m:1s left)
  13 GTR+F+I+G4   24037.772   1.518       16s_aln_pru_mod.fasta+h3_aln_pru_mod.fasta_pos1	0h:0m:0s (0h:0m:1s left)
  14 GTR+F+I+G4   24024.641   1.507       16s_aln_pru_mod.fasta+h3_aln_pru_mod.fasta_pos2	0h:0m:0s (0h:0m:1s left)
  15 GTR+F+I+G4   24130.091   2.272       16s_aln_pru_mod.fasta+h3_aln_pru_mod.fasta_pos3	0h:0m:0s (0h:0m:1s left)
  16 GTR+F+I+G4   23992.171   1.028       28s_aln_pru_mod.fasta+coi_aln_pru_mod.fasta_pos1	0h:0m:0s (0h:0m:1s left)
  17 GTR+F+I+G4   24059.639   0.949       28s_aln_pru_mod.fasta+coi_aln_pru_mod.fasta_pos2	0h:0m:0s (0h:0m:1s left)
  18 GTR+F+I+G4   24934.071   1.609       28s_aln_pru_mod.fasta+coi_aln_pru_mod.fasta_pos3	0h:0m:0s (0h:0m:1s left)
  19 GTR+F+I+G4   23940.476   1.032       28s_aln_pru_mod.fasta+h3_aln_pru_mod.fasta_pos1	0h:0m:0s (0h:0m:1s left)
  20 GTR+F+I+G4   23962.039   1.024       28s_aln_pru_mod.fasta+h3_aln_pru_mod.fasta_pos2	0h:0m:1s (0h:0m:1s left)
  21 GTR+F+I+G4   24071.533   1.459       28s_aln_pru_mod.fasta+h3_aln_pru_mod.fasta_pos3	0h:0m:1s (0h:0m:1s left)
  22 GTR+F+I+G4   23975.021   0.418       coi_aln_pru_mod.fasta_pos1+coi_aln_pru_mod.fasta_pos2	0h:0m:1s (0h:0m:1s left)
  23 GTR+F+I+G4   24425.318   3.276       coi_aln_pru_mod.fasta_pos1+coi_aln_pru_mod.fasta_pos3	0h:0m:1s (0h:0m:1s left)
  24 GTR+F+I+G4   23953.082   0.494       coi_aln_pru_mod.fasta_pos1+h3_aln_pru_mod.fasta_pos1	0h:0m:1s (0h:0m:1s left)
  25 GTR+F+I+G4   23942.895   0.490       coi_aln_pru_mod.fasta_pos1+h3_aln_pru_mod.fasta_pos2	0h:0m:1s (0h:0m:1s left)
  26 GTR+F+I+G4   24077.005   1.791       coi_aln_pru_mod.fasta_pos1+h3_aln_pru_mod.fasta_pos3	0h:0m:1s (0h:0m:1s left)
  27 GTR+F+I+G4   24498.899   3.587       coi_aln_pru_mod.fasta_pos2+coi_aln_pru_mod.fasta_pos3	0h:0m:1s (0h:0m:1s left)
  28 GTR+F+I+G4   23951.471   0.159       coi_aln_pru_mod.fasta_pos2+h3_aln_pru_mod.fasta_pos1	0h:0m:1s (0h:0m:1s left)
  29 GTR+F+I+G4   23918.220   0.139       coi_aln_pru_mod.fasta_pos2+h3_aln_pru_mod.fasta_pos2	0h:0m:1s (0h:0m:1s left)
  30 GTR+F+I+G4   24156.790   1.651       coi_aln_pru_mod.fasta_pos2+h3_aln_pru_mod.fasta_pos3	0h:0m:1s (0h:0m:1s left)
  31 GTR+F+I+G4   24395.160   5.406       coi_aln_pru_mod.fasta_pos3+h3_aln_pru_mod.fasta_pos1	0h:0m:1s (0h:0m:1s left)
  32 GTR+F+I+G4   24322.580   6.956       coi_aln_pru_mod.fasta_pos3+h3_aln_pru_mod.fasta_pos2	0h:0m:1s (0h:0m:1s left)
  33 GTR+F+I+G4   24230.685   8.843       coi_aln_pru_mod.fasta_pos3+h3_aln_pru_mod.fasta_pos3	0h:0m:1s (0h:0m:1s left)
  34 GTR+F+I+G4   23911.693   0.095       h3_aln_pru_mod.fasta_pos1+h3_aln_pru_mod.fasta_pos2	0h:0m:1s (0h:0m:1s left)
  35 GTR+F+I+G4   24065.992   1.880       h3_aln_pru_mod.fasta_pos1+h3_aln_pru_mod.fasta_pos3	0h:0m:1s (0h:0m:1s left)
  36 GTR+F+I+G4   24082.145   2.042       h3_aln_pru_mod.fasta_pos2+h3_aln_pru_mod.fasta_pos3	0h:0m:1s (0h:0m:0s left)
2 compatible better partition pairs found
Merging h3_aln_pru_mod.fasta_pos1+h3_aln_pru_mod.fasta_pos2 with BIC score: 23911.693 (LnL: -11512.432  df: 115)
Merging coi_aln_pru_mod.fasta_pos1+coi_aln_pru_mod.fasta_pos2 with BIC score: 23910.635 (LnL: -11554.317  df: 104)
  37 GTR+F+I+G4   24102.836   1.081       16s_aln_pru_mod.fasta+coi_aln_pru_mod.fasta_pos1+coi_aln_pru_mod.fasta_pos2	0h:0m:1s (0h:0m:0s left)
  38 GTR+F+I+G4   24051.872   1.264       16s_aln_pru_mod.fasta+h3_aln_pru_mod.fasta_pos1+h3_aln_pru_mod.fasta_pos2	0h:0m:1s (0h:0m:0s left)
  39 GTR+F+I+G4   23989.296   0.878       28s_aln_pru_mod.fasta+coi_aln_pru_mod.fasta_pos1+coi_aln_pru_mod.fasta_pos2	0h:0m:1s (0h:0m:0s left)
  40 GTR+F+I+G4   23918.521   0.929       28s_aln_pru_mod.fasta+h3_aln_pru_mod.fasta_pos1+h3_aln_pru_mod.fasta_pos2	0h:0m:2s (0h:0m:0s left)
  41 GTR+F+I+G4   24554.122   1.915       coi_aln_pru_mod.fasta_pos1+coi_aln_pru_mod.fasta_pos2+coi_aln_pru_mod.fasta_pos3	0h:0m:2s (0h:0m:0s left)
  42 GTR+F+I+G4   23891.116   0.317       coi_aln_pru_mod.fasta_pos1+coi_aln_pru_mod.fasta_pos2+h3_aln_pru_mod.fasta_pos1+h3_aln_pru_mod.fasta_pos2	0h:0m:2s (0h:0m:0s left)
  43 GTR+F+I+G4   24085.296   1.200       coi_aln_pru_mod.fasta_pos1+coi_aln_pru_mod.fasta_pos2+h3_aln_pru_mod.fasta_pos3	0h:0m:2s (0h:0m:0s left)
  44 GTR+F+I+G4   24483.191   3.349       coi_aln_pru_mod.fasta_pos3+h3_aln_pru_mod.fasta_pos1+h3_aln_pru_mod.fasta_pos2	0h:0m:2s (0h:0m:0s left)
  45 GTR+F+I+G4   24076.080   1.267       h3_aln_pru_mod.fasta_pos1+h3_aln_pru_mod.fasta_pos2+h3_aln_pru_mod.fasta_pos3	0h:0m:2s (0h:0m:0s left)
Merging coi_aln_pru_mod.fasta_pos1+coi_aln_pru_mod.fasta_pos2+h3_aln_pru_mod.fasta_pos1+h3_aln_pru_mod.fasta_pos2 with BIC score: 23891.116 (LnL: -11586.971  df: 93)
  46 GTR+F+I+G4   24157.327   0.887       16s_aln_pru_mod.fasta+coi_aln_pru_mod.fasta_pos1+coi_aln_pru_mod.fasta_pos2+h3_aln_pru_mod.fasta_pos1+h3_aln_pru_mod.fasta_pos2	0h:0m:2s (0h:0m:0s left)
  47 GTR+F+I+G4   23976.979   0.763       28s_aln_pru_mod.fasta+coi_aln_pru_mod.fasta_pos1+coi_aln_pru_mod.fasta_pos2+h3_aln_pru_mod.fasta_pos1+h3_aln_pru_mod.fasta_pos2	0h:0m:2s (0h:0m:0s left)
  48 GTR+F+I+G4   24665.804   1.381       coi_aln_pru_mod.fasta_pos1+coi_aln_pru_mod.fasta_pos2+coi_aln_pru_mod.fasta_pos3+h3_aln_pru_mod.fasta_pos1+h3_aln_pru_mod.fasta_pos2	0h:0m:2s (0h:0m:0s left)
  49 GTR+F+I+G4   24099.680   0.869       coi_aln_pru_mod.fasta_pos1+coi_aln_pru_mod.fasta_pos2+h3_aln_pru_mod.fasta_pos1+h3_aln_pru_mod.fasta_pos2+h3_aln_pru_mod.fasta_pos3	0h:0m:2s (0h:0m:0s left)
Agglomerative model selection: (16s_aln_pru_mod.fasta,28s_aln_pru_mod.fasta,((coi_aln_pru_mod.fasta_pos1,coi_aln_pru_mod.fasta_pos2)2:23910.6,(h3_aln_pru_mod.fasta_pos1,h3_aln_pru_mod.fasta_pos2)1:23911.7)3:23891.1,coi_aln_pru_mod.fasta_pos3,h3_aln_pru_mod.fasta_pos3)
Merging into 5 partitions...
  50 GTR+F+G4     5419.029    16s_aln_pru_mod.fasta	0h:0m:4s (0h:0m:0s left)
  51 TIM3+F+R3    7522.776    28s_aln_pru_mod.fasta	0h:0m:8s (0h:0m:1s left)
  52 K3Pu+F+I     3600.389    coi_aln_pru_mod.fasta_pos1+coi_aln_pru_mod.fasta_pos2+h3_aln_pru_mod.fasta_pos1+h3_aln_pru_mod.fasta_pos2	0h:0m:9s (0h:0m:0s left)
  53 HKY+F+R2     4664.763    coi_aln_pru_mod.fasta_pos3	0h:0m:11s (0h:0m:0s left)
  54 TPM2+G4      2194.118    h3_aln_pru_mod.fasta_pos3	0h:0m:12s (0h:0m:0s left)
Best partition model BIC score: 23758.208 (LnL: -11582.209  df:77)
Partition information was printed to partition.nex.best_scheme.nex
Partition information in Raxml format was printed to partition.nex.best_scheme

All model information printed to partition.nex.model.gz
CPU time for ModelFinder: 12.722 seconds (0h:0m:12s)
Wall-clock time for ModelFinder: 12.762 seconds (0h:0m:12s)
Generating 1000 samples for ultrafast bootstrap (seed: 553515)...

NOTE: 5 MB RAM (0 GB) is required!
Estimate model parameters (epsilon = 0.100)
Initial log-likelihood: -11583.766
Current log-likelihood at step 1: -11581.730
Current log-likelihood at step 2: -11581.599
Current log-likelihood at step 3: -11581.584
Partition-specific rates:  0.658 0.399 0.103 6.281 1.579
Parameters optimization took 2 rounds (0.076 sec)

Wrote distance file to... 
Computing ML distances based on estimated model parameters...
Calculating distance matrix: done in 0.000309944 secs using 99.7% CPU
Computing ML distances took 0.000379 sec (of wall-clock time) 0.000379 sec (of CPU time)
WARNING: Some pairwise ML distances are too long (saturated)
Setting up auxiliary I and S matrices: done in 4.79221e-05 secs using 100.2% CPU
Constructing RapidNJ tree: done in 7.39098e-05 secs using 100.1% CPU
Computing RapidNJ tree took 0.000219 sec (of wall-clock time) 0.000218 sec (of CPU time)
Log-likelihood of RapidNJ tree: -12465.503
--------------------------------------------------------------------
|             INITIALIZING CANDIDATE TREE SET                      |
--------------------------------------------------------------------
Generating 98 parsimony trees... 0.252 second
Computing log-likelihood of 97 initial trees ... 0.283 seconds
Current best score: -11581.584

Do NNI search on 20 best initial trees
Optimizing NNI: done in 0.01686 secs using 100% CPU
Estimate model parameters (epsilon = 0.100)
Initial log-likelihood: -11581.584
Current log-likelihood at step 1: -11581.578
Parameters optimization took 0 rounds (0.015 sec)

BETTER TREE FOUND at iteration 1: -11581.578
Optimizing NNI: done in 0.066905 secs using 100% CPU
Optimizing NNI: done in 0.052901 secs using 100% CPU
Optimizing NNI: done in 0.0530679 secs using 100% CPU
UPDATE BEST LOG-LIKELIHOOD: -11581.578
Optimizing NNI: done in 0.064558 secs using 100% CPU
Optimizing NNI: done in 0.0639689 secs using 100% CPU
Optimizing NNI: done in 0.0523989 secs using 100% CPU
UPDATE BEST LOG-LIKELIHOOD: -11581.578
Optimizing NNI: done in 0.0811658 secs using 100% CPU
Optimizing NNI: done in 0.0551481 secs using 100% CPU
Optimizing NNI: done in 0.0539031 secs using 100% CPU
Iteration 10 / LogL: -11581.584 / Time: 0h:0m:1s
Optimizing NNI: done in 0.0634072 secs using 95.28% CPU
Optimizing NNI: done in 0.0689561 secs using 100% CPU
Optimizing NNI: done in 0.0732062 secs using 100% CPU
Optimizing NNI: done in 0.0663679 secs using 100% CPU
Optimizing NNI: done in 0.0531838 secs using 100% CPU
UPDATE BEST LOG-LIKELIHOOD: -11581.578
Optimizing NNI: done in 0.0758591 secs using 100% CPU
Optimizing NNI: done in 0.069165 secs using 99.98% CPU
Optimizing NNI: done in 0.051131 secs using 100% CPU
Optimizing NNI: done in 0.049931 secs using 100% CPU
Optimizing NNI: done in 0.0475972 secs using 100% CPU
Iteration 20 / LogL: -11581.578 / Time: 0h:0m:1s
Finish initializing candidate tree set (1)
Current best tree score: -11581.578 / CPU time: 1.753
Number of iterations: 20
--------------------------------------------------------------------
|               OPTIMIZING CANDIDATE TREE SET                      |
--------------------------------------------------------------------
Optimizing NNI: done in 0.0331981 secs using 100% CPU
Optimizing NNI: done in 0.043555 secs using 100% CPU
Optimizing NNI: done in 0.0281579 secs using 100% CPU
Optimizing NNI: done in 0.0404429 secs using 100% CPU
Optimizing NNI: done in 0.0338299 secs using 99.99% CPU
Optimizing NNI: done in 0.0659399 secs using 99.98% CPU
Optimizing NNI: done in 0.0409181 secs using 99.99% CPU
Optimizing NNI: done in 0.044121 secs using 100% CPU
Optimizing NNI: done in 0.050766 secs using 100% CPU
UPDATE BEST LOG-LIKELIHOOD: -11581.578
Optimizing NNI: done in 0.0460939 secs using 100% CPU
Iteration 30 / LogL: -11581.696 / Time: 0h:0m:2s (0h:1m:18s left)
Optimizing NNI: done in 0.0426228 secs using 99.99% CPU
UPDATE BEST LOG-LIKELIHOOD: -11581.578
Optimizing NNI: done in 0.0558701 secs using 99.98% CPU
Optimizing NNI: done in 0.0448041 secs using 99.97% CPU
Optimizing NNI: done in 0.0346489 secs using 99.99% CPU
Optimizing NNI: done in 0.0149751 secs using 100% CPU
UPDATE BEST LOG-LIKELIHOOD: -11581.578
Optimizing NNI: done in 0.0451269 secs using 100% CPU
Optimizing NNI: done in 0.036231 secs using 100% CPU
Optimizing NNI: done in 0.0372751 secs using 100% CPU
Optimizing NNI: done in 0.0344288 secs using 88.38% CPU
Optimizing NNI: done in 0.0249472 secs using 99.99% CPU
Iteration 40 / LogL: -11581.656 / Time: 0h:0m:2s (0h:1m:8s left)
Optimizing NNI: done in 0.0420389 secs using 100% CPU
Optimizing NNI: done in 0.0485802 secs using 99.98% CPU
Optimizing NNI: done in 0.022702 secs using 100% CPU
UPDATE BEST LOG-LIKELIHOOD: -11581.578
Optimizing NNI: done in 0.0236418 secs using 100% CPU
Optimizing NNI: done in 0.0343258 secs using 100% CPU
Optimizing NNI: done in 0.0210931 secs using 100% CPU
UPDATE BEST LOG-LIKELIHOOD: -11581.578
Optimizing NNI: done in 0.062418 secs using 100% CPU
Optimizing NNI: done in 0.041203 secs using 100% CPU
Optimizing NNI: done in 0.0289528 secs using 100% CPU
Optimizing NNI: done in 0.037154 secs using 99.99% CPU
Iteration 50 / LogL: -11581.578 / Time: 0h:0m:3s (0h:1m:1s left)
Log-likelihood cutoff on original alignment: -11616.477
Optimizing NNI: done in 0.03561 secs using 99.98% CPU
Optimizing NNI: done in 0.038636 secs using 100% CPU
Optimizing NNI: done in 0.0471778 secs using 100% CPU
Optimizing NNI: done in 0.0416698 secs using 100% CPU
Optimizing NNI: done in 0.041713 secs using 100% CPU
Optimizing NNI: done in 0.0282631 secs using 99.96% CPU
Optimizing NNI: done in 0.051686 secs using 100% CPU
Optimizing NNI: done in 0.0465169 secs using 100% CPU
Optimizing NNI: done in 0.0342751 secs using 100% CPU
Optimizing NNI: done in 0.025373 secs using 99.99% CPU
Iteration 60 / LogL: -11581.578 / Time: 0h:0m:3s (0h:0m:58s left)
Optimizing NNI: done in 0.0233719 secs using 99.99% CPU
Optimizing NNI: done in 0.031383 secs using 99.99% CPU
Optimizing NNI: done in 0.034246 secs using 100% CPU
Optimizing NNI: done in 0.0397751 secs using 100% CPU
Optimizing NNI: done in 0.037061 secs using 100% CPU
Optimizing NNI: done in 0.0364771 secs using 100% CPU
Optimizing NNI: done in 0.0406559 secs using 100% CPU
Optimizing NNI: done in 0.0425851 secs using 99.99% CPU
Optimizing NNI: done in 0.0271289 secs using 100% CPU
Optimizing NNI: done in 0.0352459 secs using 99.99% CPU
Iteration 70 / LogL: -11581.593 / Time: 0h:0m:4s (0h:0m:54s left)
Optimizing NNI: done in 0.0457008 secs using 100% CPU
Optimizing NNI: done in 0.052026 secs using 99.96% CPU
Optimizing NNI: done in 0.0380161 secs using 99.99% CPU
Optimizing NNI: done in 0.0534649 secs using 100% CPU
Optimizing NNI: done in 0.0322402 secs using 100% CPU
Optimizing NNI: done in 0.0611959 secs using 100% CPU
Optimizing NNI: done in 0.019805 secs using 100% CPU
Optimizing NNI: done in 0.033534 secs using 100% CPU
Optimizing NNI: done in 0.0399208 secs using 100% CPU
Optimizing NNI: done in 0.045897 secs using 99.97% CPU
Iteration 80 / LogL: -11581.578 / Time: 0h:0m:4s (0h:0m:52s left)
Optimizing NNI: done in 0.051928 secs using 100% CPU
Optimizing NNI: done in 0.0231719 secs using 100% CPU
Optimizing NNI: done in 0.03368 secs using 100% CPU
Optimizing NNI: done in 0.0571191 secs using 100% CPU
Optimizing NNI: done in 0.042254 secs using 100% CPU
Optimizing NNI: done in 0.0363441 secs using 100% CPU
Optimizing NNI: done in 0.0404611 secs using 100% CPU
Optimizing NNI: done in 0.0368531 secs using 100% CPU
Optimizing NNI: done in 0.0375941 secs using 99.99% CPU
Optimizing NNI: done in 0.0381458 secs using 100% CPU
Iteration 90 / LogL: -11581.587 / Time: 0h:0m:4s (0h:0m:50s left)
Optimizing NNI: done in 0.041399 secs using 100% CPU
Optimizing NNI: done in 0.04229 secs using 100% CPU
Optimizing NNI: done in 0.0272419 secs using 100% CPU
Optimizing NNI: done in 0.0318589 secs using 100% CPU
Optimizing NNI: done in 0.0332561 secs using 99.98% CPU
Optimizing NNI: done in 0.0146909 secs using 100% CPU
Optimizing NNI: done in 0.0349541 secs using 100% CPU
Optimizing NNI: done in 0.0407491 secs using 99.99% CPU
Optimizing NNI: done in 0.0493841 secs using 100% CPU
Optimizing NNI: done in 0.0314231 secs using 99.99% CPU
Iteration 100 / LogL: -11581.579 / Time: 0h:0m:5s (0h:0m:48s left)
Log-likelihood cutoff on original alignment: -11614.066
NOTE: Bootstrap correlation coefficient of split occurrence frequencies: 1.000
Optimizing NNI: done in 0.0274451 secs using 100% CPU
Optimizing NNI: done in 0.024611 secs using 100% CPU
Optimizing NNI: done in 0.0187008 secs using 100% CPU
Optimizing NNI: done in 0.025351 secs using 100% CPU
Optimizing NNI: done in 0.0483122 secs using 100% CPU
Optimizing NNI: done in 0.0318091 secs using 99.99% CPU
Optimizing NNI: done in 0.0468771 secs using 99.99% CPU
Optimizing NNI: done in 0.0441692 secs using 100% CPU
Optimizing NNI: done in 0.041647 secs using 100% CPU
Optimizing NNI: done in 0.0324039 secs using 100% CPU
Iteration 110 / LogL: -11581.578 / Time: 0h:0m:5s (0h:0m:46s left)
Optimizing NNI: done in 0.044827 secs using 100% CPU
Optimizing NNI: done in 0.034168 secs using 100% CPU
Optimizing NNI: done in 0.0336061 secs using 100% CPU
Optimizing NNI: done in 0.041611 secs using 99.96% CPU
Optimizing NNI: done in 0.040858 secs using 100% CPU
Optimizing NNI: done in 0.028331 secs using 100% CPU
Optimizing NNI: done in 0.0451989 secs using 100% CPU
Optimizing NNI: done in 0.02195 secs using 100% CPU
Optimizing NNI: done in 0.0336032 secs using 99.95% CPU
Optimizing NNI: done in 0.02845 secs using 100% CPU
Iteration 120 / LogL: -11581.593 / Time: 0h:0m:6s (0h:0m:45s left)
Optimizing NNI: done in 0.037487 secs using 99.42% CPU
Optimizing NNI: done in 0.031028 secs using 100% CPU
Optimizing NNI: done in 0.0214078 secs using 100% CPU
Optimizing NNI: done in 0.031219 secs using 100% CPU
Optimizing NNI: done in 0.04322 secs using 100% CPU
Optimizing NNI: done in 0.037776 secs using 100% CPU
Optimizing NNI: done in 0.0298719 secs using 99.99% CPU
Optimizing NNI: done in 0.019151 secs using 100% CPU
Optimizing NNI: done in 0.0440791 secs using 100% CPU
Optimizing NNI: done in 0.028367 secs using 99.99% CPU
Iteration 130 / LogL: -11581.585 / Time: 0h:0m:6s (0h:0m:43s left)
Optimizing NNI: done in 0.046052 secs using 100% CPU
Optimizing NNI: done in 0.0351019 secs using 100% CPU
Optimizing NNI: done in 0.0250781 secs using 100% CPU
Optimizing NNI: done in 0.0340021 secs using 100% CPU
Optimizing NNI: done in 0.023885 secs using 100% CPU
Optimizing NNI: done in 0.0261071 secs using 100% CPU
Optimizing NNI: done in 0.036792 secs using 99.95% CPU
Optimizing NNI: done in 0.0432129 secs using 100% CPU
Optimizing NNI: done in 0.0350862 secs using 99.97% CPU
Optimizing NNI: done in 0.0306201 secs using 100% CPU
Iteration 140 / LogL: -11581.580 / Time: 0h:0m:6s (0h:0m:42s left)
Optimizing NNI: done in 0.039119 secs using 100% CPU
Optimizing NNI: done in 0.0670249 secs using 100% CPU
Optimizing NNI: done in 0.047235 secs using 99.99% CPU
Optimizing NNI: done in 0.02422 secs using 100% CPU
Optimizing NNI: done in 0.027081 secs using 99.99% CPU
Optimizing NNI: done in 0.039923 secs using 100% CPU
Optimizing NNI: done in 0.031347 secs using 100% CPU
Optimizing NNI: done in 0.023947 secs using 100% CPU
Optimizing NNI: done in 0.0357561 secs using 99.99% CPU
Optimizing NNI: done in 0.0753622 secs using 100% CPU
Iteration 150 / LogL: -11581.579 / Time: 0h:0m:7s (0h:0m:41s left)
Log-likelihood cutoff on original alignment: -11614.607
Optimizing NNI: done in 0.035255 secs using 100% CPU
Optimizing NNI: done in 0.022424 secs using 100% CPU
Optimizing NNI: done in 0.0510838 secs using 99.97% CPU
Optimizing NNI: done in 0.0288939 secs using 100% CPU
Optimizing NNI: done in 0.0465791 secs using 100% CPU
Optimizing NNI: done in 0.035322 secs using 100% CPU
Optimizing NNI: done in 0.0408161 secs using 99.99% CPU
Optimizing NNI: done in 0.0357351 secs using 100% CPU
Optimizing NNI: done in 0.022774 secs using 100% CPU
Optimizing NNI: done in 0.041255 secs using 100% CPU
Iteration 160 / LogL: -11581.578 / Time: 0h:0m:7s (0h:0m:41s left)
Optimizing NNI: done in 0.035392 secs using 100% CPU
Optimizing NNI: done in 0.0374269 secs using 100% CPU
Optimizing NNI: done in 0.0405779 secs using 99.95% CPU
Optimizing NNI: done in 0.0537398 secs using 100% CPU
Optimizing NNI: done in 0.02895 secs using 100% CPU
Optimizing NNI: done in 0.0223401 secs using 100% CPU
UPDATE BEST LOG-LIKELIHOOD: -11581.578
Optimizing NNI: done in 0.0301411 secs using 99.99% CPU
Optimizing NNI: done in 0.0298159 secs using 100% CPU
Optimizing NNI: done in 0.0508349 secs using 99.99% CPU
Optimizing NNI: done in 0.049809 secs using 100% CPU
Iteration 170 / LogL: -11581.650 / Time: 0h:0m:8s (0h:0m:40s left)
Optimizing NNI: done in 0.045707 secs using 100% CPU
Optimizing NNI: done in 0.0250211 secs using 100% CPU
Optimizing NNI: done in 0.0335531 secs using 100% CPU
Optimizing NNI: done in 0.029798 secs using 99.98% CPU
Optimizing NNI: done in 0.0395758 secs using 100% CPU
Optimizing NNI: done in 0.0290921 secs using 100% CPU
Optimizing NNI: done in 0.0490561 secs using 99.97% CPU
Optimizing NNI: done in 0.0413661 secs using 99.99% CPU
Optimizing NNI: done in 0.02984 secs using 100% CPU
Optimizing NNI: done in 0.0648181 secs using 100% CPU
Iteration 180 / LogL: -11581.578 / Time: 0h:0m:8s (0h:0m:39s left)
Optimizing NNI: done in 0.0381451 secs using 100% CPU
Optimizing NNI: done in 0.0552828 secs using 100% CPU
Optimizing NNI: done in 0.0281949 secs using 100% CPU
Optimizing NNI: done in 0.0332239 secs using 100% CPU
Optimizing NNI: done in 0.041383 secs using 100% CPU
Optimizing NNI: done in 0.0304961 secs using 100% CPU
Optimizing NNI: done in 0.039793 secs using 100% CPU
Optimizing NNI: done in 0.049469 secs using 100% CPU
Optimizing NNI: done in 0.0534251 secs using 99.99% CPU
Optimizing NNI: done in 0.0228951 secs using 100% CPU
Iteration 190 / LogL: -11581.578 / Time: 0h:0m:9s (0h:0m:38s left)
Optimizing NNI: done in 0.032758 secs using 100% CPU
Optimizing NNI: done in 0.0532281 secs using 100% CPU
Optimizing NNI: done in 0.0291719 secs using 100% CPU
Optimizing NNI: done in 0.037688 secs using 100% CPU
Optimizing NNI: done in 0.0297661 secs using 100% CPU
Optimizing NNI: done in 0.0379021 secs using 99.95% CPU
Optimizing NNI: done in 0.0435421 secs using 100% CPU
Optimizing NNI: done in 0.0372531 secs using 100% CPU
Optimizing NNI: done in 0.0407839 secs using 100% CPU
Optimizing NNI: done in 0.051692 secs using 99.98% CPU
Iteration 200 / LogL: -11581.588 / Time: 0h:0m:9s (0h:0m:38s left)
Log-likelihood cutoff on original alignment: -11614.607
NOTE: Bootstrap correlation coefficient of split occurrence frequencies: 1.000
Optimizing NNI: done in 0.0402789 secs using 100% CPU
Optimizing NNI: done in 0.04283 secs using 100% CPU
Optimizing NNI: done in 0.0404191 secs using 100% CPU
Optimizing NNI: done in 0.048142 secs using 100% CPU
Optimizing NNI: done in 0.0320201 secs using 99.99% CPU
Optimizing NNI: done in 0.0509298 secs using 99.91% CPU
Optimizing NNI: done in 0.0255041 secs using 100% CPU
Optimizing NNI: done in 0.0395432 secs using 100% CPU
Optimizing NNI: done in 0.0356519 secs using 100% CPU
Optimizing NNI: done in 0.049264 secs using 100% CPU
Iteration 210 / LogL: -11581.579 / Time: 0h:0m:10s (0h:0m:37s left)
Optimizing NNI: done in 0.0343041 secs using 100% CPU
Optimizing NNI: done in 0.0408571 secs using 99.99% CPU
Optimizing NNI: done in 0.04916 secs using 100% CPU
Optimizing NNI: done in 0.0153902 secs using 99.99% CPU
Optimizing NNI: done in 0.0321832 secs using 100% CPU
Optimizing NNI: done in 0.0417411 secs using 100% CPU
Optimizing NNI: done in 0.032311 secs using 100% CPU
Optimizing NNI: done in 0.023834 secs using 100% CPU
Optimizing NNI: done in 0.0270469 secs using 100% CPU
Optimizing NNI: done in 0.0338471 secs using 100% CPU
Iteration 220 / LogL: -11581.580 / Time: 0h:0m:10s (0h:0m:37s left)
Optimizing NNI: done in 0.022907 secs using 100% CPU
Optimizing NNI: done in 0.024473 secs using 99.99% CPU
Optimizing NNI: done in 0.0433631 secs using 100% CPU
Optimizing NNI: done in 0.026495 secs using 100% CPU
Optimizing NNI: done in 0.034961 secs using 100% CPU
Optimizing NNI: done in 0.0352342 secs using 100% CPU
Optimizing NNI: done in 0.0416901 secs using 100% CPU
Optimizing NNI: done in 0.0298951 secs using 100% CPU
Optimizing NNI: done in 0.025826 secs using 100% CPU
Optimizing NNI: done in 0.0229309 secs using 100% CPU
Iteration 230 / LogL: -11581.580 / Time: 0h:0m:10s (0h:0m:36s left)
Optimizing NNI: done in 0.042711 secs using 100% CPU
Optimizing NNI: done in 0.0438919 secs using 99.98% CPU
Optimizing NNI: done in 0.0478401 secs using 99.57% CPU
Optimizing NNI: done in 0.0213192 secs using 100% CPU
Optimizing NNI: done in 0.0381508 secs using 100% CPU
Optimizing NNI: done in 0.040318 secs using 100% CPU
Optimizing NNI: done in 0.027756 secs using 100% CPU
Optimizing NNI: done in 0.0505221 secs using 100.1% CPU
Optimizing NNI: done in 0.072298 secs using 100% CPU
Optimizing NNI: done in 0.0499539 secs using 99.99% CPU
Iteration 240 / LogL: -11581.578 / Time: 0h:0m:11s (0h:0m:35s left)
Optimizing NNI: done in 0.0334308 secs using 100% CPU
Optimizing NNI: done in 0.048296 secs using 100% CPU
Optimizing NNI: done in 0.032686 secs using 100% CPU
Optimizing NNI: done in 0.039685 secs using 99.98% CPU
Optimizing NNI: done in 0.030627 secs using 100% CPU
Optimizing NNI: done in 0.0276189 secs using 99.97% CPU
Optimizing NNI: done in 0.026407 secs using 100% CPU
Optimizing NNI: done in 0.025913 secs using 100% CPU
Optimizing NNI: done in 0.030606 secs using 100% CPU
Optimizing NNI: done in 0.0430269 secs using 100% CPU
Iteration 250 / LogL: -11581.579 / Time: 0h:0m:11s (0h:0m:35s left)
Log-likelihood cutoff on original alignment: -11614.607
Optimizing NNI: done in 0.039583 secs using 99.93% CPU
Optimizing NNI: done in 0.042577 secs using 100% CPU
Optimizing NNI: done in 0.0441458 secs using 100% CPU
Optimizing NNI: done in 0.044636 secs using 100% CPU
Optimizing NNI: done in 0.050163 secs using 100% CPU
Optimizing NNI: done in 0.023994 secs using 100% CPU
Optimizing NNI: done in 0.050034 secs using 99.99% CPU
Optimizing NNI: done in 0.0394418 secs using 100% CPU
Optimizing NNI: done in 0.030072 secs using 100% CPU
Optimizing NNI: done in 0.026031 secs using 100% CPU
Iteration 260 / LogL: -11581.584 / Time: 0h:0m:12s (0h:0m:34s left)
Optimizing NNI: done in 0.0373631 secs using 99.97% CPU
Optimizing NNI: done in 0.041533 secs using 100% CPU
Optimizing NNI: done in 0.0439992 secs using 100% CPU
Optimizing NNI: done in 0.0439689 secs using 100% CPU
Optimizing NNI: done in 0.047693 secs using 100% CPU
Optimizing NNI: done in 0.0454609 secs using 99.99% CPU
Optimizing NNI: done in 0.0417328 secs using 100% CPU
Optimizing NNI: done in 0.043303 secs using 100% CPU
Optimizing NNI: done in 0.0276849 secs using 99.95% CPU
Optimizing NNI: done in 0.044821 secs using 100% CPU
Iteration 270 / LogL: -11581.588 / Time: 0h:0m:12s (0h:0m:34s left)
Optimizing NNI: done in 0.0349441 secs using 100% CPU
Optimizing NNI: done in 0.0494928 secs using 100% CPU
Optimizing NNI: done in 0.03795 secs using 99.99% CPU
Optimizing NNI: done in 0.0140679 secs using 99.99% CPU
Optimizing NNI: done in 0.0197968 secs using 100% CPU
Optimizing NNI: done in 0.026041 secs using 100% CPU
Optimizing NNI: done in 0.046597 secs using 100% CPU
Optimizing NNI: done in 0.0306089 secs using 100% CPU
Optimizing NNI: done in 0.044312 secs using 100% CPU
Optimizing NNI: done in 0.0465081 secs using 100% CPU
Iteration 280 / LogL: -11581.578 / Time: 0h:0m:12s (0h:0m:33s left)
Optimizing NNI: done in 0.034492 secs using 99.99% CPU
Optimizing NNI: done in 0.0287449 secs using 100% CPU
Optimizing NNI: done in 0.0299981 secs using 100% CPU
Optimizing NNI: done in 0.032634 secs using 100% CPU
Optimizing NNI: done in 0.0463619 secs using 100% CPU
Optimizing NNI: done in 0.040055 secs using 100% CPU
Optimizing NNI: done in 0.0292571 secs using 100% CPU
Optimizing NNI: done in 0.044431 secs using 100% CPU
Optimizing NNI: done in 0.0573821 secs using 100% CPU
Optimizing NNI: done in 0.0441051 secs using 100% CPU
Iteration 290 / LogL: -11581.592 / Time: 0h:0m:13s (0h:0m:32s left)
Optimizing NNI: done in 0.038358 secs using 100% CPU
Optimizing NNI: done in 0.0228231 secs using 99.99% CPU
Optimizing NNI: done in 0.0400231 secs using 99.99% CPU
Optimizing NNI: done in 0.0685689 secs using 99.99% CPU
Optimizing NNI: done in 0.0419309 secs using 100% CPU
Optimizing NNI: done in 0.0331481 secs using 99.98% CPU
Optimizing NNI: done in 0.040787 secs using 99.97% CPU
Optimizing NNI: done in 0.027885 secs using 100% CPU
Optimizing NNI: done in 0.041539 secs using 100% CPU
Optimizing NNI: done in 0.042428 secs using 100% CPU
Iteration 300 / LogL: -11581.581 / Time: 0h:0m:13s (0h:0m:32s left)
Log-likelihood cutoff on original alignment: -11614.607
NOTE: Bootstrap correlation coefficient of split occurrence frequencies: 1.000
Optimizing NNI: done in 0.0315571 secs using 99.99% CPU
Optimizing NNI: done in 0.035881 secs using 100% CPU
Optimizing NNI: done in 0.0451171 secs using 100% CPU
Optimizing NNI: done in 0.026525 secs using 100% CPU
Optimizing NNI: done in 0.0583842 secs using 100% CPU
Optimizing NNI: done in 0.033236 secs using 99.95% CPU
Optimizing NNI: done in 0.0240841 secs using 99.99% CPU
Optimizing NNI: done in 0.0163701 secs using 100% CPU
Optimizing NNI: done in 0.0405769 secs using 100% CPU
Optimizing NNI: done in 0.0398231 secs using 100% CPU
Iteration 310 / LogL: -11581.578 / Time: 0h:0m:14s (0h:0m:31s left)
Optimizing NNI: done in 0.051203 secs using 100% CPU
Optimizing NNI: done in 0.0254099 secs using 100% CPU
Optimizing NNI: done in 0.0352299 secs using 100% CPU
Optimizing NNI: done in 0.044431 secs using 100% CPU
Optimizing NNI: done in 0.0411499 secs using 99.97% CPU
Optimizing NNI: done in 0.0318201 secs using 100% CPU
Optimizing NNI: done in 0.044106 secs using 100% CPU
Optimizing NNI: done in 0.0366969 secs using 100% CPU
Optimizing NNI: done in 0.044822 secs using 100% CPU
Optimizing NNI: done in 0.0379741 secs using 100% CPU
Iteration 320 / LogL: -11581.629 / Time: 0h:0m:14s (0h:0m:31s left)
Optimizing NNI: done in 0.0476079 secs using 100% CPU
Optimizing NNI: done in 0.038964 secs using 100% CPU
Optimizing NNI: done in 0.061137 secs using 99.98% CPU
Optimizing NNI: done in 0.031116 secs using 100% CPU
Optimizing NNI: done in 0.0489309 secs using 100% CPU
Optimizing NNI: done in 0.027684 secs using 100% CPU
Optimizing NNI: done in 0.0340838 secs using 100% CPU
Optimizing NNI: done in 0.0437171 secs using 100% CPU
Optimizing NNI: done in 0.0341949 secs using 100% CPU
Optimizing NNI: done in 0.0318949 secs using 99.99% CPU
Iteration 330 / LogL: -11581.579 / Time: 0h:0m:15s (0h:0m:30s left)
Optimizing NNI: done in 0.0279369 secs using 100% CPU
Optimizing NNI: done in 0.042639 secs using 100% CPU
Optimizing NNI: done in 0.0428271 secs using 100% CPU
Optimizing NNI: done in 0.057884 secs using 100% CPU
Optimizing NNI: done in 0.037199 secs using 100% CPU
Optimizing NNI: done in 0.0417609 secs using 100% CPU
Optimizing NNI: done in 0.025743 secs using 100% CPU
Optimizing NNI: done in 0.0394139 secs using 100% CPU
Optimizing NNI: done in 0.0632861 secs using 100% CPU
Optimizing NNI: done in 0.0365641 secs using 100% CPU
Iteration 340 / LogL: -11581.588 / Time: 0h:0m:15s (0h:0m:30s left)
Optimizing NNI: done in 0.0380888 secs using 100% CPU
Optimizing NNI: done in 0.0399411 secs using 100% CPU
Optimizing NNI: done in 0.041944 secs using 100% CPU
Optimizing NNI: done in 0.0307851 secs using 100% CPU
Optimizing NNI: done in 0.03196 secs using 100% CPU
Optimizing NNI: done in 0.0747161 secs using 100% CPU
Optimizing NNI: done in 0.0869291 secs using 100% CPU
Optimizing NNI: done in 0.0619609 secs using 100% CPU
Optimizing NNI: done in 0.0797029 secs using 99.98% CPU
Optimizing NNI: done in 0.0780661 secs using 99.99% CPU
Iteration 350 / LogL: -11581.579 / Time: 0h:0m:16s (0h:0m:30s left)
Log-likelihood cutoff on original alignment: -11614.607
Optimizing NNI: done in 0.0761869 secs using 100% CPU
Optimizing NNI: done in 0.0582139 secs using 99.93% CPU
Optimizing NNI: done in 0.0750301 secs using 99.99% CPU
Optimizing NNI: done in 0.052711 secs using 100% CPU
Optimizing NNI: done in 0.061023 secs using 100% CPU
Optimizing NNI: done in 0.0530069 secs using 100% CPU
Optimizing NNI: done in 0.0681572 secs using 99.97% CPU
Optimizing NNI: done in 0.030365 secs using 99.99% CPU
Optimizing NNI: done in 0.0336678 secs using 100% CPU
Optimizing NNI: done in 0.0515418 secs using 100% CPU
Iteration 360 / LogL: -11581.579 / Time: 0h:0m:16s (0h:0m:30s left)
Optimizing NNI: done in 0.0776558 secs using 99.99% CPU
Optimizing NNI: done in 0.0633571 secs using 99.98% CPU
Optimizing NNI: done in 0.03213 secs using 99.98% CPU
Optimizing NNI: done in 0.0437632 secs using 100% CPU
Optimizing NNI: done in 0.0520179 secs using 100% CPU
Optimizing NNI: done in 0.0464799 secs using 100% CPU
Optimizing NNI: done in 0.0391791 secs using 100% CPU
Optimizing NNI: done in 0.04983 secs using 100% CPU
Optimizing NNI: done in 0.0366061 secs using 100% CPU
Optimizing NNI: done in 0.0589569 secs using 100% CPU
Iteration 370 / LogL: -11581.578 / Time: 0h:0m:17s (0h:0m:29s left)
Optimizing NNI: done in 0.0441198 secs using 100% CPU
Optimizing NNI: done in 0.0445721 secs using 100% CPU
Optimizing NNI: done in 0.040385 secs using 100% CPU
Optimizing NNI: done in 0.034678 secs using 100% CPU
Optimizing NNI: done in 0.044497 secs using 100% CPU
Optimizing NNI: done in 0.0557508 secs using 100% CPU
Optimizing NNI: done in 0.0354741 secs using 100% CPU
Optimizing NNI: done in 0.027353 secs using 100% CPU
Optimizing NNI: done in 0.0441711 secs using 99.99% CPU
Optimizing NNI: done in 0.0416179 secs using 100% CPU
Iteration 380 / LogL: -11581.599 / Time: 0h:0m:17s (0h:0m:29s left)
Optimizing NNI: done in 0.0407841 secs using 90.16% CPU
Optimizing NNI: done in 0.0915391 secs using 100% CPU
Optimizing NNI: done in 0.0574572 secs using 99.82% CPU
Optimizing NNI: done in 0.0519369 secs using 100% CPU
Optimizing NNI: done in 0.046376 secs using 100% CPU
Optimizing NNI: done in 0.0175619 secs using 99.99% CPU
Optimizing NNI: done in 0.0455339 secs using 100% CPU
Optimizing NNI: done in 0.04737 secs using 100% CPU
Optimizing NNI: done in 0.0303671 secs using 100% CPU
Optimizing NNI: done in 0.045512 secs using 100% CPU
Iteration 390 / LogL: -11581.578 / Time: 0h:0m:18s (0h:0m:28s left)
Optimizing NNI: done in 0.039115 secs using 99.95% CPU
Optimizing NNI: done in 0.0193582 secs using 99.98% CPU
Optimizing NNI: done in 0.0509882 secs using 100% CPU
Optimizing NNI: done in 0.038059 secs using 100% CPU
Optimizing NNI: done in 0.02246 secs using 100% CPU
Optimizing NNI: done in 0.0597701 secs using 100% CPU
Optimizing NNI: done in 0.0474041 secs using 99.99% CPU
Optimizing NNI: done in 0.0671659 secs using 100% CPU
Optimizing NNI: done in 0.0185509 secs using 99.95% CPU
Optimizing NNI: done in 0.0381792 secs using 100% CPU
Iteration 400 / LogL: -11581.578 / Time: 0h:0m:18s (0h:0m:28s left)
Log-likelihood cutoff on original alignment: -11614.607
NOTE: Bootstrap correlation coefficient of split occurrence frequencies: 0.999
Optimizing NNI: done in 0.0350869 secs using 100% CPU
Optimizing NNI: done in 0.033834 secs using 100% CPU
Optimizing NNI: done in 0.0372241 secs using 100% CPU
Optimizing NNI: done in 0.0305021 secs using 99.99% CPU
Optimizing NNI: done in 0.0475531 secs using 100% CPU
Optimizing NNI: done in 0.0475299 secs using 100% CPU
Optimizing NNI: done in 0.049545 secs using 100% CPU
Optimizing NNI: done in 0.0325179 secs using 100% CPU
Optimizing NNI: done in 0.0543599 secs using 100% CPU
Optimizing NNI: done in 0.0306821 secs using 100% CPU
Iteration 410 / LogL: -11581.579 / Time: 0h:0m:19s (0h:0m:28s left)
Optimizing NNI: done in 0.0366411 secs using 100% CPU
Optimizing NNI: done in 0.0445931 secs using 99.96% CPU
Optimizing NNI: done in 0.047982 secs using 100% CPU
Optimizing NNI: done in 0.0300291 secs using 100% CPU
Optimizing NNI: done in 0.033946 secs using 100% CPU
Optimizing NNI: done in 0.039417 secs using 100% CPU
Optimizing NNI: done in 0.0250189 secs using 100% CPU
Optimizing NNI: done in 0.0418301 secs using 100% CPU
Optimizing NNI: done in 0.0280709 secs using 100% CPU
Optimizing NNI: done in 0.046211 secs using 100% CPU
Iteration 420 / LogL: -11581.578 / Time: 0h:0m:19s (0h:0m:27s left)
Optimizing NNI: done in 0.045877 secs using 100% CPU
Optimizing NNI: done in 0.0364771 secs using 100% CPU
Optimizing NNI: done in 0.0270491 secs using 99.99% CPU
Optimizing NNI: done in 0.044755 secs using 100% CPU
Optimizing NNI: done in 0.022119 secs using 100% CPU
Optimizing NNI: done in 0.0473778 secs using 100% CPU
Optimizing NNI: done in 0.0516129 secs using 100% CPU
Optimizing NNI: done in 0.0281291 secs using 99.95% CPU
Optimizing NNI: done in 0.0453069 secs using 100% CPU
Optimizing NNI: done in 0.0196402 secs using 99.98% CPU
Iteration 430 / LogL: -11581.578 / Time: 0h:0m:20s (0h:0m:26s left)
Optimizing NNI: done in 0.0337758 secs using 100% CPU
Optimizing NNI: done in 0.025506 secs using 100% CPU
Optimizing NNI: done in 0.039479 secs using 100% CPU
Optimizing NNI: done in 0.0410089 secs using 100% CPU
Optimizing NNI: done in 0.0202179 secs using 100% CPU
Optimizing NNI: done in 0.0340059 secs using 100% CPU
Optimizing NNI: done in 0.0450599 secs using 99.97% CPU
Optimizing NNI: done in 0.032536 secs using 100% CPU
Optimizing NNI: done in 0.0500021 secs using 100% CPU
Optimizing NNI: done in 0.0363669 secs using 100% CPU
Iteration 440 / LogL: -11581.580 / Time: 0h:0m:20s (0h:0m:26s left)
Optimizing NNI: done in 0.0374532 secs using 100% CPU
Optimizing NNI: done in 0.0489008 secs using 100% CPU
Optimizing NNI: done in 0.033329 secs using 100% CPU
Optimizing NNI: done in 0.034071 secs using 100% CPU
Optimizing NNI: done in 0.0338569 secs using 99.99% CPU
Optimizing NNI: done in 0.0370462 secs using 100% CPU
Optimizing NNI: done in 0.0351262 secs using 100% CPU
Optimizing NNI: done in 0.047071 secs using 100% CPU
Optimizing NNI: done in 0.0373721 secs using 100% CPU
Optimizing NNI: done in 0.0350931 secs using 100% CPU
Iteration 450 / LogL: -11581.578 / Time: 0h:0m:21s (0h:0m:25s left)
Log-likelihood cutoff on original alignment: -11614.607
Optimizing NNI: done in 0.031533 secs using 100% CPU
Optimizing NNI: done in 0.0280921 secs using 100% CPU
Optimizing NNI: done in 0.038234 secs using 100% CPU
Optimizing NNI: done in 0.0489159 secs using 100% CPU
Optimizing NNI: done in 0.065475 secs using 100% CPU
Optimizing NNI: done in 0.059432 secs using 100% CPU
Optimizing NNI: done in 0.0678821 secs using 100% CPU
Optimizing NNI: done in 0.0613439 secs using 99.93% CPU
Optimizing NNI: done in 0.0429242 secs using 100% CPU
Optimizing NNI: done in 0.0584481 secs using 100.3% CPU
Iteration 460 / LogL: -11581.583 / Time: 0h:0m:21s (0h:0m:25s left)
Optimizing NNI: done in 0.0503011 secs using 99.99% CPU
Optimizing NNI: done in 0.040828 secs using 99.98% CPU
Optimizing NNI: done in 0.0605042 secs using 100% CPU
Optimizing NNI: done in 0.0464749 secs using 100% CPU
Optimizing NNI: done in 0.0625999 secs using 100% CPU
Optimizing NNI: done in 0.0596209 secs using 100% CPU
Optimizing NNI: done in 0.0507772 secs using 99.99% CPU
Optimizing NNI: done in 0.0359981 secs using 100% CPU
Optimizing NNI: done in 0.0465169 secs using 99.97% CPU
Optimizing NNI: done in 0.0353608 secs using 100% CPU
Iteration 470 / LogL: -11581.579 / Time: 0h:0m:22s (0h:0m:25s left)
Optimizing NNI: done in 0.0357749 secs using 100% CPU
Optimizing NNI: done in 0.041625 secs using 100% CPU
Optimizing NNI: done in 0.046443 secs using 100% CPU
Optimizing NNI: done in 0.044982 secs using 99.99% CPU
Optimizing NNI: done in 0.034982 secs using 100% CPU
Optimizing NNI: done in 0.0511549 secs using 99.98% CPU
Optimizing NNI: done in 0.0417049 secs using 99.99% CPU
Optimizing NNI: done in 0.0353189 secs using 100% CPU
Optimizing NNI: done in 0.022686 secs using 100% CPU
Optimizing NNI: done in 0.045573 secs using 100% CPU
Iteration 480 / LogL: -11581.588 / Time: 0h:0m:22s (0h:0m:24s left)
Optimizing NNI: done in 0.0520051 secs using 100% CPU
Optimizing NNI: done in 0.0417831 secs using 100% CPU
Optimizing NNI: done in 0.0383241 secs using 99.99% CPU
Optimizing NNI: done in 0.051398 secs using 99.99% CPU
Optimizing NNI: done in 0.051084 secs using 99.99% CPU
Optimizing NNI: done in 0.0492191 secs using 100% CPU
Optimizing NNI: done in 0.0486231 secs using 100% CPU
Optimizing NNI: done in 0.0354321 secs using 99.99% CPU
Optimizing NNI: done in 0.05545 secs using 100% CPU
Optimizing NNI: done in 0.020148 secs using 99.97% CPU
Iteration 490 / LogL: -11581.579 / Time: 0h:0m:23s (0h:0m:24s left)
Optimizing NNI: done in 0.0473671 secs using 100% CPU
Optimizing NNI: done in 0.035939 secs using 100% CPU
Optimizing NNI: done in 0.052593 secs using 100% CPU
Optimizing NNI: done in 0.0695939 secs using 100% CPU
Optimizing NNI: done in 0.024112 secs using 99.95% CPU
Optimizing NNI: done in 0.0411968 secs using 99.97% CPU
Optimizing NNI: done in 0.055445 secs using 99.97% CPU
Optimizing NNI: done in 0.032578 secs using 99.99% CPU
Optimizing NNI: done in 0.0268459 secs using 100% CPU
Optimizing NNI: done in 0.050993 secs using 99.99% CPU
Iteration 500 / LogL: -11581.578 / Time: 0h:0m:23s (0h:0m:23s left)
Log-likelihood cutoff on original alignment: -11614.607
NOTE: Bootstrap correlation coefficient of split occurrence frequencies: 0.999
Optimizing NNI: done in 0.061295 secs using 100% CPU
Optimizing NNI: done in 0.036643 secs using 100% CPU
Optimizing NNI: done in 0.0546701 secs using 99.99% CPU
Optimizing NNI: done in 0.052578 secs using 100% CPU
Optimizing NNI: done in 0.0631011 secs using 100% CPU
Optimizing NNI: done in 0.044183 secs using 100% CPU
Optimizing NNI: done in 0.0338969 secs using 100% CPU
Optimizing NNI: done in 0.024173 secs using 99.95% CPU
Optimizing NNI: done in 0.0349481 secs using 99.97% CPU
Optimizing NNI: done in 0.0582681 secs using 99.99% CPU
Iteration 510 / LogL: -11581.579 / Time: 0h:0m:24s (0h:0m:23s left)
Optimizing NNI: done in 0.0695741 secs using 100% CPU
Optimizing NNI: done in 0.036691 secs using 100% CPU
Optimizing NNI: done in 0.046802 secs using 100% CPU
Optimizing NNI: done in 0.0484991 secs using 100% CPU
Optimizing NNI: done in 0.0419281 secs using 99.95% CPU
Optimizing NNI: done in 0.0386288 secs using 100% CPU
Optimizing NNI: done in 0.0402541 secs using 100% CPU
Optimizing NNI: done in 0.041502 secs using 100% CPU
Optimizing NNI: done in 0.0315011 secs using 99.97% CPU
Optimizing NNI: done in 0.039736 secs using 100% CPU
Iteration 520 / LogL: -11581.579 / Time: 0h:0m:24s (0h:0m:22s left)
Optimizing NNI: done in 0.049361 secs using 100% CPU
Optimizing NNI: done in 0.0329559 secs using 100% CPU
Optimizing NNI: done in 0.0354919 secs using 100% CPU
Optimizing NNI: done in 0.0411749 secs using 100% CPU
Optimizing NNI: done in 0.025193 secs using 99.93% CPU
Optimizing NNI: done in 0.0556381 secs using 100% CPU
Optimizing NNI: done in 0.050179 secs using 100% CPU
Optimizing NNI: done in 0.061949 secs using 100% CPU
Optimizing NNI: done in 0.032258 secs using 99.99% CPU
Optimizing NNI: done in 0.0353129 secs using 99.99% CPU
Iteration 530 / LogL: -11581.579 / Time: 0h:0m:25s (0h:0m:22s left)
Optimizing NNI: done in 0.0567122 secs using 100% CPU
Optimizing NNI: done in 0.044924 secs using 100% CPU
Optimizing NNI: done in 0.0682242 secs using 100% CPU
Optimizing NNI: done in 0.0551131 secs using 99.99% CPU
Optimizing NNI: done in 0.066596 secs using 99.98% CPU
Optimizing NNI: done in 0.07179 secs using 100% CPU
Optimizing NNI: done in 0.0616071 secs using 99.98% CPU
Optimizing NNI: done in 0.0341899 secs using 100% CPU
Optimizing NNI: done in 0.0609128 secs using 100% CPU
Optimizing NNI: done in 0.0272281 secs using 100% CPU
Iteration 540 / LogL: -11581.583 / Time: 0h:0m:25s (0h:0m:22s left)
Optimizing NNI: done in 0.0556309 secs using 99.99% CPU
Optimizing NNI: done in 0.0406442 secs using 99.99% CPU
Optimizing NNI: done in 0.0310421 secs using 100% CPU
Optimizing NNI: done in 0.0280809 secs using 99.99% CPU
Optimizing NNI: done in 0.0465419 secs using 100% CPU
Optimizing NNI: done in 0.0505071 secs using 100% CPU
Optimizing NNI: done in 0.0318189 secs using 99.95% CPU
Optimizing NNI: done in 0.0466959 secs using 99.99% CPU
Optimizing NNI: done in 0.0412819 secs using 100% CPU
Optimizing NNI: done in 0.043932 secs using 100% CPU
Iteration 550 / LogL: -11581.586 / Time: 0h:0m:26s (0h:0m:21s left)
Log-likelihood cutoff on original alignment: -11614.607
Optimizing NNI: done in 0.057061 secs using 99.99% CPU
Optimizing NNI: done in 0.0466311 secs using 100% CPU
Optimizing NNI: done in 0.018465 secs using 100% CPU
Optimizing NNI: done in 0.020545 secs using 100% CPU
Optimizing NNI: done in 0.040206 secs using 100% CPU
Optimizing NNI: done in 0.0502729 secs using 100% CPU
Optimizing NNI: done in 0.0375969 secs using 99.99% CPU
Optimizing NNI: done in 0.028749 secs using 99.99% CPU
Optimizing NNI: done in 0.039767 secs using 100% CPU
Optimizing NNI: done in 0.0246189 secs using 99.96% CPU
Iteration 560 / LogL: -11581.835 / Time: 0h:0m:26s (0h:0m:21s left)
Optimizing NNI: done in 0.030319 secs using 99.94% CPU
Optimizing NNI: done in 0.0321519 secs using 100% CPU
Optimizing NNI: done in 0.0480092 secs using 99.97% CPU
Optimizing NNI: done in 0.029691 secs using 100% CPU
Optimizing NNI: done in 0.0304089 secs using 100% CPU
Optimizing NNI: done in 0.0275421 secs using 100% CPU
Optimizing NNI: done in 0.0323758 secs using 100% CPU
Optimizing NNI: done in 0.0454888 secs using 100% CPU
Optimizing NNI: done in 0.047893 secs using 100% CPU
Optimizing NNI: done in 0.025032 secs using 100% CPU
Iteration 570 / LogL: -11581.579 / Time: 0h:0m:27s (0h:0m:20s left)
Optimizing NNI: done in 0.0184879 secs using 99.99% CPU
Optimizing NNI: done in 0.038214 secs using 100% CPU
Optimizing NNI: done in 0.0470171 secs using 100% CPU
Optimizing NNI: done in 0.0320399 secs using 99.99% CPU
Optimizing NNI: done in 0.039145 secs using 100% CPU
Optimizing NNI: done in 0.041229 secs using 100% CPU
Optimizing NNI: done in 0.0331869 secs using 100% CPU
Optimizing NNI: done in 0.0437901 secs using 99.99% CPU
Optimizing NNI: done in 0.060385 secs using 100% CPU
Optimizing NNI: done in 0.0336499 secs using 99.99% CPU
Iteration 580 / LogL: -11581.582 / Time: 0h:0m:27s (0h:0m:20s left)
Optimizing NNI: done in 0.0276501 secs using 100% CPU
Optimizing NNI: done in 0.022774 secs using 100% CPU
Optimizing NNI: done in 0.046365 secs using 100% CPU
Optimizing NNI: done in 0.024858 secs using 100% CPU
Optimizing NNI: done in 0.03036 secs using 100% CPU
Optimizing NNI: done in 0.05865 secs using 100% CPU
Optimizing NNI: done in 0.0309081 secs using 100% CPU
Optimizing NNI: done in 0.031574 secs using 100% CPU
Optimizing NNI: done in 0.0227571 secs using 100% CPU
Optimizing NNI: done in 0.0386412 secs using 99.96% CPU
Iteration 590 / LogL: -11581.581 / Time: 0h:0m:27s (0h:0m:19s left)
Optimizing NNI: done in 0.0528231 secs using 100% CPU
Optimizing NNI: done in 0.037097 secs using 100% CPU
Optimizing NNI: done in 0.0186801 secs using 99.99% CPU
Optimizing NNI: done in 0.03353 secs using 99.95% CPU
Optimizing NNI: done in 0.0276508 secs using 100% CPU
Optimizing NNI: done in 0.044426 secs using 100% CPU
Optimizing NNI: done in 0.0303459 secs using 100% CPU
Optimizing NNI: done in 0.0486109 secs using 100% CPU
Optimizing NNI: done in 0.0395479 secs using 100% CPU
Optimizing NNI: done in 0.0383031 secs using 100% CPU
Iteration 600 / LogL: -11581.581 / Time: 0h:0m:28s (0h:0m:19s left)
Log-likelihood cutoff on original alignment: -11614.607
NOTE: Bootstrap correlation coefficient of split occurrence frequencies: 0.999
Optimizing NNI: done in 0.0520408 secs using 99.97% CPU
Optimizing NNI: done in 0.0498352 secs using 100% CPU
Optimizing NNI: done in 0.0616469 secs using 93.52% CPU
Optimizing NNI: done in 0.035254 secs using 99.97% CPU
Optimizing NNI: done in 0.0308909 secs using 100% CPU
Optimizing NNI: done in 0.028487 secs using 100% CPU
Optimizing NNI: done in 0.0409069 secs using 100% CPU
Optimizing NNI: done in 0.0235898 secs using 100% CPU
Optimizing NNI: done in 0.037158 secs using 99.99% CPU
Optimizing NNI: done in 0.0554931 secs using 99.91% CPU
Iteration 610 / LogL: -11581.579 / Time: 0h:0m:28s (0h:0m:18s left)
Optimizing NNI: done in 0.02441 secs using 100% CPU
Optimizing NNI: done in 0.0563939 secs using 100% CPU
Optimizing NNI: done in 0.056797 secs using 100% CPU
Optimizing NNI: done in 0.03671 secs using 100% CPU
Optimizing NNI: done in 0.0338519 secs using 99.99% CPU
Optimizing NNI: done in 0.0173559 secs using 99.99% CPU
Optimizing NNI: done in 0.0414629 secs using 100% CPU
Optimizing NNI: done in 0.0380049 secs using 100% CPU
Optimizing NNI: done in 0.026619 secs using 100% CPU
Optimizing NNI: done in 0.0349951 secs using 100% CPU
Iteration 620 / LogL: -11581.597 / Time: 0h:0m:29s (0h:0m:18s left)
Optimizing NNI: done in 0.048506 secs using 100% CPU
Optimizing NNI: done in 0.030946 secs using 100% CPU
Optimizing NNI: done in 0.0799448 secs using 99.88% CPU
Optimizing NNI: done in 0.0493472 secs using 100% CPU
Optimizing NNI: done in 0.0413721 secs using 100% CPU
Optimizing NNI: done in 0.03721 secs using 100% CPU
Optimizing NNI: done in 0.059669 secs using 100% CPU
Optimizing NNI: done in 0.0189259 secs using 100% CPU
Optimizing NNI: done in 0.0425179 secs using 100% CPU
Optimizing NNI: done in 0.0408869 secs using 100% CPU
Iteration 630 / LogL: -11581.578 / Time: 0h:0m:29s (0h:0m:17s left)
Optimizing NNI: done in 0.0420969 secs using 90.51% CPU
Optimizing NNI: done in 0.031889 secs using 100% CPU
Optimizing NNI: done in 0.022568 secs using 100% CPU
Optimizing NNI: done in 0.042958 secs using 100% CPU
Optimizing NNI: done in 0.0555868 secs using 100% CPU
Optimizing NNI: done in 0.039587 secs using 100% CPU
Optimizing NNI: done in 0.0417559 secs using 99.97% CPU
Optimizing NNI: done in 0.0288 secs using 100% CPU
Optimizing NNI: done in 0.048213 secs using 100% CPU
Optimizing NNI: done in 0.0420229 secs using 100% CPU
Iteration 640 / LogL: -11581.580 / Time: 0h:0m:30s (0h:0m:17s left)
Optimizing NNI: done in 0.046047 secs using 100% CPU
Optimizing NNI: done in 0.0317812 secs using 100% CPU
Optimizing NNI: done in 0.034318 secs using 100% CPU
Optimizing NNI: done in 0.049994 secs using 99.88% CPU
Optimizing NNI: done in 0.026166 secs using 100% CPU
Optimizing NNI: done in 0.0476561 secs using 100% CPU
Optimizing NNI: done in 0.039304 secs using 100% CPU
Optimizing NNI: done in 0.058769 secs using 100% CPU
Optimizing NNI: done in 0.0248981 secs using 100% CPU
Optimizing NNI: done in 0.048336 secs using 100% CPU
Iteration 650 / LogL: -11581.578 / Time: 0h:0m:30s (0h:0m:16s left)
Log-likelihood cutoff on original alignment: -11614.607
Optimizing NNI: done in 0.047107 secs using 99.96% CPU
Optimizing NNI: done in 0.0450931 secs using 100% CPU
Optimizing NNI: done in 0.033479 secs using 100% CPU
Optimizing NNI: done in 0.026572 secs using 100% CPU
Optimizing NNI: done in 0.0441129 secs using 100% CPU
Optimizing NNI: done in 0.020957 secs using 99.99% CPU
Optimizing NNI: done in 0.0350559 secs using 100% CPU
Optimizing NNI: done in 0.0281 secs using 100% CPU
Optimizing NNI: done in 0.045722 secs using 100% CPU
Optimizing NNI: done in 0.022944 secs using 100% CPU
Iteration 660 / LogL: -11581.580 / Time: 0h:0m:31s (0h:0m:16s left)
Optimizing NNI: done in 0.0514231 secs using 100% CPU
Optimizing NNI: done in 0.020596 secs using 100% CPU
Optimizing NNI: done in 0.0346761 secs using 100% CPU
Optimizing NNI: done in 0.036911 secs using 100% CPU
Optimizing NNI: done in 0.0212169 secs using 99.99% CPU
Optimizing NNI: done in 0.041079 secs using 99.99% CPU
Optimizing NNI: done in 0.028604 secs using 99.99% CPU
Optimizing NNI: done in 0.0416591 secs using 100% CPU
Optimizing NNI: done in 0.024363 secs using 100% CPU
Optimizing NNI: done in 0.048774 secs using 99.99% CPU
Iteration 670 / LogL: -11581.578 / Time: 0h:0m:31s (0h:0m:15s left)
Optimizing NNI: done in 0.027868 secs using 100% CPU
Optimizing NNI: done in 0.040657 secs using 100% CPU
Optimizing NNI: done in 0.0360968 secs using 100% CPU
Optimizing NNI: done in 0.030647 secs using 99.92% CPU
Optimizing NNI: done in 0.0475619 secs using 100% CPU
Optimizing NNI: done in 0.0467408 secs using 100% CPU
Optimizing NNI: done in 0.0444899 secs using 100% CPU
Optimizing NNI: done in 0.0206771 secs using 100% CPU
Optimizing NNI: done in 0.0360951 secs using 99.99% CPU
Optimizing NNI: done in 0.0369048 secs using 99.99% CPU
Iteration 680 / LogL: -11581.579 / Time: 0h:0m:32s (0h:0m:15s left)
Optimizing NNI: done in 0.0401421 secs using 100% CPU
Optimizing NNI: done in 0.069104 secs using 99.88% CPU
Optimizing NNI: done in 0.0469229 secs using 100% CPU
Optimizing NNI: done in 0.028183 secs using 100% CPU
Optimizing NNI: done in 0.027097 secs using 100% CPU
Optimizing NNI: done in 0.0278502 secs using 99.98% CPU
Optimizing NNI: done in 0.0267739 secs using 99.99% CPU
Optimizing NNI: done in 0.0419791 secs using 100% CPU
Optimizing NNI: done in 0.02754 secs using 100% CPU
Optimizing NNI: done in 0.037586 secs using 100% CPU
Iteration 690 / LogL: -11581.578 / Time: 0h:0m:32s (0h:0m:14s left)
Optimizing NNI: done in 0.044312 secs using 100% CPU
Optimizing NNI: done in 0.0340221 secs using 100% CPU
Optimizing NNI: done in 0.0366371 secs using 100% CPU
Optimizing NNI: done in 0.028748 secs using 100% CPU
Optimizing NNI: done in 0.034399 secs using 100% CPU
Optimizing NNI: done in 0.018579 secs using 99.99% CPU
Optimizing NNI: done in 0.0366471 secs using 100% CPU
Optimizing NNI: done in 0.0376961 secs using 99.99% CPU
Optimizing NNI: done in 0.026942 secs using 100% CPU
Optimizing NNI: done in 0.028286 secs using 100% CPU
Iteration 700 / LogL: -11581.578 / Time: 0h:0m:32s (0h:0m:14s left)
Log-likelihood cutoff on original alignment: -11614.607
NOTE: Bootstrap correlation coefficient of split occurrence frequencies: 1.000
Optimizing NNI: done in 0.0418041 secs using 100% CPU
Optimizing NNI: done in 0.0473318 secs using 99.99% CPU
Optimizing NNI: done in 0.0368972 secs using 100% CPU
Optimizing NNI: done in 0.0198729 secs using 100% CPU
Optimizing NNI: done in 0.0408051 secs using 100% CPU
Optimizing NNI: done in 0.0284319 secs using 100% CPU
Optimizing NNI: done in 0.0421479 secs using 100% CPU
Optimizing NNI: done in 0.0430732 secs using 100% CPU
Optimizing NNI: done in 0.03443 secs using 100% CPU
Optimizing NNI: done in 0.0286338 secs using 99.99% CPU
Iteration 710 / LogL: -11581.579 / Time: 0h:0m:33s (0h:0m:13s left)
Optimizing NNI: done in 0.0301929 secs using 99.99% CPU
Optimizing NNI: done in 0.025275 secs using 100% CPU
Optimizing NNI: done in 0.050308 secs using 100% CPU
Optimizing NNI: done in 0.0561552 secs using 100% CPU
Optimizing NNI: done in 0.0307498 secs using 100% CPU
Optimizing NNI: done in 0.094192 secs using 100% CPU
Optimizing NNI: done in 0.0491502 secs using 100% CPU
Optimizing NNI: done in 0.0307701 secs using 100% CPU
Optimizing NNI: done in 0.041151 secs using 100% CPU
Optimizing NNI: done in 0.0294662 secs using 100% CPU
Iteration 720 / LogL: -11581.579 / Time: 0h:0m:33s (0h:0m:13s left)
Optimizing NNI: done in 0.028018 secs using 100% CPU
Optimizing NNI: done in 0.038794 secs using 99.99% CPU
Optimizing NNI: done in 0.054369 secs using 100% CPU
Optimizing NNI: done in 0.0417001 secs using 100% CPU
Optimizing NNI: done in 0.032995 secs using 100% CPU
Optimizing NNI: done in 0.0290048 secs using 100% CPU
Optimizing NNI: done in 0.0369859 secs using 99.99% CPU
Optimizing NNI: done in 0.0382929 secs using 100% CPU
Optimizing NNI: done in 0.0400259 secs using 100% CPU
Optimizing NNI: done in 0.0358808 secs using 100% CPU
Iteration 730 / LogL: -11581.581 / Time: 0h:0m:34s (0h:0m:12s left)
Optimizing NNI: done in 0.04989 secs using 100% CPU
Optimizing NNI: done in 0.040369 secs using 100% CPU
Optimizing NNI: done in 0.0309818 secs using 100% CPU
Optimizing NNI: done in 0.0334761 secs using 100% CPU
Optimizing NNI: done in 0.0280199 secs using 99.99% CPU
Optimizing NNI: done in 0.0373449 secs using 100% CPU
Optimizing NNI: done in 0.0682881 secs using 99.87% CPU
Optimizing NNI: done in 0.0377409 secs using 100% CPU
Optimizing NNI: done in 0.025003 secs using 100% CPU
Optimizing NNI: done in 0.0300028 secs using 100% CPU
Iteration 740 / LogL: -11581.579 / Time: 0h:0m:34s (0h:0m:12s left)
Optimizing NNI: done in 0.022553 secs using 100% CPU
Optimizing NNI: done in 0.0187228 secs using 100% CPU
Optimizing NNI: done in 0.0288892 secs using 99.99% CPU
Optimizing NNI: done in 0.0343142 secs using 99.99% CPU
Optimizing NNI: done in 0.0353329 secs using 99.97% CPU
Optimizing NNI: done in 0.031544 secs using 99.99% CPU
Optimizing NNI: done in 0.0499408 secs using 100% CPU
Optimizing NNI: done in 0.035624 secs using 100% CPU
Optimizing NNI: done in 0.0291569 secs using 100% CPU
Optimizing NNI: done in 0.0345531 secs using 99.99% CPU
Iteration 750 / LogL: -11581.578 / Time: 0h:0m:35s (0h:0m:11s left)
Log-likelihood cutoff on original alignment: -11614.607
Optimizing NNI: done in 0.0388491 secs using 99.98% CPU
Optimizing NNI: done in 0.0495639 secs using 100% CPU
Optimizing NNI: done in 0.0421519 secs using 100% CPU
Optimizing NNI: done in 0.0276952 secs using 100% CPU
Optimizing NNI: done in 0.0434558 secs using 100% CPU
Optimizing NNI: done in 0.0417941 secs using 100% CPU
Optimizing NNI: done in 0.049114 secs using 100% CPU
Optimizing NNI: done in 0.0482709 secs using 99.98% CPU
Optimizing NNI: done in 0.0410471 secs using 99.99% CPU
Optimizing NNI: done in 0.0497479 secs using 100% CPU
Iteration 760 / LogL: -11581.578 / Time: 0h:0m:35s (0h:0m:11s left)
Optimizing NNI: done in 0.036936 secs using 100% CPU
Optimizing NNI: done in 0.0329499 secs using 99.99% CPU
Optimizing NNI: done in 0.0373931 secs using 100% CPU
Optimizing NNI: done in 0.0476549 secs using 100% CPU
Optimizing NNI: done in 0.038151 secs using 100% CPU
Optimizing NNI: done in 0.0199561 secs using 100% CPU
Optimizing NNI: done in 0.0606539 secs using 100% CPU
Optimizing NNI: done in 0.0393929 secs using 100% CPU
Optimizing NNI: done in 0.0452929 secs using 100% CPU
Optimizing NNI: done in 0.0521572 secs using 99.99% CPU
Iteration 770 / LogL: -11581.578 / Time: 0h:0m:36s (0h:0m:10s left)
Optimizing NNI: done in 0.0331509 secs using 100% CPU
Optimizing NNI: done in 0.037714 secs using 100% CPU
Optimizing NNI: done in 0.0457599 secs using 100% CPU
Optimizing NNI: done in 0.0370328 secs using 100% CPU
Optimizing NNI: done in 0.0345221 secs using 99.99% CPU
Optimizing NNI: done in 0.0306232 secs using 100% CPU
Optimizing NNI: done in 0.0494702 secs using 100% CPU
Optimizing NNI: done in 0.040628 secs using 100% CPU
Optimizing NNI: done in 0.032474 secs using 99.99% CPU
Optimizing NNI: done in 0.053076 secs using 99.98% CPU
Iteration 780 / LogL: -11581.596 / Time: 0h:0m:36s (0h:0m:10s left)
Optimizing NNI: done in 0.048804 secs using 99.99% CPU
Optimizing NNI: done in 0.0568511 secs using 100% CPU
Optimizing NNI: done in 0.040025 secs using 100% CPU
Optimizing NNI: done in 0.0333331 secs using 100% CPU
Optimizing NNI: done in 0.041646 secs using 99.96% CPU
Optimizing NNI: done in 0.0480652 secs using 100% CPU
Optimizing NNI: done in 0.043623 secs using 100% CPU
Optimizing NNI: done in 0.0364521 secs using 100% CPU
Optimizing NNI: done in 0.0389559 secs using 100% CPU
Optimizing NNI: done in 0.0417058 secs using 100% CPU
Iteration 790 / LogL: -11581.585 / Time: 0h:0m:37s (0h:0m:9s left)
Optimizing NNI: done in 0.0420151 secs using 99.98% CPU
Optimizing NNI: done in 0.0412402 secs using 99.99% CPU
Optimizing NNI: done in 0.0592842 secs using 100% CPU
Optimizing NNI: done in 0.0477021 secs using 99.99% CPU
Optimizing NNI: done in 0.0398011 secs using 100% CPU
Optimizing NNI: done in 0.02736 secs using 100% CPU
Optimizing NNI: done in 0.03407 secs using 100% CPU
Optimizing NNI: done in 0.0401189 secs using 100% CPU
Optimizing NNI: done in 0.043371 secs using 100% CPU
Optimizing NNI: done in 0.038167 secs using 99.99% CPU
Iteration 800 / LogL: -11581.579 / Time: 0h:0m:37s (0h:0m:9s left)
Log-likelihood cutoff on original alignment: -11614.592
NOTE: Bootstrap correlation coefficient of split occurrence frequencies: 1.000
Optimizing NNI: done in 0.0500071 secs using 99.99% CPU
Optimizing NNI: done in 0.048111 secs using 100% CPU
Optimizing NNI: done in 0.0369051 secs using 99.99% CPU
Optimizing NNI: done in 0.0413189 secs using 99.84% CPU
Optimizing NNI: done in 0.0354679 secs using 100% CPU
Optimizing NNI: done in 0.034332 secs using 100% CPU
Optimizing NNI: done in 0.0392079 secs using 100% CPU
Optimizing NNI: done in 0.05246 secs using 100% CPU
Optimizing NNI: done in 0.0265219 secs using 99.95% CPU
Optimizing NNI: done in 0.0383182 secs using 100% CPU
Iteration 810 / LogL: -11581.579 / Time: 0h:0m:38s (0h:0m:8s left)
Optimizing NNI: done in 0.032511 secs using 100% CPU
Optimizing NNI: done in 0.0427852 secs using 100% CPU
Optimizing NNI: done in 0.039567 secs using 100% CPU
Optimizing NNI: done in 0.030091 secs using 100% CPU
Optimizing NNI: done in 0.0348899 secs using 100% CPU
Optimizing NNI: done in 0.0356691 secs using 100% CPU
Optimizing NNI: done in 0.0335531 secs using 100% CPU
Optimizing NNI: done in 0.0217452 secs using 99.99% CPU
Optimizing NNI: done in 0.0410211 secs using 100% CPU
Optimizing NNI: done in 0.0211761 secs using 99.99% CPU
Iteration 820 / LogL: -11581.614 / Time: 0h:0m:38s (0h:0m:8s left)
Optimizing NNI: done in 0.0259662 secs using 100% CPU
Optimizing NNI: done in 0.031873 secs using 100% CPU
Optimizing NNI: done in 0.027477 secs using 100% CPU
Optimizing NNI: done in 0.026237 secs using 100% CPU
Optimizing NNI: done in 0.0367188 secs using 99.99% CPU
Optimizing NNI: done in 0.027045 secs using 99.99% CPU
Optimizing NNI: done in 0.029403 secs using 100% CPU
Optimizing NNI: done in 0.033402 secs using 99.99% CPU
Optimizing NNI: done in 0.0244608 secs using 100% CPU
Optimizing NNI: done in 0.0421269 secs using 100% CPU
Iteration 830 / LogL: -11581.579 / Time: 0h:0m:38s (0h:0m:7s left)
Optimizing NNI: done in 0.025337 secs using 100% CPU
Optimizing NNI: done in 0.0315189 secs using 99.99% CPU
Optimizing NNI: done in 0.0395422 secs using 100% CPU
Optimizing NNI: done in 0.03508 secs using 99.99% CPU
Optimizing NNI: done in 0.037801 secs using 100% CPU
Optimizing NNI: done in 0.0372779 secs using 89.28% CPU
Optimizing NNI: done in 0.0387611 secs using 100% CPU
Optimizing NNI: done in 0.0286269 secs using 100% CPU
Optimizing NNI: done in 0.029063 secs using 100% CPU
Optimizing NNI: done in 0.0364881 secs using 100% CPU
Iteration 840 / LogL: -11581.580 / Time: 0h:0m:39s (0h:0m:7s left)
Optimizing NNI: done in 0.052809 secs using 100% CPU
Optimizing NNI: done in 0.0254109 secs using 100% CPU
Optimizing NNI: done in 0.034548 secs using 100% CPU
Optimizing NNI: done in 0.01722 secs using 100% CPU
Optimizing NNI: done in 0.041784 secs using 100% CPU
Optimizing NNI: done in 0.0449162 secs using 100% CPU
Optimizing NNI: done in 0.0166979 secs using 99.99% CPU
Optimizing NNI: done in 0.0434871 secs using 100% CPU
Optimizing NNI: done in 0.021857 secs using 99.99% CPU
Optimizing NNI: done in 0.0460021 secs using 99.98% CPU
Iteration 850 / LogL: -11581.579 / Time: 0h:0m:39s (0h:0m:7s left)
Log-likelihood cutoff on original alignment: -11614.592
Optimizing NNI: done in 0.0428331 secs using 99.99% CPU
Optimizing NNI: done in 0.031147 secs using 100% CPU
Optimizing NNI: done in 0.024622 secs using 100% CPU
Optimizing NNI: done in 0.022584 secs using 100% CPU
Optimizing NNI: done in 0.0309 secs using 100% CPU
Optimizing NNI: done in 0.0288601 secs using 100% CPU
Optimizing NNI: done in 0.031553 secs using 100% CPU
Optimizing NNI: done in 0.0307589 secs using 100% CPU
Optimizing NNI: done in 0.0342369 secs using 100% CPU
Optimizing NNI: done in 0.041786 secs using 100% CPU
Iteration 860 / LogL: -11581.580 / Time: 0h:0m:39s (0h:0m:6s left)
Optimizing NNI: done in 0.033571 secs using 100% CPU
Optimizing NNI: done in 0.025676 secs using 100% CPU
Optimizing NNI: done in 0.0394239 secs using 100% CPU
Optimizing NNI: done in 0.0296931 secs using 99.98% CPU
Optimizing NNI: done in 0.039227 secs using 99.99% CPU
Optimizing NNI: done in 0.0355191 secs using 100% CPU
Optimizing NNI: done in 0.0376489 secs using 100% CPU
Optimizing NNI: done in 0.0298131 secs using 100% CPU
Optimizing NNI: done in 0.0339329 secs using 100% CPU
Optimizing NNI: done in 0.023473 secs using 100% CPU
Iteration 870 / LogL: -11581.588 / Time: 0h:0m:40s (0h:0m:6s left)
Optimizing NNI: done in 0.0328228 secs using 100% CPU
Optimizing NNI: done in 0.024101 secs using 100% CPU
Optimizing NNI: done in 0.034946 secs using 99.97% CPU
Optimizing NNI: done in 0.0567062 secs using 100% CPU
Optimizing NNI: done in 0.0251582 secs using 100% CPU
Optimizing NNI: done in 0.026448 secs using 100% CPU
Optimizing NNI: done in 0.0269768 secs using 100% CPU
Optimizing NNI: done in 0.0451391 secs using 100% CPU
Optimizing NNI: done in 0.026078 secs using 100% CPU
Optimizing NNI: done in 0.0394902 secs using 100% CPU
Iteration 880 / LogL: -11581.578 / Time: 0h:0m:40s (0h:0m:5s left)
Optimizing NNI: done in 0.023478 secs using 100% CPU
Optimizing NNI: done in 0.041446 secs using 100% CPU
Optimizing NNI: done in 0.0443909 secs using 100% CPU
Optimizing NNI: done in 0.0271099 secs using 100% CPU
Optimizing NNI: done in 0.0459759 secs using 100% CPU
Optimizing NNI: done in 0.0298169 secs using 99.99% CPU
Optimizing NNI: done in 0.0240991 secs using 100% CPU
Optimizing NNI: done in 0.0370259 secs using 100% CPU
Optimizing NNI: done in 0.0323331 secs using 100% CPU
Optimizing NNI: done in 0.0384941 secs using 100% CPU
Iteration 890 / LogL: -11581.583 / Time: 0h:0m:41s (0h:0m:5s left)
Optimizing NNI: done in 0.0361242 secs using 100% CPU
Optimizing NNI: done in 0.0371859 secs using 99.99% CPU
Optimizing NNI: done in 0.0277972 secs using 99.99% CPU
Optimizing NNI: done in 0.051162 secs using 100% CPU
Optimizing NNI: done in 0.0412741 secs using 99.99% CPU
Optimizing NNI: done in 0.0469198 secs using 100% CPU
Optimizing NNI: done in 0.039829 secs using 100% CPU
Optimizing NNI: done in 0.0489998 secs using 100% CPU
Optimizing NNI: done in 0.0468678 secs using 100% CPU
Optimizing NNI: done in 0.0251648 secs using 100% CPU
Iteration 900 / LogL: -11581.583 / Time: 0h:0m:41s (0h:0m:4s left)
Log-likelihood cutoff on original alignment: -11614.592
NOTE: Bootstrap correlation coefficient of split occurrence frequencies: 1.000
Optimizing NNI: done in 0.0186422 secs using 99.99% CPU
Optimizing NNI: done in 0.041436 secs using 100% CPU
Optimizing NNI: done in 0.0358522 secs using 100% CPU
Optimizing NNI: done in 0.0337381 secs using 100% CPU
Optimizing NNI: done in 0.0407948 secs using 100% CPU
Optimizing NNI: done in 0.03443 secs using 100% CPU
Optimizing NNI: done in 0.025964 secs using 100% CPU
Optimizing NNI: done in 0.029449 secs using 100% CPU
Optimizing NNI: done in 0.0264201 secs using 100% CPU
Optimizing NNI: done in 0.0273631 secs using 100% CPU
Iteration 910 / LogL: -11581.583 / Time: 0h:0m:42s (0h:0m:4s left)
Optimizing NNI: done in 0.0324571 secs using 99.99% CPU
Optimizing NNI: done in 0.0299449 secs using 100% CPU
Optimizing NNI: done in 0.0348828 secs using 100% CPU
Optimizing NNI: done in 0.0237939 secs using 100% CPU
Optimizing NNI: done in 0.032017 secs using 100% CPU
Optimizing NNI: done in 0.037781 secs using 100% CPU
Optimizing NNI: done in 0.028764 secs using 100% CPU
Optimizing NNI: done in 0.0360489 secs using 100% CPU
Optimizing NNI: done in 0.0288169 secs using 99.99% CPU
Optimizing NNI: done in 0.0202529 secs using 100% CPU
Iteration 920 / LogL: -11583.366 / Time: 0h:0m:42s (0h:0m:3s left)
Optimizing NNI: done in 0.0225499 secs using 100% CPU
Optimizing NNI: done in 0.0336051 secs using 99.95% CPU
Optimizing NNI: done in 0.0380661 secs using 100% CPU
Optimizing NNI: done in 0.031146 secs using 100% CPU
Optimizing NNI: done in 0.0301499 secs using 100% CPU
Optimizing NNI: done in 0.0323141 secs using 100% CPU
Optimizing NNI: done in 0.0366409 secs using 100% CPU
Optimizing NNI: done in 0.0328081 secs using 100% CPU
Optimizing NNI: done in 0.0301449 secs using 100% CPU
Optimizing NNI: done in 0.0224559 secs using 100% CPU
Iteration 930 / LogL: -11581.579 / Time: 0h:0m:42s (0h:0m:3s left)
Optimizing NNI: done in 0.0357111 secs using 99.97% CPU
Optimizing NNI: done in 0.0373812 secs using 100% CPU
Optimizing NNI: done in 0.035639 secs using 100% CPU
Optimizing NNI: done in 0.0493169 secs using 100% CPU
Optimizing NNI: done in 0.055922 secs using 100% CPU
Optimizing NNI: done in 0.0571301 secs using 100% CPU
Optimizing NNI: done in 0.0333271 secs using 99.99% CPU
Optimizing NNI: done in 0.0348501 secs using 99.99% CPU
Optimizing NNI: done in 0.041296 secs using 100% CPU
Optimizing NNI: done in 0.0410311 secs using 100% CPU
Iteration 940 / LogL: -11581.579 / Time: 0h:0m:43s (0h:0m:2s left)
Optimizing NNI: done in 0.0465908 secs using 100% CPU
Optimizing NNI: done in 0.01934 secs using 100% CPU
Optimizing NNI: done in 0.0395889 secs using 100% CPU
Optimizing NNI: done in 0.038296 secs using 100% CPU
Optimizing NNI: done in 0.0473709 secs using 99.98% CPU
Optimizing NNI: done in 0.033545 secs using 99.99% CPU
Optimizing NNI: done in 0.033298 secs using 99.99% CPU
Optimizing NNI: done in 0.032594 secs using 100% CPU
Optimizing NNI: done in 0.0413389 secs using 100% CPU
Optimizing NNI: done in 0.0250599 secs using 100% CPU
Iteration 950 / LogL: -11581.583 / Time: 0h:0m:43s (0h:0m:2s left)
Log-likelihood cutoff on original alignment: -11614.592
Optimizing NNI: done in 0.02302 secs using 99.99% CPU
Optimizing NNI: done in 0.0377231 secs using 100% CPU
Optimizing NNI: done in 0.030297 secs using 100% CPU
Optimizing NNI: done in 0.040797 secs using 100% CPU
Optimizing NNI: done in 0.018703 secs using 99.98% CPU
Optimizing NNI: done in 0.030441 secs using 100% CPU
Optimizing NNI: done in 0.0304561 secs using 99.99% CPU
Optimizing NNI: done in 0.045099 secs using 100% CPU
Optimizing NNI: done in 0.0439138 secs using 100% CPU
Optimizing NNI: done in 0.0403769 secs using 100% CPU
Iteration 960 / LogL: -11581.578 / Time: 0h:0m:44s (0h:0m:1s left)
Optimizing NNI: done in 0.0431321 secs using 100% CPU
Optimizing NNI: done in 0.0291741 secs using 99.99% CPU
Optimizing NNI: done in 0.0402811 secs using 100% CPU
Optimizing NNI: done in 0.025316 secs using 100% CPU
Optimizing NNI: done in 0.032146 secs using 100% CPU
Optimizing NNI: done in 0.027638 secs using 100% CPU
Optimizing NNI: done in 0.031734 secs using 99.99% CPU
Optimizing NNI: done in 0.027581 secs using 100% CPU
Optimizing NNI: done in 0.034143 secs using 99.96% CPU
Optimizing NNI: done in 0.03865 secs using 100% CPU
Iteration 970 / LogL: -11581.580 / Time: 0h:0m:44s (0h:0m:1s left)
Optimizing NNI: done in 0.030138 secs using 100% CPU
Optimizing NNI: done in 0.0313931 secs using 100% CPU
Optimizing NNI: done in 0.0459831 secs using 100% CPU
Optimizing NNI: done in 0.045876 secs using 100% CPU
Optimizing NNI: done in 0.0375879 secs using 99.99% CPU
Optimizing NNI: done in 0.0410459 secs using 100% CPU
Optimizing NNI: done in 0.0286489 secs using 100% CPU
Optimizing NNI: done in 0.036165 secs using 100% CPU
Optimizing NNI: done in 0.0298951 secs using 100% CPU
Optimizing NNI: done in 0.0259321 secs using 99.92% CPU
Iteration 980 / LogL: -11581.578 / Time: 0h:0m:44s (0h:0m:0s left)
Optimizing NNI: done in 0.0385718 secs using 100% CPU
Optimizing NNI: done in 0.039288 secs using 100% CPU
Optimizing NNI: done in 0.030169 secs using 100% CPU
Optimizing NNI: done in 0.0290229 secs using 100% CPU
Optimizing NNI: done in 0.0386291 secs using 100% CPU
Optimizing NNI: done in 0.056633 secs using 100% CPU
Optimizing NNI: done in 0.0368381 secs using 100% CPU
Optimizing NNI: done in 0.0333669 secs using 100% CPU
Optimizing NNI: done in 0.041585 secs using 100% CPU
Optimizing NNI: done in 0.0440049 secs using 100% CPU
Iteration 990 / LogL: -11581.666 / Time: 0h:0m:45s (0h:0m:0s left)
Optimizing NNI: done in 0.034519 secs using 99.97% CPU
Optimizing NNI: done in 0.0356882 secs using 100% CPU
Optimizing NNI: done in 0.032408 secs using 100% CPU
Optimizing NNI: done in 0.0513091 secs using 100% CPU
Optimizing NNI: done in 0.039341 secs using 100% CPU
Optimizing NNI: done in 0.0551729 secs using 100% CPU
Optimizing NNI: done in 0.0435271 secs using 100% CPU
Optimizing NNI: done in 0.0541849 secs using 100% CPU
Optimizing NNI: done in 0.0344501 secs using 100% CPU
Optimizing NNI: done in 0.02881 secs using 100% CPU
Iteration 1000 / LogL: -11581.617 / Time: 0h:0m:45s (0h:0m:0s left)
Log-likelihood cutoff on original alignment: -11614.592
NOTE: Bootstrap correlation coefficient of split occurrence frequencies: 1.000
Optimizing NNI: done in 0.0394039 secs using 100% CPU
Optimizing NNI: done in 0.0292311 secs using 100% CPU
TREE SEARCH COMPLETED AFTER 1002 ITERATIONS / Time: 0h:0m:46s

--------------------------------------------------------------------
|                    FINALIZING TREE SEARCH                        |
--------------------------------------------------------------------
Performs final model parameters optimization
Estimate model parameters (epsilon = 0.010)
Initial log-likelihood: -11581.578
Current log-likelihood at step 1: -11581.575
Partition-specific rates:  0.654 0.396 0.102 6.302 1.572
Parameters optimization took 0 rounds (0.014 sec)

Partition information was printed to partition.nex.best_model.nex
BEST SCORE FOUND : -11581.575

Testing tree branches by SH-like aLRT with 1000 replicates...
0.471 sec.
Creating bootstrap support values...
Split supports printed to NEXUS file partition.nex.splits.nex
Total tree length: 2.883

Total number of iterations: 1002
CPU time used for tree search: 45.972 sec (0h:0m:45s)
Wall-clock time used for tree search: 45.916 sec (0h:0m:45s)
Total CPU time used: 46.643 sec (0h:0m:46s)
Total wall-clock time used: 46.578 sec (0h:0m:46s)

Computing bootstrap consensus tree...
Reading input file partition.nex.splits.nex...
21 taxa and 101 splits.
Consensus tree written to partition.nex.contree
Reading input trees file partition.nex.contree
Log-likelihood of consensus tree: -11581.575

Analysis results written to: 
  IQ-TREE report:                partition.nex.iqtree
  Maximum-likelihood tree:       partition.nex.treefile
  Likelihood distances:          partition.nex.mldist
  Best partitioning scheme:      partition.nex.best_scheme.nex
           in RAxML format:      partition.nex.best_scheme

Ultrafast bootstrap approximation results written to:
  Split support values:          partition.nex.splits.nex
  Consensus tree:                partition.nex.contree
  Screen log file:               partition.nex.log

Date and Time: Sat Jun  7 01:15:55 2025
