# Supplementary material for: Morphological and molecular evidence support a new species of the genus Ilocomba Brescovit, 1997 (Araneae, Anyphaenidae, Anyphaeninae) from the Andes of Colombia
Source: Zookeys. 2026 Apr 22;1278:19–51. doi: 10.3897/zookeys.1278.162601 (PMC13129551; doi:10.3897/zookeys.1278.162601)
Supplement: Supplementary material 3 — Phylogenetic trees and analysis files from parsimony and likelihood inference of Ilocomba yotoco sp. nov. [file zookeys-1278-019_article-162601__-s003.zip › 2_Phylo/ML/1_-11581.575071/partition.nex.splits.nex]

#nexus

BEGIN Taxa;
DIMENSIONS ntax=21;
TAXLABELS
[1] 'Hibana_sp_MCH2003'
[2] 'Acanthoceto_acupicta'
[3] 'Anyphaenoides_clavipes'
[4] 'Aysha_proseni'
[5] 'Jessica_osoriana'
[6] 'Xiruana_gracilipes'
[7] 'Anyphaena_accentuata'
[8] 'Otoniela_adisi'
[9] 'Josa_calilegua'
[10] 'Buckupiella_imperatriz'
[11] 'Hatitia_sp_FSC2016'
[12] 'Elaver_sp_FSC2016'
[13] 'Aysha_lagenifera'
[14] 'Sanogasta_alticola'
[15] 'Otoniela_quadrivittata'
[16] 'Illocomba_yotoco_Male_LAM_237'
[17] 'Illocomba_marta_Male_LAM_236'
[18] 'Illocomba_marta_LAM_309_Male'
[19] 'Illocomba_marta_LAM_308_Female'
[20] 'Anyphaena_californica'
[21] 'Anyphaena_pacifica'
;
END; [Taxa]

BEGIN Splits;
DIMENSIONS ntax=21 nsplits=101;
FORMAT labels=no weights=yes confidences=no intervals=no;
MATRIX
	100	 2,
	100	 14,
	100	 2 14,
	100	 9,
	94	 2 9 14,
	100	 12,
	90	 2 9 12 14,
	100	 7,
	100	 20,
	100	 21,
	96	 20 21,
	100	 7 20 21,
	100	 8,
	100	 15,
	100	 8 15,
	100	 10,
	92	 8 10 15,
	76	 7 8 10 15 20 21,
	100	 2 7 8 9 10 12 14 15 20 21,
	100	 4,
	100	 13,
	100	 4 13,
	100	 6,
	58	 4 6 13,
	100	 5,
	28	 4 5 6 13,
	100	 11,
	100	 16,
	100	 17,
	100	 18,
	23	 17 18,
	100	 19,
	100	 17 18 19,
	96	 16 17 18 19,
	72	 11 16 17 18 19,
	100	 4 5 6 11 13 16 17 18 19,
	100	 1 3,
	100	 3,
	100	 1,
	4	 7 12 20 21,
	21	 2 7 9 12 14 20 21,
	44	 18 19,
	51	 5 11 16 17 18 19,
	1	 2 7 9 14 20 21,
	33	 17 19,
	7	 4 5 11 13 16 17 18 19,
	2	 7 10 20 21,
	10	 4 5 6 11 13,
	15	 5 6,
	1	 2 8 9 10 12 14 15,
	9	 5 6 11 16 17 18 19,
	3	 5 11,
	1	 5 16 17 18 19,
	12	 4 13 16 17 18 19,
	8	 4 11 13 16 17 18 19,
	12	 4 5 13,
	1	 4 5 6 11 13 17 18 19,
	1	 4 13 16,
	5	 7 8 15 20 21,
	1	 11 17 18 19,
	4	 6 11 16 17 18 19,
	2	 4 6 13 16 17 18 19,
	3	 4 6 11 13 16 17 18 19,
	3	 9 12,
	4	 4 5 6 13 16 17 18 19,
	1	 4 5 6 11 13 16,
	3	 2 7 8 9 10 14 15 20 21,
	0	 5 6 16 17 18 19,
	3	 7 21,
	3	 2 12 14,
	1	 4 13 17 18 19,
	1	 7 20,
	0	 2 7 8 9 12 14 15 20 21,
	0	 2 9,
	0	 8 10 15 20 21,
	4	 7 8 10 12 15 20 21,
	0	 4 5 6 13 16,
	0	 5 6 11,
	1	 2 7 9 10 12 14 20 21,
	0	 7 8 9 10 15 20 21,
	0	 2 8 9 10 14 15,
	0	 4 6 13 16,
	0	 8 10 12 15,
	0	 4 6 11 13,
	0	 2 7 8 10 12 14 15 20 21,
	0	 1 3 12,
	0	 2 9 10 12 14,
	0	 4 6 13 17 18 19,
	0	 1 4 5 6 11 13 16 17 18 19,
	1	 6 11,
	0	 9 14,
	0	 6 16 17 18 19,
	0	 5 11 17 18 19,
	0	 7 8 9 10 12 15 20 21,
	0	 4 5 11 13,
	0	 7 12,
	0	 3 4 5 6 11 13 16 17 18 19,
	0	 11 16,
	0	 13 16 17 18 19,
	0	 8 15 20 21,
	0	 1 3 8 10 15,
;
END; [Splits]
