# Supplementary material for: Morphological and molecular evidence support a new species of the genus Ilocomba Brescovit, 1997 (Araneae, Anyphaenidae, Anyphaeninae) from the Andes of Colombia
Source: Zookeys. 2026 Apr 22;1278:19–51. doi: 10.3897/zookeys.1278.162601 (PMC13129551; doi:10.3897/zookeys.1278.162601)
Supplement: Supplementary material 3 — Phylogenetic trees and analysis files from parsimony and likelihood inference of Ilocomba yotoco sp. nov. [file zookeys-1278-019_article-162601__-s003.zip › 2_Phylo/ML/1_-11581.575071/partition.nex.treefile]

(Hibana_sp_MCH2003:0.1848829443,(((((Acanthoceto_acupicta:0.1338098223,Sanogasta_alticola:0.2143105277)99.1/100:0.0496300934,Josa_calilegua:0.1764686223)91.5/94:0.0219301116,Elaver_sp_FSC2016:0.3604289601)90.5/90:0.0191066827,((Anyphaena_accentuata:0.1215218463,(Anyphaena_californica:0.0263108475,Anyphaena_pacifica:0.0070828226)96.3/96:0.0531402597)99.6/100:0.0654667956,((Otoniela_adisi:0.0143124006,Otoniela_quadrivittata:0.0351152737)99.9/100:0.1144266438,Buckupiella_imperatriz:0.2339425366)91.9/92:0.0391086336)76.4/76:0.0234769853)99.4/100:0.0492976991,(((Aysha_proseni:0.0578377180,Aysha_lagenifera:0.0705051273)99.9/100:0.0436186962,Xiruana_gracilipes:0.0778452500)79.9/58:0.0058065009,(Jessica_osoriana:0.0637374640,(Hatitia_sp_FSC2016:0.0808414149,(Illocomba_yotoco_Male_LAM_237:0.1267496532,(Illocomba_marta_Male_LAM_236:0.0069539887,(Illocomba_marta_LAM_309_Male:0.0110422052,Illocomba_marta_LAM_308_Female:0.0024439907)0/44:0.0000020941)100/100:0.0756383110)96.8/96:0.0349726338)91.5/72:0.0197979525)54.1/51:0.0072969089)99.9/100:0.0678813051)99.2/100:0.0692094046,Anyphaenoides_clavipes:0.1174463703);
