# Supplementary material for: Morphological and molecular evidence support a new species of the genus Ilocomba Brescovit, 1997 (Araneae, Anyphaenidae, Anyphaeninae) from the Andes of Colombia
Source: Zookeys. 2026 Apr 22;1278:19–51. doi: 10.3897/zookeys.1278.162601 (PMC13129551; doi:10.3897/zookeys.1278.162601)
Supplement: Supplementary material 3 — Phylogenetic trees and analysis files from parsimony and likelihood inference of Ilocomba yotoco sp. nov. [file zookeys-1278-019_article-162601__-s003.zip › 2_Phylo/ML/2_-11581.597100/partition.nex.contree]

(Hibana_sp_MCH2003:0.1851876161,(((((Acanthoceto_acupicta:0.1340530637,Sanogasta_alticola:0.2145992553)100:0.0497086436,Josa_calilegua:0.1767353062)93:0.0219642306,Elaver_sp_FSC2016:0.3608103429)87:0.0191429049,((Anyphaena_accentuata:0.1217647299,(Anyphaena_californica:0.0263514380,Anyphaena_pacifica:0.0071030201)96:0.0531868622)100:0.0655841799,((Otoniela_adisi:0.0143603933,Otoniela_quadrivittata:0.0351602063)100:0.1145715056,Buckupiella_imperatriz:0.2342920535)91:0.0392240849)73:0.0235041080)99:0.0493455865,(((Aysha_proseni:0.0579469015,Aysha_lagenifera:0.0706103876)100:0.0436467881,Xiruana_gracilipes:0.0779639950)52:0.0058235644,(Jessica_osoriana:0.0638504307,(Hatitia_sp_FSC2016:0.0809561411,(Illocomba_yotoco_Male_LAM_237:0.1269277201,(Illocomba_marta_Male_LAM_236:0.0069512221,(Illocomba_marta_LAM_309_Male:0.0110457721,Illocomba_marta_LAM_308_Female:0.0024434950)50:0.0000022016)100:0.0757699705)96:0.0349705211)66:0.0198423700)46:0.0072881075)100:0.0680054167)99:0.0693742104,Anyphaenoides_clavipes:0.1175915583);
