# Supplementary material for: Morphological and molecular evidence support a new species of the genus Ilocomba Brescovit, 1997 (Araneae, Anyphaenidae, Anyphaeninae) from the Andes of Colombia
Source: Zookeys. 2026 Apr 22;1278:19–51. doi: 10.3897/zookeys.1278.162601 (PMC13129551; doi:10.3897/zookeys.1278.162601)
Supplement: Supplementary material 3 — Phylogenetic trees and analysis files from parsimony and likelihood inference of Ilocomba yotoco sp. nov. [file zookeys-1278-019_article-162601__-s003.zip › 2_Phylo/ML/2_-11581.597100/partition.nex.log]

IQ-TREE multicore version 2.2.2.6 COVID-edition for Linux 64-bit built May 27 2023
Developed by Bui Quang Minh, James Barbetti, Nguyen Lam Tung,
Olga Chernomor, Heiko Schmidt, Dominik Schrempf, Michael Woodhams, Ly Trong Nhan.

Host:    Jimmy (AVX2, FMA3, 7 GB RAM)
Command: iqtree2 -s concatenated.fas -p partition.nex -m MFP+MERGE -bb 1000 -alrt 1000 -pers 0.2 -nstop 1000
Seed:    24144 (Using SPRNG - Scalable Parallel Random Number Generator)
Time:    Sat Jun  7 01:29:46 2025
Kernel:  AVX+FMA - 1 threads (16 CPU cores detected)

HINT: Use -nt option to specify number of threads because your CPU has 16 cores!
HINT: -nt AUTO will automatically determine the best number of threads to use.

Reading partition model file partition.nex ...
Reading alignment file concatenated.fas ... Phylip format detected
Alignment most likely contains DNA/RNA sequences
Constructing alignment: done in 0.00549197 secs using 59.4% CPU
Alignment has 21 sequences with 2234 columns, 866 distinct patterns
516 parsimony-informative, 258 singleton sites, 1460 constant sites
                                Gap/Ambiguity  Composition  p-value
Analyzing sequences: done in 7.20024e-05 secs using 100% CPU
   1  Hibana_sp_MCH2003                27.98%    passed     68.77%
   2  Acanthoceto_acupicta              3.13%    passed     46.93%
   3  Anyphaenoides_clavipes            2.73%    passed     58.63%
   4  Aysha_proseni                     2.06%    passed     99.10%
   5  Jessica_osoriana                  1.84%    passed     95.13%
   6  Xiruana_gracilipes                2.19%    passed     85.88%
   7  Anyphaena_accentuata              2.28%    passed     84.07%
   8  Otoniela_adisi                   16.97%    passed     63.21%
   9  Josa_calilegua                   10.47%    passed     92.44%
  10  Buckupiella_imperatriz           13.03%    passed     55.77%
  11  Hatitia_sp_FSC2016                3.89%    passed     98.81%
  12  Elaver_sp_FSC2016                 2.82%    passed     55.75%
  13  Aysha_lagenifera                  2.15%    passed     78.21%
  14  Sanogasta_alticola                9.67%    passed     44.17%
  15  Otoniela_quadrivittata           23.10%    passed     97.26%
  16  Illocomba_yotoco_Male_LAM_237    26.54%    passed     43.49%
  17  Illocomba_marta_Male_LAM_236     57.12%    failed      0.00%
  18  Illocomba_marta_LAM_309_Male     45.26%    failed      0.00%
  19  Illocomba_marta_LAM_308_Female   12.71%    passed     91.72%
  20  Anyphaena_californica            32.14%    failed      0.00%
  21  Anyphaena_pacifica               27.08%    failed      0.00%
WARNING: 1 sequences contain more than 50% gaps/ambiguity
****  TOTAL                            15.48%  4 sequences failed composition chi2 test (p-value<5%; df=3)
NOTE: No CharPartition defined, use all CharSets

Loading 8 partitions...
Identifying sites to remove: done in 0.00047493 secs using 33.27% CPU
Identifying sites to remove: done in 0.000907898 secs using 99.68% CPU
Identifying sites to remove: done in 6.79493e-05 secs using 100.1% CPU
Identifying sites to remove: done in 5.79357e-05 secs using 98.38% CPU
Identifying sites to remove: done in 0.000138998 secs using 100% CPU
Subset	Type	Seqs	Sites	Infor	Invar	Model	Name
1		19	471	126	276	MFP+MERGE	16s_aln_pru_mod.fasta
2		19	780	141	545	MFP+MERGE	28s_aln_pru_mod.fasta
3		21	220	31	171	MFP+MERGE	coi_aln_pru_mod.fasta_pos1
4		21	219	8	204	MFP+MERGE	coi_aln_pru_mod.fasta_pos2
5		21	219	139	45	MFP+MERGE	coi_aln_pru_mod.fasta_pos3
6		16	109	3	98	MFP+MERGE	h3_aln_pru_mod.fasta_pos1
7		16	108	1	105	MFP+MERGE	h3_aln_pru_mod.fasta_pos2
8		16	108	67	16	MFP+MERGE	h3_aln_pru_mod.fasta_pos3
Degree of missing data: 0.088
Info: multi-threading strategy over partitions


Create initial parsimony tree by phylogenetic likelihood library (PLL)... 0.003 seconds
Perform fast likelihood tree search using GTR+I+G model...
Estimate model parameters (epsilon = 5.000)
Initial log-likelihood: -12670.774
Current log-likelihood at step 1: -11674.715
Current log-likelihood at step 2: -11507.597
Current log-likelihood at step 3: -11505.715
Parameters optimization took 2 rounds (0.241 sec)


WARNING: Estimated model parameters are at boundary that can cause numerical instability!

Perform nearest neighbor interchange...
Optimizing NNI: done in 0.0256031 secs using 99.65% CPU
Estimate model parameters (epsilon = 1.000)
Initial log-likelihood: -11504.883
Current log-likelihood at step 1: -11504.159
Partition-specific rates:  0.702 0.434 0.258 0.082 5.911 0.062 0.029 1.723
Parameters optimization took 0 rounds (0.037 sec)


WARNING: Estimated model parameters are at boundary that can cause numerical instability!

Time for fast ML tree search: 0.313 seconds

NOTE: ModelFinder requires 2 MB RAM!
Selecting individual models for 8 charsets using BIC...
 No. Model        Score       TreeLen     Charset
   1 GTR+F+I+G4   5425.281    1.817       16s_aln_pru_mod.fasta
   2 GTR+F+I+G4   7531.362    1.148       28s_aln_pru_mod.fasta
   3 GTR+F+I+G4   1709.201    0.691       coi_aln_pru_mod.fasta_pos1
   4 GTR+F+I+G4   963.603     0.171       coi_aln_pru_mod.fasta_pos2
   5 GTR+F+I+G4   4704.465    16.723      coi_aln_pru_mod.fasta_pos3
   6 GTR+F+I+G4   516.506     0.137       h3_aln_pru_mod.fasta_pos1
   7 GTR+F+I+G4   412.882     0.064       h3_aln_pru_mod.fasta_pos2
   8 GTR+F+I+G4   2215.714    3.843       h3_aln_pru_mod.fasta_pos3
Full partition model BIC score: 23977.213 (LnL: -11502.779  df:126)
Merging models to increase model fit (about 57 total partition schemes)...
   9 GTR+F+I+G4   24419.999   1.333       16s_aln_pru_mod.fasta+28s_aln_pru_mod.fasta
  10 GTR+F+I+G4   24045.092   1.437       16s_aln_pru_mod.fasta+coi_aln_pru_mod.fasta_pos1	0h:0m:0s (0h:0m:1s left)
  11 GTR+F+I+G4   24136.851   1.233       16s_aln_pru_mod.fasta+coi_aln_pru_mod.fasta_pos2	0h:0m:0s (0h:0m:1s left)
  12 GTR+F+I+G4   24344.185   3.534       16s_aln_pru_mod.fasta+coi_aln_pru_mod.fasta_pos3	0h:0m:0s (0h:0m:1s left)
  13 GTR+F+I+G4   24038.830   1.518       16s_aln_pru_mod.fasta+h3_aln_pru_mod.fasta_pos1	0h:0m:0s (0h:0m:1s left)
  14 GTR+F+I+G4   24025.456   1.508       16s_aln_pru_mod.fasta+h3_aln_pru_mod.fasta_pos2	0h:0m:0s (0h:0m:1s left)
  15 GTR+F+I+G4   24131.026   2.272       16s_aln_pru_mod.fasta+h3_aln_pru_mod.fasta_pos3	0h:0m:0s (0h:0m:1s left)
  16 GTR+F+I+G4   23993.059   1.028       28s_aln_pru_mod.fasta+coi_aln_pru_mod.fasta_pos1	0h:0m:0s (0h:0m:1s left)
  17 GTR+F+I+G4   24060.159   0.950       28s_aln_pru_mod.fasta+coi_aln_pru_mod.fasta_pos2	0h:0m:0s (0h:0m:1s left)
  18 GTR+F+I+G4   24936.252   1.609       28s_aln_pru_mod.fasta+coi_aln_pru_mod.fasta_pos3	0h:0m:0s (0h:0m:1s left)
  19 GTR+F+I+G4   23941.576   1.033       28s_aln_pru_mod.fasta+h3_aln_pru_mod.fasta_pos1	0h:0m:0s (0h:0m:1s left)
  20 GTR+F+I+G4   23962.781   1.023       28s_aln_pru_mod.fasta+h3_aln_pru_mod.fasta_pos2	0h:0m:1s (0h:0m:1s left)
  21 GTR+F+I+G4   24072.543   1.460       28s_aln_pru_mod.fasta+h3_aln_pru_mod.fasta_pos3	0h:0m:1s (0h:0m:1s left)
  22 GTR+F+I+G4   23975.949   0.420       coi_aln_pru_mod.fasta_pos1+coi_aln_pru_mod.fasta_pos2	0h:0m:1s (0h:0m:1s left)
  23 GTR+F+I+G4   24426.837   3.215       coi_aln_pru_mod.fasta_pos1+coi_aln_pru_mod.fasta_pos3	0h:0m:1s (0h:0m:1s left)
  24 GTR+F+I+G4   23954.178   0.495       coi_aln_pru_mod.fasta_pos1+h3_aln_pru_mod.fasta_pos1	0h:0m:1s (0h:0m:1s left)
  25 GTR+F+I+G4   23943.888   0.492       coi_aln_pru_mod.fasta_pos1+h3_aln_pru_mod.fasta_pos2	0h:0m:1s (0h:0m:1s left)
  26 GTR+F+I+G4   24078.000   1.793       coi_aln_pru_mod.fasta_pos1+h3_aln_pru_mod.fasta_pos3	0h:0m:1s (0h:0m:1s left)
  27 GTR+F+I+G4   24500.153   3.619       coi_aln_pru_mod.fasta_pos2+coi_aln_pru_mod.fasta_pos3	0h:0m:1s (0h:0m:1s left)
  28 GTR+F+I+G4   23952.234   0.160       coi_aln_pru_mod.fasta_pos2+h3_aln_pru_mod.fasta_pos1	0h:0m:1s (0h:0m:1s left)
  29 GTR+F+I+G4   23918.937   0.143       coi_aln_pru_mod.fasta_pos2+h3_aln_pru_mod.fasta_pos2	0h:0m:1s (0h:0m:1s left)
  30 GTR+F+I+G4   24157.573   1.661       coi_aln_pru_mod.fasta_pos2+h3_aln_pru_mod.fasta_pos3	0h:0m:1s (0h:0m:1s left)
  31 GTR+F+I+G4   24396.845   5.435       coi_aln_pru_mod.fasta_pos3+h3_aln_pru_mod.fasta_pos1	0h:0m:1s (0h:0m:1s left)
  32 GTR+F+I+G4   24323.987   7.008       coi_aln_pru_mod.fasta_pos3+h3_aln_pru_mod.fasta_pos2	0h:0m:1s (0h:0m:1s left)
  33 GTR+F+I+G4   24232.036   8.889       coi_aln_pru_mod.fasta_pos3+h3_aln_pru_mod.fasta_pos3	0h:0m:1s (0h:0m:1s left)
  34 GTR+F+I+G4   23912.581   0.095       h3_aln_pru_mod.fasta_pos1+h3_aln_pru_mod.fasta_pos2	0h:0m:1s (0h:0m:1s left)
  35 GTR+F+I+G4   24067.010   1.869       h3_aln_pru_mod.fasta_pos1+h3_aln_pru_mod.fasta_pos3	0h:0m:1s (0h:0m:1s left)
  36 GTR+F+I+G4   24083.130   2.045       h3_aln_pru_mod.fasta_pos2+h3_aln_pru_mod.fasta_pos3	0h:0m:1s (0h:0m:1s left)
2 compatible better partition pairs found
Merging h3_aln_pru_mod.fasta_pos1+h3_aln_pru_mod.fasta_pos2 with BIC score: 23912.581 (LnL: -11512.877  df: 115)
Merging coi_aln_pru_mod.fasta_pos1+coi_aln_pru_mod.fasta_pos2 with BIC score: 23911.318 (LnL: -11554.658  df: 104)
  37 GTR+F+I+G4   24103.305   1.081       16s_aln_pru_mod.fasta+coi_aln_pru_mod.fasta_pos1+coi_aln_pru_mod.fasta_pos2	0h:0m:1s (0h:0m:1s left)
  38 GTR+F+I+G4   24052.415   1.265       16s_aln_pru_mod.fasta+h3_aln_pru_mod.fasta_pos1+h3_aln_pru_mod.fasta_pos2	0h:0m:1s (0h:0m:0s left)
  39 GTR+F+I+G4   23989.530   0.879       28s_aln_pru_mod.fasta+coi_aln_pru_mod.fasta_pos1+coi_aln_pru_mod.fasta_pos2	0h:0m:2s (0h:0m:0s left)
  40 GTR+F+I+G4   23919.003   0.929       28s_aln_pru_mod.fasta+h3_aln_pru_mod.fasta_pos1+h3_aln_pru_mod.fasta_pos2	0h:0m:2s (0h:0m:0s left)
  41 GTR+F+I+G4   24555.234   1.900       coi_aln_pru_mod.fasta_pos1+coi_aln_pru_mod.fasta_pos2+coi_aln_pru_mod.fasta_pos3	0h:0m:2s (0h:0m:0s left)
  42 GTR+F+I+G4   23891.987   0.318       coi_aln_pru_mod.fasta_pos1+coi_aln_pru_mod.fasta_pos2+h3_aln_pru_mod.fasta_pos1+h3_aln_pru_mod.fasta_pos2	0h:0m:2s (0h:0m:0s left)
  43 GTR+F+I+G4   24085.523   1.200       coi_aln_pru_mod.fasta_pos1+coi_aln_pru_mod.fasta_pos2+h3_aln_pru_mod.fasta_pos3	0h:0m:2s (0h:0m:0s left)
  44 GTR+F+I+G4   24484.736   3.360       coi_aln_pru_mod.fasta_pos3+h3_aln_pru_mod.fasta_pos1+h3_aln_pru_mod.fasta_pos2	0h:0m:2s (0h:0m:0s left)
  45 GTR+F+I+G4   24076.853   1.264       h3_aln_pru_mod.fasta_pos1+h3_aln_pru_mod.fasta_pos2+h3_aln_pru_mod.fasta_pos3	0h:0m:2s (0h:0m:0s left)
Merging coi_aln_pru_mod.fasta_pos1+coi_aln_pru_mod.fasta_pos2+h3_aln_pru_mod.fasta_pos1+h3_aln_pru_mod.fasta_pos2 with BIC score: 23891.987 (LnL: -11587.406  df: 93)
  46 GTR+F+I+G4   24157.988   0.888       16s_aln_pru_mod.fasta+coi_aln_pru_mod.fasta_pos1+coi_aln_pru_mod.fasta_pos2+h3_aln_pru_mod.fasta_pos1+h3_aln_pru_mod.fasta_pos2	0h:0m:2s (0h:0m:0s left)
  47 GTR+F+I+G4   23977.207   0.763       28s_aln_pru_mod.fasta+coi_aln_pru_mod.fasta_pos1+coi_aln_pru_mod.fasta_pos2+h3_aln_pru_mod.fasta_pos1+h3_aln_pru_mod.fasta_pos2	0h:0m:2s (0h:0m:0s left)
  48 GTR+F+I+G4   24666.993   1.381       coi_aln_pru_mod.fasta_pos1+coi_aln_pru_mod.fasta_pos2+coi_aln_pru_mod.fasta_pos3+h3_aln_pru_mod.fasta_pos1+h3_aln_pru_mod.fasta_pos2	0h:0m:2s (0h:0m:0s left)
  49 GTR+F+I+G4   24099.950   0.869       coi_aln_pru_mod.fasta_pos1+coi_aln_pru_mod.fasta_pos2+h3_aln_pru_mod.fasta_pos1+h3_aln_pru_mod.fasta_pos2+h3_aln_pru_mod.fasta_pos3	0h:0m:2s (0h:0m:0s left)
Agglomerative model selection: (16s_aln_pru_mod.fasta,28s_aln_pru_mod.fasta,((coi_aln_pru_mod.fasta_pos1,coi_aln_pru_mod.fasta_pos2)2:23911.3,(h3_aln_pru_mod.fasta_pos1,h3_aln_pru_mod.fasta_pos2)1:23912.6)3:23892,coi_aln_pru_mod.fasta_pos3,h3_aln_pru_mod.fasta_pos3)
Merging into 5 partitions...
  50 GTR+F+G4     5419.711    16s_aln_pru_mod.fasta	0h:0m:3s (0h:0m:0s left)
  51 TIM3+F+R3    7522.585    28s_aln_pru_mod.fasta	0h:0m:7s (0h:0m:0s left)
  52 K3Pu+F+I     3600.503    coi_aln_pru_mod.fasta_pos1+coi_aln_pru_mod.fasta_pos2+h3_aln_pru_mod.fasta_pos1+h3_aln_pru_mod.fasta_pos2	0h:0m:9s (0h:0m:0s left)
  53 HKY+F+R2     4664.019    coi_aln_pru_mod.fasta_pos3	0h:0m:10s (0h:0m:0s left)
  54 TPM2+G4      2194.221    h3_aln_pru_mod.fasta_pos3	0h:0m:11s (0h:0m:0s left)
Best partition model BIC score: 23758.173 (LnL: -11582.192  df:77)
Partition information was printed to partition.nex.best_scheme.nex
Partition information in Raxml format was printed to partition.nex.best_scheme

All model information printed to partition.nex.model.gz
CPU time for ModelFinder: 11.903 seconds (0h:0m:11s)
Wall-clock time for ModelFinder: 11.933 seconds (0h:0m:11s)
Generating 1000 samples for ultrafast bootstrap (seed: 24144)...

NOTE: 5 MB RAM (0 GB) is required!
Estimate model parameters (epsilon = 0.100)
Initial log-likelihood: -11583.753
Current log-likelihood at step 1: -11581.744
Current log-likelihood at step 2: -11581.616
Current log-likelihood at step 3: -11581.603
Partition-specific rates:  0.656 0.397 0.102 6.292 1.575
Parameters optimization took 2 rounds (0.060 sec)

Wrote distance file to... 
Computing ML distances based on estimated model parameters...
Calculating distance matrix: done in 0.000133991 secs using 100% CPU
Computing ML distances took 0.000182 sec (of wall-clock time) 0.000182 sec (of CPU time)
WARNING: Some pairwise ML distances are too long (saturated)
Setting up auxiliary I and S matrices: done in 7.10487e-05 secs using 99.93% CPU
Constructing RapidNJ tree: done in 5.19753e-05 secs using 94.28% CPU
Computing RapidNJ tree took 0.000177 sec (of wall-clock time) 0.000154 sec (of CPU time)
Log-likelihood of RapidNJ tree: -12465.348
--------------------------------------------------------------------
|             INITIALIZING CANDIDATE TREE SET                      |
--------------------------------------------------------------------
Generating 98 parsimony trees... 0.251 second
Computing log-likelihood of 98 initial trees ... 0.267 seconds
Current best score: -11581.603

Do NNI search on 20 best initial trees
Optimizing NNI: done in 0.016731 secs using 100% CPU
Estimate model parameters (epsilon = 0.100)
Initial log-likelihood: -11581.603
Current log-likelihood at step 1: -11581.599
Parameters optimization took 0 rounds (0.015 sec)

BETTER TREE FOUND at iteration 1: -11581.599
Optimizing NNI: done in 0.0531962 secs using 99.98% CPU
Optimizing NNI: done in 0.052242 secs using 100% CPU
Optimizing NNI: done in 0.0580819 secs using 99.99% CPU
Optimizing NNI: done in 0.0670478 secs using 100% CPU
Optimizing NNI: done in 0.0553331 secs using 100% CPU
Optimizing NNI: done in 0.0628929 secs using 100% CPU
Optimizing NNI: done in 0.0645609 secs using 100% CPU
Optimizing NNI: done in 0.0559869 secs using 100% CPU
Optimizing NNI: done in 0.0456781 secs using 99.97% CPU
Iteration 10 / LogL: -11587.555 / Time: 0h:0m:1s
Optimizing NNI: done in 0.0567029 secs using 100% CPU
Optimizing NNI: done in 0.0597949 secs using 100% CPU
Optimizing NNI: done in 0.048804 secs using 100% CPU
Optimizing NNI: done in 0.049561 secs using 100% CPU
Optimizing NNI: done in 0.0435231 secs using 100% CPU
Optimizing NNI: done in 0.0539598 secs using 100% CPU
Optimizing NNI: done in 0.056473 secs using 100% CPU
Optimizing NNI: done in 0.0469022 secs using 100% CPU
Optimizing NNI: done in 0.0529242 secs using 100% CPU
Optimizing NNI: done in 0.046669 secs using 100% CPU
Iteration 20 / LogL: -11581.599 / Time: 0h:0m:1s
Finish initializing candidate tree set (2)
Current best tree score: -11581.599 / CPU time: 1.600
Number of iterations: 20
--------------------------------------------------------------------
|               OPTIMIZING CANDIDATE TREE SET                      |
--------------------------------------------------------------------
Optimizing NNI: done in 0.0532131 secs using 100% CPU
Optimizing NNI: done in 0.0436831 secs using 98.84% CPU
Optimizing NNI: done in 0.029814 secs using 99.96% CPU
Optimizing NNI: done in 0.034004 secs using 100% CPU
Optimizing NNI: done in 0.036468 secs using 100% CPU
Optimizing NNI: done in 0.026829 secs using 100% CPU
Optimizing NNI: done in 0.036936 secs using 99.94% CPU
Optimizing NNI: done in 0.0271509 secs using 100% CPU
Optimizing NNI: done in 0.0297761 secs using 99.99% CPU
Optimizing NNI: done in 0.0331922 secs using 100% CPU
Iteration 30 / LogL: -11587.611 / Time: 0h:0m:2s (0h:1m:10s left)
Optimizing NNI: done in 0.0417171 secs using 100% CPU
Optimizing NNI: done in 0.0336161 secs using 99.98% CPU
Optimizing NNI: done in 0.0437992 secs using 100% CPU
Optimizing NNI: done in 0.040035 secs using 100% CPU
Optimizing NNI: done in 0.0378499 secs using 100% CPU
Optimizing NNI: done in 0.030288 secs using 99.99% CPU
Optimizing NNI: done in 0.0336211 secs using 100% CPU
Optimizing NNI: done in 0.0428669 secs using 100% CPU
Optimizing NNI: done in 0.039793 secs using 99.99% CPU
Optimizing NNI: done in 0.0306969 secs using 100% CPU
Iteration 40 / LogL: -11581.601 / Time: 0h:0m:2s (0h:1m:1s left)
Optimizing NNI: done in 0.041163 secs using 100% CPU
Optimizing NNI: done in 0.030612 secs using 100% CPU
Optimizing NNI: done in 0.0277259 secs using 100% CPU
Optimizing NNI: done in 0.0473659 secs using 100% CPU
Optimizing NNI: done in 0.0592082 secs using 100% CPU
Optimizing NNI: done in 0.022831 secs using 99.99% CPU
UPDATE BEST LOG-LIKELIHOOD: -11581.599
Optimizing NNI: done in 0.0505052 secs using 100% CPU
Optimizing NNI: done in 0.0173652 secs using 99.99% CPU
Optimizing NNI: done in 0.0241258 secs using 100% CPU
UPDATE BEST LOG-LIKELIHOOD: -11581.599
Optimizing NNI: done in 0.0278931 secs using 99.99% CPU
Iteration 50 / LogL: -11587.555 / Time: 0h:0m:2s (0h:0m:56s left)
Log-likelihood cutoff on original alignment: -11616.862
Optimizing NNI: done in 0.0343711 secs using 100% CPU
Optimizing NNI: done in 0.0270469 secs using 100% CPU
Optimizing NNI: done in 0.027277 secs using 100% CPU
Optimizing NNI: done in 0.0319898 secs using 100% CPU
Optimizing NNI: done in 0.0519631 secs using 100% CPU
Optimizing NNI: done in 0.036139 secs using 100% CPU
Optimizing NNI: done in 0.025471 secs using 100% CPU
Optimizing NNI: done in 0.040859 secs using 100% CPU
Optimizing NNI: done in 0.0381501 secs using 100% CPU
Optimizing NNI: done in 0.035718 secs using 100% CPU
Iteration 60 / LogL: -11581.687 / Time: 0h:0m:3s (0h:0m:53s left)
Optimizing NNI: done in 0.0568969 secs using 100% CPU
Optimizing NNI: done in 0.0279231 secs using 100% CPU
Optimizing NNI: done in 0.032774 secs using 100% CPU
Optimizing NNI: done in 0.042784 secs using 99.99% CPU
Optimizing NNI: done in 0.042619 secs using 100% CPU
Optimizing NNI: done in 0.0530698 secs using 100% CPU
Optimizing NNI: done in 0.0479581 secs using 100% CPU
Optimizing NNI: done in 0.0401061 secs using 100% CPU
Optimizing NNI: done in 0.0296419 secs using 100% CPU
Optimizing NNI: done in 0.028893 secs using 100% CPU
UPDATE BEST LOG-LIKELIHOOD: -11581.599
Iteration 70 / LogL: -11581.599 / Time: 0h:0m:3s (0h:0m:50s left)
Optimizing NNI: done in 0.082134 secs using 99.99% CPU
Optimizing NNI: done in 0.0329781 secs using 100% CPU
Optimizing NNI: done in 0.029223 secs using 100% CPU
Optimizing NNI: done in 0.0269022 secs using 100% CPU
Optimizing NNI: done in 0.038516 secs using 100% CPU
Optimizing NNI: done in 0.0382788 secs using 100% CPU
Optimizing NNI: done in 0.0249939 secs using 100% CPU
Optimizing NNI: done in 0.0413349 secs using 100% CPU
Optimizing NNI: done in 0.0350881 secs using 100% CPU
Optimizing NNI: done in 0.0360169 secs using 100% CPU
Iteration 80 / LogL: -11587.555 / Time: 0h:0m:4s (0h:0m:48s left)
Optimizing NNI: done in 0.0695372 secs using 99.99% CPU
Optimizing NNI: done in 0.0353272 secs using 100% CPU
Optimizing NNI: done in 0.029279 secs using 100% CPU
Optimizing NNI: done in 0.05475 secs using 100% CPU
Optimizing NNI: done in 0.0374038 secs using 100% CPU
Optimizing NNI: done in 0.0317881 secs using 100% CPU
Optimizing NNI: done in 0.0371621 secs using 99.99% CPU
Optimizing NNI: done in 0.040139 secs using 100% CPU
Optimizing NNI: done in 0.0172391 secs using 99.99% CPU
UPDATE BEST LOG-LIKELIHOOD: -11581.599
Optimizing NNI: done in 0.030931 secs using 100% CPU
Iteration 90 / LogL: -11587.555 / Time: 0h:0m:4s (0h:0m:47s left)
Optimizing NNI: done in 0.055167 secs using 100% CPU
Optimizing NNI: done in 0.0360539 secs using 99.97% CPU
Optimizing NNI: done in 0.033793 secs using 100% CPU
Optimizing NNI: done in 0.030478 secs using 100% CPU
Optimizing NNI: done in 0.0320721 secs using 99.96% CPU
Optimizing NNI: done in 0.028203 secs using 100% CPU
Optimizing NNI: done in 0.0270839 secs using 100% CPU
Optimizing NNI: done in 0.0619171 secs using 100% CPU
Optimizing NNI: done in 0.0473871 secs using 100% CPU
Optimizing NNI: done in 0.041333 secs using 99.94% CPU
Iteration 100 / LogL: -11587.555 / Time: 0h:0m:5s (0h:0m:46s left)
Log-likelihood cutoff on original alignment: -11616.862
NOTE: Bootstrap correlation coefficient of split occurrence frequencies: 1.000
Optimizing NNI: done in 0.0238059 secs using 100% CPU
Optimizing NNI: done in 0.0193121 secs using 99.99% CPU
Optimizing NNI: done in 0.0380549 secs using 100% CPU
Optimizing NNI: done in 0.0469239 secs using 100% CPU
Optimizing NNI: done in 0.0315421 secs using 100% CPU
Optimizing NNI: done in 0.0544329 secs using 100% CPU
Optimizing NNI: done in 0.038465 secs using 99.99% CPU
Optimizing NNI: done in 0.028811 secs using 100% CPU
Optimizing NNI: done in 0.0440462 secs using 100% CPU
Optimizing NNI: done in 0.03789 secs using 100% CPU
Iteration 110 / LogL: -11581.600 / Time: 0h:0m:5s (0h:0m:44s left)
Optimizing NNI: done in 0.0591309 secs using 100% CPU
Optimizing NNI: done in 0.038239 secs using 100% CPU
Optimizing NNI: done in 0.0324509 secs using 100% CPU
Optimizing NNI: done in 0.02215 secs using 100% CPU
Optimizing NNI: done in 0.025722 secs using 99.99% CPU
Optimizing NNI: done in 0.02003 secs using 100% CPU
Optimizing NNI: done in 0.0504289 secs using 100% CPU
Optimizing NNI: done in 0.0279891 secs using 100% CPU
Optimizing NNI: done in 0.0362749 secs using 99.97% CPU
Optimizing NNI: done in 0.034831 secs using 100% CPU
Iteration 120 / LogL: -11587.555 / Time: 0h:0m:5s (0h:0m:43s left)
Optimizing NNI: done in 0.0259581 secs using 100% CPU
Optimizing NNI: done in 0.0309811 secs using 100% CPU
Optimizing NNI: done in 0.0381601 secs using 100% CPU
Optimizing NNI: done in 0.0187058 secs using 100% CPU
Optimizing NNI: done in 0.0219989 secs using 100% CPU
Optimizing NNI: done in 0.030297 secs using 100% CPU
Optimizing NNI: done in 0.0253429 secs using 100% CPU
Optimizing NNI: done in 0.0368042 secs using 100% CPU
Optimizing NNI: done in 0.0357511 secs using 99.97% CPU
Optimizing NNI: done in 0.053756 secs using 100% CPU
Iteration 130 / LogL: -11581.600 / Time: 0h:0m:6s (0h:0m:42s left)
Optimizing NNI: done in 0.023149 secs using 100% CPU
Optimizing NNI: done in 0.027235 secs using 100% CPU
Optimizing NNI: done in 0.03105 secs using 100% CPU
Optimizing NNI: done in 0.04846 secs using 100% CPU
Optimizing NNI: done in 0.0538561 secs using 100% CPU
Optimizing NNI: done in 0.042577 secs using 100% CPU
Optimizing NNI: done in 0.058248 secs using 100% CPU
Optimizing NNI: done in 0.0392389 secs using 100% CPU
Optimizing NNI: done in 0.015996 secs using 100% CPU
Optimizing NNI: done in 0.037637 secs using 99.97% CPU
Iteration 140 / LogL: -11587.582 / Time: 0h:0m:6s (0h:0m:41s left)
Optimizing NNI: done in 0.0403209 secs using 100% CPU
Optimizing NNI: done in 0.050283 secs using 100% CPU
Optimizing NNI: done in 0.0256331 secs using 100% CPU
Optimizing NNI: done in 0.0365651 secs using 99.96% CPU
Optimizing NNI: done in 0.0402901 secs using 100% CPU
Optimizing NNI: done in 0.049865 secs using 100% CPU
Optimizing NNI: done in 0.0376241 secs using 100% CPU
Optimizing NNI: done in 0.0260792 secs using 100% CPU
Optimizing NNI: done in 0.027386 secs using 100% CPU
Optimizing NNI: done in 0.0347531 secs using 99.97% CPU
Iteration 150 / LogL: -11587.556 / Time: 0h:0m:7s (0h:0m:40s left)
Log-likelihood cutoff on original alignment: -11617.362
Optimizing NNI: done in 0.0635622 secs using 100% CPU
Optimizing NNI: done in 0.063364 secs using 99.99% CPU
Optimizing NNI: done in 0.0206511 secs using 100% CPU
Optimizing NNI: done in 0.0465269 secs using 100% CPU
Optimizing NNI: done in 0.0441461 secs using 100% CPU
Optimizing NNI: done in 0.0276079 secs using 100% CPU
Optimizing NNI: done in 0.0278418 secs using 100% CPU
Optimizing NNI: done in 0.022541 secs using 99.99% CPU
Optimizing NNI: done in 0.033972 secs using 100% CPU
Optimizing NNI: done in 0.078238 secs using 100% CPU
Iteration 160 / LogL: -11581.600 / Time: 0h:0m:7s (0h:0m:40s left)
Optimizing NNI: done in 0.018065 secs using 100% CPU
Optimizing NNI: done in 0.0437579 secs using 100% CPU
Optimizing NNI: done in 0.059804 secs using 100% CPU
Optimizing NNI: done in 0.022507 secs using 100% CPU
Optimizing NNI: done in 0.027576 secs using 100% CPU
Optimizing NNI: done in 0.0253739 secs using 100% CPU
Optimizing NNI: done in 0.042558 secs using 99.96% CPU
Optimizing NNI: done in 0.0313299 secs using 99.93% CPU
Optimizing NNI: done in 0.0525129 secs using 100% CPU
Optimizing NNI: done in 0.0477169 secs using 100% CPU
Iteration 170 / LogL: -11581.601 / Time: 0h:0m:7s (0h:0m:39s left)
Optimizing NNI: done in 0.0370219 secs using 100% CPU
Optimizing NNI: done in 0.0357699 secs using 99.93% CPU
Optimizing NNI: done in 0.033155 secs using 100% CPU
Optimizing NNI: done in 0.0218768 secs using 99.99% CPU
Optimizing NNI: done in 0.0364959 secs using 100% CPU
Optimizing NNI: done in 0.0518479 secs using 100% CPU
Optimizing NNI: done in 0.0599511 secs using 100% CPU
Optimizing NNI: done in 0.045203 secs using 100% CPU
Optimizing NNI: done in 0.027426 secs using 100% CPU
Optimizing NNI: done in 0.026001 secs using 99.99% CPU
Iteration 180 / LogL: -11587.565 / Time: 0h:0m:8s (0h:0m:38s left)
Optimizing NNI: done in 0.0343809 secs using 100% CPU
Optimizing NNI: done in 0.020041 secs using 100% CPU
Optimizing NNI: done in 0.0532169 secs using 100% CPU
Optimizing NNI: done in 0.073837 secs using 100% CPU
Optimizing NNI: done in 0.0520608 secs using 100% CPU
Optimizing NNI: done in 0.028688 secs using 99.99% CPU
Optimizing NNI: done in 0.0384459 secs using 100% CPU
Optimizing NNI: done in 0.0601141 secs using 100% CPU
Optimizing NNI: done in 0.037189 secs using 99.96% CPU
Optimizing NNI: done in 0.039912 secs using 100% CPU
Iteration 190 / LogL: -11581.599 / Time: 0h:0m:8s (0h:0m:38s left)
Optimizing NNI: done in 0.026649 secs using 100% CPU
Optimizing NNI: done in 0.0563982 secs using 99.99% CPU
Optimizing NNI: done in 0.0620151 secs using 99.98% CPU
Optimizing NNI: done in 0.034982 secs using 100% CPU
Optimizing NNI: done in 0.039989 secs using 100% CPU
Optimizing NNI: done in 0.0388751 secs using 99.98% CPU
Optimizing NNI: done in 0.039012 secs using 99.99% CPU
Optimizing NNI: done in 0.0369751 secs using 100% CPU
Optimizing NNI: done in 0.0495489 secs using 100% CPU
Optimizing NNI: done in 0.0439222 secs using 100% CPU
Iteration 200 / LogL: -11581.600 / Time: 0h:0m:9s (0h:0m:37s left)
Log-likelihood cutoff on original alignment: -11617.362
NOTE: Bootstrap correlation coefficient of split occurrence frequencies: 1.000
Optimizing NNI: done in 0.0510988 secs using 100% CPU
Optimizing NNI: done in 0.0324788 secs using 100% CPU
Optimizing NNI: done in 0.067292 secs using 100% CPU
Optimizing NNI: done in 0.0599761 secs using 100% CPU
Optimizing NNI: done in 0.0354211 secs using 100% CPU
Optimizing NNI: done in 0.0280819 secs using 100% CPU
Optimizing NNI: done in 0.036181 secs using 100% CPU
Optimizing NNI: done in 0.030354 secs using 100% CPU
Optimizing NNI: done in 0.0290339 secs using 100% CPU
Optimizing NNI: done in 0.0492899 secs using 100% CPU
Iteration 210 / LogL: -11587.568 / Time: 0h:0m:9s (0h:0m:37s left)
Optimizing NNI: done in 0.022541 secs using 100% CPU
Optimizing NNI: done in 0.0381808 secs using 100% CPU
Optimizing NNI: done in 0.0532501 secs using 100% CPU
Optimizing NNI: done in 0.0331199 secs using 100% CPU
Optimizing NNI: done in 0.0380011 secs using 99.99% CPU
Optimizing NNI: done in 0.024349 secs using 100% CPU
Optimizing NNI: done in 0.02737 secs using 100% CPU
Optimizing NNI: done in 0.0421522 secs using 99.97% CPU
Optimizing NNI: done in 0.0235181 secs using 100% CPU
UPDATE BEST LOG-LIKELIHOOD: -11581.599
Optimizing NNI: done in 0.044184 secs using 99.96% CPU
Iteration 220 / LogL: -11587.557 / Time: 0h:0m:10s (0h:0m:36s left)
Optimizing NNI: done in 0.015981 secs using 99.99% CPU
Optimizing NNI: done in 0.026823 secs using 100% CPU
Optimizing NNI: done in 0.028367 secs using 100% CPU
Optimizing NNI: done in 0.035161 secs using 100% CPU
Optimizing NNI: done in 0.0387518 secs using 100% CPU
Optimizing NNI: done in 0.0297172 secs using 100% CPU
Optimizing NNI: done in 0.0422971 secs using 99.98% CPU
Optimizing NNI: done in 0.023896 secs using 100% CPU
Optimizing NNI: done in 0.0589972 secs using 100% CPU
Optimizing NNI: done in 0.0315559 secs using 100% CPU
Iteration 230 / LogL: -11581.602 / Time: 0h:0m:10s (0h:0m:35s left)
Optimizing NNI: done in 0.0339179 secs using 100% CPU
Optimizing NNI: done in 0.054615 secs using 99.99% CPU
Optimizing NNI: done in 0.0282571 secs using 99.99% CPU
Optimizing NNI: done in 0.0414469 secs using 100% CPU
Optimizing NNI: done in 0.0198922 secs using 99.99% CPU
Optimizing NNI: done in 0.0244889 secs using 100% CPU
Optimizing NNI: done in 0.0276 secs using 100% CPU
Optimizing NNI: done in 0.030627 secs using 100% CPU
Optimizing NNI: done in 0.0384691 secs using 100% CPU
Optimizing NNI: done in 0.050247 secs using 100% CPU
Iteration 240 / LogL: -11581.600 / Time: 0h:0m:11s (0h:0m:35s left)
Optimizing NNI: done in 0.0315802 secs using 100% CPU
Optimizing NNI: done in 0.0416381 secs using 100% CPU
Optimizing NNI: done in 0.0459309 secs using 100% CPU
Optimizing NNI: done in 0.042479 secs using 100% CPU
Optimizing NNI: done in 0.0541348 secs using 100% CPU
Optimizing NNI: done in 0.0504289 secs using 100% CPU
Optimizing NNI: done in 0.040664 secs using 100% CPU
Optimizing NNI: done in 0.0472038 secs using 100% CPU
Optimizing NNI: done in 0.036556 secs using 100% CPU
Optimizing NNI: done in 0.0351601 secs using 100% CPU
Iteration 250 / LogL: -11581.601 / Time: 0h:0m:11s (0h:0m:34s left)
Log-likelihood cutoff on original alignment: -11617.362
Optimizing NNI: done in 0.0310361 secs using 99.99% CPU
Optimizing NNI: done in 0.02494 secs using 100% CPU
Optimizing NNI: done in 0.039217 secs using 100% CPU
Optimizing NNI: done in 0.0398159 secs using 100% CPU
Optimizing NNI: done in 0.035439 secs using 100% CPU
Optimizing NNI: done in 0.0347071 secs using 100% CPU
Optimizing NNI: done in 0.0448592 secs using 99.97% CPU
Optimizing NNI: done in 0.0565751 secs using 100% CPU
Optimizing NNI: done in 0.051013 secs using 100% CPU
Optimizing NNI: done in 0.0412281 secs using 100% CPU
Iteration 260 / LogL: -11587.557 / Time: 0h:0m:11s (0h:0m:34s left)
Optimizing NNI: done in 0.034925 secs using 99.99% CPU
Optimizing NNI: done in 0.033536 secs using 100% CPU
Optimizing NNI: done in 0.046762 secs using 100% CPU
Optimizing NNI: done in 0.0555961 secs using 100% CPU
Optimizing NNI: done in 0.0298629 secs using 100% CPU
Optimizing NNI: done in 0.034514 secs using 100% CPU
Optimizing NNI: done in 0.058923 secs using 100% CPU
Optimizing NNI: done in 0.0610709 secs using 100% CPU
Optimizing NNI: done in 0.032414 secs using 99.99% CPU
Optimizing NNI: done in 0.0467961 secs using 100% CPU
Iteration 270 / LogL: -11581.608 / Time: 0h:0m:12s (0h:0m:33s left)
Optimizing NNI: done in 0.0548129 secs using 100% CPU
Optimizing NNI: done in 0.0487061 secs using 100% CPU
Optimizing NNI: done in 0.0183041 secs using 99.99% CPU
Optimizing NNI: done in 0.046411 secs using 100% CPU
Optimizing NNI: done in 0.0425718 secs using 100% CPU
Optimizing NNI: done in 0.0745389 secs using 100% CPU
Optimizing NNI: done in 0.035933 secs using 99.97% CPU
Optimizing NNI: done in 0.0370662 secs using 100% CPU
Optimizing NNI: done in 0.0270731 secs using 100% CPU
Optimizing NNI: done in 0.026675 secs using 100% CPU
Iteration 280 / LogL: -11581.600 / Time: 0h:0m:12s (0h:0m:33s left)
Optimizing NNI: done in 0.0453689 secs using 100% CPU
Optimizing NNI: done in 0.0228262 secs using 100% CPU
Optimizing NNI: done in 0.053231 secs using 100% CPU
Optimizing NNI: done in 0.034086 secs using 100% CPU
Optimizing NNI: done in 0.039623 secs using 100% CPU
Optimizing NNI: done in 0.0574291 secs using 100% CPU
Optimizing NNI: done in 0.0259519 secs using 100% CPU
Optimizing NNI: done in 0.0372131 secs using 99.99% CPU
Optimizing NNI: done in 0.031091 secs using 100% CPU
Optimizing NNI: done in 0.0444691 secs using 100% CPU
Iteration 290 / LogL: -11581.599 / Time: 0h:0m:13s (0h:0m:32s left)
Optimizing NNI: done in 0.039964 secs using 100% CPU
Optimizing NNI: done in 0.024282 secs using 100% CPU
Optimizing NNI: done in 0.02793 secs using 100% CPU
Optimizing NNI: done in 0.0391319 secs using 100% CPU
Optimizing NNI: done in 0.0515721 secs using 100% CPU
Optimizing NNI: done in 0.039223 secs using 100% CPU
Optimizing NNI: done in 0.043401 secs using 100% CPU
Optimizing NNI: done in 0.0289721 secs using 100% CPU
Optimizing NNI: done in 0.0644071 secs using 100% CPU
Optimizing NNI: done in 0.0639732 secs using 100% CPU
Iteration 300 / LogL: -11581.600 / Time: 0h:0m:13s (0h:0m:32s left)
Log-likelihood cutoff on original alignment: -11617.362
NOTE: Bootstrap correlation coefficient of split occurrence frequencies: 1.000
Optimizing NNI: done in 0.0377162 secs using 100% CPU
Optimizing NNI: done in 0.0184691 secs using 99.99% CPU
Optimizing NNI: done in 0.0428891 secs using 99.99% CPU
Optimizing NNI: done in 0.044127 secs using 100% CPU
Optimizing NNI: done in 0.026371 secs using 99.96% CPU
Optimizing NNI: done in 0.0318379 secs using 100% CPU
Optimizing NNI: done in 0.041399 secs using 100% CPU
Optimizing NNI: done in 0.0295498 secs using 99.98% CPU
Optimizing NNI: done in 0.0203221 secs using 99.99% CPU
Optimizing NNI: done in 0.0414801 secs using 100% CPU
Iteration 310 / LogL: -11581.604 / Time: 0h:0m:14s (0h:0m:31s left)
Optimizing NNI: done in 0.043258 secs using 100% CPU
Optimizing NNI: done in 0.0452271 secs using 100% CPU
Optimizing NNI: done in 0.0237181 secs using 100% CPU
Optimizing NNI: done in 0.0285988 secs using 100% CPU
Optimizing NNI: done in 0.017797 secs using 100% CPU
Optimizing NNI: done in 0.0235779 secs using 100% CPU
Optimizing NNI: done in 0.043426 secs using 100% CPU
Optimizing NNI: done in 0.0451479 secs using 100% CPU
Optimizing NNI: done in 0.0437438 secs using 100% CPU
Optimizing NNI: done in 0.0412838 secs using 100% CPU
Iteration 320 / LogL: -11581.600 / Time: 0h:0m:14s (0h:0m:31s left)
Optimizing NNI: done in 0.0345871 secs using 100% CPU
Optimizing NNI: done in 0.041435 secs using 100% CPU
Optimizing NNI: done in 0.035563 secs using 99.99% CPU
Optimizing NNI: done in 0.037426 secs using 100% CPU
Optimizing NNI: done in 0.0468302 secs using 100% CPU
Optimizing NNI: done in 0.0457392 secs using 100% CPU
Optimizing NNI: done in 0.037003 secs using 100% CPU
Optimizing NNI: done in 0.0580978 secs using 100% CPU
Optimizing NNI: done in 0.0426819 secs using 100% CPU
Optimizing NNI: done in 0.0474091 secs using 100% CPU
Iteration 330 / LogL: -11581.600 / Time: 0h:0m:15s (0h:0m:30s left)
Optimizing NNI: done in 0.0443249 secs using 100% CPU
Optimizing NNI: done in 0.0465829 secs using 100% CPU
Optimizing NNI: done in 0.0457001 secs using 99.99% CPU
Optimizing NNI: done in 0.0254881 secs using 100% CPU
Optimizing NNI: done in 0.0399821 secs using 100% CPU
Optimizing NNI: done in 0.0463629 secs using 100% CPU
Optimizing NNI: done in 0.0579681 secs using 100% CPU
Optimizing NNI: done in 0.039144 secs using 100% CPU
Optimizing NNI: done in 0.0502949 secs using 100% CPU
Optimizing NNI: done in 0.0603828 secs using 100% CPU
Iteration 340 / LogL: -11581.600 / Time: 0h:0m:15s (0h:0m:30s left)
Optimizing NNI: done in 0.0556591 secs using 100% CPU
Optimizing NNI: done in 0.0408671 secs using 100% CPU
Optimizing NNI: done in 0.0387509 secs using 100% CPU
Optimizing NNI: done in 0.0382929 secs using 99.96% CPU
Optimizing NNI: done in 0.0445368 secs using 100% CPU
Optimizing NNI: done in 0.0415239 secs using 100% CPU
Optimizing NNI: done in 0.0207601 secs using 100% CPU
Optimizing NNI: done in 0.029479 secs using 100% CPU
Optimizing NNI: done in 0.0606081 secs using 100% CPU
Optimizing NNI: done in 0.022707 secs using 100% CPU
Iteration 350 / LogL: -11581.599 / Time: 0h:0m:16s (0h:0m:29s left)
Log-likelihood cutoff on original alignment: -11617.417
Optimizing NNI: done in 0.0286329 secs using 100% CPU
Optimizing NNI: done in 0.0395889 secs using 100% CPU
Optimizing NNI: done in 0.0384159 secs using 100% CPU
Optimizing NNI: done in 0.0522931 secs using 100% CPU
Optimizing NNI: done in 0.044333 secs using 99.97% CPU
Optimizing NNI: done in 0.029779 secs using 100% CPU
Optimizing NNI: done in 0.0457752 secs using 100% CPU
Optimizing NNI: done in 0.043438 secs using 100% CPU
Optimizing NNI: done in 0.039676 secs using 100% CPU
Optimizing NNI: done in 0.0578361 secs using 100% CPU
Iteration 360 / LogL: -11581.600 / Time: 0h:0m:16s (0h:0m:29s left)
Optimizing NNI: done in 0.0326819 secs using 100% CPU
Optimizing NNI: done in 0.0387111 secs using 100% CPU
Optimizing NNI: done in 0.040215 secs using 100% CPU
Optimizing NNI: done in 0.0382409 secs using 100% CPU
Optimizing NNI: done in 0.0267949 secs using 100% CPU
Optimizing NNI: done in 0.029542 secs using 100% CPU
Optimizing NNI: done in 0.0280051 secs using 100% CPU
Optimizing NNI: done in 0.019541 secs using 100% CPU
Optimizing NNI: done in 0.0449519 secs using 100% CPU
Optimizing NNI: done in 0.036653 secs using 100% CPU
Iteration 370 / LogL: -11581.600 / Time: 0h:0m:16s (0h:0m:29s left)
Optimizing NNI: done in 0.0314231 secs using 100% CPU
Optimizing NNI: done in 0.0406671 secs using 100% CPU
Optimizing NNI: done in 0.0525379 secs using 99.96% CPU
Optimizing NNI: done in 0.053525 secs using 100% CPU
Optimizing NNI: done in 0.040777 secs using 100% CPU
Optimizing NNI: done in 0.0262229 secs using 100% CPU
Optimizing NNI: done in 0.03894 secs using 99.99% CPU
Optimizing NNI: done in 0.0332301 secs using 99.99% CPU
Optimizing NNI: done in 0.0371079 secs using 100% CPU
Optimizing NNI: done in 0.0473239 secs using 100% CPU
Iteration 380 / LogL: -11587.555 / Time: 0h:0m:17s (0h:0m:28s left)
Optimizing NNI: done in 0.0612252 secs using 99.99% CPU
Optimizing NNI: done in 0.033555 secs using 100% CPU
Optimizing NNI: done in 0.053195 secs using 99.99% CPU
Optimizing NNI: done in 0.0446651 secs using 100% CPU
Optimizing NNI: done in 0.0380549 secs using 100% CPU
Optimizing NNI: done in 0.0367 secs using 100% CPU
Optimizing NNI: done in 0.0457561 secs using 100% CPU
Optimizing NNI: done in 0.0361109 secs using 100% CPU
Optimizing NNI: done in 0.0458031 secs using 100% CPU
Optimizing NNI: done in 0.0358882 secs using 100% CPU
Iteration 390 / LogL: -11581.599 / Time: 0h:0m:17s (0h:0m:28s left)
Optimizing NNI: done in 0.0334971 secs using 100% CPU
Optimizing NNI: done in 0.0486891 secs using 100% CPU
Optimizing NNI: done in 0.040468 secs using 100% CPU
Optimizing NNI: done in 0.047416 secs using 99.96% CPU
Optimizing NNI: done in 0.0154409 secs using 100% CPU
Optimizing NNI: done in 0.0373201 secs using 99.96% CPU
Optimizing NNI: done in 0.0508149 secs using 100% CPU
Optimizing NNI: done in 0.0291829 secs using 99.99% CPU
Optimizing NNI: done in 0.0413709 secs using 100% CPU
Optimizing NNI: done in 0.0355501 secs using 100% CPU
Iteration 400 / LogL: -11581.600 / Time: 0h:0m:18s (0h:0m:27s left)
Log-likelihood cutoff on original alignment: -11617.417
NOTE: Bootstrap correlation coefficient of split occurrence frequencies: 1.000
Optimizing NNI: done in 0.0457129 secs using 100% CPU
Optimizing NNI: done in 0.040796 secs using 100% CPU
Optimizing NNI: done in 0.0331419 secs using 100% CPU
Optimizing NNI: done in 0.028815 secs using 100% CPU
Optimizing NNI: done in 0.0558259 secs using 100% CPU
Optimizing NNI: done in 0.0519972 secs using 100% CPU
Optimizing NNI: done in 0.051964 secs using 100% CPU
Optimizing NNI: done in 0.0414469 secs using 100% CPU
Optimizing NNI: done in 0.029418 secs using 100% CPU
Optimizing NNI: done in 0.0141969 secs using 100% CPU
Iteration 410 / LogL: -11581.599 / Time: 0h:0m:18s (0h:0m:27s left)
Optimizing NNI: done in 0.0385492 secs using 99.99% CPU
Optimizing NNI: done in 0.027884 secs using 99.99% CPU
Optimizing NNI: done in 0.056644 secs using 100% CPU
Optimizing NNI: done in 0.0407341 secs using 100% CPU
Optimizing NNI: done in 0.028666 secs using 99.94% CPU
Optimizing NNI: done in 0.045691 secs using 100% CPU
Optimizing NNI: done in 0.0297861 secs using 100% CPU
Optimizing NNI: done in 0.043936 secs using 100% CPU
Optimizing NNI: done in 0.0324299 secs using 100% CPU
Optimizing NNI: done in 0.034276 secs using 100% CPU
Iteration 420 / LogL: -11581.599 / Time: 0h:0m:19s (0h:0m:26s left)
Optimizing NNI: done in 0.0248981 secs using 100% CPU
Optimizing NNI: done in 0.0473561 secs using 100% CPU
Optimizing NNI: done in 0.0313458 secs using 100% CPU
Optimizing NNI: done in 0.04548 secs using 100% CPU
Optimizing NNI: done in 0.040153 secs using 100% CPU
Optimizing NNI: done in 0.036377 secs using 100% CPU
Optimizing NNI: done in 0.062243 secs using 100% CPU
Optimizing NNI: done in 0.0346 secs using 100% CPU
Optimizing NNI: done in 0.051636 secs using 100% CPU
Optimizing NNI: done in 0.0534081 secs using 100% CPU
Iteration 430 / LogL: -11581.599 / Time: 0h:0m:19s (0h:0m:26s left)
Optimizing NNI: done in 0.0450108 secs using 100% CPU
Optimizing NNI: done in 0.0328979 secs using 99.95% CPU
Optimizing NNI: done in 0.0331612 secs using 100% CPU
Optimizing NNI: done in 0.0389001 secs using 100% CPU
Optimizing NNI: done in 0.0234182 secs using 100% CPU
Optimizing NNI: done in 0.042871 secs using 100% CPU
Optimizing NNI: done in 0.017482 secs using 100% CPU
Optimizing NNI: done in 0.0362151 secs using 100% CPU
Optimizing NNI: done in 0.0279272 secs using 100% CPU
Optimizing NNI: done in 0.0271859 secs using 100% CPU
Iteration 440 / LogL: -11581.601 / Time: 0h:0m:20s (0h:0m:25s left)
Optimizing NNI: done in 0.0382419 secs using 100% CPU
Optimizing NNI: done in 0.0426152 secs using 99.99% CPU
Optimizing NNI: done in 0.0460651 secs using 100% CPU
Optimizing NNI: done in 0.027535 secs using 100% CPU
Optimizing NNI: done in 0.0297661 secs using 100% CPU
Optimizing NNI: done in 0.043031 secs using 100% CPU
Optimizing NNI: done in 0.0363219 secs using 100% CPU
Optimizing NNI: done in 0.052552 secs using 100% CPU
Optimizing NNI: done in 0.0240369 secs using 100% CPU
Optimizing NNI: done in 0.0528789 secs using 100% CPU
Iteration 450 / LogL: -11581.599 / Time: 0h:0m:20s (0h:0m:25s left)
Log-likelihood cutoff on original alignment: -11617.417
Optimizing NNI: done in 0.0334601 secs using 99.99% CPU
Optimizing NNI: done in 0.0647352 secs using 100% CPU
Optimizing NNI: done in 0.0638859 secs using 100% CPU
Optimizing NNI: done in 0.051111 secs using 99.97% CPU
Optimizing NNI: done in 0.040251 secs using 99.99% CPU
Optimizing NNI: done in 0.034091 secs using 100% CPU
Optimizing NNI: done in 0.0404129 secs using 100% CPU
Optimizing NNI: done in 0.067986 secs using 100% CPU
Optimizing NNI: done in 0.0443249 secs using 100% CPU
Optimizing NNI: done in 0.0294468 secs using 100% CPU
Iteration 460 / LogL: -11587.565 / Time: 0h:0m:21s (0h:0m:24s left)
Optimizing NNI: done in 0.0492449 secs using 100% CPU
Optimizing NNI: done in 0.0601559 secs using 100% CPU
Optimizing NNI: done in 0.059675 secs using 100% CPU
Optimizing NNI: done in 0.052371 secs using 100% CPU
Optimizing NNI: done in 0.0302491 secs using 100% CPU
Optimizing NNI: done in 0.0306711 secs using 100% CPU
Optimizing NNI: done in 0.0405271 secs using 100% CPU
Optimizing NNI: done in 0.063622 secs using 100% CPU
Optimizing NNI: done in 0.0423369 secs using 99.99% CPU
Optimizing NNI: done in 0.037982 secs using 100% CPU
Iteration 470 / LogL: -11587.559 / Time: 0h:0m:21s (0h:0m:24s left)
Optimizing NNI: done in 0.041141 secs using 100% CPU
Optimizing NNI: done in 0.0252879 secs using 100% CPU
Optimizing NNI: done in 0.0296822 secs using 100% CPU
Optimizing NNI: done in 0.0346649 secs using 100% CPU
Optimizing NNI: done in 0.0389431 secs using 99.99% CPU
Optimizing NNI: done in 0.0622051 secs using 100% CPU
Optimizing NNI: done in 0.039345 secs using 100% CPU
Optimizing NNI: done in 0.0490539 secs using 100% CPU
Optimizing NNI: done in 0.053086 secs using 100% CPU
Optimizing NNI: done in 0.0420599 secs using 100% CPU
Iteration 480 / LogL: -11581.603 / Time: 0h:0m:22s (0h:0m:24s left)
Optimizing NNI: done in 0.05282 secs using 99.97% CPU
Optimizing NNI: done in 0.028739 secs using 100% CPU
Optimizing NNI: done in 0.016716 secs using 100% CPU
Optimizing NNI: done in 0.0169261 secs using 99.99% CPU
Optimizing NNI: done in 0.017997 secs using 99.99% CPU
Optimizing NNI: done in 0.0247419 secs using 100% CPU
Optimizing NNI: done in 0.025723 secs using 100% CPU
Optimizing NNI: done in 0.0378931 secs using 100% CPU
Optimizing NNI: done in 0.0203869 secs using 100% CPU
Optimizing NNI: done in 0.034363 secs using 100% CPU
Iteration 490 / LogL: -11581.600 / Time: 0h:0m:22s (0h:0m:23s left)
Optimizing NNI: done in 0.0368021 secs using 100% CPU
Optimizing NNI: done in 0.0361259 secs using 100% CPU
Optimizing NNI: done in 0.0316331 secs using 100% CPU
Optimizing NNI: done in 0.047549 secs using 100% CPU
Optimizing NNI: done in 0.0196369 secs using 100% CPU
Optimizing NNI: done in 0.064924 secs using 100% CPU
Optimizing NNI: done in 0.0412788 secs using 100% CPU
Optimizing NNI: done in 0.0292709 secs using 99.99% CPU
Optimizing NNI: done in 0.0419359 secs using 100% CPU
Optimizing NNI: done in 0.0395041 secs using 100% CPU
Iteration 500 / LogL: -11581.600 / Time: 0h:0m:22s (0h:0m:22s left)
Log-likelihood cutoff on original alignment: -11617.417
NOTE: Bootstrap correlation coefficient of split occurrence frequencies: 1.000
Optimizing NNI: done in 0.0355229 secs using 100% CPU
Optimizing NNI: done in 0.021229 secs using 100% CPU
Optimizing NNI: done in 0.0258629 secs using 99.99% CPU
Optimizing NNI: done in 0.0245638 secs using 100% CPU
Optimizing NNI: done in 0.0263171 secs using 100% CPU
Optimizing NNI: done in 0.048388 secs using 100% CPU
Optimizing NNI: done in 0.042325 secs using 100% CPU
Optimizing NNI: done in 0.0338519 secs using 100% CPU
Optimizing NNI: done in 0.049974 secs using 100% CPU
Optimizing NNI: done in 0.045331 secs using 100% CPU
Iteration 510 / LogL: -11581.599 / Time: 0h:0m:23s (0h:0m:22s left)
Optimizing NNI: done in 0.0214391 secs using 100% CPU
Optimizing NNI: done in 0.034441 secs using 100% CPU
Optimizing NNI: done in 0.039098 secs using 100% CPU
Optimizing NNI: done in 0.052927 secs using 99.99% CPU
Optimizing NNI: done in 0.033649 secs using 100% CPU
Optimizing NNI: done in 0.0404899 secs using 100% CPU
Optimizing NNI: done in 0.0466902 secs using 100% CPU
Optimizing NNI: done in 0.0272851 secs using 100% CPU
Optimizing NNI: done in 0.0359359 secs using 100% CPU
Optimizing NNI: done in 0.0488071 secs using 100% CPU
Iteration 520 / LogL: -11581.599 / Time: 0h:0m:23s (0h:0m:22s left)
Optimizing NNI: done in 0.0636199 secs using 100% CPU
Optimizing NNI: done in 0.0423079 secs using 100% CPU
Optimizing NNI: done in 0.0383739 secs using 100% CPU
Optimizing NNI: done in 0.0351241 secs using 100% CPU
Optimizing NNI: done in 0.0192969 secs using 100% CPU
Optimizing NNI: done in 0.0535319 secs using 100% CPU
Optimizing NNI: done in 0.040098 secs using 100% CPU
Optimizing NNI: done in 0.027184 secs using 100% CPU
Optimizing NNI: done in 0.0326762 secs using 100% CPU
Optimizing NNI: done in 0.0414891 secs using 99.99% CPU
Iteration 530 / LogL: -11581.599 / Time: 0h:0m:24s (0h:0m:21s left)
Optimizing NNI: done in 0.0485101 secs using 100% CPU
Optimizing NNI: done in 0.0312531 secs using 100% CPU
Optimizing NNI: done in 0.0394781 secs using 100% CPU
Optimizing NNI: done in 0.029129 secs using 100% CPU
Optimizing NNI: done in 0.0289161 secs using 99.99% CPU
Optimizing NNI: done in 0.0207629 secs using 99.99% CPU
Optimizing NNI: done in 0.0268221 secs using 100% CPU
Optimizing NNI: done in 0.0469358 secs using 99.99% CPU
Optimizing NNI: done in 0.0426729 secs using 100% CPU
Optimizing NNI: done in 0.035876 secs using 100% CPU
Iteration 540 / LogL: -11581.616 / Time: 0h:0m:24s (0h:0m:21s left)
Optimizing NNI: done in 0.042192 secs using 99.99% CPU
Optimizing NNI: done in 0.057647 secs using 100% CPU
Optimizing NNI: done in 0.0505931 secs using 100% CPU
Optimizing NNI: done in 0.0354519 secs using 99.97% CPU
Optimizing NNI: done in 0.0218511 secs using 99.99% CPU
Optimizing NNI: done in 0.0388348 secs using 100% CPU
Optimizing NNI: done in 0.0435879 secs using 100% CPU
Optimizing NNI: done in 0.041096 secs using 100% CPU
Optimizing NNI: done in 0.03443 secs using 100% CPU
Optimizing NNI: done in 0.0483971 secs using 100% CPU
Iteration 550 / LogL: -11581.605 / Time: 0h:0m:25s (0h:0m:20s left)
Log-likelihood cutoff on original alignment: -11617.417
Optimizing NNI: done in 0.033694 secs using 100% CPU
Optimizing NNI: done in 0.034317 secs using 100% CPU
Optimizing NNI: done in 0.0407109 secs using 100% CPU
Optimizing NNI: done in 0.045639 secs using 100% CPU
Optimizing NNI: done in 0.0381391 secs using 100% CPU
Optimizing NNI: done in 0.025322 secs using 99.99% CPU
Optimizing NNI: done in 0.0417271 secs using 100% CPU
Optimizing NNI: done in 0.0345969 secs using 99.99% CPU
Optimizing NNI: done in 0.030966 secs using 99.98% CPU
Optimizing NNI: done in 0.026129 secs using 99.99% CPU
Iteration 560 / LogL: -11581.600 / Time: 0h:0m:25s (0h:0m:20s left)
Optimizing NNI: done in 0.0599642 secs using 100% CPU
Optimizing NNI: done in 0.0315299 secs using 99.99% CPU
Optimizing NNI: done in 0.0386438 secs using 100% CPU
Optimizing NNI: done in 0.0459919 secs using 100% CPU
Optimizing NNI: done in 0.0445919 secs using 100% CPU
Optimizing NNI: done in 0.018847 secs using 99.99% CPU
Optimizing NNI: done in 0.030967 secs using 100% CPU
Optimizing NNI: done in 0.0332971 secs using 100% CPU
Optimizing NNI: done in 0.0526588 secs using 100% CPU
Optimizing NNI: done in 0.0403349 secs using 100% CPU
Iteration 570 / LogL: -11581.599 / Time: 0h:0m:25s (0h:0m:19s left)
Optimizing NNI: done in 0.0453269 secs using 100% CPU
Optimizing NNI: done in 0.049001 secs using 100% CPU
Optimizing NNI: done in 0.0362241 secs using 100% CPU
Optimizing NNI: done in 0.032263 secs using 87.5% CPU
Optimizing NNI: done in 0.0350249 secs using 99.98% CPU
Optimizing NNI: done in 0.041276 secs using 100% CPU
Optimizing NNI: done in 0.057349 secs using 100% CPU
Optimizing NNI: done in 0.0233748 secs using 100% CPU
UPDATE BEST LOG-LIKELIHOOD: -11581.599
Optimizing NNI: done in 0.0738819 secs using 100% CPU
Optimizing NNI: done in 0.0200331 secs using 99.99% CPU
Iteration 580 / LogL: -11581.599 / Time: 0h:0m:26s (0h:0m:19s left)
Optimizing NNI: done in 0.045531 secs using 100% CPU
Optimizing NNI: done in 0.022644 secs using 100% CPU
Optimizing NNI: done in 0.0545318 secs using 100% CPU
Optimizing NNI: done in 0.040364 secs using 100% CPU
Optimizing NNI: done in 0.0244339 secs using 100% CPU
Optimizing NNI: done in 0.0600569 secs using 100% CPU
Optimizing NNI: done in 0.0316188 secs using 100% CPU
Optimizing NNI: done in 0.036916 secs using 100% CPU
Optimizing NNI: done in 0.0552249 secs using 100% CPU
Optimizing NNI: done in 0.0372012 secs using 100% CPU
Iteration 590 / LogL: -11581.610 / Time: 0h:0m:26s (0h:0m:18s left)
Optimizing NNI: done in 0.0288129 secs using 100% CPU
Optimizing NNI: done in 0.043155 secs using 100% CPU
Optimizing NNI: done in 0.032099 secs using 100% CPU
Optimizing NNI: done in 0.0404818 secs using 100% CPU
Optimizing NNI: done in 0.0386281 secs using 99.99% CPU
Optimizing NNI: done in 0.048403 secs using 100% CPU
Optimizing NNI: done in 0.023247 secs using 100% CPU
Optimizing NNI: done in 0.0402551 secs using 100% CPU
Optimizing NNI: done in 0.036391 secs using 100% CPU
Optimizing NNI: done in 0.043853 secs using 100% CPU
Iteration 600 / LogL: -11581.599 / Time: 0h:0m:27s (0h:0m:18s left)
Log-likelihood cutoff on original alignment: -11617.417
NOTE: Bootstrap correlation coefficient of split occurrence frequencies: 1.000
Optimizing NNI: done in 0.0213029 secs using 100% CPU
Optimizing NNI: done in 0.0552089 secs using 99.99% CPU
Optimizing NNI: done in 0.0511959 secs using 100% CPU
Optimizing NNI: done in 0.0430651 secs using 100% CPU
Optimizing NNI: done in 0.0462341 secs using 100% CPU
Optimizing NNI: done in 0.0384068 secs using 100% CPU
Optimizing NNI: done in 0.035239 secs using 99.99% CPU
Optimizing NNI: done in 0.0351639 secs using 100% CPU
Optimizing NNI: done in 0.0304902 secs using 99.99% CPU
Optimizing NNI: done in 0.0226719 secs using 100% CPU
Iteration 610 / LogL: -11581.600 / Time: 0h:0m:27s (0h:0m:17s left)
Optimizing NNI: done in 0.0437951 secs using 90.86% CPU
Optimizing NNI: done in 0.035418 secs using 100% CPU
Optimizing NNI: done in 0.0525939 secs using 100% CPU
Optimizing NNI: done in 0.0461652 secs using 100% CPU
Optimizing NNI: done in 0.053463 secs using 99.96% CPU
Optimizing NNI: done in 0.0455279 secs using 100% CPU
Optimizing NNI: done in 0.0283351 secs using 100% CPU
Optimizing NNI: done in 0.0186698 secs using 99.99% CPU
Optimizing NNI: done in 0.0309529 secs using 100% CPU
Optimizing NNI: done in 0.0262671 secs using 100% CPU
Iteration 620 / LogL: -11581.604 / Time: 0h:0m:28s (0h:0m:17s left)
Optimizing NNI: done in 0.0628021 secs using 100% CPU
Optimizing NNI: done in 0.02756 secs using 100% CPU
Optimizing NNI: done in 0.0509949 secs using 100% CPU
Optimizing NNI: done in 0.020678 secs using 100% CPU
Optimizing NNI: done in 0.0284832 secs using 100% CPU
Optimizing NNI: done in 0.0420959 secs using 100% CPU
Optimizing NNI: done in 0.0367911 secs using 100% CPU
Optimizing NNI: done in 0.054414 secs using 100% CPU
Optimizing NNI: done in 0.0331399 secs using 100% CPU
Optimizing NNI: done in 0.0437191 secs using 99.99% CPU
Iteration 630 / LogL: -11581.599 / Time: 0h:0m:28s (0h:0m:16s left)
Optimizing NNI: done in 0.051307 secs using 100% CPU
Optimizing NNI: done in 0.0407519 secs using 100% CPU
Optimizing NNI: done in 0.0393841 secs using 100% CPU
Optimizing NNI: done in 0.040179 secs using 100% CPU
Optimizing NNI: done in 0.0329511 secs using 100% CPU
Optimizing NNI: done in 0.05635 secs using 99.96% CPU
Optimizing NNI: done in 0.0292981 secs using 100% CPU
Optimizing NNI: done in 0.039676 secs using 99.97% CPU
Optimizing NNI: done in 0.041353 secs using 100% CPU
Optimizing NNI: done in 0.044513 secs using 100% CPU
Iteration 640 / LogL: -11581.600 / Time: 0h:0m:29s (0h:0m:16s left)
Optimizing NNI: done in 0.0435271 secs using 99.96% CPU
Optimizing NNI: done in 0.03034 secs using 100% CPU
Optimizing NNI: done in 0.045161 secs using 100% CPU
Optimizing NNI: done in 0.0432508 secs using 100% CPU
Optimizing NNI: done in 0.0476279 secs using 100% CPU
Optimizing NNI: done in 0.0456839 secs using 100% CPU
Optimizing NNI: done in 0.0364048 secs using 99.98% CPU
Optimizing NNI: done in 0.0387409 secs using 100% CPU
Optimizing NNI: done in 0.063164 secs using 100% CPU
Optimizing NNI: done in 0.033505 secs using 100% CPU
Iteration 650 / LogL: -11581.600 / Time: 0h:0m:29s (0h:0m:16s left)
Log-likelihood cutoff on original alignment: -11617.417
Optimizing NNI: done in 0.054508 secs using 100% CPU
Optimizing NNI: done in 0.0403619 secs using 99.97% CPU
Optimizing NNI: done in 0.0290182 secs using 100% CPU
Optimizing NNI: done in 0.0343289 secs using 100% CPU
Optimizing NNI: done in 0.029187 secs using 100% CPU
Optimizing NNI: done in 0.035919 secs using 99.99% CPU
Optimizing NNI: done in 0.0447819 secs using 99.99% CPU
Optimizing NNI: done in 0.0614109 secs using 100% CPU
Optimizing NNI: done in 0.043205 secs using 99.97% CPU
Optimizing NNI: done in 0.0447359 secs using 100% CPU
Iteration 660 / LogL: -11581.602 / Time: 0h:0m:30s (0h:0m:15s left)
Optimizing NNI: done in 0.0401931 secs using 100% CPU
Optimizing NNI: done in 0.0484951 secs using 100% CPU
Optimizing NNI: done in 0.0346639 secs using 100% CPU
Optimizing NNI: done in 0.035017 secs using 100% CPU
Optimizing NNI: done in 0.022326 secs using 100% CPU
Optimizing NNI: done in 0.0464759 secs using 100% CPU
Optimizing NNI: done in 0.0213969 secs using 100% CPU
Optimizing NNI: done in 0.042289 secs using 100% CPU
Optimizing NNI: done in 0.0569031 secs using 100% CPU
Optimizing NNI: done in 0.0421391 secs using 100% CPU
Iteration 670 / LogL: -11581.600 / Time: 0h:0m:30s (0h:0m:15s left)
Optimizing NNI: done in 0.0395038 secs using 100% CPU
Optimizing NNI: done in 0.0277979 secs using 100% CPU
Optimizing NNI: done in 0.0298169 secs using 100% CPU
Optimizing NNI: done in 0.0304949 secs using 99.97% CPU
Optimizing NNI: done in 0.0372231 secs using 100% CPU
Optimizing NNI: done in 0.0408189 secs using 100% CPU
Optimizing NNI: done in 0.0386209 secs using 100% CPU
Optimizing NNI: done in 0.0350082 secs using 100% CPU
Optimizing NNI: done in 0.0449989 secs using 100% CPU
Optimizing NNI: done in 0.0372651 secs using 100% CPU
Iteration 680 / LogL: -11581.604 / Time: 0h:0m:31s (0h:0m:14s left)
Optimizing NNI: done in 0.035001 secs using 99.99% CPU
Optimizing NNI: done in 0.0440931 secs using 100% CPU
Optimizing NNI: done in 0.0387099 secs using 100% CPU
Optimizing NNI: done in 0.0273662 secs using 100% CPU
Optimizing NNI: done in 0.0505052 secs using 99.99% CPU
Optimizing NNI: done in 0.0406439 secs using 99.99% CPU
Optimizing NNI: done in 0.0280399 secs using 100% CPU
Optimizing NNI: done in 0.0450308 secs using 100% CPU
Optimizing NNI: done in 0.040616 secs using 99.99% CPU
Optimizing NNI: done in 0.0284889 secs using 100% CPU
Iteration 690 / LogL: -11581.601 / Time: 0h:0m:31s (0h:0m:14s left)
Optimizing NNI: done in 0.038342 secs using 100% CPU
Optimizing NNI: done in 0.038655 secs using 100% CPU
Optimizing NNI: done in 0.055007 secs using 100% CPU
Optimizing NNI: done in 0.0380499 secs using 100% CPU
Optimizing NNI: done in 0.0433772 secs using 100% CPU
Optimizing NNI: done in 0.0325508 secs using 100% CPU
Optimizing NNI: done in 0.0427551 secs using 100% CPU
Optimizing NNI: done in 0.037142 secs using 100% CPU
Optimizing NNI: done in 0.0466871 secs using 100% CPU
Optimizing NNI: done in 0.0340109 secs using 100% CPU
Iteration 700 / LogL: -11581.601 / Time: 0h:0m:32s (0h:0m:13s left)
Log-likelihood cutoff on original alignment: -11617.417
NOTE: Bootstrap correlation coefficient of split occurrence frequencies: 1.000
Optimizing NNI: done in 0.0472119 secs using 100% CPU
Optimizing NNI: done in 0.0374939 secs using 100% CPU
Optimizing NNI: done in 0.0368719 secs using 100% CPU
Optimizing NNI: done in 0.0514061 secs using 100% CPU
Optimizing NNI: done in 0.0311151 secs using 100% CPU
Optimizing NNI: done in 0.035996 secs using 100% CPU
Optimizing NNI: done in 0.0289521 secs using 100% CPU
Optimizing NNI: done in 0.0244942 secs using 100% CPU
Optimizing NNI: done in 0.0449979 secs using 100% CPU
Optimizing NNI: done in 0.039362 secs using 99.95% CPU
Iteration 710 / LogL: -11581.599 / Time: 0h:0m:32s (0h:0m:13s left)
Optimizing NNI: done in 0.050168 secs using 100% CPU
Optimizing NNI: done in 0.0222139 secs using 100% CPU
Optimizing NNI: done in 0.0435159 secs using 100% CPU
Optimizing NNI: done in 0.040719 secs using 100% CPU
Optimizing NNI: done in 0.038821 secs using 100% CPU
Optimizing NNI: done in 0.0449901 secs using 100% CPU
Optimizing NNI: done in 0.033402 secs using 100% CPU
Optimizing NNI: done in 0.032418 secs using 100% CPU
Optimizing NNI: done in 0.044394 secs using 100% CPU
Optimizing NNI: done in 0.018893 secs using 100% CPU
Iteration 720 / LogL: -11581.599 / Time: 0h:0m:32s (0h:0m:12s left)
Optimizing NNI: done in 0.0347092 secs using 100% CPU
Optimizing NNI: done in 0.0453329 secs using 100% CPU
Optimizing NNI: done in 0.0275021 secs using 100% CPU
Optimizing NNI: done in 0.032891 secs using 99.95% CPU
Optimizing NNI: done in 0.0351019 secs using 100% CPU
Optimizing NNI: done in 0.0474389 secs using 100% CPU
Optimizing NNI: done in 0.0568731 secs using 100% CPU
Optimizing NNI: done in 0.0541379 secs using 99.99% CPU
Optimizing NNI: done in 0.0220399 secs using 99.99% CPU
Optimizing NNI: done in 0.020575 secs using 100% CPU
Iteration 730 / LogL: -11581.599 / Time: 0h:0m:33s (0h:0m:12s left)
Optimizing NNI: done in 0.028527 secs using 100% CPU
Optimizing NNI: done in 0.027287 secs using 100% CPU
Optimizing NNI: done in 0.025991 secs using 100% CPU
Optimizing NNI: done in 0.0359561 secs using 100% CPU
Optimizing NNI: done in 0.04706 secs using 100% CPU
Optimizing NNI: done in 0.0359821 secs using 100% CPU
Optimizing NNI: done in 0.0401201 secs using 100% CPU
Optimizing NNI: done in 0.0262742 secs using 100% CPU
Optimizing NNI: done in 0.0332711 secs using 100% CPU
Optimizing NNI: done in 0.033915 secs using 100% CPU
Iteration 740 / LogL: -11581.599 / Time: 0h:0m:33s (0h:0m:11s left)
Optimizing NNI: done in 0.027199 secs using 100% CPU
Optimizing NNI: done in 0.0302989 secs using 100% CPU
Optimizing NNI: done in 0.0305789 secs using 100% CPU
Optimizing NNI: done in 0.0315828 secs using 100% CPU
Optimizing NNI: done in 0.044039 secs using 100% CPU
Optimizing NNI: done in 0.0402241 secs using 100% CPU
Optimizing NNI: done in 0.042815 secs using 100% CPU
Optimizing NNI: done in 0.0205259 secs using 100% CPU
Optimizing NNI: done in 0.0398521 secs using 99.99% CPU
Optimizing NNI: done in 0.032732 secs using 100% CPU
Iteration 750 / LogL: -11581.599 / Time: 0h:0m:34s (0h:0m:11s left)
Log-likelihood cutoff on original alignment: -11617.417
Optimizing NNI: done in 0.051755 secs using 100% CPU
Optimizing NNI: done in 0.0509958 secs using 100% CPU
Optimizing NNI: done in 0.036624 secs using 100% CPU
Optimizing NNI: done in 0.0359142 secs using 99.99% CPU
Optimizing NNI: done in 0.043102 secs using 99.99% CPU
Optimizing NNI: done in 0.037921 secs using 99.99% CPU
Optimizing NNI: done in 0.0318701 secs using 100% CPU
Optimizing NNI: done in 0.0324759 secs using 100% CPU
Optimizing NNI: done in 0.0264988 secs using 99.99% CPU
Optimizing NNI: done in 0.0338819 secs using 100% CPU
Iteration 760 / LogL: -11581.601 / Time: 0h:0m:34s (0h:0m:10s left)
Optimizing NNI: done in 0.0237741 secs using 100% CPU
Optimizing NNI: done in 0.0285101 secs using 99.99% CPU
Optimizing NNI: done in 0.034193 secs using 99.99% CPU
Optimizing NNI: done in 0.024003 secs using 100% CPU
Optimizing NNI: done in 0.023783 secs using 100% CPU
Optimizing NNI: done in 0.0173371 secs using 100% CPU
Optimizing NNI: done in 0.0384669 secs using 99.93% CPU
Optimizing NNI: done in 0.039367 secs using 100% CPU
Optimizing NNI: done in 0.049417 secs using 100% CPU
Optimizing NNI: done in 0.0290239 secs using 100% CPU
Iteration 770 / LogL: -11581.599 / Time: 0h:0m:34s (0h:0m:10s left)
Optimizing NNI: done in 0.0274439 secs using 100% CPU
Optimizing NNI: done in 0.0479491 secs using 100% CPU
Optimizing NNI: done in 0.036727 secs using 100% CPU
Optimizing NNI: done in 0.0393951 secs using 100% CPU
Optimizing NNI: done in 0.028075 secs using 100% CPU
Optimizing NNI: done in 0.04778 secs using 100% CPU
Optimizing NNI: done in 0.0363069 secs using 100% CPU
Optimizing NNI: done in 0.0308979 secs using 99.99% CPU
Optimizing NNI: done in 0.038995 secs using 100% CPU
Optimizing NNI: done in 0.0352721 secs using 100% CPU
Iteration 780 / LogL: -11581.600 / Time: 0h:0m:35s (0h:0m:10s left)
Optimizing NNI: done in 0.053333 secs using 99.99% CPU
Optimizing NNI: done in 0.025795 secs using 100% CPU
Optimizing NNI: done in 0.037791 secs using 99.9% CPU
Optimizing NNI: done in 0.028446 secs using 100% CPU
Optimizing NNI: done in 0.0414078 secs using 100% CPU
Optimizing NNI: done in 0.0336888 secs using 100% CPU
Optimizing NNI: done in 0.034663 secs using 100% CPU
Optimizing NNI: done in 0.0467391 secs using 100% CPU
Optimizing NNI: done in 0.028403 secs using 100% CPU
Optimizing NNI: done in 0.0422261 secs using 99.97% CPU
Iteration 790 / LogL: -11581.603 / Time: 0h:0m:35s (0h:0m:9s left)
Optimizing NNI: done in 0.0402901 secs using 100% CPU
Optimizing NNI: done in 0.042258 secs using 99.99% CPU
Optimizing NNI: done in 0.0233161 secs using 100% CPU
Optimizing NNI: done in 0.025697 secs using 100% CPU
Optimizing NNI: done in 0.0382822 secs using 100% CPU
Optimizing NNI: done in 0.032131 secs using 100% CPU
Optimizing NNI: done in 0.0474222 secs using 100% CPU
Optimizing NNI: done in 0.0308011 secs using 100% CPU
Optimizing NNI: done in 0.041697 secs using 100% CPU
Optimizing NNI: done in 0.0356078 secs using 100% CPU
Iteration 800 / LogL: -11581.600 / Time: 0h:0m:36s (0h:0m:9s left)
Log-likelihood cutoff on original alignment: -11617.417
NOTE: Bootstrap correlation coefficient of split occurrence frequencies: 1.000
Optimizing NNI: done in 0.035301 secs using 99.99% CPU
Optimizing NNI: done in 0.022176 secs using 100% CPU
Optimizing NNI: done in 0.0260708 secs using 99.99% CPU
Optimizing NNI: done in 0.0345519 secs using 100% CPU
Optimizing NNI: done in 0.0428929 secs using 100% CPU
Optimizing NNI: done in 0.0467439 secs using 100% CPU
Optimizing NNI: done in 0.0328059 secs using 99.99% CPU
Optimizing NNI: done in 0.0365341 secs using 100% CPU
Optimizing NNI: done in 0.0242231 secs using 100% CPU
UPDATE BEST LOG-LIKELIHOOD: -11581.599
Optimizing NNI: done in 0.0410671 secs using 100% CPU
Iteration 810 / LogL: -11581.610 / Time: 0h:0m:36s (0h:0m:8s left)
Optimizing NNI: done in 0.036727 secs using 100% CPU
Optimizing NNI: done in 0.0351861 secs using 99.96% CPU
Optimizing NNI: done in 0.014101 secs using 100% CPU
Optimizing NNI: done in 0.032187 secs using 100% CPU
Optimizing NNI: done in 0.04898 secs using 100% CPU
Optimizing NNI: done in 0.0361009 secs using 100% CPU
Optimizing NNI: done in 0.0219152 secs using 99.99% CPU
Optimizing NNI: done in 0.051682 secs using 100% CPU
Optimizing NNI: done in 0.0262201 secs using 100% CPU
Optimizing NNI: done in 0.030973 secs using 100% CPU
Iteration 820 / LogL: -11581.600 / Time: 0h:0m:37s (0h:0m:8s left)
Optimizing NNI: done in 0.0409939 secs using 99.99% CPU
Optimizing NNI: done in 0.0448029 secs using 100% CPU
Optimizing NNI: done in 0.0468311 secs using 100% CPU
Optimizing NNI: done in 0.0174649 secs using 100% CPU
Optimizing NNI: done in 0.0493331 secs using 99.99% CPU
Optimizing NNI: done in 0.043699 secs using 100% CPU
Optimizing NNI: done in 0.0363581 secs using 99.99% CPU
Optimizing NNI: done in 0.0366371 secs using 100% CPU
Optimizing NNI: done in 0.0369768 secs using 100% CPU
Optimizing NNI: done in 0.043294 secs using 100% CPU
Iteration 830 / LogL: -11581.609 / Time: 0h:0m:37s (0h:0m:7s left)
Optimizing NNI: done in 0.028652 secs using 100% CPU
Optimizing NNI: done in 0.037221 secs using 100% CPU
Optimizing NNI: done in 0.0336609 secs using 100% CPU
Optimizing NNI: done in 0.0320861 secs using 100% CPU
Optimizing NNI: done in 0.0487289 secs using 100% CPU
Optimizing NNI: done in 0.044245 secs using 99.97% CPU
Optimizing NNI: done in 0.0309341 secs using 99.99% CPU
Optimizing NNI: done in 0.034296 secs using 99.99% CPU
Optimizing NNI: done in 0.040236 secs using 100% CPU
Optimizing NNI: done in 0.0521281 secs using 100% CPU
Iteration 840 / LogL: -11581.679 / Time: 0h:0m:38s (0h:0m:7s left)
Optimizing NNI: done in 0.0402689 secs using 99.95% CPU
Optimizing NNI: done in 0.037415 secs using 100% CPU
Optimizing NNI: done in 0.0381451 secs using 99.97% CPU
Optimizing NNI: done in 0.037267 secs using 100% CPU
Optimizing NNI: done in 0.0512919 secs using 100% CPU
Optimizing NNI: done in 0.017117 secs using 99.99% CPU
Optimizing NNI: done in 0.038666 secs using 100% CPU
Optimizing NNI: done in 0.0214748 secs using 100% CPU
Optimizing NNI: done in 0.036206 secs using 100% CPU
Optimizing NNI: done in 0.024858 secs using 100% CPU
Iteration 850 / LogL: -11581.606 / Time: 0h:0m:38s (0h:0m:6s left)
Log-likelihood cutoff on original alignment: -11617.417
Optimizing NNI: done in 0.0430219 secs using 100% CPU
Optimizing NNI: done in 0.0224459 secs using 100% CPU
Optimizing NNI: done in 0.041636 secs using 100% CPU
Optimizing NNI: done in 0.0263739 secs using 100% CPU
Optimizing NNI: done in 0.0245452 secs using 100% CPU
Optimizing NNI: done in 0.0556722 secs using 100% CPU
Optimizing NNI: done in 0.0332649 secs using 100% CPU
Optimizing NNI: done in 0.030412 secs using 100% CPU
Optimizing NNI: done in 0.0460231 secs using 100% CPU
Optimizing NNI: done in 0.017143 secs using 100% CPU
Iteration 860 / LogL: -11581.599 / Time: 0h:0m:38s (0h:0m:6s left)
Optimizing NNI: done in 0.03127 secs using 99.99% CPU
Optimizing NNI: done in 0.0447061 secs using 100% CPU
Optimizing NNI: done in 0.027427 secs using 100% CPU
Optimizing NNI: done in 0.0390289 secs using 99.97% CPU
Optimizing NNI: done in 0.026195 secs using 100% CPU
Optimizing NNI: done in 0.024441 secs using 100% CPU
Optimizing NNI: done in 0.0297899 secs using 100% CPU
Optimizing NNI: done in 0.0381589 secs using 100% CPU
Optimizing NNI: done in 0.0292442 secs using 100% CPU
Optimizing NNI: done in 0.032934 secs using 99.99% CPU
Iteration 870 / LogL: -11581.600 / Time: 0h:0m:39s (0h:0m:5s left)
Optimizing NNI: done in 0.034389 secs using 100% CPU
Optimizing NNI: done in 0.0334711 secs using 99.99% CPU
Optimizing NNI: done in 0.0390129 secs using 100% CPU
Optimizing NNI: done in 0.0149901 secs using 100% CPU
Optimizing NNI: done in 0.0340002 secs using 99.99% CPU
Optimizing NNI: done in 0.0452411 secs using 100% CPU
Optimizing NNI: done in 0.028578 secs using 100% CPU
Optimizing NNI: done in 0.0224168 secs using 100% CPU
Optimizing NNI: done in 0.0267141 secs using 100% CPU
Optimizing NNI: done in 0.034405 secs using 100% CPU
Iteration 880 / LogL: -11581.600 / Time: 0h:0m:39s (0h:0m:5s left)
Optimizing NNI: done in 0.0426881 secs using 100% CPU
Optimizing NNI: done in 0.0180869 secs using 99.99% CPU
Optimizing NNI: done in 0.035625 secs using 100% CPU
Optimizing NNI: done in 0.0585411 secs using 99.99% CPU
Optimizing NNI: done in 0.0253611 secs using 100% CPU
Optimizing NNI: done in 0.0586669 secs using 100% CPU
Optimizing NNI: done in 0.0230992 secs using 100% CPU
Optimizing NNI: done in 0.037677 secs using 100% CPU
Optimizing NNI: done in 0.0463541 secs using 100% CPU
Optimizing NNI: done in 0.037966 secs using 100% CPU
Iteration 890 / LogL: -11581.600 / Time: 0h:0m:40s (0h:0m:5s left)
Optimizing NNI: done in 0.0274692 secs using 100% CPU
Optimizing NNI: done in 0.042871 secs using 100% CPU
Optimizing NNI: done in 0.052037 secs using 100% CPU
Optimizing NNI: done in 0.028842 secs using 100% CPU
Optimizing NNI: done in 0.0589511 secs using 99.99% CPU
Optimizing NNI: done in 0.0153432 secs using 100% CPU
Optimizing NNI: done in 0.049644 secs using 99.99% CPU
Optimizing NNI: done in 0.0539551 secs using 100% CPU
Optimizing NNI: done in 0.0294869 secs using 99.99% CPU
Optimizing NNI: done in 0.0369821 secs using 100% CPU
Iteration 900 / LogL: -11581.599 / Time: 0h:0m:40s (0h:0m:4s left)
Log-likelihood cutoff on original alignment: -11617.417
NOTE: Bootstrap correlation coefficient of split occurrence frequencies: 1.000
Optimizing NNI: done in 0.036202 secs using 100% CPU
Optimizing NNI: done in 0.0383332 secs using 100% CPU
Optimizing NNI: done in 0.039021 secs using 100% CPU
Optimizing NNI: done in 0.0261681 secs using 100% CPU
Optimizing NNI: done in 0.0505462 secs using 99.97% CPU
Optimizing NNI: done in 0.02511 secs using 100% CPU
Optimizing NNI: done in 0.045763 secs using 100% CPU
Optimizing NNI: done in 0.0226519 secs using 100% CPU
Optimizing NNI: done in 0.0385132 secs using 100% CPU
Optimizing NNI: done in 0.0391171 secs using 100% CPU
Iteration 910 / LogL: -11581.606 / Time: 0h:0m:41s (0h:0m:4s left)
Optimizing NNI: done in 0.048373 secs using 100% CPU
Optimizing NNI: done in 0.03654 secs using 100% CPU
Optimizing NNI: done in 0.037612 secs using 100% CPU
Optimizing NNI: done in 0.0283191 secs using 100% CPU
Optimizing NNI: done in 0.0382478 secs using 100% CPU
Optimizing NNI: done in 0.0464139 secs using 100% CPU
Optimizing NNI: done in 0.0379529 secs using 100% CPU
Optimizing NNI: done in 0.038583 secs using 100% CPU
Optimizing NNI: done in 0.0435259 secs using 100% CPU
Optimizing NNI: done in 0.0484021 secs using 100% CPU
Iteration 920 / LogL: -11581.599 / Time: 0h:0m:41s (0h:0m:3s left)
Optimizing NNI: done in 0.023721 secs using 100% CPU
Optimizing NNI: done in 0.034205 secs using 99.99% CPU
Optimizing NNI: done in 0.0340171 secs using 100% CPU
Optimizing NNI: done in 0.0321591 secs using 100% CPU
Optimizing NNI: done in 0.033186 secs using 100% CPU
Optimizing NNI: done in 0.043092 secs using 100% CPU
Optimizing NNI: done in 0.0474041 secs using 100% CPU
Optimizing NNI: done in 0.0391369 secs using 99.98% CPU
Optimizing NNI: done in 0.047827 secs using 100% CPU
Optimizing NNI: done in 0.0422201 secs using 100% CPU
Iteration 930 / LogL: -11581.599 / Time: 0h:0m:41s (0h:0m:3s left)
Optimizing NNI: done in 0.032953 secs using 99.99% CPU
Optimizing NNI: done in 0.0325558 secs using 100% CPU
Optimizing NNI: done in 0.034097 secs using 100% CPU
Optimizing NNI: done in 0.0216289 secs using 100% CPU
Optimizing NNI: done in 0.0334642 secs using 100% CPU
Optimizing NNI: done in 0.0255949 secs using 99.92% CPU
Optimizing NNI: done in 0.0335991 secs using 100% CPU
Optimizing NNI: done in 0.042953 secs using 100% CPU
Optimizing NNI: done in 0.0283749 secs using 100% CPU
Optimizing NNI: done in 0.0462852 secs using 100% CPU
Iteration 940 / LogL: -11581.600 / Time: 0h:0m:42s (0h:0m:2s left)
Optimizing NNI: done in 0.0467529 secs using 100% CPU
Optimizing NNI: done in 0.0526631 secs using 100% CPU
Optimizing NNI: done in 0.0195241 secs using 100% CPU
Optimizing NNI: done in 0.020637 secs using 99.99% CPU
Optimizing NNI: done in 0.0449052 secs using 100% CPU
Optimizing NNI: done in 0.0654271 secs using 100% CPU
Optimizing NNI: done in 0.02948 secs using 100% CPU
Optimizing NNI: done in 0.0318739 secs using 100% CPU
Optimizing NNI: done in 0.064584 secs using 100% CPU
Optimizing NNI: done in 0.0237951 secs using 100% CPU
Iteration 950 / LogL: -11581.602 / Time: 0h:0m:42s (0h:0m:2s left)
Log-likelihood cutoff on original alignment: -11617.417
Optimizing NNI: done in 0.0414131 secs using 100% CPU
Optimizing NNI: done in 0.0318849 secs using 100% CPU
Optimizing NNI: done in 0.0610459 secs using 99.97% CPU
Optimizing NNI: done in 0.0237069 secs using 100% CPU
Optimizing NNI: done in 0.0445881 secs using 100% CPU
Optimizing NNI: done in 0.028244 secs using 100% CPU
Optimizing NNI: done in 0.0415411 secs using 100% CPU
Optimizing NNI: done in 0.03829 secs using 100% CPU
Optimizing NNI: done in 0.039324 secs using 100% CPU
Optimizing NNI: done in 0.0433841 secs using 100% CPU
Iteration 960 / LogL: -11581.600 / Time: 0h:0m:43s (0h:0m:1s left)
Optimizing NNI: done in 0.040719 secs using 100% CPU
Optimizing NNI: done in 0.0436971 secs using 100% CPU
Optimizing NNI: done in 0.029237 secs using 100% CPU
Optimizing NNI: done in 0.0317581 secs using 100% CPU
Optimizing NNI: done in 0.0356591 secs using 100% CPU
Optimizing NNI: done in 0.030997 secs using 100% CPU
Optimizing NNI: done in 0.047538 secs using 100% CPU
Optimizing NNI: done in 0.0405009 secs using 100% CPU
Optimizing NNI: done in 0.0265121 secs using 100% CPU
Optimizing NNI: done in 0.0362458 secs using 100% CPU
Iteration 970 / LogL: -11581.754 / Time: 0h:0m:43s (0h:0m:1s left)
Optimizing NNI: done in 0.0426421 secs using 100% CPU
Optimizing NNI: done in 0.0462329 secs using 99.97% CPU
Optimizing NNI: done in 0.0393021 secs using 100% CPU
Optimizing NNI: done in 0.04934 secs using 100% CPU
Optimizing NNI: done in 0.040385 secs using 94.79% CPU
Optimizing NNI: done in 0.020865 secs using 100% CPU
Optimizing NNI: done in 0.0320199 secs using 100% CPU
Optimizing NNI: done in 0.028017 secs using 100% CPU
Optimizing NNI: done in 0.032896 secs using 100% CPU
Optimizing NNI: done in 0.037698 secs using 99.99% CPU
Iteration 980 / LogL: -11581.600 / Time: 0h:0m:44s (0h:0m:0s left)
Optimizing NNI: done in 0.0364628 secs using 100% CPU
Optimizing NNI: done in 0.021399 secs using 100% CPU
Optimizing NNI: done in 0.0489931 secs using 100% CPU
Optimizing NNI: done in 0.0293171 secs using 100% CPU
Optimizing NNI: done in 0.0405929 secs using 100% CPU
Optimizing NNI: done in 0.0421979 secs using 100% CPU
Optimizing NNI: done in 0.0242591 secs using 100% CPU
Optimizing NNI: done in 0.0421472 secs using 100% CPU
Optimizing NNI: done in 0.0303462 secs using 100% CPU
Optimizing NNI: done in 0.0315831 secs using 100% CPU
Iteration 990 / LogL: -11581.602 / Time: 0h:0m:44s (0h:0m:0s left)
Optimizing NNI: done in 0.0480371 secs using 100% CPU
Optimizing NNI: done in 0.0413852 secs using 99.99% CPU
Optimizing NNI: done in 0.0174279 secs using 99.99% CPU
Optimizing NNI: done in 0.028976 secs using 100% CPU
Optimizing NNI: done in 0.0287509 secs using 100% CPU
Optimizing NNI: done in 0.026684 secs using 100% CPU
Optimizing NNI: done in 0.0329318 secs using 100% CPU
Optimizing NNI: done in 0.039537 secs using 100% CPU
Optimizing NNI: done in 0.044827 secs using 100% CPU
Optimizing NNI: done in 0.0321422 secs using 100% CPU
Iteration 1000 / LogL: -11581.610 / Time: 0h:0m:45s (0h:0m:0s left)
Log-likelihood cutoff on original alignment: -11617.417
NOTE: Bootstrap correlation coefficient of split occurrence frequencies: 1.000
Optimizing NNI: done in 0.0370159 secs using 99.96% CPU
Optimizing NNI: done in 0.0383639 secs using 100% CPU
TREE SEARCH COMPLETED AFTER 1002 ITERATIONS / Time: 0h:0m:45s

--------------------------------------------------------------------
|                    FINALIZING TREE SEARCH                        |
--------------------------------------------------------------------
Performs final model parameters optimization
Estimate model parameters (epsilon = 0.010)
Initial log-likelihood: -11581.599
Current log-likelihood at step 1: -11581.597
Partition-specific rates:  0.653 0.395 0.102 6.310 1.570
Parameters optimization took 0 rounds (0.013 sec)

Partition information was printed to partition.nex.best_model.nex
BEST SCORE FOUND : -11581.597

Testing tree branches by SH-like aLRT with 1000 replicates...
0.480 sec.
Creating bootstrap support values...
Split supports printed to NEXUS file partition.nex.splits.nex
Total tree length: 2.888

Total number of iterations: 1002
CPU time used for tree search: 45.105 sec (0h:0m:45s)
Wall-clock time used for tree search: 45.036 sec (0h:0m:45s)
Total CPU time used: 45.778 sec (0h:0m:45s)
Total wall-clock time used: 45.695 sec (0h:0m:45s)

Computing bootstrap consensus tree...
Reading input file partition.nex.splits.nex...
21 taxa and 103 splits.
Consensus tree written to partition.nex.contree
Reading input trees file partition.nex.contree
Log-likelihood of consensus tree: -11581.597

Analysis results written to: 
  IQ-TREE report:                partition.nex.iqtree
  Maximum-likelihood tree:       partition.nex.treefile
  Likelihood distances:          partition.nex.mldist
  Best partitioning scheme:      partition.nex.best_scheme.nex
           in RAxML format:      partition.nex.best_scheme

Ultrafast bootstrap approximation results written to:
  Split support values:          partition.nex.splits.nex
  Consensus tree:                partition.nex.contree
  Screen log file:               partition.nex.log

Date and Time: Sat Jun  7 01:30:43 2025
