# Supplementary material for: Morphological and molecular evidence support a new species of the genus Ilocomba Brescovit, 1997 (Araneae, Anyphaenidae, Anyphaeninae) from the Andes of Colombia
Source: Zookeys. 2026 Apr 22;1278:19–51. doi: 10.3897/zookeys.1278.162601 (PMC13129551; doi:10.3897/zookeys.1278.162601)
Supplement: Supplementary material 3 — Phylogenetic trees and analysis files from parsimony and likelihood inference of Ilocomba yotoco sp. nov. [file zookeys-1278-019_article-162601__-s003.zip › 2_Phylo/ML/2_-11581.597100/partition.nex.treefile]

(Hibana_sp_MCH2003:0.1851700459,(((((Acanthoceto_acupicta:0.1340322760,Sanogasta_alticola:0.2146125947)98.5/100:0.0497054769,Josa_calilegua:0.1767284586)92.5/93:0.0219615219,Elaver_sp_FSC2016:0.3608183039)90.3/87:0.0191358562,((Anyphaena_accentuata:0.1217265695,(Anyphaena_californica:0.0263556021,Anyphaena_pacifica:0.0070948635)96.8/96:0.0532057405)99.8/100:0.0655825559,((Otoniela_adisi:0.0143324896,Otoniela_quadrivittata:0.0351751048)100/100:0.1145889817,Buckupiella_imperatriz:0.2342838682)92.2/91:0.0392032616)72.6/73:0.0235169699)99.3/99:0.0493252416,(((Aysha_proseni:0.0579333874,Aysha_lagenifera:0.0706143142)100/100:0.0436474983,Xiruana_gracilipes:0.0779672913)80.4/52:0.0058199049,(Jessica_osoriana:0.0638385204,(Hatitia_sp_FSC2016:0.0809695907,(Illocomba_yotoco_Male_LAM_237:0.1269336746,(Illocomba_marta_Male_LAM_236:0.0069518629,(Illocomba_marta_LAM_309_Male:0.0110468563,Illocomba_marta_LAM_308_Female:0.0024443072)0/50:0.0000022887)99.9/100:0.0757536847)95.7/96:0.0349782432)90.3/66:0.0198312439)53.9/46:0.0072966264)99.8/100:0.0680256152)98.5/99:0.0693068871,Anyphaenoides_clavipes:0.1176232228);
