# Supplementary material for: Morphological and molecular evidence support a new species of the genus Ilocomba Brescovit, 1997 (Araneae, Anyphaenidae, Anyphaeninae) from the Andes of Colombia
Source: Zookeys. 2026 Apr 22;1278:19–51. doi: 10.3897/zookeys.1278.162601 (PMC13129551; doi:10.3897/zookeys.1278.162601)
Supplement: Supplementary material 3 — Phylogenetic trees and analysis files from parsimony and likelihood inference of Ilocomba yotoco sp. nov. [file zookeys-1278-019_article-162601__-s003.zip › 2_Phylo/ML/3_-11581.574914/partition.nex.contree]

(Hibana_sp_MCH2003:0.1849158761,(((((Acanthoceto_acupicta:0.1338268276,Sanogasta_alticola:0.2143330609)99:0.0496283342,Josa_calilegua:0.1764852392)92:0.0219336827,Elaver_sp_FSC2016:0.3604655973)87:0.0191089718,((Anyphaena_accentuata:0.1215493018,(Anyphaena_californica:0.0263163093,Anyphaena_pacifica:0.0070847446)96:0.0531463957)100:0.0654853442,((Otoniela_adisi:0.0143238503,Otoniela_quadrivittata:0.0351150643)100:0.1144251894,Buckupiella_imperatriz:0.2339690293)91:0.0391177512)72:0.0234680845)100:0.0493144714,(((Aysha_proseni:0.0578476408,Aysha_lagenifera:0.0705144076)100:0.0436249318,Xiruana_gracilipes:0.0778598718)51:0.0058073794,(Jessica_osoriana:0.0637465074,(Hatitia_sp_FSC2016:0.0808525145,(Illocomba_yotoco_Male_LAM_237:0.1267666980,(Illocomba_marta_Male_LAM_236:0.0069533291,(Illocomba_marta_LAM_309_Male:0.0110418746,Illocomba_marta_LAM_308_Female:0.0024432979)42:0.0000021556)100:0.0756534804)94:0.0349763556)65:0.0198025903)45:0.0072987179)100:0.0678820234)100:0.0692274642,Anyphaenoides_clavipes:0.1174533558);
