# Supplementary material for: Morphological and molecular evidence support a new species of the genus Ilocomba Brescovit, 1997 (Araneae, Anyphaenidae, Anyphaeninae) from the Andes of Colombia
Source: Zookeys. 2026 Apr 22;1278:19–51. doi: 10.3897/zookeys.1278.162601 (PMC13129551; doi:10.3897/zookeys.1278.162601)
Supplement: Supplementary material 3 — Phylogenetic trees and analysis files from parsimony and likelihood inference of Ilocomba yotoco sp. nov. [file zookeys-1278-019_article-162601__-s003.zip › 2_Phylo/ML/3_-11581.574914/partition.nex.iqtree]

IQ-TREE 2.2.2.6 COVID-edition built May 27 2023

Partition file name: partition.nex
Input file name: concatenated.fas
Type of analysis: ModelFinder + tree reconstruction + ultrafast bootstrap (1000 replicates)
Random seed number: 927016

REFERENCES
----------

To cite IQ-TREE please use:

Bui Quang Minh, Heiko A. Schmidt, Olga Chernomor, Dominik Schrempf,
Michael D. Woodhams, Arndt von Haeseler, and Robert Lanfear (2020)
IQ-TREE 2: New models and efficient methods for phylogenetic inference
in the genomic era. Mol. Biol. Evol., in press.
https://doi.org/10.1093/molbev/msaa015

To cite ModelFinder please use: 

Subha Kalyaanamoorthy, Bui Quang Minh, Thomas KF Wong, Arndt von Haeseler,
and Lars S Jermiin (2017) ModelFinder: Fast model selection for
accurate phylogenetic estimates. Nature Methods, 14:587–589.
https://doi.org/10.1038/nmeth.4285

Since you used ultrafast bootstrap (UFBoot) please also cite: 

Diep Thi Hoang, Olga Chernomor, Arndt von Haeseler, Bui Quang Minh,
and Le Sy Vinh (2018) UFBoot2: Improving the ultrafast bootstrap
approximation. Mol. Biol. Evol., 35:518–522.
https://doi.org/10.1093/molbev/msx281

Since you used partition models please also cite:

Olga Chernomor, Arndt von Haeseler, and Bui Quang Minh (2016)
Terrace aware data structure for phylogenomic inference from
supermatrices. Syst. Biol., 65:997-1008.
https://doi.org/10.1093/sysbio/syw037

SEQUENCE ALIGNMENT
------------------

Input data: 21 taxa with 5 partitions and 2234 total sites (6.48421% missing data)

  ID	Type	Seq	Site	Unique	Infor	Invar	Const	Name
   1	DNA	19	471	234	126	276	276	16s_aln_pru_mod.fasta
   2	DNA	19	780	260	141	545	545	28s_aln_pru_mod.fasta
   3	DNA	21	656	121	43	578	578	coi_aln_pru_mod.fasta_pos1+coi_aln_pru_mod.fasta_pos2+h3_aln_pru_mod.fasta_pos1+h3_aln_pru_mod.fasta_pos2
   4	DNA	21	219	178	139	45	45	coi_aln_pru_mod.fasta_pos3
   5	DNA	16	108	91	67	16	16	h3_aln_pru_mod.fasta_pos3

Column meanings:
  Unique: Number of unique site patterns
  Infor:  Number of parsimony-informative sites
  Invar:  Number of invariant sites
  Const:  Number of constant sites (can be subset of invariant sites)

ModelFinder
-----------

Best-fit model according to BIC: GTR+F+G4:16s_aln_pru_mod.fasta,TIM3+F+R3:28s_aln_pru_mod.fasta,K3Pu+F+I:coi_aln_pru_mod.fasta_pos1+coi_aln_pru_mod.fasta_pos2+h3_aln_pru_mod.fasta_pos1+h3_aln_pru_mod.fasta_pos2,HKY+F+R2:coi_aln_pru_mod.fasta_pos3,TPM2+G4:h3_aln_pru_mod.fasta_pos3

List of best-fit models per partition:

  ID  Model                  LogL         AIC      w-AIC        AICc     w-AICc         BIC      w-BIC
   1  GTR+F+G4          -2678.770    5377.540 + 8.73e-317    5378.019 + 1.19e-322    5419.089 + 3.52e-315
   2  TIM3+F+R3         -3724.755    7471.510 + 8.73e-317    7471.854 + 1.19e-322    7522.762 + 3.52e-315
   3  K3Pu+F+I          -1777.506    3569.011 + 8.73e-317    3569.184 + 1.19e-322    3600.415 + 3.52e-315
   4  HKY+F+R2          -2313.462    4640.924 + 8.73e-317    4641.455 + 1.19e-322    4664.647 + 3.52e-315
   5  TPM2+G4           -1087.695    2183.389 + 8.73e-317    2183.778 + 1.19e-322    2194.118 + 3.52e-315

AIC, w-AIC   : Akaike information criterion scores and weights.
AICc, w-AICc : Corrected AIC scores and weights.
BIC, w-BIC   : Bayesian information criterion scores and weights.

Plus signs denote the 95% confidence sets.
Minus signs denote significant exclusion.

SUBSTITUTION PROCESS
--------------------

Edge-linked-proportional partition model with separate substitution models and separate rates across sites

  ID  Model           Speed  Parameters
   1  GTR+F+G4       0.6540  GTR{2.8587,10.648,20.0257,0.0001,32.7513}+F{0.423389,0.106177,0.112879,0.357555}+G4{0.296647}
   2  TIM3+F+R3      0.3962  TIM3{0.441146,1.33046,4.59704}+F{0.169866,0.292995,0.362988,0.174151}+R3{0.711317,0.0868689,0.235279,1.82697,0.0534041,9.51915}
   3  K3Pu+F+I       0.1019  K3Pu{6.92742,2.37911}+F{0.221703,0.203871,0.239157,0.335268}+I{0.855441}
   4  HKY+F+R2       6.3029  HKY{45.5935}+F{0.375916,0.00938645,0.0659341,0.548764}+R2{0.625491,0.217858,0.374509,2.3063}
   5  TPM2+G4        1.5720  TPM2{9.18137,30.8532}+FQ+G4{1.4061}

MAXIMUM LIKELIHOOD TREE
-----------------------

Log-likelihood of the tree: -11581.5749 (s.e. 272.2594)
Unconstrained log-likelihood (without tree): -8894.6960
Number of free parameters (#branches + #model parameters): 77
Akaike information criterion (AIC) score: 23317.1498
Corrected Akaike information criterion (AICc) score: 23322.7212
Bayesian information criterion (BIC) score: 23756.9391

Total tree length (sum of branch lengths): 2.8837
Sum of internal branch lengths: 0.7599 (26.3510% of tree length)

WARNING: 1 near-zero internal branches (<0.0004) should be treated with caution
         Such branches are denoted by '**' in the figure below

NOTE: Tree is UNROOTED although outgroup taxon 'Hibana_sp_MCH2003' is drawn at root
Numbers in parentheses are SH-aLRT support (%) / ultrafast bootstrap support (%)

+---------------------Hibana_sp_MCH2003
|
|                       +---------------Acanthoceto_acupicta
|                  +----| (98.7/99)
|                  |    +------------------------Sanogasta_alticola
|               +--| (90.9/92)
|               |  +--------------------Josa_calilegua
|            +--| (90.7/87)
|            |  +------------------------------------------Elaver_sp_FSC2016
|       +----| (98.9/100)
|       |    |         +-------------Anyphaena_accentuata
|       |    |  +------| (99.4/100)
|       |    |  |      |     +--Anyphaena_californica
|       |    |  |      +-----| (96.3/96)
|       |    |  |            +--Anyphaena_pacifica
|       |    +--| (76/72)
|       |       |                +--Otoniela_adisi
|       |       |   +------------| (100/100)
|       |       |   |            +---Otoniela_quadrivittata
|       |       +---| (92.4/91)
|       |           +---------------------------Buckupiella_imperatriz
+-------| (99/100)
|       |               +-----Aysha_proseni
|       |          +----| (100/100)
|       |          |    +-------Aysha_lagenifera
|       |       +--| (79.5/51)
|       |       |  +--------Xiruana_gracilipes
|       +-------| (99.8/100)
|               |  +------Jessica_osoriana
|               +--| (57.6/45)
|                  |  +--------Hatitia_sp_FSC2016
|                  +--| (91.4/65)
|                     |   +--------------Illocomba_yotoco_Male_LAM_237
|                     +---| (96.6/94)
|                         |        +--Illocomba_marta_Male_LAM_236
|                         +--------| (99.9/100)
|                                  |  +--Illocomba_marta_LAM_309_Male
|                                  +**| (0/42)
|                                     +--Illocomba_marta_LAM_308_Female
|
+-------------Anyphaenoides_clavipes

Tree in newick format:

(Hibana_sp_MCH2003:0.1849040707,(((((Acanthoceto_acupicta:0.1338219931,Sanogasta_alticola:0.2143328394)98.7/99:0.0496295020,Josa_calilegua:0.1764811001)90.9/92:0.0219327465,Elaver_sp_FSC2016:0.3604591270)90.7/87:0.0191086447,((Anyphaena_accentuata:0.1215358322,(Anyphaena_californica:0.0263171368,Anyphaena_pacifica:0.0070831352)96.3/96:0.0531501611)99.4/100:0.0654789966,((Otoniela_adisi:0.0143144298,Otoniela_quadrivittata:0.0351189072)100/100:0.1144254549,Buckupiella_imperatriz:0.2339589036)92.4/91:0.0391122130)76/72:0.0234774557)98.9/100:0.0493008417,(((Aysha_proseni:0.0578438064,Aysha_lagenifera:0.0705134147)100/100:0.0436228076,Xiruana_gracilipes:0.0778579147)79.5/51:0.0058072254,(Jessica_osoriana:0.0637430520,(Hatitia_sp_FSC2016:0.0808532036,(Illocomba_yotoco_Male_LAM_237:0.1267620220,(Illocomba_marta_Male_LAM_236:0.0069537076,(Illocomba_marta_LAM_309_Male:0.0110422430,Illocomba_marta_LAM_308_Female:0.0024439749)0/42:0.0000020759)99.9/100:0.0756484751)96.6/94:0.0349761462)91.4/65:0.0198012377)57.6/45:0.0072974434)99.8/100:0.0678889040)99/100:0.0692152891,Anyphaenoides_clavipes:0.1174547073);

CONSENSUS TREE
--------------

Consensus tree is constructed from 1000 bootstrap trees
Log-likelihood of consensus tree: -11581.574914
Robinson-Foulds distance between ML tree and consensus tree: 0

Branches with support >0.000000% are kept (extended consensus)
Branch lengths are optimized by maximum likelihood on original alignment
Numbers in parentheses are bootstrap supports (%)

+---------------------Hibana_sp_MCH2003
|
|                       +---------------Acanthoceto_acupicta
|                  +----| (99)
|                  |    +------------------------Sanogasta_alticola
|               +--| (92)
|               |  +--------------------Josa_calilegua
|            +--| (87)
|            |  +------------------------------------------Elaver_sp_FSC2016
|       +----| (100)
|       |    |         +-------------Anyphaena_accentuata
|       |    |  +------| (100)
|       |    |  |      |     +--Anyphaena_californica
|       |    |  |      +-----| (96)
|       |    |  |            +--Anyphaena_pacifica
|       |    +--| (72)
|       |       |                +--Otoniela_adisi
|       |       |   +------------| (100)
|       |       |   |            +---Otoniela_quadrivittata
|       |       +---| (91)
|       |           +---------------------------Buckupiella_imperatriz
+-------| (100)
|       |               +-----Aysha_proseni
|       |          +----| (100)
|       |          |    +-------Aysha_lagenifera
|       |       +--| (51)
|       |       |  +--------Xiruana_gracilipes
|       +-------| (100)
|               |  +------Jessica_osoriana
|               +--| (45)
|                  |  +--------Hatitia_sp_FSC2016
|                  +--| (65)
|                     |   +--------------Illocomba_yotoco_Male_LAM_237
|                     +---| (94)
|                         |        +--Illocomba_marta_Male_LAM_236
|                         +--------| (100)
|                                  |  +--Illocomba_marta_LAM_309_Male
|                                  +--| (42)
|                                     +--Illocomba_marta_LAM_308_Female
|
+-------------Anyphaenoides_clavipes


Consensus tree in newick format: 

(Hibana_sp_MCH2003:0.1849158761,(((((Acanthoceto_acupicta:0.1338268276,Sanogasta_alticola:0.2143330609)99:0.0496283342,Josa_calilegua:0.1764852392)92:0.0219336827,Elaver_sp_FSC2016:0.3604655973)87:0.0191089718,((Anyphaena_accentuata:0.1215493018,(Anyphaena_californica:0.0263163093,Anyphaena_pacifica:0.0070847446)96:0.0531463957)100:0.0654853442,((Otoniela_adisi:0.0143238503,Otoniela_quadrivittata:0.0351150643)100:0.1144251894,Buckupiella_imperatriz:0.2339690293)91:0.0391177512)72:0.0234680845)100:0.0493144714,(((Aysha_proseni:0.0578476408,Aysha_lagenifera:0.0705144076)100:0.0436249318,Xiruana_gracilipes:0.0778598718)51:0.0058073794,(Jessica_osoriana:0.0637465074,(Hatitia_sp_FSC2016:0.0808525145,(Illocomba_yotoco_Male_LAM_237:0.1267666980,(Illocomba_marta_Male_LAM_236:0.0069533291,(Illocomba_marta_LAM_309_Male:0.0110418746,Illocomba_marta_LAM_308_Female:0.0024432979)42:0.0000021556)100:0.0756534804)94:0.0349763556)65:0.0198025903)45:0.0072987179)100:0.0678820234)100:0.0692274642,Anyphaenoides_clavipes:0.1174533558);

ALISIM COMMAND
--------------
To simulate an alignment of the same length as the original alignment, using the tree and model parameters estimated from this analysis, you can use the following command:

--alisim simulated_MSA -t partition.nex.treefile -p partition.nex.best_model.nex

To mimic the alignment used to produce this analysis, i.e. simulate an alignment of the same length as the original alignment, using the tree and model parameters estimated from this analysis *and* copying the same gap positions as the original alignment, you can use the following command:

iqtree -s concatenated.fas --alisim mimicked_MSA

To simulate any number of alignments in either of the two commandlines above, use the --num-alignments options, for example mimic 100 alignments you would use the command line:

iqtree -s concatenated.fas --alisim mimicked_MSA --num-alignments 100

For more information on using AliSim, please visit: www.iqtree.org/doc/AliSim

TIME STAMP
----------

Date and time: Sat Jun  7 01:32:07 2025
Total CPU time used: 44.885005 seconds (0h:0m:44s)
Total wall-clock time used: 44.89064479 seconds (0h:0m:44s)
