# Supplementary material for: Morphological and molecular evidence support a new species of the genus Ilocomba Brescovit, 1997 (Araneae, Anyphaenidae, Anyphaeninae) from the Andes of Colombia
Source: Zookeys. 2026 Apr 22;1278:19–51. doi: 10.3897/zookeys.1278.162601 (PMC13129551; doi:10.3897/zookeys.1278.162601)
Supplement: Supplementary material 3 — Phylogenetic trees and analysis files from parsimony and likelihood inference of Ilocomba yotoco sp. nov. [file zookeys-1278-019_article-162601__-s003.zip › 2_Phylo/ML/3_-11581.574914/partition.nex.log]

IQ-TREE multicore version 2.2.2.6 COVID-edition for Linux 64-bit built May 27 2023
Developed by Bui Quang Minh, James Barbetti, Nguyen Lam Tung,
Olga Chernomor, Heiko Schmidt, Dominik Schrempf, Michael Woodhams, Ly Trong Nhan.

Host:    Jimmy (AVX2, FMA3, 7 GB RAM)
Command: iqtree2 -s concatenated.fas -p partition.nex -m MFP+MERGE -bb 1000 -alrt 1000 -pers 0.2 -nstop 1000
Seed:    927016 (Using SPRNG - Scalable Parallel Random Number Generator)
Time:    Sat Jun  7 01:31:10 2025
Kernel:  AVX+FMA - 1 threads (16 CPU cores detected)

HINT: Use -nt option to specify number of threads because your CPU has 16 cores!
HINT: -nt AUTO will automatically determine the best number of threads to use.

Reading partition model file partition.nex ...
Reading alignment file concatenated.fas ... Phylip format detected
Alignment most likely contains DNA/RNA sequences
Constructing alignment: done in 0.00281 secs using 99.93% CPU
Alignment has 21 sequences with 2234 columns, 866 distinct patterns
516 parsimony-informative, 258 singleton sites, 1460 constant sites
                                Gap/Ambiguity  Composition  p-value
Analyzing sequences: done in 6.00815e-05 secs using 98.2% CPU
   1  Hibana_sp_MCH2003                27.98%    passed     68.77%
   2  Acanthoceto_acupicta              3.13%    passed     46.93%
   3  Anyphaenoides_clavipes            2.73%    passed     58.63%
   4  Aysha_proseni                     2.06%    passed     99.10%
   5  Jessica_osoriana                  1.84%    passed     95.13%
   6  Xiruana_gracilipes                2.19%    passed     85.88%
   7  Anyphaena_accentuata              2.28%    passed     84.07%
   8  Otoniela_adisi                   16.97%    passed     63.21%
   9  Josa_calilegua                   10.47%    passed     92.44%
  10  Buckupiella_imperatriz           13.03%    passed     55.77%
  11  Hatitia_sp_FSC2016                3.89%    passed     98.81%
  12  Elaver_sp_FSC2016                 2.82%    passed     55.75%
  13  Aysha_lagenifera                  2.15%    passed     78.21%
  14  Sanogasta_alticola                9.67%    passed     44.17%
  15  Otoniela_quadrivittata           23.10%    passed     97.26%
  16  Illocomba_yotoco_Male_LAM_237    26.54%    passed     43.49%
  17  Illocomba_marta_Male_LAM_236     57.12%    failed      0.00%
  18  Illocomba_marta_LAM_309_Male     45.26%    failed      0.00%
  19  Illocomba_marta_LAM_308_Female   12.71%    passed     91.72%
  20  Anyphaena_californica            32.14%    failed      0.00%
  21  Anyphaena_pacifica               27.08%    failed      0.00%
WARNING: 1 sequences contain more than 50% gaps/ambiguity
****  TOTAL                            15.48%  4 sequences failed composition chi2 test (p-value<5%; df=3)
NOTE: No CharPartition defined, use all CharSets

Loading 8 partitions...
Identifying sites to remove: done in 0.00027895 secs using 100% CPU
Identifying sites to remove: done in 0.000397921 secs using 99.77% CPU
Identifying sites to remove: done in 5.38826e-05 secs using 98.36% CPU
Identifying sites to remove: done in 4.69685e-05 secs using 100.1% CPU
Identifying sites to remove: done in 9.799e-05 secs using 100% CPU
Subset	Type	Seqs	Sites	Infor	Invar	Model	Name
1		19	471	126	276	MFP+MERGE	16s_aln_pru_mod.fasta
2		19	780	141	545	MFP+MERGE	28s_aln_pru_mod.fasta
3		21	220	31	171	MFP+MERGE	coi_aln_pru_mod.fasta_pos1
4		21	219	8	204	MFP+MERGE	coi_aln_pru_mod.fasta_pos2
5		21	219	139	45	MFP+MERGE	coi_aln_pru_mod.fasta_pos3
6		16	109	3	98	MFP+MERGE	h3_aln_pru_mod.fasta_pos1
7		16	108	1	105	MFP+MERGE	h3_aln_pru_mod.fasta_pos2
8		16	108	67	16	MFP+MERGE	h3_aln_pru_mod.fasta_pos3
Degree of missing data: 0.088
Info: multi-threading strategy over partitions


Create initial parsimony tree by phylogenetic likelihood library (PLL)... 0.003 seconds
Perform fast likelihood tree search using GTR+I+G model...
Estimate model parameters (epsilon = 5.000)
Initial log-likelihood: -12668.203
Current log-likelihood at step 1: -11686.281
Current log-likelihood at step 2: -11538.172
Current log-likelihood at step 3: -11526.311
Current log-likelihood at step 4: -11523.308
Parameters optimization took 3 rounds (0.268 sec)


WARNING: Estimated model parameters are at boundary that can cause numerical instability!

Perform nearest neighbor interchange...
Optimizing NNI: done in 0.0423141 secs using 100% CPU
Estimate model parameters (epsilon = 1.000)
Initial log-likelihood: -11506.684
Current log-likelihood at step 1: -11504.846
Current log-likelihood at step 2: -11503.777
Current log-likelihood at step 3: -11503.047
Partition-specific rates:  0.721 0.445 0.265 0.078 5.799 0.063 0.030 1.773
Parameters optimization took 2 rounds (0.118 sec)


WARNING: Estimated model parameters are at boundary that can cause numerical instability!

Time for fast ML tree search: 0.431 seconds

NOTE: ModelFinder requires 2 MB RAM!
Selecting individual models for 8 charsets using BIC...
 No. Model        Score       TreeLen     Charset
   1 GTR+F+I+G4   5424.646    1.816       16s_aln_pru_mod.fasta
   2 GTR+F+I+G4   7531.391    1.148       28s_aln_pru_mod.fasta
   3 GTR+F+I+G4   1709.225    0.689       coi_aln_pru_mod.fasta_pos1
   4 GTR+F+I+G4   962.983     0.170       coi_aln_pru_mod.fasta_pos2
   5 GTR+F+I+G4   4704.848    16.538      coi_aln_pru_mod.fasta_pos3
   6 GTR+F+I+G4   516.465     0.137       h3_aln_pru_mod.fasta_pos1
   7 GTR+F+I+G4   412.646     0.065       h3_aln_pru_mod.fasta_pos2
   8 GTR+F+I+G4   2215.507    3.847       h3_aln_pru_mod.fasta_pos3
Full partition model BIC score: 23975.909 (LnL: -11502.127  df:126)
Merging models to increase model fit (about 57 total partition schemes)...
   9 GTR+F+I+G4   24418.780   1.331       16s_aln_pru_mod.fasta+28s_aln_pru_mod.fasta
  10 GTR+F+I+G4   24043.830   1.436       16s_aln_pru_mod.fasta+coi_aln_pru_mod.fasta_pos1	0h:0m:0s (0h:0m:1s left)
  11 GTR+F+I+G4   24135.907   1.232       16s_aln_pru_mod.fasta+coi_aln_pru_mod.fasta_pos2	0h:0m:0s (0h:0m:1s left)
  12 GTR+F+I+G4   24342.501   3.557       16s_aln_pru_mod.fasta+coi_aln_pru_mod.fasta_pos3	0h:0m:0s (0h:0m:1s left)
  13 GTR+F+I+G4   24037.575   1.518       16s_aln_pru_mod.fasta+h3_aln_pru_mod.fasta_pos1	0h:0m:0s (0h:0m:1s left)
  14 GTR+F+I+G4   24024.437   1.506       16s_aln_pru_mod.fasta+h3_aln_pru_mod.fasta_pos2	0h:0m:0s (0h:0m:1s left)
  15 GTR+F+I+G4   24129.877   2.271       16s_aln_pru_mod.fasta+h3_aln_pru_mod.fasta_pos3	0h:0m:0s (0h:0m:1s left)
  16 GTR+F+I+G4   23991.978   1.028       28s_aln_pru_mod.fasta+coi_aln_pru_mod.fasta_pos1	0h:0m:0s (0h:0m:1s left)
  17 GTR+F+I+G4   24059.492   0.949       28s_aln_pru_mod.fasta+coi_aln_pru_mod.fasta_pos2	0h:0m:0s (0h:0m:1s left)
  18 GTR+F+I+G4   24934.162   1.609       28s_aln_pru_mod.fasta+coi_aln_pru_mod.fasta_pos3	0h:0m:0s (0h:0m:1s left)
  19 GTR+F+I+G4   23940.298   1.032       28s_aln_pru_mod.fasta+h3_aln_pru_mod.fasta_pos1	0h:0m:0s (0h:0m:1s left)
  20 GTR+F+I+G4   23961.854   1.023       28s_aln_pru_mod.fasta+h3_aln_pru_mod.fasta_pos2	0h:0m:0s (0h:0m:1s left)
  21 GTR+F+I+G4   24071.402   1.460       28s_aln_pru_mod.fasta+h3_aln_pru_mod.fasta_pos3	0h:0m:1s (0h:0m:1s left)
  22 GTR+F+I+G4   23974.874   0.418       coi_aln_pru_mod.fasta_pos1+coi_aln_pru_mod.fasta_pos2	0h:0m:1s (0h:0m:1s left)
  23 GTR+F+I+G4   24425.258   3.268       coi_aln_pru_mod.fasta_pos1+coi_aln_pru_mod.fasta_pos3	0h:0m:1s (0h:0m:1s left)
  24 GTR+F+I+G4   23952.893   0.494       coi_aln_pru_mod.fasta_pos1+h3_aln_pru_mod.fasta_pos1	0h:0m:1s (0h:0m:1s left)
  25 GTR+F+I+G4   23942.714   0.490       coi_aln_pru_mod.fasta_pos1+h3_aln_pru_mod.fasta_pos2	0h:0m:1s (0h:0m:1s left)
  26 GTR+F+I+G4   24076.807   1.792       coi_aln_pru_mod.fasta_pos1+h3_aln_pru_mod.fasta_pos3	0h:0m:1s (0h:0m:1s left)
  27 GTR+F+I+G4   24498.976   3.590       coi_aln_pru_mod.fasta_pos2+coi_aln_pru_mod.fasta_pos3	0h:0m:1s (0h:0m:1s left)
  28 GTR+F+I+G4   23951.344   0.159       coi_aln_pru_mod.fasta_pos2+h3_aln_pru_mod.fasta_pos1	0h:0m:1s (0h:0m:1s left)
  29 GTR+F+I+G4   23918.055   0.139       coi_aln_pru_mod.fasta_pos2+h3_aln_pru_mod.fasta_pos2	0h:0m:1s (0h:0m:1s left)
  30 GTR+F+I+G4   24156.616   1.650       coi_aln_pru_mod.fasta_pos2+h3_aln_pru_mod.fasta_pos3	0h:0m:1s (0h:0m:1s left)
  31 GTR+F+I+G4   24395.088   5.436       coi_aln_pru_mod.fasta_pos3+h3_aln_pru_mod.fasta_pos1	0h:0m:1s (0h:0m:1s left)
  32 GTR+F+I+G4   24322.573   6.965       coi_aln_pru_mod.fasta_pos3+h3_aln_pru_mod.fasta_pos2	0h:0m:1s (0h:0m:1s left)
  33 GTR+F+I+G4   24230.635   8.837       coi_aln_pru_mod.fasta_pos3+h3_aln_pru_mod.fasta_pos3	0h:0m:1s (0h:0m:1s left)
  34 GTR+F+I+G4   23911.520   0.095       h3_aln_pru_mod.fasta_pos1+h3_aln_pru_mod.fasta_pos2	0h:0m:1s (0h:0m:1s left)
  35 GTR+F+I+G4   24065.816   1.882       h3_aln_pru_mod.fasta_pos1+h3_aln_pru_mod.fasta_pos3	0h:0m:1s (0h:0m:0s left)
  36 GTR+F+I+G4   24081.957   2.042       h3_aln_pru_mod.fasta_pos2+h3_aln_pru_mod.fasta_pos3	0h:0m:1s (0h:0m:0s left)
2 compatible better partition pairs found
Merging h3_aln_pru_mod.fasta_pos1+h3_aln_pru_mod.fasta_pos2 with BIC score: 23911.520 (LnL: -11512.346  df: 115)
Merging coi_aln_pru_mod.fasta_pos1+coi_aln_pru_mod.fasta_pos2 with BIC score: 23910.485 (LnL: -11554.242  df: 104)
  37 GTR+F+I+G4   24102.719   1.082       16s_aln_pru_mod.fasta+coi_aln_pru_mod.fasta_pos1+coi_aln_pru_mod.fasta_pos2	0h:0m:1s (0h:0m:0s left)
  38 GTR+F+I+G4   24051.678   1.263       16s_aln_pru_mod.fasta+h3_aln_pru_mod.fasta_pos1+h3_aln_pru_mod.fasta_pos2	0h:0m:1s (0h:0m:0s left)
  39 GTR+F+I+G4   23989.132   0.878       28s_aln_pru_mod.fasta+coi_aln_pru_mod.fasta_pos1+coi_aln_pru_mod.fasta_pos2	0h:0m:1s (0h:0m:0s left)
  40 GTR+F+I+G4   23918.354   0.929       28s_aln_pru_mod.fasta+h3_aln_pru_mod.fasta_pos1+h3_aln_pru_mod.fasta_pos2	0h:0m:1s (0h:0m:0s left)
  41 GTR+F+I+G4   24554.185   1.913       coi_aln_pru_mod.fasta_pos1+coi_aln_pru_mod.fasta_pos2+coi_aln_pru_mod.fasta_pos3	0h:0m:1s (0h:0m:0s left)
  42 GTR+F+I+G4   23890.955   0.317       coi_aln_pru_mod.fasta_pos1+coi_aln_pru_mod.fasta_pos2+h3_aln_pru_mod.fasta_pos1+h3_aln_pru_mod.fasta_pos2	0h:0m:1s (0h:0m:0s left)
  43 GTR+F+I+G4   24085.105   1.200       coi_aln_pru_mod.fasta_pos1+coi_aln_pru_mod.fasta_pos2+h3_aln_pru_mod.fasta_pos3	0h:0m:2s (0h:0m:0s left)
  44 GTR+F+I+G4   24483.196   3.350       coi_aln_pru_mod.fasta_pos3+h3_aln_pru_mod.fasta_pos1+h3_aln_pru_mod.fasta_pos2	0h:0m:2s (0h:0m:0s left)
  45 GTR+F+I+G4   24075.964   1.260       h3_aln_pru_mod.fasta_pos1+h3_aln_pru_mod.fasta_pos2+h3_aln_pru_mod.fasta_pos3	0h:0m:2s (0h:0m:0s left)
Merging coi_aln_pru_mod.fasta_pos1+coi_aln_pru_mod.fasta_pos2+h3_aln_pru_mod.fasta_pos1+h3_aln_pru_mod.fasta_pos2 with BIC score: 23890.955 (LnL: -11586.890  df: 93)
  46 GTR+F+I+G4   24157.134   0.887       16s_aln_pru_mod.fasta+coi_aln_pru_mod.fasta_pos1+coi_aln_pru_mod.fasta_pos2+h3_aln_pru_mod.fasta_pos1+h3_aln_pru_mod.fasta_pos2	0h:0m:2s (0h:0m:0s left)
  47 GTR+F+I+G4   23976.810   0.763       28s_aln_pru_mod.fasta+coi_aln_pru_mod.fasta_pos1+coi_aln_pru_mod.fasta_pos2+h3_aln_pru_mod.fasta_pos1+h3_aln_pru_mod.fasta_pos2	0h:0m:2s (0h:0m:0s left)
  48 GTR+F+I+G4   24665.878   1.381       coi_aln_pru_mod.fasta_pos1+coi_aln_pru_mod.fasta_pos2+coi_aln_pru_mod.fasta_pos3+h3_aln_pru_mod.fasta_pos1+h3_aln_pru_mod.fasta_pos2	0h:0m:2s (0h:0m:0s left)
  49 GTR+F+I+G4   24099.878   0.869       coi_aln_pru_mod.fasta_pos1+coi_aln_pru_mod.fasta_pos2+h3_aln_pru_mod.fasta_pos1+h3_aln_pru_mod.fasta_pos2+h3_aln_pru_mod.fasta_pos3	0h:0m:2s (0h:0m:0s left)
Agglomerative model selection: (16s_aln_pru_mod.fasta,28s_aln_pru_mod.fasta,((coi_aln_pru_mod.fasta_pos1,coi_aln_pru_mod.fasta_pos2)2:23910.5,(h3_aln_pru_mod.fasta_pos1,h3_aln_pru_mod.fasta_pos2)1:23911.5)3:23891,coi_aln_pru_mod.fasta_pos3,h3_aln_pru_mod.fasta_pos3)
Merging into 5 partitions...
  50 GTR+F+G4     5419.089    16s_aln_pru_mod.fasta	0h:0m:3s (0h:0m:0s left)
  51 TIM3+F+R3    7522.762    28s_aln_pru_mod.fasta	0h:0m:7s (0h:0m:0s left)
  52 K3Pu+F+I     3600.415    coi_aln_pru_mod.fasta_pos1+coi_aln_pru_mod.fasta_pos2+h3_aln_pru_mod.fasta_pos1+h3_aln_pru_mod.fasta_pos2	0h:0m:8s (0h:0m:0s left)
  53 HKY+F+R2     4664.647    coi_aln_pru_mod.fasta_pos3	0h:0m:10s (0h:0m:0s left)
  54 TPM2+G4      2194.118    h3_aln_pru_mod.fasta_pos3	0h:0m:11s (0h:0m:0s left)
Best partition model BIC score: 23758.164 (LnL: -11582.187  df:77)
Partition information was printed to partition.nex.best_scheme.nex
Partition information in Raxml format was printed to partition.nex.best_scheme

All model information printed to partition.nex.model.gz
CPU time for ModelFinder: 11.647 seconds (0h:0m:11s)
Wall-clock time for ModelFinder: 11.655 seconds (0h:0m:11s)
Generating 1000 samples for ultrafast bootstrap (seed: 927016)...

NOTE: 5 MB RAM (0 GB) is required!
Estimate model parameters (epsilon = 0.100)
Initial log-likelihood: -11583.746
Current log-likelihood at step 1: -11581.729
Current log-likelihood at step 2: -11581.598
Current log-likelihood at step 3: -11581.583
Partition-specific rates:  0.658 0.398 0.103 6.282 1.578
Parameters optimization took 2 rounds (0.071 sec)

Wrote distance file to... 
Computing ML distances based on estimated model parameters...
Calculating distance matrix: done in 0.000100136 secs using 98.87% CPU
Computing ML distances took 0.000141 sec (of wall-clock time) 0.000141 sec (of CPU time)
WARNING: Some pairwise ML distances are too long (saturated)
Setting up auxiliary I and S matrices: done in 3.40939e-05 secs using 99.72% CPU
Constructing RapidNJ tree: done in 5.00679e-05 secs using 97.87% CPU
Computing RapidNJ tree took 0.000133 sec (of wall-clock time) 0.000133 sec (of CPU time)
Log-likelihood of RapidNJ tree: -12465.497
--------------------------------------------------------------------
|             INITIALIZING CANDIDATE TREE SET                      |
--------------------------------------------------------------------
Generating 98 parsimony trees... 0.263 second
Computing log-likelihood of 98 initial trees ... 0.274 seconds
Current best score: -11581.583

Do NNI search on 20 best initial trees
Optimizing NNI: done in 0.0157189 secs using 100% CPU
Estimate model parameters (epsilon = 0.100)
Initial log-likelihood: -11581.583
Current log-likelihood at step 1: -11581.578
Parameters optimization took 0 rounds (0.015 sec)

BETTER TREE FOUND at iteration 1: -11581.578
Optimizing NNI: done in 0.055078 secs using 100% CPU
Optimizing NNI: done in 0.0610712 secs using 99.98% CPU
Optimizing NNI: done in 0.0528061 secs using 100% CPU
Optimizing NNI: done in 0.0535409 secs using 99.98% CPU
Optimizing NNI: done in 0.0657799 secs using 100% CPU
Optimizing NNI: done in 0.0534852 secs using 93.91% CPU
Optimizing NNI: done in 0.052335 secs using 100% CPU
Optimizing NNI: done in 0.05515 secs using 100% CPU
Optimizing NNI: done in 0.0619941 secs using 100% CPU
Iteration 10 / LogL: -11587.540 / Time: 0h:0m:1s
Optimizing NNI: done in 0.050319 secs using 100% CPU
Optimizing NNI: done in 0.0697739 secs using 100% CPU
Optimizing NNI: done in 0.0638602 secs using 100% CPU
Optimizing NNI: done in 0.0654609 secs using 100% CPU
Optimizing NNI: done in 0.0510979 secs using 100% CPU
Optimizing NNI: done in 0.0571201 secs using 100% CPU
Optimizing NNI: done in 0.080467 secs using 99.99% CPU
Optimizing NNI: done in 0.0445819 secs using 100% CPU
Optimizing NNI: done in 0.0584469 secs using 100% CPU
Optimizing NNI: done in 0.058378 secs using 100% CPU
Iteration 20 / LogL: -11581.578 / Time: 0h:0m:1s
Finish initializing candidate tree set (2)
Current best tree score: -11581.578 / CPU time: 1.699
Number of iterations: 20
--------------------------------------------------------------------
|               OPTIMIZING CANDIDATE TREE SET                      |
--------------------------------------------------------------------
Optimizing NNI: done in 0.0386932 secs using 100% CPU
Optimizing NNI: done in 0.03757 secs using 100% CPU
Optimizing NNI: done in 0.0565979 secs using 100% CPU
Optimizing NNI: done in 0.0656612 secs using 100% CPU
Optimizing NNI: done in 0.03512 secs using 100% CPU
Optimizing NNI: done in 0.0218899 secs using 100% CPU
Optimizing NNI: done in 0.036309 secs using 100% CPU
Optimizing NNI: done in 0.0511222 secs using 99.99% CPU
Optimizing NNI: done in 0.044657 secs using 99.98% CPU
Optimizing NNI: done in 0.0618911 secs using 100% CPU
Iteration 30 / LogL: -11581.583 / Time: 0h:0m:2s (0h:1m:17s left)
Optimizing NNI: done in 0.033077 secs using 100% CPU
Optimizing NNI: done in 0.0407279 secs using 100% CPU
Optimizing NNI: done in 0.0329938 secs using 100% CPU
Optimizing NNI: done in 0.0470278 secs using 100% CPU
Optimizing NNI: done in 0.033329 secs using 100% CPU
Optimizing NNI: done in 0.059833 secs using 100% CPU
Optimizing NNI: done in 0.0235062 secs using 99.97% CPU
UPDATE BEST LOG-LIKELIHOOD: -11581.578
Optimizing NNI: done in 0.039119 secs using 99.99% CPU
Optimizing NNI: done in 0.0355699 secs using 100% CPU
Optimizing NNI: done in 0.0408568 secs using 100% CPU
Iteration 40 / LogL: -11581.584 / Time: 0h:0m:2s (0h:1m:7s left)
Optimizing NNI: done in 0.038945 secs using 100% CPU
Optimizing NNI: done in 0.0432019 secs using 100% CPU
Optimizing NNI: done in 0.0291309 secs using 100% CPU
Optimizing NNI: done in 0.0385921 secs using 100% CPU
Optimizing NNI: done in 0.029536 secs using 100% CPU
Optimizing NNI: done in 0.024298 secs using 100% CPU
Optimizing NNI: done in 0.0423892 secs using 100% CPU
Optimizing NNI: done in 0.0367842 secs using 100% CPU
Optimizing NNI: done in 0.0401042 secs using 100% CPU
Optimizing NNI: done in 0.048542 secs using 100% CPU
Iteration 50 / LogL: -11581.580 / Time: 0h:0m:3s (0h:1m:0s left)
Log-likelihood cutoff on original alignment: -11622.936
Optimizing NNI: done in 0.039361 secs using 99.99% CPU
Optimizing NNI: done in 0.0335672 secs using 100% CPU
Optimizing NNI: done in 0.077265 secs using 100% CPU
Optimizing NNI: done in 0.0329199 secs using 99.99% CPU
Optimizing NNI: done in 0.0428059 secs using 100% CPU
Optimizing NNI: done in 0.0493109 secs using 100% CPU
Optimizing NNI: done in 0.0232549 secs using 100% CPU
UPDATE BEST LOG-LIKELIHOOD: -11581.578
Optimizing NNI: done in 0.0366499 secs using 100% CPU
Optimizing NNI: done in 0.049669 secs using 92% CPU
Optimizing NNI: done in 0.033392 secs using 99.99% CPU
Iteration 60 / LogL: -11581.578 / Time: 0h:0m:3s (0h:0m:58s left)
Optimizing NNI: done in 0.072525 secs using 100% CPU
Optimizing NNI: done in 0.037456 secs using 100% CPU
Optimizing NNI: done in 0.0317769 secs using 100.1% CPU
Optimizing NNI: done in 0.0252779 secs using 99.99% CPU
Optimizing NNI: done in 0.0542531 secs using 100% CPU
Optimizing NNI: done in 0.036571 secs using 99.99% CPU
Optimizing NNI: done in 0.0284479 secs using 100% CPU
Optimizing NNI: done in 0.0283689 secs using 100% CPU
Optimizing NNI: done in 0.0674069 secs using 100% CPU
Optimizing NNI: done in 0.025872 secs using 99.99% CPU
Iteration 70 / LogL: -11587.543 / Time: 0h:0m:4s (0h:0m:55s left)
Optimizing NNI: done in 0.049701 secs using 100% CPU
Optimizing NNI: done in 0.0343289 secs using 100% CPU
Optimizing NNI: done in 0.0367959 secs using 100% CPU
Optimizing NNI: done in 0.033814 secs using 100% CPU
Optimizing NNI: done in 0.0561581 secs using 100% CPU
Optimizing NNI: done in 0.0459549 secs using 100% CPU
Optimizing NNI: done in 0.031111 secs using 100% CPU
Optimizing NNI: done in 0.0373359 secs using 100% CPU
Optimizing NNI: done in 0.050709 secs using 100% CPU
Optimizing NNI: done in 0.0403271 secs using 100% CPU
Iteration 80 / LogL: -11587.548 / Time: 0h:0m:4s (0h:0m:52s left)
Optimizing NNI: done in 0.0364838 secs using 100% CPU
Optimizing NNI: done in 0.059953 secs using 100% CPU
Optimizing NNI: done in 0.0473411 secs using 100% CPU
Optimizing NNI: done in 0.0420642 secs using 99.99% CPU
Optimizing NNI: done in 0.03442 secs using 100% CPU
Optimizing NNI: done in 0.0195138 secs using 100% CPU
UPDATE BEST LOG-LIKELIHOOD: -11581.578
Optimizing NNI: done in 0.0452559 secs using 100% CPU
Optimizing NNI: done in 0.0425141 secs using 100% CPU
Optimizing NNI: done in 0.0288489 secs using 100% CPU
Optimizing NNI: done in 0.0419631 secs using 100% CPU
Iteration 90 / LogL: -11587.553 / Time: 0h:0m:4s (0h:0m:51s left)
Optimizing NNI: done in 0.0615141 secs using 100% CPU
Optimizing NNI: done in 0.0327342 secs using 100% CPU
Optimizing NNI: done in 0.048923 secs using 100% CPU
Optimizing NNI: done in 0.0489702 secs using 100% CPU
Optimizing NNI: done in 0.027009 secs using 100% CPU
Optimizing NNI: done in 0.0447609 secs using 99.98% CPU
Optimizing NNI: done in 0.0302641 secs using 86.8% CPU
Optimizing NNI: done in 0.0469 secs using 99.99% CPU
Optimizing NNI: done in 0.0259249 secs using 100% CPU
Optimizing NNI: done in 0.0421622 secs using 99.99% CPU
Iteration 100 / LogL: -11581.578 / Time: 0h:0m:5s (0h:0m:49s left)
Log-likelihood cutoff on original alignment: -11622.413
NOTE: Bootstrap correlation coefficient of split occurrence frequencies: 1.000
Optimizing NNI: done in 0.0308321 secs using 100% CPU
Optimizing NNI: done in 0.039974 secs using 100% CPU
Optimizing NNI: done in 0.049926 secs using 99.98% CPU
Optimizing NNI: done in 0.0288749 secs using 100% CPU
Optimizing NNI: done in 0.0398352 secs using 100% CPU
Optimizing NNI: done in 0.0335441 secs using 100% CPU
Optimizing NNI: done in 0.031913 secs using 100% CPU
Optimizing NNI: done in 0.0394681 secs using 100% CPU
Optimizing NNI: done in 0.033808 secs using 100% CPU
Optimizing NNI: done in 0.043586 secs using 100% CPU
Iteration 110 / LogL: -11587.550 / Time: 0h:0m:5s (0h:0m:48s left)
Optimizing NNI: done in 0.0309792 secs using 100% CPU
Optimizing NNI: done in 0.0603461 secs using 100% CPU
Optimizing NNI: done in 0.047869 secs using 100% CPU
Optimizing NNI: done in 0.048157 secs using 100% CPU
Optimizing NNI: done in 0.0406091 secs using 100% CPU
Optimizing NNI: done in 0.032341 secs using 100% CPU
Optimizing NNI: done in 0.039386 secs using 100% CPU
Optimizing NNI: done in 0.069313 secs using 99.98% CPU
Optimizing NNI: done in 0.0353079 secs using 100% CPU
Optimizing NNI: done in 0.0283852 secs using 99.99% CPU
Iteration 120 / LogL: -11581.578 / Time: 0h:0m:6s (0h:0m:47s left)
Optimizing NNI: done in 0.0254982 secs using 100% CPU
Optimizing NNI: done in 0.0370431 secs using 100% CPU
Optimizing NNI: done in 0.0385132 secs using 100% CPU
Optimizing NNI: done in 0.030582 secs using 100% CPU
Optimizing NNI: done in 0.0380199 secs using 100% CPU
Optimizing NNI: done in 0.0365551 secs using 100% CPU
Optimizing NNI: done in 0.044512 secs using 100% CPU
Optimizing NNI: done in 0.0215518 secs using 100% CPU
Optimizing NNI: done in 0.063359 secs using 100% CPU
Optimizing NNI: done in 0.039129 secs using 100% CPU
Iteration 130 / LogL: -11587.542 / Time: 0h:0m:6s (0h:0m:45s left)
Optimizing NNI: done in 0.037657 secs using 100% CPU
Optimizing NNI: done in 0.0256219 secs using 100% CPU
Optimizing NNI: done in 0.0462019 secs using 100% CPU
Optimizing NNI: done in 0.0198538 secs using 100% CPU
Optimizing NNI: done in 0.0374968 secs using 100% CPU
Optimizing NNI: done in 0.0490792 secs using 100% CPU
Optimizing NNI: done in 0.043577 secs using 100% CPU
Optimizing NNI: done in 0.0251312 secs using 100% CPU
Optimizing NNI: done in 0.0377579 secs using 100% CPU
Optimizing NNI: done in 0.0372391 secs using 100% CPU
Iteration 140 / LogL: -11587.541 / Time: 0h:0m:7s (0h:0m:44s left)
Optimizing NNI: done in 0.025775 secs using 100% CPU
Optimizing NNI: done in 0.0491869 secs using 99.97% CPU
Optimizing NNI: done in 0.0279658 secs using 100% CPU
Optimizing NNI: done in 0.0330441 secs using 100% CPU
Optimizing NNI: done in 0.036119 secs using 100% CPU
Optimizing NNI: done in 0.0461929 secs using 100% CPU
Optimizing NNI: done in 0.0323079 secs using 100% CPU
Optimizing NNI: done in 0.042614 secs using 100% CPU
Optimizing NNI: done in 0.0587471 secs using 100% CPU
Optimizing NNI: done in 0.0473979 secs using 100% CPU
Iteration 150 / LogL: -11581.582 / Time: 0h:0m:7s (0h:0m:43s left)
Log-likelihood cutoff on original alignment: -11622.413
Optimizing NNI: done in 0.0292571 secs using 100% CPU
Optimizing NNI: done in 0.0373549 secs using 100% CPU
Optimizing NNI: done in 0.0296609 secs using 100% CPU
Optimizing NNI: done in 0.0549879 secs using 100% CPU
Optimizing NNI: done in 0.0607381 secs using 99.99% CPU
Optimizing NNI: done in 0.050611 secs using 100% CPU
Optimizing NNI: done in 0.027868 secs using 99.99% CPU
Optimizing NNI: done in 0.0595729 secs using 100% CPU
Optimizing NNI: done in 0.0489631 secs using 100% CPU
Optimizing NNI: done in 0.0468559 secs using 100% CPU
Iteration 160 / LogL: -11581.579 / Time: 0h:0m:8s (0h:0m:43s left)
Optimizing NNI: done in 0.0413091 secs using 100% CPU
Optimizing NNI: done in 0.038312 secs using 100% CPU
Optimizing NNI: done in 0.0559881 secs using 99.98% CPU
Optimizing NNI: done in 0.025389 secs using 99.99% CPU
Optimizing NNI: done in 0.0375979 secs using 100% CPU
Optimizing NNI: done in 0.0414901 secs using 99.99% CPU
Optimizing NNI: done in 0.051111 secs using 100% CPU
Optimizing NNI: done in 0.0433681 secs using 100% CPU
Optimizing NNI: done in 0.0308809 secs using 100% CPU
Optimizing NNI: done in 0.046572 secs using 100% CPU
Iteration 170 / LogL: -11581.578 / Time: 0h:0m:8s (0h:0m:42s left)
Optimizing NNI: done in 0.029835 secs using 100% CPU
Optimizing NNI: done in 0.0229099 secs using 100% CPU
Optimizing NNI: done in 0.0221009 secs using 100% CPU
Optimizing NNI: done in 0.0270889 secs using 100% CPU
Optimizing NNI: done in 0.0209219 secs using 100% CPU
Optimizing NNI: done in 0.0432689 secs using 100% CPU
Optimizing NNI: done in 0.034513 secs using 99.88% CPU
Optimizing NNI: done in 0.0477929 secs using 100% CPU
Optimizing NNI: done in 0.0413649 secs using 100% CPU
Optimizing NNI: done in 0.0435481 secs using 100% CPU
Iteration 180 / LogL: -11581.578 / Time: 0h:0m:8s (0h:0m:41s left)
Optimizing NNI: done in 0.0291162 secs using 100% CPU
Optimizing NNI: done in 0.02491 secs using 100% CPU
Optimizing NNI: done in 0.0251942 secs using 100% CPU
Optimizing NNI: done in 0.0415921 secs using 100% CPU
Optimizing NNI: done in 0.0549221 secs using 100% CPU
Optimizing NNI: done in 0.0294421 secs using 100% CPU
Optimizing NNI: done in 0.03421 secs using 100% CPU
Optimizing NNI: done in 0.0300541 secs using 99.95% CPU
Optimizing NNI: done in 0.0251079 secs using 100% CPU
Optimizing NNI: done in 0.0418601 secs using 100% CPU
Iteration 190 / LogL: -11587.541 / Time: 0h:0m:9s (0h:0m:40s left)
Optimizing NNI: done in 0.0427949 secs using 100% CPU
Optimizing NNI: done in 0.0340428 secs using 100% CPU
Optimizing NNI: done in 0.0366471 secs using 100% CPU
Optimizing NNI: done in 0.0464141 secs using 91.36% CPU
Optimizing NNI: done in 0.02179 secs using 100% CPU
Optimizing NNI: done in 0.0183918 secs using 100% CPU
Optimizing NNI: done in 0.025213 secs using 99.98% CPU
Optimizing NNI: done in 0.0261562 secs using 100% CPU
Optimizing NNI: done in 0.0428209 secs using 100% CPU
UPDATE BEST LOG-LIKELIHOOD: -11581.578
Optimizing NNI: done in 0.0357201 secs using 100% CPU
Iteration 200 / LogL: -11587.540 / Time: 0h:0m:9s (0h:0m:39s left)
Log-likelihood cutoff on original alignment: -11622.413
NOTE: Bootstrap correlation coefficient of split occurrence frequencies: 1.000
Optimizing NNI: done in 0.028296 secs using 99.99% CPU
Optimizing NNI: done in 0.034174 secs using 88.3% CPU
Optimizing NNI: done in 0.037466 secs using 99.99% CPU
Optimizing NNI: done in 0.019479 secs using 100% CPU
Optimizing NNI: done in 0.0226469 secs using 100% CPU
Optimizing NNI: done in 0.0203691 secs using 99.79% CPU
Optimizing NNI: done in 0.0403831 secs using 99.98% CPU
Optimizing NNI: done in 0.051816 secs using 100% CPU
Optimizing NNI: done in 0.0352831 secs using 100% CPU
Optimizing NNI: done in 0.0367229 secs using 100% CPU
Iteration 210 / LogL: -11581.578 / Time: 0h:0m:10s (0h:0m:38s left)
Optimizing NNI: done in 0.0381188 secs using 100% CPU
Optimizing NNI: done in 0.0469749 secs using 100% CPU
Optimizing NNI: done in 0.0289919 secs using 99.99% CPU
Optimizing NNI: done in 0.053633 secs using 100% CPU
Optimizing NNI: done in 0.0350709 secs using 100% CPU
Optimizing NNI: done in 0.0279739 secs using 99.95% CPU
Optimizing NNI: done in 0.037138 secs using 100% CPU
Optimizing NNI: done in 0.02684 secs using 100% CPU
Optimizing NNI: done in 0.0433381 secs using 100% CPU
Optimizing NNI: done in 0.037672 secs using 100% CPU
Iteration 220 / LogL: -11581.579 / Time: 0h:0m:10s (0h:0m:37s left)
Optimizing NNI: done in 0.0406978 secs using 100% CPU
Optimizing NNI: done in 0.04109 secs using 100% CPU
Optimizing NNI: done in 0.0371501 secs using 99.99% CPU
Optimizing NNI: done in 0.0274701 secs using 100% CPU
Optimizing NNI: done in 0.0495181 secs using 100% CPU
Optimizing NNI: done in 0.0434899 secs using 100% CPU
Optimizing NNI: done in 0.0227029 secs using 100% CPU
Optimizing NNI: done in 0.030422 secs using 99.98% CPU
Optimizing NNI: done in 0.03546 secs using 99.99% CPU
Optimizing NNI: done in 0.0254982 secs using 100% CPU
Iteration 230 / LogL: -11587.544 / Time: 0h:0m:10s (0h:0m:36s left)
Optimizing NNI: done in 0.0316489 secs using 100% CPU
Optimizing NNI: done in 0.0294001 secs using 100% CPU
Optimizing NNI: done in 0.0379169 secs using 100% CPU
Optimizing NNI: done in 0.043941 secs using 99.97% CPU
Optimizing NNI: done in 0.0240419 secs using 100% CPU
Optimizing NNI: done in 0.0505869 secs using 100% CPU
Optimizing NNI: done in 0.032537 secs using 100% CPU
Optimizing NNI: done in 0.0402551 secs using 99.97% CPU
Optimizing NNI: done in 0.058522 secs using 100% CPU
Optimizing NNI: done in 0.034133 secs using 100% CPU
Iteration 240 / LogL: -11581.579 / Time: 0h:0m:11s (0h:0m:36s left)
Optimizing NNI: done in 0.051635 secs using 100% CPU
Optimizing NNI: done in 0.0526159 secs using 100% CPU
Optimizing NNI: done in 0.029633 secs using 99.99% CPU
Optimizing NNI: done in 0.0484018 secs using 100% CPU
Optimizing NNI: done in 0.0300949 secs using 100% CPU
Optimizing NNI: done in 0.0350132 secs using 100% CPU
Optimizing NNI: done in 0.067045 secs using 100% CPU
Optimizing NNI: done in 0.0417881 secs using 100% CPU
Optimizing NNI: done in 0.030761 secs using 100% CPU
Optimizing NNI: done in 0.0218921 secs using 100% CPU
Iteration 250 / LogL: -11581.579 / Time: 0h:0m:11s (0h:0m:35s left)
Log-likelihood cutoff on original alignment: -11622.413
Optimizing NNI: done in 0.043293 secs using 99.99% CPU
Optimizing NNI: done in 0.019156 secs using 99.99% CPU
Optimizing NNI: done in 0.057569 secs using 100% CPU
Optimizing NNI: done in 0.0347378 secs using 100% CPU
Optimizing NNI: done in 0.0296562 secs using 100% CPU
Optimizing NNI: done in 0.0270851 secs using 100% CPU
Optimizing NNI: done in 0.037914 secs using 100% CPU
Optimizing NNI: done in 0.0338261 secs using 100% CPU
Optimizing NNI: done in 0.0152771 secs using 100% CPU
Optimizing NNI: done in 0.0294781 secs using 99.95% CPU
Iteration 260 / LogL: -11581.578 / Time: 0h:0m:12s (0h:0m:35s left)
Optimizing NNI: done in 0.0471702 secs using 100% CPU
Optimizing NNI: done in 0.024004 secs using 100% CPU
Optimizing NNI: done in 0.0226071 secs using 99.99% CPU
Optimizing NNI: done in 0.0306139 secs using 100% CPU
Optimizing NNI: done in 0.041187 secs using 99.99% CPU
Optimizing NNI: done in 0.0404382 secs using 99.99% CPU
Optimizing NNI: done in 0.036114 secs using 100% CPU
Optimizing NNI: done in 0.0231841 secs using 100% CPU
Optimizing NNI: done in 0.029752 secs using 100% CPU
Optimizing NNI: done in 0.0437059 secs using 100% CPU
Iteration 270 / LogL: -11581.589 / Time: 0h:0m:12s (0h:0m:34s left)
Optimizing NNI: done in 0.041945 secs using 100% CPU
Optimizing NNI: done in 0.0462389 secs using 100% CPU
Optimizing NNI: done in 0.0430219 secs using 100% CPU
Optimizing NNI: done in 0.0527172 secs using 100% CPU
Optimizing NNI: done in 0.0279419 secs using 100% CPU
Optimizing NNI: done in 0.0397141 secs using 100% CPU
Optimizing NNI: done in 0.0527961 secs using 100% CPU
Optimizing NNI: done in 0.042556 secs using 100% CPU
Optimizing NNI: done in 0.0324309 secs using 100% CPU
Optimizing NNI: done in 0.0266581 secs using 100% CPU
Iteration 280 / LogL: -11587.541 / Time: 0h:0m:13s (0h:0m:33s left)
Optimizing NNI: done in 0.0241508 secs using 100% CPU
Optimizing NNI: done in 0.0450869 secs using 99.99% CPU
Optimizing NNI: done in 0.0372229 secs using 100% CPU
Optimizing NNI: done in 0.025991 secs using 99.99% CPU
Optimizing NNI: done in 0.0233362 secs using 99.96% CPU
Optimizing NNI: done in 0.021121 secs using 100% CPU
Optimizing NNI: done in 0.058917 secs using 100% CPU
Optimizing NNI: done in 0.0249522 secs using 100% CPU
Optimizing NNI: done in 0.029701 secs using 100% CPU
Optimizing NNI: done in 0.03724 secs using 100% CPU
Iteration 290 / LogL: -11581.697 / Time: 0h:0m:13s (0h:0m:33s left)
Optimizing NNI: done in 0.029551 secs using 100% CPU
Optimizing NNI: done in 0.0580311 secs using 99.97% CPU
Optimizing NNI: done in 0.053277 secs using 99.99% CPU
Optimizing NNI: done in 0.0468302 secs using 99.97% CPU
Optimizing NNI: done in 0.071691 secs using 100% CPU
Optimizing NNI: done in 0.0498199 secs using 100% CPU
Optimizing NNI: done in 0.02178 secs using 100% CPU
Optimizing NNI: done in 0.027791 secs using 100% CPU
Optimizing NNI: done in 0.0375569 secs using 100% CPU
Optimizing NNI: done in 0.04357 secs using 100% CPU
Iteration 300 / LogL: -11587.540 / Time: 0h:0m:13s (0h:0m:32s left)
Log-likelihood cutoff on original alignment: -11622.277
NOTE: Bootstrap correlation coefficient of split occurrence frequencies: 1.000
Optimizing NNI: done in 0.0334201 secs using 100% CPU
Optimizing NNI: done in 0.0376861 secs using 100% CPU
Optimizing NNI: done in 0.0301042 secs using 100% CPU
Optimizing NNI: done in 0.0279901 secs using 100% CPU
Optimizing NNI: done in 0.0429869 secs using 100% CPU
Optimizing NNI: done in 0.0245728 secs using 100% CPU
Optimizing NNI: done in 0.0174699 secs using 100% CPU
Optimizing NNI: done in 0.0402598 secs using 99.97% CPU
Optimizing NNI: done in 0.047338 secs using 100% CPU
Optimizing NNI: done in 0.0451112 secs using 100% CPU
Iteration 310 / LogL: -11581.579 / Time: 0h:0m:14s (0h:0m:32s left)
Optimizing NNI: done in 0.023597 secs using 100% CPU
Optimizing NNI: done in 0.0346501 secs using 100% CPU
Optimizing NNI: done in 0.031286 secs using 100% CPU
Optimizing NNI: done in 0.0346329 secs using 100% CPU
Optimizing NNI: done in 0.0374141 secs using 100% CPU
Optimizing NNI: done in 0.0611069 secs using 99.98% CPU
Optimizing NNI: done in 0.0379791 secs using 99.99% CPU
Optimizing NNI: done in 0.029145 secs using 100% CPU
Optimizing NNI: done in 0.0306022 secs using 100% CPU
Optimizing NNI: done in 0.0244908 secs using 100% CPU
Iteration 320 / LogL: -11587.541 / Time: 0h:0m:14s (0h:0m:31s left)
Optimizing NNI: done in 0.0463839 secs using 100% CPU
Optimizing NNI: done in 0.0362749 secs using 100% CPU
Optimizing NNI: done in 0.0419691 secs using 100% CPU
Optimizing NNI: done in 0.038193 secs using 100% CPU
Optimizing NNI: done in 0.0260799 secs using 99.97% CPU
Optimizing NNI: done in 0.0229881 secs using 100% CPU
Optimizing NNI: done in 0.0327289 secs using 99.99% CPU
Optimizing NNI: done in 0.030391 secs using 99.99% CPU
Optimizing NNI: done in 0.0333719 secs using 100% CPU
Optimizing NNI: done in 0.070873 secs using 100% CPU
Iteration 330 / LogL: -11581.579 / Time: 0h:0m:15s (0h:0m:30s left)
Optimizing NNI: done in 0.0380821 secs using 99.97% CPU
Optimizing NNI: done in 0.0393691 secs using 99.99% CPU
Optimizing NNI: done in 0.032145 secs using 87.57% CPU
Optimizing NNI: done in 0.0521801 secs using 99.99% CPU
Optimizing NNI: done in 0.0371311 secs using 100% CPU
Optimizing NNI: done in 0.052917 secs using 100% CPU
Optimizing NNI: done in 0.0167141 secs using 100% CPU
Optimizing NNI: done in 0.0322921 secs using 100% CPU
Optimizing NNI: done in 0.0443161 secs using 100% CPU
Optimizing NNI: done in 0.03266 secs using 99.96% CPU
Iteration 340 / LogL: -11581.588 / Time: 0h:0m:15s (0h:0m:30s left)
Optimizing NNI: done in 0.034415 secs using 100% CPU
Optimizing NNI: done in 0.0246251 secs using 100% CPU
Optimizing NNI: done in 0.0274172 secs using 100% CPU
Optimizing NNI: done in 0.035022 secs using 99.99% CPU
Optimizing NNI: done in 0.0267119 secs using 100% CPU
Optimizing NNI: done in 0.0491312 secs using 100% CPU
Optimizing NNI: done in 0.0594139 secs using 100% CPU
Optimizing NNI: done in 0.024991 secs using 100% CPU
Optimizing NNI: done in 0.0359318 secs using 100% CPU
Optimizing NNI: done in 0.0398152 secs using 100% CPU
Iteration 350 / LogL: -11581.650 / Time: 0h:0m:16s (0h:0m:29s left)
Log-likelihood cutoff on original alignment: -11622.277
Optimizing NNI: done in 0.0380878 secs using 100% CPU
Optimizing NNI: done in 0.030879 secs using 100% CPU
Optimizing NNI: done in 0.0352092 secs using 100% CPU
Optimizing NNI: done in 0.044307 secs using 99.98% CPU
Optimizing NNI: done in 0.032728 secs using 100% CPU
Optimizing NNI: done in 0.0198419 secs using 100% CPU
Optimizing NNI: done in 0.033762 secs using 100% CPU
Optimizing NNI: done in 0.043643 secs using 99.96% CPU
Optimizing NNI: done in 0.032413 secs using 100% CPU
Optimizing NNI: done in 0.0230181 secs using 99.96% CPU
Iteration 360 / LogL: -11581.580 / Time: 0h:0m:16s (0h:0m:29s left)
Optimizing NNI: done in 0.0204039 secs using 100% CPU
Optimizing NNI: done in 0.036998 secs using 100% CPU
Optimizing NNI: done in 0.029407 secs using 100% CPU
Optimizing NNI: done in 0.0328181 secs using 100% CPU
UPDATE BEST LOG-LIKELIHOOD: -11581.578
Optimizing NNI: done in 0.0293701 secs using 100% CPU
Optimizing NNI: done in 0.0362468 secs using 100% CPU
Optimizing NNI: done in 0.0285001 secs using 100% CPU
Optimizing NNI: done in 0.039511 secs using 100% CPU
Optimizing NNI: done in 0.036979 secs using 100% CPU
Optimizing NNI: done in 0.0387771 secs using 100% CPU
Iteration 370 / LogL: -11581.578 / Time: 0h:0m:16s (0h:0m:28s left)
Optimizing NNI: done in 0.068038 secs using 100% CPU
Optimizing NNI: done in 0.0271811 secs using 100% CPU
Optimizing NNI: done in 0.0359459 secs using 100% CPU
Optimizing NNI: done in 0.025965 secs using 100% CPU
Optimizing NNI: done in 0.050477 secs using 100% CPU
Optimizing NNI: done in 0.024188 secs using 100% CPU
Optimizing NNI: done in 0.0356491 secs using 100% CPU
Optimizing NNI: done in 0.043098 secs using 100% CPU
Optimizing NNI: done in 0.0274441 secs using 100% CPU
UPDATE BEST LOG-LIKELIHOOD: -11581.578
Optimizing NNI: done in 0.0415471 secs using 99.96% CPU
Iteration 380 / LogL: -11581.581 / Time: 0h:0m:17s (0h:0m:28s left)
Optimizing NNI: done in 0.0262349 secs using 100% CPU
Optimizing NNI: done in 0.033056 secs using 100.1% CPU
Optimizing NNI: done in 0.0440838 secs using 100% CPU
Optimizing NNI: done in 0.0320508 secs using 100% CPU
Optimizing NNI: done in 0.0348189 secs using 100% CPU
Optimizing NNI: done in 0.0422769 secs using 100% CPU
Optimizing NNI: done in 0.046417 secs using 100% CPU
Optimizing NNI: done in 0.0310938 secs using 99.96% CPU
Optimizing NNI: done in 0.0209301 secs using 100% CPU
Optimizing NNI: done in 0.037605 secs using 100% CPU
Iteration 390 / LogL: -11581.579 / Time: 0h:0m:17s (0h:0m:27s left)
Optimizing NNI: done in 0.0358171 secs using 100% CPU
Optimizing NNI: done in 0.0616939 secs using 100% CPU
Optimizing NNI: done in 0.028738 secs using 100% CPU
Optimizing NNI: done in 0.0337839 secs using 100% CPU
Optimizing NNI: done in 0.048074 secs using 100% CPU
Optimizing NNI: done in 0.0459709 secs using 100% CPU
Optimizing NNI: done in 0.0259001 secs using 100% CPU
Optimizing NNI: done in 0.0412171 secs using 100% CPU
Optimizing NNI: done in 0.0402431 secs using 100% CPU
Optimizing NNI: done in 0.0421841 secs using 100% CPU
Iteration 400 / LogL: -11581.578 / Time: 0h:0m:18s (0h:0m:27s left)
Log-likelihood cutoff on original alignment: -11622.277
NOTE: Bootstrap correlation coefficient of split occurrence frequencies: 1.000
Optimizing NNI: done in 0.0382991 secs using 99.99% CPU
Optimizing NNI: done in 0.0290561 secs using 100% CPU
Optimizing NNI: done in 0.0420761 secs using 99.98% CPU
Optimizing NNI: done in 0.035295 secs using 100% CPU
Optimizing NNI: done in 0.025377 secs using 100% CPU
Optimizing NNI: done in 0.043174 secs using 100% CPU
Optimizing NNI: done in 0.02631 secs using 99.99% CPU
Optimizing NNI: done in 0.0409219 secs using 100% CPU
Optimizing NNI: done in 0.0428441 secs using 100% CPU
Optimizing NNI: done in 0.034775 secs using 99.98% CPU
Iteration 410 / LogL: -11581.584 / Time: 0h:0m:18s (0h:0m:26s left)
Optimizing NNI: done in 0.0442548 secs using 100% CPU
Optimizing NNI: done in 0.0222721 secs using 100% CPU
Optimizing NNI: done in 0.0464041 secs using 100% CPU
Optimizing NNI: done in 0.0565999 secs using 100% CPU
Optimizing NNI: done in 0.0221391 secs using 100% CPU
UPDATE BEST LOG-LIKELIHOOD: -11581.578
Optimizing NNI: done in 0.0304029 secs using 100% CPU
Optimizing NNI: done in 0.0282691 secs using 100% CPU
Optimizing NNI: done in 0.049288 secs using 100% CPU
Optimizing NNI: done in 0.0499411 secs using 100% CPU
Optimizing NNI: done in 0.04984 secs using 100% CPU
Iteration 420 / LogL: -11581.580 / Time: 0h:0m:19s (0h:0m:26s left)
Optimizing NNI: done in 0.0356429 secs using 100% CPU
Optimizing NNI: done in 0.0466971 secs using 100% CPU
Optimizing NNI: done in 0.034121 secs using 100% CPU
Optimizing NNI: done in 0.035069 secs using 100% CPU
Optimizing NNI: done in 0.026597 secs using 100% CPU
Optimizing NNI: done in 0.0318608 secs using 99.96% CPU
Optimizing NNI: done in 0.0310531 secs using 100% CPU
Optimizing NNI: done in 0.0393429 secs using 100% CPU
Optimizing NNI: done in 0.0317628 secs using 100% CPU
Optimizing NNI: done in 0.02476 secs using 100% CPU
Iteration 430 / LogL: -11585.265 / Time: 0h:0m:19s (0h:0m:25s left)
Optimizing NNI: done in 0.031508 secs using 100% CPU
Optimizing NNI: done in 0.046628 secs using 100% CPU
Optimizing NNI: done in 0.036042 secs using 100% CPU
Optimizing NNI: done in 0.0231602 secs using 100% CPU
Optimizing NNI: done in 0.016706 secs using 99.99% CPU
Optimizing NNI: done in 0.035146 secs using 100% CPU
Optimizing NNI: done in 0.027715 secs using 100% CPU
Optimizing NNI: done in 0.0271449 secs using 100% CPU
Optimizing NNI: done in 0.038022 secs using 100% CPU
Optimizing NNI: done in 0.0212719 secs using 99.99% CPU
Iteration 440 / LogL: -11581.578 / Time: 0h:0m:19s (0h:0m:25s left)
Optimizing NNI: done in 0.0505939 secs using 100% CPU
Optimizing NNI: done in 0.0227408 secs using 99.98% CPU
Optimizing NNI: done in 0.0376301 secs using 100% CPU
Optimizing NNI: done in 0.023658 secs using 100% CPU
Optimizing NNI: done in 0.0380991 secs using 100% CPU
Optimizing NNI: done in 0.0345039 secs using 100% CPU
Optimizing NNI: done in 0.0500309 secs using 100% CPU
Optimizing NNI: done in 0.031347 secs using 99.97% CPU
Optimizing NNI: done in 0.0384569 secs using 100% CPU
Optimizing NNI: done in 0.039336 secs using 100% CPU
Iteration 450 / LogL: -11581.578 / Time: 0h:0m:20s (0h:0m:24s left)
Log-likelihood cutoff on original alignment: -11622.277
Optimizing NNI: done in 0.0214391 secs using 99.99% CPU
Optimizing NNI: done in 0.041765 secs using 99.97% CPU
Optimizing NNI: done in 0.03478 secs using 100% CPU
Optimizing NNI: done in 0.0189769 secs using 100% CPU
Optimizing NNI: done in 0.0390699 secs using 100% CPU
Optimizing NNI: done in 0.0371249 secs using 99.99% CPU
Optimizing NNI: done in 0.023113 secs using 100% CPU
Optimizing NNI: done in 0.02601 secs using 100% CPU
Optimizing NNI: done in 0.016484 secs using 99.99% CPU
Optimizing NNI: done in 0.018609 secs using 100% CPU
Iteration 460 / LogL: -11581.578 / Time: 0h:0m:20s (0h:0m:24s left)
Optimizing NNI: done in 0.0320821 secs using 100% CPU
Optimizing NNI: done in 0.0261619 secs using 100% CPU
Optimizing NNI: done in 0.0273919 secs using 100% CPU
Optimizing NNI: done in 0.033788 secs using 100% CPU
Optimizing NNI: done in 0.0436628 secs using 100% CPU
Optimizing NNI: done in 0.0274019 secs using 100% CPU
Optimizing NNI: done in 0.040236 secs using 100% CPU
Optimizing NNI: done in 0.04409 secs using 100% CPU
Optimizing NNI: done in 0.0234511 secs using 99.99% CPU
Optimizing NNI: done in 0.031225 secs using 100% CPU
Iteration 470 / LogL: -11581.578 / Time: 0h:0m:20s (0h:0m:23s left)
Optimizing NNI: done in 0.0315309 secs using 100% CPU
Optimizing NNI: done in 0.0428369 secs using 100% CPU
Optimizing NNI: done in 0.0457358 secs using 100% CPU
Optimizing NNI: done in 0.0350618 secs using 100% CPU
Optimizing NNI: done in 0.034647 secs using 100% CPU
Optimizing NNI: done in 0.0263851 secs using 100% CPU
Optimizing NNI: done in 0.0431361 secs using 100% CPU
Optimizing NNI: done in 0.0323992 secs using 100% CPU
Optimizing NNI: done in 0.022372 secs using 99.96% CPU
Optimizing NNI: done in 0.0399811 secs using 99.99% CPU
Iteration 480 / LogL: -11581.579 / Time: 0h:0m:21s (0h:0m:23s left)
Optimizing NNI: done in 0.0257859 secs using 100% CPU
Optimizing NNI: done in 0.046917 secs using 100% CPU
Optimizing NNI: done in 0.028868 secs using 100% CPU
Optimizing NNI: done in 0.0391469 secs using 100% CPU
Optimizing NNI: done in 0.0285859 secs using 100% CPU
Optimizing NNI: done in 0.0223041 secs using 100% CPU
Optimizing NNI: done in 0.0412819 secs using 99.97% CPU
Optimizing NNI: done in 0.0330641 secs using 100% CPU
Optimizing NNI: done in 0.036284 secs using 100% CPU
Optimizing NNI: done in 0.0362761 secs using 100% CPU
Iteration 490 / LogL: -11581.581 / Time: 0h:0m:21s (0h:0m:22s left)
Optimizing NNI: done in 0.0388479 secs using 100% CPU
Optimizing NNI: done in 0.0273399 secs using 100% CPU
Optimizing NNI: done in 0.0414469 secs using 100% CPU
Optimizing NNI: done in 0.0305018 secs using 100% CPU
Optimizing NNI: done in 0.0163729 secs using 99.99% CPU
Optimizing NNI: done in 0.028981 secs using 86.22% CPU
Optimizing NNI: done in 0.048923 secs using 100% CPU
Optimizing NNI: done in 0.0299709 secs using 100% CPU
Optimizing NNI: done in 0.042496 secs using 100% CPU
Optimizing NNI: done in 0.0367229 secs using 100% CPU
Iteration 500 / LogL: -11581.578 / Time: 0h:0m:22s (0h:0m:22s left)
Log-likelihood cutoff on original alignment: -11622.277
NOTE: Bootstrap correlation coefficient of split occurrence frequencies: 1.000
Optimizing NNI: done in 0.036283 secs using 99.99% CPU
Optimizing NNI: done in 0.0324531 secs using 100% CPU
Optimizing NNI: done in 0.0384591 secs using 100% CPU
Optimizing NNI: done in 0.036927 secs using 99.95% CPU
Optimizing NNI: done in 0.035953 secs using 100% CPU
Optimizing NNI: done in 0.0339239 secs using 100% CPU
Optimizing NNI: done in 0.0329609 secs using 100% CPU
Optimizing NNI: done in 0.0333591 secs using 100% CPU
Optimizing NNI: done in 0.031131 secs using 100% CPU
Optimizing NNI: done in 0.0404069 secs using 100% CPU
Iteration 510 / LogL: -11581.578 / Time: 0h:0m:22s (0h:0m:21s left)
Optimizing NNI: done in 0.034184 secs using 100% CPU
Optimizing NNI: done in 0.03406 secs using 100% CPU
Optimizing NNI: done in 0.0379519 secs using 100% CPU
Optimizing NNI: done in 0.0291359 secs using 100% CPU
Optimizing NNI: done in 0.0345888 secs using 100% CPU
Optimizing NNI: done in 0.0333569 secs using 100% CPU
Optimizing NNI: done in 0.043499 secs using 100% CPU
Optimizing NNI: done in 0.033556 secs using 100% CPU
Optimizing NNI: done in 0.0434449 secs using 100% CPU
Optimizing NNI: done in 0.0386751 secs using 100% CPU
Iteration 520 / LogL: -11581.644 / Time: 0h:0m:22s (0h:0m:21s left)
Optimizing NNI: done in 0.0222499 secs using 100% CPU
Optimizing NNI: done in 0.028007 secs using 100% CPU
Optimizing NNI: done in 0.0394611 secs using 99.99% CPU
Optimizing NNI: done in 0.026686 secs using 100% CPU
Optimizing NNI: done in 0.0344081 secs using 100% CPU
Optimizing NNI: done in 0.0409789 secs using 100% CPU
Optimizing NNI: done in 0.0330591 secs using 100% CPU
Optimizing NNI: done in 0.0460038 secs using 99.98% CPU
Optimizing NNI: done in 0.031054 secs using 100% CPU
Optimizing NNI: done in 0.048655 secs using 99.99% CPU
Iteration 530 / LogL: -11581.578 / Time: 0h:0m:23s (0h:0m:20s left)
Optimizing NNI: done in 0.040149 secs using 100% CPU
Optimizing NNI: done in 0.0547991 secs using 100% CPU
Optimizing NNI: done in 0.0308368 secs using 99.96% CPU
Optimizing NNI: done in 0.0313182 secs using 100% CPU
Optimizing NNI: done in 0.0316811 secs using 99.99% CPU
Optimizing NNI: done in 0.0292652 secs using 100% CPU
Optimizing NNI: done in 0.0289679 secs using 100% CPU
Optimizing NNI: done in 0.043287 secs using 100% CPU
Optimizing NNI: done in 0.0307999 secs using 100% CPU
Optimizing NNI: done in 0.044759 secs using 100% CPU
Iteration 540 / LogL: -11581.589 / Time: 0h:0m:23s (0h:0m:20s left)
Optimizing NNI: done in 0.0381801 secs using 100% CPU
Optimizing NNI: done in 0.022985 secs using 82.6% CPU
Optimizing NNI: done in 0.032527 secs using 100% CPU
Optimizing NNI: done in 0.0199542 secs using 99.98% CPU
Optimizing NNI: done in 0.048769 secs using 100% CPU
Optimizing NNI: done in 0.048233 secs using 100% CPU
Optimizing NNI: done in 0.0362289 secs using 99.99% CPU
Optimizing NNI: done in 0.0433171 secs using 100% CPU
Optimizing NNI: done in 0.0196869 secs using 100% CPU
Optimizing NNI: done in 0.0257959 secs using 99.97% CPU
Iteration 550 / LogL: -11583.347 / Time: 0h:0m:24s (0h:0m:19s left)
Log-likelihood cutoff on original alignment: -11622.277
Optimizing NNI: done in 0.034631 secs using 99.97% CPU
Optimizing NNI: done in 0.0348291 secs using 100% CPU
Optimizing NNI: done in 0.0370049 secs using 100% CPU
Optimizing NNI: done in 0.040817 secs using 100% CPU
Optimizing NNI: done in 0.03844 secs using 100% CPU
Optimizing NNI: done in 0.0296462 secs using 100% CPU
Optimizing NNI: done in 0.032367 secs using 100% CPU
Optimizing NNI: done in 0.0378199 secs using 100% CPU
Optimizing NNI: done in 0.0206032 secs using 100% CPU
Optimizing NNI: done in 0.044631 secs using 100% CPU
Iteration 560 / LogL: -11581.578 / Time: 0h:0m:24s (0h:0m:19s left)
Optimizing NNI: done in 0.0460742 secs using 99.91% CPU
Optimizing NNI: done in 0.033854 secs using 99.99% CPU
Optimizing NNI: done in 0.0311649 secs using 100% CPU
Optimizing NNI: done in 0.034832 secs using 100% CPU
Optimizing NNI: done in 0.029665 secs using 100% CPU
Optimizing NNI: done in 0.031837 secs using 100% CPU
Optimizing NNI: done in 0.031004 secs using 100% CPU
Optimizing NNI: done in 0.0476811 secs using 100% CPU
Optimizing NNI: done in 0.036865 secs using 100% CPU
Optimizing NNI: done in 0.0358491 secs using 100% CPU
Iteration 570 / LogL: -11581.579 / Time: 0h:0m:25s (0h:0m:18s left)
Optimizing NNI: done in 0.0389609 secs using 100% CPU
Optimizing NNI: done in 0.028976 secs using 86.23% CPU
Optimizing NNI: done in 0.0262051 secs using 99.98% CPU
Optimizing NNI: done in 0.0483451 secs using 100% CPU
Optimizing NNI: done in 0.0548191 secs using 100% CPU
Optimizing NNI: done in 0.0439608 secs using 99.98% CPU
Optimizing NNI: done in 0.045548 secs using 99.99% CPU
Optimizing NNI: done in 0.0484431 secs using 100% CPU
Optimizing NNI: done in 0.0402431 secs using 99.99% CPU
Optimizing NNI: done in 0.040602 secs using 100% CPU
Iteration 580 / LogL: -11581.650 / Time: 0h:0m:25s (0h:0m:18s left)
Optimizing NNI: done in 0.0641551 secs using 100% CPU
Optimizing NNI: done in 0.0372541 secs using 99.98% CPU
Optimizing NNI: done in 0.0450311 secs using 100% CPU
Optimizing NNI: done in 0.025836 secs using 100% CPU
Optimizing NNI: done in 0.02161 secs using 100% CPU
Optimizing NNI: done in 0.0317869 secs using 100% CPU
Optimizing NNI: done in 0.0379078 secs using 100% CPU
Optimizing NNI: done in 0.0371342 secs using 100% CPU
Optimizing NNI: done in 0.0291901 secs using 100% CPU
Optimizing NNI: done in 0.019876 secs using 100% CPU
Iteration 590 / LogL: -11581.578 / Time: 0h:0m:25s (0h:0m:18s left)
Optimizing NNI: done in 0.042325 secs using 100% CPU
Optimizing NNI: done in 0.0266051 secs using 100% CPU
Optimizing NNI: done in 0.0490761 secs using 100% CPU
Optimizing NNI: done in 0.0268779 secs using 100% CPU
Optimizing NNI: done in 0.03424 secs using 100% CPU
Optimizing NNI: done in 0.029099 secs using 100% CPU
Optimizing NNI: done in 0.0381231 secs using 100% CPU
Optimizing NNI: done in 0.0307009 secs using 100% CPU
Optimizing NNI: done in 0.0207438 secs using 100% CPU
Optimizing NNI: done in 0.0370929 secs using 100% CPU
Iteration 600 / LogL: -11581.585 / Time: 0h:0m:26s (0h:0m:17s left)
Log-likelihood cutoff on original alignment: -11622.277
NOTE: Bootstrap correlation coefficient of split occurrence frequencies: 1.000
Optimizing NNI: done in 0.0230989 secs using 82.74% CPU
Optimizing NNI: done in 0.0414898 secs using 99.99% CPU
Optimizing NNI: done in 0.026464 secs using 100% CPU
Optimizing NNI: done in 0.04527 secs using 100% CPU
Optimizing NNI: done in 0.0348599 secs using 100% CPU
Optimizing NNI: done in 0.0324309 secs using 100% CPU
Optimizing NNI: done in 0.0223758 secs using 100% CPU
Optimizing NNI: done in 0.052079 secs using 100% CPU
Optimizing NNI: done in 0.034698 secs using 100% CPU
Optimizing NNI: done in 0.035507 secs using 100% CPU
Iteration 610 / LogL: -11581.579 / Time: 0h:0m:26s (0h:0m:17s left)
Optimizing NNI: done in 0.0466969 secs using 100% CPU
Optimizing NNI: done in 0.027513 secs using 100% CPU
Optimizing NNI: done in 0.031029 secs using 100% CPU
Optimizing NNI: done in 0.041847 secs using 100% CPU
Optimizing NNI: done in 0.039206 secs using 100% CPU
Optimizing NNI: done in 0.0393491 secs using 100% CPU
Optimizing NNI: done in 0.0300961 secs using 99.99% CPU
Optimizing NNI: done in 0.037097 secs using 100% CPU
Optimizing NNI: done in 0.026027 secs using 100% CPU
Optimizing NNI: done in 0.028193 secs using 100% CPU
Iteration 620 / LogL: -11581.579 / Time: 0h:0m:27s (0h:0m:16s left)
Optimizing NNI: done in 0.0303271 secs using 100% CPU
Optimizing NNI: done in 0.046613 secs using 100% CPU
Optimizing NNI: done in 0.044359 secs using 100% CPU
Optimizing NNI: done in 0.0214431 secs using 100% CPU
Optimizing NNI: done in 0.0349529 secs using 100% CPU
Optimizing NNI: done in 0.0285878 secs using 100% CPU
Optimizing NNI: done in 0.0434771 secs using 100% CPU
Optimizing NNI: done in 0.044287 secs using 99.98% CPU
Optimizing NNI: done in 0.033138 secs using 100% CPU
Optimizing NNI: done in 0.0387931 secs using 100% CPU
Iteration 630 / LogL: -11581.578 / Time: 0h:0m:27s (0h:0m:16s left)
Optimizing NNI: done in 0.0277061 secs using 99.99% CPU
Optimizing NNI: done in 0.0260251 secs using 100% CPU
Optimizing NNI: done in 0.039819 secs using 99.98% CPU
Optimizing NNI: done in 0.0277071 secs using 100% CPU
Optimizing NNI: done in 0.0289359 secs using 100% CPU
Optimizing NNI: done in 0.0456388 secs using 100% CPU
Optimizing NNI: done in 0.0314782 secs using 100% CPU
Optimizing NNI: done in 0.0296419 secs using 100% CPU
Optimizing NNI: done in 0.0390408 secs using 100% CPU
Optimizing NNI: done in 0.0311298 secs using 99.99% CPU
Iteration 640 / LogL: -11581.578 / Time: 0h:0m:27s (0h:0m:15s left)
Optimizing NNI: done in 0.0229008 secs using 99.99% CPU
Optimizing NNI: done in 0.051259 secs using 100% CPU
Optimizing NNI: done in 0.037554 secs using 99.99% CPU
Optimizing NNI: done in 0.0273411 secs using 100% CPU
Optimizing NNI: done in 0.0335531 secs using 99.99% CPU
Optimizing NNI: done in 0.027071 secs using 100% CPU
Optimizing NNI: done in 0.033484 secs using 100% CPU
Optimizing NNI: done in 0.041903 secs using 99.98% CPU
Optimizing NNI: done in 0.0256331 secs using 100% CPU
Optimizing NNI: done in 0.0533741 secs using 100% CPU
Iteration 650 / LogL: -11581.580 / Time: 0h:0m:28s (0h:0m:15s left)
Log-likelihood cutoff on original alignment: -11622.277
Optimizing NNI: done in 0.031302 secs using 100% CPU
Optimizing NNI: done in 0.037122 secs using 99.96% CPU
Optimizing NNI: done in 0.0644138 secs using 100% CPU
Optimizing NNI: done in 0.0260389 secs using 100% CPU
Optimizing NNI: done in 0.026386 secs using 100% CPU
Optimizing NNI: done in 0.0334451 secs using 100% CPU
Optimizing NNI: done in 0.0246611 secs using 100% CPU
Optimizing NNI: done in 0.0226059 secs using 100% CPU
Optimizing NNI: done in 0.0427089 secs using 100% CPU
Optimizing NNI: done in 0.051759 secs using 99.97% CPU
Iteration 660 / LogL: -11581.579 / Time: 0h:0m:28s (0h:0m:14s left)
Optimizing NNI: done in 0.037822 secs using 99.99% CPU
Optimizing NNI: done in 0.0493319 secs using 100% CPU
Optimizing NNI: done in 0.0460129 secs using 100% CPU
Optimizing NNI: done in 0.0386631 secs using 100% CPU
Optimizing NNI: done in 0.0324321 secs using 100% CPU
Optimizing NNI: done in 0.0405478 secs using 100% CPU
Optimizing NNI: done in 0.040041 secs using 100% CPU
Optimizing NNI: done in 0.0339131 secs using 100% CPU
Optimizing NNI: done in 0.0435932 secs using 100% CPU
Optimizing NNI: done in 0.0429721 secs using 99.98% CPU
Iteration 670 / LogL: -11581.579 / Time: 0h:0m:29s (0h:0m:14s left)
Optimizing NNI: done in 0.0346198 secs using 100% CPU
Optimizing NNI: done in 0.023778 secs using 100% CPU
Optimizing NNI: done in 0.0551701 secs using 100% CPU
Optimizing NNI: done in 0.026413 secs using 100% CPU
Optimizing NNI: done in 0.0403569 secs using 100% CPU
Optimizing NNI: done in 0.0319338 secs using 100% CPU
Optimizing NNI: done in 0.0271401 secs using 100% CPU
Optimizing NNI: done in 0.0237591 secs using 99.94% CPU
Optimizing NNI: done in 0.030601 secs using 99.99% CPU
UPDATE BEST LOG-LIKELIHOOD: -11581.578
Optimizing NNI: done in 0.043509 secs using 100% CPU
Iteration 680 / LogL: -11581.579 / Time: 0h:0m:29s (0h:0m:14s left)
Optimizing NNI: done in 0.0613642 secs using 100% CPU
Optimizing NNI: done in 0.040132 secs using 100% CPU
Optimizing NNI: done in 0.040843 secs using 100% CPU
Optimizing NNI: done in 0.042326 secs using 100% CPU
Optimizing NNI: done in 0.055377 secs using 100% CPU
Optimizing NNI: done in 0.04459 secs using 100% CPU
Optimizing NNI: done in 0.0475049 secs using 100% CPU
Optimizing NNI: done in 0.0406859 secs using 100% CPU
Optimizing NNI: done in 0.0412421 secs using 99.99% CPU
Optimizing NNI: done in 0.036005 secs using 100% CPU
Iteration 690 / LogL: -11581.579 / Time: 0h:0m:30s (0h:0m:13s left)
Optimizing NNI: done in 0.0220861 secs using 99.99% CPU
Optimizing NNI: done in 0.024595 secs using 100% CPU
Optimizing NNI: done in 0.030643 secs using 100% CPU
Optimizing NNI: done in 0.0485499 secs using 100% CPU
Optimizing NNI: done in 0.0500319 secs using 100% CPU
Optimizing NNI: done in 0.0298111 secs using 99.98% CPU
Optimizing NNI: done in 0.06513 secs using 99.98% CPU
Optimizing NNI: done in 0.0246911 secs using 100% CPU
Optimizing NNI: done in 0.0354691 secs using 99.99% CPU
Optimizing NNI: done in 0.0344861 secs using 100% CPU
Iteration 700 / LogL: -11581.578 / Time: 0h:0m:30s (0h:0m:13s left)
Log-likelihood cutoff on original alignment: -11622.277
NOTE: Bootstrap correlation coefficient of split occurrence frequencies: 1.000
Optimizing NNI: done in 0.0405731 secs using 99.99% CPU
Optimizing NNI: done in 0.0384469 secs using 100% CPU
Optimizing NNI: done in 0.0232561 secs using 100% CPU
Optimizing NNI: done in 0.0282981 secs using 99.99% CPU
Optimizing NNI: done in 0.050894 secs using 100% CPU
Optimizing NNI: done in 0.0424559 secs using 100% CPU
Optimizing NNI: done in 0.0401292 secs using 100% CPU
Optimizing NNI: done in 0.036221 secs using 100% CPU
Optimizing NNI: done in 0.033977 secs using 100% CPU
Optimizing NNI: done in 0.025439 secs using 100% CPU
Iteration 710 / LogL: -11581.578 / Time: 0h:0m:31s (0h:0m:12s left)
Optimizing NNI: done in 0.0358119 secs using 100% CPU
Optimizing NNI: done in 0.0426941 secs using 100% CPU
Optimizing NNI: done in 0.036248 secs using 100% CPU
Optimizing NNI: done in 0.0342162 secs using 100% CPU
Optimizing NNI: done in 0.036056 secs using 100% CPU
Optimizing NNI: done in 0.04197 secs using 100% CPU
Optimizing NNI: done in 0.0378869 secs using 99.99% CPU
Optimizing NNI: done in 0.052304 secs using 100% CPU
Optimizing NNI: done in 0.0522361 secs using 100% CPU
Optimizing NNI: done in 0.0364101 secs using 100% CPU
Iteration 720 / LogL: -11581.579 / Time: 0h:0m:31s (0h:0m:12s left)
Optimizing NNI: done in 0.032747 secs using 100% CPU
Optimizing NNI: done in 0.03145 secs using 100% CPU
Optimizing NNI: done in 0.0362918 secs using 100% CPU
Optimizing NNI: done in 0.039866 secs using 100% CPU
Optimizing NNI: done in 0.0401831 secs using 100% CPU
Optimizing NNI: done in 0.052072 secs using 100% CPU
Optimizing NNI: done in 0.0553219 secs using 100% CPU
Optimizing NNI: done in 0.0337391 secs using 100% CPU
Optimizing NNI: done in 0.041018 secs using 100% CPU
Optimizing NNI: done in 0.0538862 secs using 100% CPU
Iteration 730 / LogL: -11581.578 / Time: 0h:0m:32s (0h:0m:11s left)
Optimizing NNI: done in 0.047858 secs using 100% CPU
Optimizing NNI: done in 0.0407798 secs using 100% CPU
Optimizing NNI: done in 0.053762 secs using 100% CPU
Optimizing NNI: done in 0.035687 secs using 100% CPU
Optimizing NNI: done in 0.0441391 secs using 100% CPU
Optimizing NNI: done in 0.0367641 secs using 100% CPU
Optimizing NNI: done in 0.0250201 secs using 100% CPU
Optimizing NNI: done in 0.0335071 secs using 100% CPU
Optimizing NNI: done in 0.0365338 secs using 100% CPU
Optimizing NNI: done in 0.030911 secs using 100% CPU
Iteration 740 / LogL: -11581.583 / Time: 0h:0m:32s (0h:0m:11s left)
Optimizing NNI: done in 0.029994 secs using 100% CPU
Optimizing NNI: done in 0.0300479 secs using 100% CPU
Optimizing NNI: done in 0.023375 secs using 100% CPU
Optimizing NNI: done in 0.0256381 secs using 100% CPU
Optimizing NNI: done in 0.0410759 secs using 100% CPU
Optimizing NNI: done in 0.0391819 secs using 100% CPU
Optimizing NNI: done in 0.0523648 secs using 99.99% CPU
Optimizing NNI: done in 0.042522 secs using 99.99% CPU
Optimizing NNI: done in 0.056505 secs using 100% CPU
Optimizing NNI: done in 0.0323119 secs using 100% CPU
Iteration 750 / LogL: -11583.334 / Time: 0h:0m:32s (0h:0m:11s left)
Log-likelihood cutoff on original alignment: -11622.277
Optimizing NNI: done in 0.039542 secs using 100% CPU
Optimizing NNI: done in 0.0549569 secs using 100% CPU
Optimizing NNI: done in 0.047668 secs using 100% CPU
Optimizing NNI: done in 0.044554 secs using 100% CPU
Optimizing NNI: done in 0.0652859 secs using 100% CPU
Optimizing NNI: done in 0.0414519 secs using 99.97% CPU
Optimizing NNI: done in 0.0465338 secs using 100% CPU
Optimizing NNI: done in 0.0333049 secs using 99.99% CPU
Optimizing NNI: done in 0.0186679 secs using 100% CPU
Optimizing NNI: done in 0.047395 secs using 100% CPU
Iteration 760 / LogL: -11581.578 / Time: 0h:0m:33s (0h:0m:10s left)
Optimizing NNI: done in 0.021606 secs using 100% CPU
Optimizing NNI: done in 0.0335059 secs using 100% CPU
Optimizing NNI: done in 0.0442009 secs using 100% CPU
Optimizing NNI: done in 0.030158 secs using 99.97% CPU
Optimizing NNI: done in 0.0461872 secs using 100% CPU
Optimizing NNI: done in 0.0320451 secs using 100% CPU
Optimizing NNI: done in 0.0454299 secs using 100% CPU
Optimizing NNI: done in 0.036247 secs using 99.99% CPU
Optimizing NNI: done in 0.0297692 secs using 100% CPU
Optimizing NNI: done in 0.033293 secs using 99.99% CPU
Iteration 770 / LogL: -11581.578 / Time: 0h:0m:33s (0h:0m:10s left)
Optimizing NNI: done in 0.038007 secs using 89.51% CPU
Optimizing NNI: done in 0.0460298 secs using 99.99% CPU
Optimizing NNI: done in 0.0407388 secs using 99.99% CPU
Optimizing NNI: done in 0.045923 secs using 100% CPU
Optimizing NNI: done in 0.040221 secs using 100% CPU
Optimizing NNI: done in 0.032773 secs using 100% CPU
Optimizing NNI: done in 0.025161 secs using 100% CPU
Optimizing NNI: done in 0.0398822 secs using 100% CPU
Optimizing NNI: done in 0.0354939 secs using 99.98% CPU
Optimizing NNI: done in 0.0375388 secs using 100% CPU
Iteration 780 / LogL: -11581.578 / Time: 0h:0m:34s (0h:0m:9s left)
Optimizing NNI: done in 0.0365801 secs using 100% CPU
Optimizing NNI: done in 0.0333622 secs using 100% CPU
Optimizing NNI: done in 0.0564699 secs using 100% CPU
Optimizing NNI: done in 0.042819 secs using 100% CPU
Optimizing NNI: done in 0.0496609 secs using 100% CPU
Optimizing NNI: done in 0.0452402 secs using 100% CPU
Optimizing NNI: done in 0.0407701 secs using 100% CPU
Optimizing NNI: done in 0.0282528 secs using 100% CPU
Optimizing NNI: done in 0.046319 secs using 100% CPU
Optimizing NNI: done in 0.0230238 secs using 100% CPU
Iteration 790 / LogL: -11581.579 / Time: 0h:0m:34s (0h:0m:9s left)
Optimizing NNI: done in 0.04585 secs using 100% CPU
Optimizing NNI: done in 0.0242369 secs using 100% CPU
Optimizing NNI: done in 0.0392339 secs using 100% CPU
Optimizing NNI: done in 0.02614 secs using 99.99% CPU
Optimizing NNI: done in 0.0392041 secs using 100% CPU
Optimizing NNI: done in 0.0632792 secs using 100% CPU
Optimizing NNI: done in 0.0486908 secs using 100% CPU
Optimizing NNI: done in 0.0372009 secs using 100% CPU
Optimizing NNI: done in 0.0523839 secs using 100% CPU
Optimizing NNI: done in 0.051852 secs using 100% CPU
Iteration 800 / LogL: -11581.580 / Time: 0h:0m:35s (0h:0m:8s left)
Log-likelihood cutoff on original alignment: -11622.277
NOTE: Bootstrap correlation coefficient of split occurrence frequencies: 1.000
Optimizing NNI: done in 0.046164 secs using 100% CPU
Optimizing NNI: done in 0.0340071 secs using 100% CPU
Optimizing NNI: done in 0.0489199 secs using 100% CPU
Optimizing NNI: done in 0.031178 secs using 100% CPU
Optimizing NNI: done in 0.050246 secs using 100% CPU
Optimizing NNI: done in 0.0313618 secs using 99.95% CPU
Optimizing NNI: done in 0.0422571 secs using 100% CPU
Optimizing NNI: done in 0.0491509 secs using 100% CPU
Optimizing NNI: done in 0.047163 secs using 100% CPU
Optimizing NNI: done in 0.0254481 secs using 99.99% CPU
Iteration 810 / LogL: -11581.580 / Time: 0h:0m:35s (0h:0m:8s left)
Optimizing NNI: done in 0.022347 secs using 100% CPU
Optimizing NNI: done in 0.0539379 secs using 100% CPU
Optimizing NNI: done in 0.0614421 secs using 100% CPU
Optimizing NNI: done in 0.017102 secs using 99.99% CPU
Optimizing NNI: done in 0.04599 secs using 100% CPU
Optimizing NNI: done in 0.026479 secs using 100% CPU
Optimizing NNI: done in 0.031399 secs using 100% CPU
Optimizing NNI: done in 0.040982 secs using 100% CPU
Optimizing NNI: done in 0.0425692 secs using 100% CPU
Optimizing NNI: done in 0.04673 secs using 100% CPU
Iteration 820 / LogL: -11581.578 / Time: 0h:0m:36s (0h:0m:8s left)
Optimizing NNI: done in 0.0324409 secs using 99.94% CPU
Optimizing NNI: done in 0.036417 secs using 100% CPU
Optimizing NNI: done in 0.046386 secs using 100% CPU
Optimizing NNI: done in 0.0546491 secs using 100% CPU
Optimizing NNI: done in 0.0442679 secs using 100% CPU
Optimizing NNI: done in 0.0416059 secs using 100% CPU
Optimizing NNI: done in 0.0405171 secs using 99.99% CPU
Optimizing NNI: done in 0.0492971 secs using 100% CPU
Optimizing NNI: done in 0.0249591 secs using 100% CPU
Optimizing NNI: done in 0.034374 secs using 99.99% CPU
Iteration 830 / LogL: -11581.579 / Time: 0h:0m:36s (0h:0m:7s left)
Optimizing NNI: done in 0.039355 secs using 100% CPU
Optimizing NNI: done in 0.0264399 secs using 100% CPU
Optimizing NNI: done in 0.022166 secs using 100% CPU
Optimizing NNI: done in 0.0227289 secs using 100% CPU
Optimizing NNI: done in 0.032521 secs using 100% CPU
Optimizing NNI: done in 0.0356569 secs using 100% CPU
Optimizing NNI: done in 0.0407641 secs using 100% CPU
Optimizing NNI: done in 0.0352991 secs using 100% CPU
Optimizing NNI: done in 0.0255902 secs using 100% CPU
Optimizing NNI: done in 0.0232439 secs using 100% CPU
Iteration 840 / LogL: -11581.578 / Time: 0h:0m:37s (0h:0m:7s left)
Optimizing NNI: done in 0.045455 secs using 99.99% CPU
Optimizing NNI: done in 0.0424891 secs using 100% CPU
Optimizing NNI: done in 0.0393391 secs using 100% CPU
Optimizing NNI: done in 0.030724 secs using 99.96% CPU
Optimizing NNI: done in 0.0421081 secs using 100% CPU
Optimizing NNI: done in 0.0212989 secs using 100% CPU
Optimizing NNI: done in 0.0360551 secs using 100% CPU
Optimizing NNI: done in 0.0184541 secs using 99.99% CPU
Optimizing NNI: done in 0.0336668 secs using 100% CPU
Optimizing NNI: done in 0.0422161 secs using 100% CPU
Iteration 850 / LogL: -11581.589 / Time: 0h:0m:37s (0h:0m:6s left)
Log-likelihood cutoff on original alignment: -11622.277
Optimizing NNI: done in 0.0350928 secs using 99.99% CPU
Optimizing NNI: done in 0.0320382 secs using 99.98% CPU
Optimizing NNI: done in 0.0204399 secs using 100.1% CPU
Optimizing NNI: done in 0.046309 secs using 99.97% CPU
Optimizing NNI: done in 0.0351641 secs using 100% CPU
Optimizing NNI: done in 0.0366211 secs using 100% CPU
Optimizing NNI: done in 0.0331891 secs using 100% CPU
Optimizing NNI: done in 0.0403831 secs using 100% CPU
Optimizing NNI: done in 0.0345678 secs using 100% CPU
Optimizing NNI: done in 0.021275 secs using 100% CPU
Iteration 860 / LogL: -11581.579 / Time: 0h:0m:37s (0h:0m:6s left)
Optimizing NNI: done in 0.0427539 secs using 100% CPU
Optimizing NNI: done in 0.044641 secs using 100% CPU
Optimizing NNI: done in 0.038204 secs using 100% CPU
Optimizing NNI: done in 0.0384572 secs using 100% CPU
Optimizing NNI: done in 0.0312579 secs using 100% CPU
Optimizing NNI: done in 0.033114 secs using 100% CPU
Optimizing NNI: done in 0.030031 secs using 100% CPU
Optimizing NNI: done in 0.03444 secs using 99.96% CPU
Optimizing NNI: done in 0.0361769 secs using 100% CPU
Optimizing NNI: done in 0.0388789 secs using 100% CPU
Iteration 870 / LogL: -11581.935 / Time: 0h:0m:38s (0h:0m:5s left)
Optimizing NNI: done in 0.0319152 secs using 100% CPU
Optimizing NNI: done in 0.0363781 secs using 100% CPU
Optimizing NNI: done in 0.0434699 secs using 100% CPU
Optimizing NNI: done in 0.0365589 secs using 100% CPU
Optimizing NNI: done in 0.0440829 secs using 100% CPU
Optimizing NNI: done in 0.0317731 secs using 100% CPU
Optimizing NNI: done in 0.0322289 secs using 100% CPU
Optimizing NNI: done in 0.031462 secs using 100% CPU
Optimizing NNI: done in 0.020822 secs using 99.99% CPU
Optimizing NNI: done in 0.0435171 secs using 100% CPU
Iteration 880 / LogL: -11581.579 / Time: 0h:0m:38s (0h:0m:5s left)
Optimizing NNI: done in 0.0485692 secs using 100% CPU
Optimizing NNI: done in 0.03859 secs using 99.99% CPU
Optimizing NNI: done in 0.0390921 secs using 100% CPU
Optimizing NNI: done in 0.0303099 secs using 100% CPU
Optimizing NNI: done in 0.0375068 secs using 100% CPU
Optimizing NNI: done in 0.0209448 secs using 100% CPU
Optimizing NNI: done in 0.0492599 secs using 100% CPU
Optimizing NNI: done in 0.0421751 secs using 100% CPU
Optimizing NNI: done in 0.0308092 secs using 100% CPU
Optimizing NNI: done in 0.0405428 secs using 100% CPU
Iteration 890 / LogL: -11581.592 / Time: 0h:0m:39s (0h:0m:4s left)
Optimizing NNI: done in 0.0472772 secs using 99.96% CPU
Optimizing NNI: done in 0.0259681 secs using 100% CPU
Optimizing NNI: done in 0.0435879 secs using 100% CPU
Optimizing NNI: done in 0.0301669 secs using 100% CPU
Optimizing NNI: done in 0.038105 secs using 100% CPU
Optimizing NNI: done in 0.0397539 secs using 100% CPU
Optimizing NNI: done in 0.030061 secs using 99.99% CPU
Optimizing NNI: done in 0.0407531 secs using 100% CPU
Optimizing NNI: done in 0.0253639 secs using 100% CPU
Optimizing NNI: done in 0.0278571 secs using 100% CPU
Iteration 900 / LogL: -11581.578 / Time: 0h:0m:39s (0h:0m:4s left)
Log-likelihood cutoff on original alignment: -11622.277
NOTE: Bootstrap correlation coefficient of split occurrence frequencies: 1.000
Optimizing NNI: done in 0.043016 secs using 100% CPU
Optimizing NNI: done in 0.0474172 secs using 100% CPU
Optimizing NNI: done in 0.0163372 secs using 100% CPU
Optimizing NNI: done in 0.0345068 secs using 100% CPU
Optimizing NNI: done in 0.045217 secs using 100% CPU
Optimizing NNI: done in 0.028111 secs using 100% CPU
Optimizing NNI: done in 0.0379391 secs using 100% CPU
Optimizing NNI: done in 0.039773 secs using 100% CPU
Optimizing NNI: done in 0.0408671 secs using 100% CPU
Optimizing NNI: done in 0.039432 secs using 100% CPU
Iteration 910 / LogL: -11581.592 / Time: 0h:0m:40s (0h:0m:4s left)
Optimizing NNI: done in 0.0536759 secs using 100% CPU
Optimizing NNI: done in 0.047961 secs using 100% CPU
Optimizing NNI: done in 0.0617299 secs using 100% CPU
Optimizing NNI: done in 0.0303519 secs using 100% CPU
Optimizing NNI: done in 0.0425341 secs using 100% CPU
Optimizing NNI: done in 0.0498581 secs using 100% CPU
Optimizing NNI: done in 0.045795 secs using 100% CPU
Optimizing NNI: done in 0.0396719 secs using 100% CPU
Optimizing NNI: done in 0.034301 secs using 100% CPU
Optimizing NNI: done in 0.0315242 secs using 100% CPU
Iteration 920 / LogL: -11581.588 / Time: 0h:0m:40s (0h:0m:3s left)
Optimizing NNI: done in 0.0399411 secs using 100% CPU
Optimizing NNI: done in 0.0352161 secs using 100% CPU
Optimizing NNI: done in 0.0375409 secs using 100% CPU
Optimizing NNI: done in 0.027962 secs using 100% CPU
Optimizing NNI: done in 0.035794 secs using 100% CPU
Optimizing NNI: done in 0.033591 secs using 100% CPU
Optimizing NNI: done in 0.025578 secs using 100% CPU
Optimizing NNI: done in 0.0329099 secs using 100% CPU
Optimizing NNI: done in 0.0348289 secs using 100% CPU
Optimizing NNI: done in 0.02846 secs using 100% CPU
Iteration 930 / LogL: -11581.578 / Time: 0h:0m:41s (0h:0m:3s left)
Optimizing NNI: done in 0.0225971 secs using 100% CPU
Optimizing NNI: done in 0.0318179 secs using 100% CPU
Optimizing NNI: done in 0.039103 secs using 100% CPU
Optimizing NNI: done in 0.05951 secs using 100% CPU
Optimizing NNI: done in 0.0388491 secs using 100% CPU
Optimizing NNI: done in 0.0264971 secs using 100% CPU
Optimizing NNI: done in 0.0359941 secs using 100% CPU
Optimizing NNI: done in 0.056303 secs using 100% CPU
Optimizing NNI: done in 0.0419061 secs using 100% CPU
Optimizing NNI: done in 0.0394292 secs using 100% CPU
Iteration 940 / LogL: -11581.579 / Time: 0h:0m:41s (0h:0m:2s left)
Optimizing NNI: done in 0.038182 secs using 100% CPU
Optimizing NNI: done in 0.0600879 secs using 99.99% CPU
Optimizing NNI: done in 0.0544291 secs using 100% CPU
Optimizing NNI: done in 0.0603378 secs using 100% CPU
Optimizing NNI: done in 0.043144 secs using 100% CPU
Optimizing NNI: done in 0.0379241 secs using 100% CPU
Optimizing NNI: done in 0.045023 secs using 100% CPU
Optimizing NNI: done in 0.0419779 secs using 100% CPU
Optimizing NNI: done in 0.0276 secs using 100% CPU
Optimizing NNI: done in 0.0420928 secs using 100% CPU
Iteration 950 / LogL: -11581.622 / Time: 0h:0m:42s (0h:0m:2s left)
Log-likelihood cutoff on original alignment: -11622.277
Optimizing NNI: done in 0.0296149 secs using 99.99% CPU
Optimizing NNI: done in 0.045459 secs using 100% CPU
Optimizing NNI: done in 0.0424769 secs using 100% CPU
Optimizing NNI: done in 0.040184 secs using 100% CPU
Optimizing NNI: done in 0.0457351 secs using 100% CPU
Optimizing NNI: done in 0.039263 secs using 100% CPU
Optimizing NNI: done in 0.0190048 secs using 100% CPU
Optimizing NNI: done in 0.0399201 secs using 100% CPU
Optimizing NNI: done in 0.0459518 secs using 100% CPU
Optimizing NNI: done in 0.0353019 secs using 99.97% CPU
Iteration 960 / LogL: -11581.643 / Time: 0h:0m:42s (0h:0m:1s left)
Optimizing NNI: done in 0.0291529 secs using 100% CPU
Optimizing NNI: done in 0.0359612 secs using 100% CPU
Optimizing NNI: done in 0.0295062 secs using 100% CPU
Optimizing NNI: done in 0.04351 secs using 100% CPU
Optimizing NNI: done in 0.0386062 secs using 100% CPU
Optimizing NNI: done in 0.0365109 secs using 100% CPU
Optimizing NNI: done in 0.0270178 secs using 100% CPU
Optimizing NNI: done in 0.039562 secs using 100% CPU
Optimizing NNI: done in 0.0280979 secs using 100% CPU
Optimizing NNI: done in 0.034483 secs using 100% CPU
Iteration 970 / LogL: -11581.578 / Time: 0h:0m:42s (0h:0m:1s left)
Optimizing NNI: done in 0.050406 secs using 100% CPU
Optimizing NNI: done in 0.0383139 secs using 100% CPU
Optimizing NNI: done in 0.0229421 secs using 100% CPU
Optimizing NNI: done in 0.0430322 secs using 100% CPU
Optimizing NNI: done in 0.037668 secs using 99.99% CPU
Optimizing NNI: done in 0.039427 secs using 100% CPU
Optimizing NNI: done in 0.0301108 secs using 100% CPU
Optimizing NNI: done in 0.0472381 secs using 100% CPU
Optimizing NNI: done in 0.037796 secs using 100% CPU
Optimizing NNI: done in 0.033668 secs using 100% CPU
Iteration 980 / LogL: -11581.580 / Time: 0h:0m:43s (0h:0m:0s left)
Optimizing NNI: done in 0.0302191 secs using 100% CPU
Optimizing NNI: done in 0.022047 secs using 100% CPU
Optimizing NNI: done in 0.0319991 secs using 100% CPU
Optimizing NNI: done in 0.0351501 secs using 99.97% CPU
Optimizing NNI: done in 0.0252769 secs using 100% CPU
Optimizing NNI: done in 0.029639 secs using 100% CPU
Optimizing NNI: done in 0.0399029 secs using 100% CPU
Optimizing NNI: done in 0.0293238 secs using 100% CPU
Optimizing NNI: done in 0.0328801 secs using 100% CPU
Optimizing NNI: done in 0.0341141 secs using 100% CPU
Iteration 990 / LogL: -11581.579 / Time: 0h:0m:43s (0h:0m:0s left)
Optimizing NNI: done in 0.017781 secs using 99.99% CPU
Optimizing NNI: done in 0.029074 secs using 100% CPU
Optimizing NNI: done in 0.0336518 secs using 100% CPU
Optimizing NNI: done in 0.0309761 secs using 99.99% CPU
Optimizing NNI: done in 0.023665 secs using 100% CPU
Optimizing NNI: done in 0.0212319 secs using 100% CPU
Optimizing NNI: done in 0.0375559 secs using 100% CPU
Optimizing NNI: done in 0.0365 secs using 100% CPU
Optimizing NNI: done in 0.040273 secs using 100% CPU
Optimizing NNI: done in 0.044894 secs using 100% CPU
Iteration 1000 / LogL: -11585.264 / Time: 0h:0m:44s (0h:0m:0s left)
Log-likelihood cutoff on original alignment: -11622.277
NOTE: Bootstrap correlation coefficient of split occurrence frequencies: 1.000
Optimizing NNI: done in 0.034621 secs using 100% CPU
Optimizing NNI: done in 0.040194 secs using 99.97% CPU
TREE SEARCH COMPLETED AFTER 1002 ITERATIONS / Time: 0h:0m:44s

--------------------------------------------------------------------
|                    FINALIZING TREE SEARCH                        |
--------------------------------------------------------------------
Performs final model parameters optimization
Estimate model parameters (epsilon = 0.010)
Initial log-likelihood: -11581.578
Current log-likelihood at step 1: -11581.575
Partition-specific rates:  0.654 0.396 0.102 6.303 1.572
Parameters optimization took 0 rounds (0.014 sec)

Partition information was printed to partition.nex.best_model.nex
BEST SCORE FOUND : -11581.575

Testing tree branches by SH-like aLRT with 1000 replicates...
0.528 sec.
Creating bootstrap support values...
Split supports printed to NEXUS file partition.nex.splits.nex
Total tree length: 2.884

Total number of iterations: 1002
CPU time used for tree search: 44.161 sec (0h:0m:44s)
Wall-clock time used for tree search: 44.143 sec (0h:0m:44s)
Total CPU time used: 44.885 sec (0h:0m:44s)
Total wall-clock time used: 44.859 sec (0h:0m:44s)

Computing bootstrap consensus tree...
Reading input file partition.nex.splits.nex...
21 taxa and 107 splits.
Consensus tree written to partition.nex.contree
Reading input trees file partition.nex.contree
Log-likelihood of consensus tree: -11581.575

Analysis results written to: 
  IQ-TREE report:                partition.nex.iqtree
  Maximum-likelihood tree:       partition.nex.treefile
  Likelihood distances:          partition.nex.mldist
  Best partitioning scheme:      partition.nex.best_scheme.nex
           in RAxML format:      partition.nex.best_scheme

Ultrafast bootstrap approximation results written to:
  Split support values:          partition.nex.splits.nex
  Consensus tree:                partition.nex.contree
  Screen log file:               partition.nex.log

Date and Time: Sat Jun  7 01:32:07 2025
