# Supplementary material for: Morphological and molecular evidence support a new species of the genus Ilocomba Brescovit, 1997 (Araneae, Anyphaenidae, Anyphaeninae) from the Andes of Colombia
Source: Zookeys. 2026 Apr 22;1278:19–51. doi: 10.3897/zookeys.1278.162601 (PMC13129551; doi:10.3897/zookeys.1278.162601)
Supplement: Supplementary material 3 — Phylogenetic trees and analysis files from parsimony and likelihood inference of Ilocomba yotoco sp. nov. [file zookeys-1278-019_article-162601__-s003.zip › 2_Phylo/ML/3_-11581.574914/partition.nex.treefile]

(Hibana_sp_MCH2003:0.1849040707,(((((Acanthoceto_acupicta:0.1338219931,Sanogasta_alticola:0.2143328394)98.7/99:0.0496295020,Josa_calilegua:0.1764811001)90.9/92:0.0219327465,Elaver_sp_FSC2016:0.3604591270)90.7/87:0.0191086447,((Anyphaena_accentuata:0.1215358322,(Anyphaena_californica:0.0263171368,Anyphaena_pacifica:0.0070831352)96.3/96:0.0531501611)99.4/100:0.0654789966,((Otoniela_adisi:0.0143144298,Otoniela_quadrivittata:0.0351189072)100/100:0.1144254549,Buckupiella_imperatriz:0.2339589036)92.4/91:0.0391122130)76/72:0.0234774557)98.9/100:0.0493008417,(((Aysha_proseni:0.0578438064,Aysha_lagenifera:0.0705134147)100/100:0.0436228076,Xiruana_gracilipes:0.0778579147)79.5/51:0.0058072254,(Jessica_osoriana:0.0637430520,(Hatitia_sp_FSC2016:0.0808532036,(Illocomba_yotoco_Male_LAM_237:0.1267620220,(Illocomba_marta_Male_LAM_236:0.0069537076,(Illocomba_marta_LAM_309_Male:0.0110422430,Illocomba_marta_LAM_308_Female:0.0024439749)0/42:0.0000020759)99.9/100:0.0756484751)96.6/94:0.0349761462)91.4/65:0.0198012377)57.6/45:0.0072974434)99.8/100:0.0678889040)99/100:0.0692152891,Anyphaenoides_clavipes:0.1174547073);
