# Supplementary material for: Morphological and molecular evidence support a new species of the genus Ilocomba Brescovit, 1997 (Araneae, Anyphaenidae, Anyphaeninae) from the Andes of Colombia
Source: Zookeys. 2026 Apr 22;1278:19–51. doi: 10.3897/zookeys.1278.162601 (PMC13129551; doi:10.3897/zookeys.1278.162601)
Supplement: Supplementary material 3 — Phylogenetic trees and analysis files from parsimony and likelihood inference of Ilocomba yotoco sp. nov. [file zookeys-1278-019_article-162601__-s003.zip › 2_Phylo/ML/4_-11581.574911/partition.nex.contree]

(Hibana_sp_MCH2003:0.1849145321,(((((Acanthoceto_acupicta:0.1338264203,Sanogasta_alticola:0.2143329942)100:0.0496286465,Josa_calilegua:0.1764846845)93:0.0219335866,Elaver_sp_FSC2016:0.3604644955)89:0.0191091850,((Anyphaena_accentuata:0.1215547808,(Anyphaena_californica:0.0263159525,Anyphaena_pacifica:0.0070854842)96:0.0531435593)100:0.0654816115,((Otoniela_adisi:0.0143245570,Otoniela_quadrivittata:0.0351140660)100:0.1144226488,Buckupiella_imperatriz:0.2339662344)93:0.0391182014)74:0.0234720166)100:0.0493121385,(((Aysha_proseni:0.0578476416,Aysha_lagenifera:0.0705148614)100:0.0436236611,Xiruana_gracilipes:0.0778596272)56:0.0058075909,(Jessica_osoriana:0.0637460877,(Hatitia_sp_FSC2016:0.0808517213,(Illocomba_yotoco_Male_LAM_237:0.1267647734,(Illocomba_marta_Male_LAM_236:0.0069530858,(Illocomba_marta_LAM_309_Male:0.0110424192,Illocomba_marta_LAM_308_Female:0.0024435216)47:0.0000021462)100:0.0756528257)96:0.0349760934)68:0.0198027299)48:0.0072984745)100:0.0678825132)99:0.0692279888,Anyphaenoides_clavipes:0.1174522404);
