# Supplementary material for: Morphological and molecular evidence support a new species of the genus Ilocomba Brescovit, 1997 (Araneae, Anyphaenidae, Anyphaeninae) from the Andes of Colombia
Source: Zookeys. 2026 Apr 22;1278:19–51. doi: 10.3897/zookeys.1278.162601 (PMC13129551; doi:10.3897/zookeys.1278.162601)
Supplement: Supplementary material 3 — Phylogenetic trees and analysis files from parsimony and likelihood inference of Ilocomba yotoco sp. nov. [file zookeys-1278-019_article-162601__-s003.zip › 2_Phylo/ML/4_-11581.574911/partition.nex.log]

IQ-TREE multicore version 2.2.2.6 COVID-edition for Linux 64-bit built May 27 2023
Developed by Bui Quang Minh, James Barbetti, Nguyen Lam Tung,
Olga Chernomor, Heiko Schmidt, Dominik Schrempf, Michael Woodhams, Ly Trong Nhan.

Host:    Jimmy (AVX2, FMA3, 7 GB RAM)
Command: iqtree2 -s concatenated.fas -p partition.nex -m MFP+MERGE -bb 1000 -alrt 1000 -pers 0.2 -nstop 1000
Seed:    927183 (Using SPRNG - Scalable Parallel Random Number Generator)
Time:    Sat Jun  7 01:32:32 2025
Kernel:  AVX+FMA - 1 threads (16 CPU cores detected)

HINT: Use -nt option to specify number of threads because your CPU has 16 cores!
HINT: -nt AUTO will automatically determine the best number of threads to use.

Reading partition model file partition.nex ...
Reading alignment file concatenated.fas ... Phylip format detected
Alignment most likely contains DNA/RNA sequences
Constructing alignment: done in 0.00279617 secs using 50% CPU
Alignment has 21 sequences with 2234 columns, 866 distinct patterns
516 parsimony-informative, 258 singleton sites, 1460 constant sites
                                Gap/Ambiguity  Composition  p-value
Analyzing sequences: done in 7.10487e-05 secs using 98.52% CPU
   1  Hibana_sp_MCH2003                27.98%    passed     68.77%
   2  Acanthoceto_acupicta              3.13%    passed     46.93%
   3  Anyphaenoides_clavipes            2.73%    passed     58.63%
   4  Aysha_proseni                     2.06%    passed     99.10%
   5  Jessica_osoriana                  1.84%    passed     95.13%
   6  Xiruana_gracilipes                2.19%    passed     85.88%
   7  Anyphaena_accentuata              2.28%    passed     84.07%
   8  Otoniela_adisi                   16.97%    passed     63.21%
   9  Josa_calilegua                   10.47%    passed     92.44%
  10  Buckupiella_imperatriz           13.03%    passed     55.77%
  11  Hatitia_sp_FSC2016                3.89%    passed     98.81%
  12  Elaver_sp_FSC2016                 2.82%    passed     55.75%
  13  Aysha_lagenifera                  2.15%    passed     78.21%
  14  Sanogasta_alticola                9.67%    passed     44.17%
  15  Otoniela_quadrivittata           23.10%    passed     97.26%
  16  Illocomba_yotoco_Male_LAM_237    26.54%    passed     43.49%
  17  Illocomba_marta_Male_LAM_236     57.12%    failed      0.00%
  18  Illocomba_marta_LAM_309_Male     45.26%    failed      0.00%
  19  Illocomba_marta_LAM_308_Female   12.71%    passed     91.72%
  20  Anyphaena_californica            32.14%    failed      0.00%
  21  Anyphaena_pacifica               27.08%    failed      0.00%
WARNING: 1 sequences contain more than 50% gaps/ambiguity
****  TOTAL                            15.48%  4 sequences failed composition chi2 test (p-value<5%; df=3)
NOTE: No CharPartition defined, use all CharSets

Loading 8 partitions...
Identifying sites to remove: done in 0.000277042 secs using 99.26% CPU
Identifying sites to remove: done in 0.000390053 secs using 99.99% CPU
Identifying sites to remove: done in 5.4121e-05 secs using 97.93% CPU
Identifying sites to remove: done in 4.69685e-05 secs using 100.1% CPU
Identifying sites to remove: done in 0.000111818 secs using 99.27% CPU
Subset	Type	Seqs	Sites	Infor	Invar	Model	Name
1		19	471	126	276	MFP+MERGE	16s_aln_pru_mod.fasta
2		19	780	141	545	MFP+MERGE	28s_aln_pru_mod.fasta
3		21	220	31	171	MFP+MERGE	coi_aln_pru_mod.fasta_pos1
4		21	219	8	204	MFP+MERGE	coi_aln_pru_mod.fasta_pos2
5		21	219	139	45	MFP+MERGE	coi_aln_pru_mod.fasta_pos3
6		16	109	3	98	MFP+MERGE	h3_aln_pru_mod.fasta_pos1
7		16	108	1	105	MFP+MERGE	h3_aln_pru_mod.fasta_pos2
8		16	108	67	16	MFP+MERGE	h3_aln_pru_mod.fasta_pos3
Degree of missing data: 0.088
Info: multi-threading strategy over partitions


Create initial parsimony tree by phylogenetic likelihood library (PLL)... 0.002 seconds
Perform fast likelihood tree search using GTR+I+G model...
Estimate model parameters (epsilon = 5.000)
Initial log-likelihood: -12668.203
Current log-likelihood at step 1: -11686.281
Current log-likelihood at step 2: -11538.172
Current log-likelihood at step 3: -11526.311
Current log-likelihood at step 4: -11523.308
Parameters optimization took 3 rounds (0.277 sec)


WARNING: Estimated model parameters are at boundary that can cause numerical instability!

Perform nearest neighbor interchange...
Optimizing NNI: done in 0.0436542 secs using 99.88% CPU
Estimate model parameters (epsilon = 1.000)
Initial log-likelihood: -11506.684
Current log-likelihood at step 1: -11504.846
Current log-likelihood at step 2: -11503.777
Current log-likelihood at step 3: -11503.047
Partition-specific rates:  0.721 0.445 0.265 0.078 5.799 0.063 0.030 1.773
Parameters optimization took 2 rounds (0.116 sec)


WARNING: Estimated model parameters are at boundary that can cause numerical instability!

Time for fast ML tree search: 0.439 seconds

NOTE: ModelFinder requires 2 MB RAM!
Selecting individual models for 8 charsets using BIC...
 No. Model        Score       TreeLen     Charset
   1 GTR+F+I+G4   5424.646    1.816       16s_aln_pru_mod.fasta
   2 GTR+F+I+G4   7531.391    1.148       28s_aln_pru_mod.fasta
   3 GTR+F+I+G4   1709.225    0.689       coi_aln_pru_mod.fasta_pos1
   4 GTR+F+I+G4   962.983     0.170       coi_aln_pru_mod.fasta_pos2
   5 GTR+F+I+G4   4704.848    16.538      coi_aln_pru_mod.fasta_pos3
   6 GTR+F+I+G4   516.465     0.137       h3_aln_pru_mod.fasta_pos1
   7 GTR+F+I+G4   412.646     0.065       h3_aln_pru_mod.fasta_pos2
   8 GTR+F+I+G4   2215.507    3.847       h3_aln_pru_mod.fasta_pos3
Full partition model BIC score: 23975.909 (LnL: -11502.127  df:126)
Merging models to increase model fit (about 57 total partition schemes)...
   9 GTR+F+I+G4   24418.780   1.331       16s_aln_pru_mod.fasta+28s_aln_pru_mod.fasta
  10 GTR+F+I+G4   24043.830   1.436       16s_aln_pru_mod.fasta+coi_aln_pru_mod.fasta_pos1	0h:0m:0s (0h:0m:1s left)
  11 GTR+F+I+G4   24135.907   1.232       16s_aln_pru_mod.fasta+coi_aln_pru_mod.fasta_pos2	0h:0m:0s (0h:0m:1s left)
  12 GTR+F+I+G4   24342.501   3.557       16s_aln_pru_mod.fasta+coi_aln_pru_mod.fasta_pos3	0h:0m:0s (0h:0m:1s left)
  13 GTR+F+I+G4   24037.575   1.518       16s_aln_pru_mod.fasta+h3_aln_pru_mod.fasta_pos1	0h:0m:0s (0h:0m:1s left)
  14 GTR+F+I+G4   24024.437   1.506       16s_aln_pru_mod.fasta+h3_aln_pru_mod.fasta_pos2	0h:0m:0s (0h:0m:1s left)
  15 GTR+F+I+G4   24129.877   2.271       16s_aln_pru_mod.fasta+h3_aln_pru_mod.fasta_pos3	0h:0m:0s (0h:0m:1s left)
  16 GTR+F+I+G4   23991.978   1.028       28s_aln_pru_mod.fasta+coi_aln_pru_mod.fasta_pos1	0h:0m:0s (0h:0m:1s left)
  17 GTR+F+I+G4   24059.492   0.949       28s_aln_pru_mod.fasta+coi_aln_pru_mod.fasta_pos2	0h:0m:0s (0h:0m:1s left)
  18 GTR+F+I+G4   24934.162   1.609       28s_aln_pru_mod.fasta+coi_aln_pru_mod.fasta_pos3	0h:0m:0s (0h:0m:1s left)
  19 GTR+F+I+G4   23940.298   1.032       28s_aln_pru_mod.fasta+h3_aln_pru_mod.fasta_pos1	0h:0m:0s (0h:0m:1s left)
  20 GTR+F+I+G4   23961.854   1.023       28s_aln_pru_mod.fasta+h3_aln_pru_mod.fasta_pos2	0h:0m:0s (0h:0m:1s left)
  21 GTR+F+I+G4   24071.402   1.460       28s_aln_pru_mod.fasta+h3_aln_pru_mod.fasta_pos3	0h:0m:1s (0h:0m:1s left)
  22 GTR+F+I+G4   23974.874   0.418       coi_aln_pru_mod.fasta_pos1+coi_aln_pru_mod.fasta_pos2	0h:0m:1s (0h:0m:1s left)
  23 GTR+F+I+G4   24425.258   3.268       coi_aln_pru_mod.fasta_pos1+coi_aln_pru_mod.fasta_pos3	0h:0m:1s (0h:0m:1s left)
  24 GTR+F+I+G4   23952.893   0.494       coi_aln_pru_mod.fasta_pos1+h3_aln_pru_mod.fasta_pos1	0h:0m:1s (0h:0m:1s left)
  25 GTR+F+I+G4   23942.714   0.490       coi_aln_pru_mod.fasta_pos1+h3_aln_pru_mod.fasta_pos2	0h:0m:1s (0h:0m:1s left)
  26 GTR+F+I+G4   24076.807   1.792       coi_aln_pru_mod.fasta_pos1+h3_aln_pru_mod.fasta_pos3	0h:0m:1s (0h:0m:1s left)
  27 GTR+F+I+G4   24498.976   3.590       coi_aln_pru_mod.fasta_pos2+coi_aln_pru_mod.fasta_pos3	0h:0m:1s (0h:0m:1s left)
  28 GTR+F+I+G4   23951.344   0.159       coi_aln_pru_mod.fasta_pos2+h3_aln_pru_mod.fasta_pos1	0h:0m:1s (0h:0m:1s left)
  29 GTR+F+I+G4   23918.055   0.139       coi_aln_pru_mod.fasta_pos2+h3_aln_pru_mod.fasta_pos2	0h:0m:1s (0h:0m:1s left)
  30 GTR+F+I+G4   24156.616   1.650       coi_aln_pru_mod.fasta_pos2+h3_aln_pru_mod.fasta_pos3	0h:0m:1s (0h:0m:1s left)
  31 GTR+F+I+G4   24395.088   5.436       coi_aln_pru_mod.fasta_pos3+h3_aln_pru_mod.fasta_pos1	0h:0m:1s (0h:0m:1s left)
  32 GTR+F+I+G4   24322.573   6.965       coi_aln_pru_mod.fasta_pos3+h3_aln_pru_mod.fasta_pos2	0h:0m:1s (0h:0m:1s left)
  33 GTR+F+I+G4   24230.635   8.837       coi_aln_pru_mod.fasta_pos3+h3_aln_pru_mod.fasta_pos3	0h:0m:1s (0h:0m:1s left)
  34 GTR+F+I+G4   23911.520   0.095       h3_aln_pru_mod.fasta_pos1+h3_aln_pru_mod.fasta_pos2	0h:0m:1s (0h:0m:1s left)
  35 GTR+F+I+G4   24065.816   1.882       h3_aln_pru_mod.fasta_pos1+h3_aln_pru_mod.fasta_pos3	0h:0m:1s (0h:0m:1s left)
  36 GTR+F+I+G4   24081.957   2.042       h3_aln_pru_mod.fasta_pos2+h3_aln_pru_mod.fasta_pos3	0h:0m:1s (0h:0m:0s left)
2 compatible better partition pairs found
Merging h3_aln_pru_mod.fasta_pos1+h3_aln_pru_mod.fasta_pos2 with BIC score: 23911.520 (LnL: -11512.346  df: 115)
Merging coi_aln_pru_mod.fasta_pos1+coi_aln_pru_mod.fasta_pos2 with BIC score: 23910.485 (LnL: -11554.242  df: 104)
  37 GTR+F+I+G4   24102.719   1.082       16s_aln_pru_mod.fasta+coi_aln_pru_mod.fasta_pos1+coi_aln_pru_mod.fasta_pos2	0h:0m:1s (0h:0m:0s left)
  38 GTR+F+I+G4   24051.678   1.263       16s_aln_pru_mod.fasta+h3_aln_pru_mod.fasta_pos1+h3_aln_pru_mod.fasta_pos2	0h:0m:1s (0h:0m:0s left)
  39 GTR+F+I+G4   23989.132   0.878       28s_aln_pru_mod.fasta+coi_aln_pru_mod.fasta_pos1+coi_aln_pru_mod.fasta_pos2	0h:0m:1s (0h:0m:0s left)
  40 GTR+F+I+G4   23918.354   0.929       28s_aln_pru_mod.fasta+h3_aln_pru_mod.fasta_pos1+h3_aln_pru_mod.fasta_pos2	0h:0m:1s (0h:0m:0s left)
  41 GTR+F+I+G4   24554.185   1.913       coi_aln_pru_mod.fasta_pos1+coi_aln_pru_mod.fasta_pos2+coi_aln_pru_mod.fasta_pos3	0h:0m:2s (0h:0m:0s left)
  42 GTR+F+I+G4   23890.955   0.317       coi_aln_pru_mod.fasta_pos1+coi_aln_pru_mod.fasta_pos2+h3_aln_pru_mod.fasta_pos1+h3_aln_pru_mod.fasta_pos2	0h:0m:2s (0h:0m:0s left)
  43 GTR+F+I+G4   24085.105   1.200       coi_aln_pru_mod.fasta_pos1+coi_aln_pru_mod.fasta_pos2+h3_aln_pru_mod.fasta_pos3	0h:0m:2s (0h:0m:0s left)
  44 GTR+F+I+G4   24483.196   3.350       coi_aln_pru_mod.fasta_pos3+h3_aln_pru_mod.fasta_pos1+h3_aln_pru_mod.fasta_pos2	0h:0m:2s (0h:0m:0s left)
  45 GTR+F+I+G4   24075.964   1.260       h3_aln_pru_mod.fasta_pos1+h3_aln_pru_mod.fasta_pos2+h3_aln_pru_mod.fasta_pos3	0h:0m:2s (0h:0m:0s left)
Merging coi_aln_pru_mod.fasta_pos1+coi_aln_pru_mod.fasta_pos2+h3_aln_pru_mod.fasta_pos1+h3_aln_pru_mod.fasta_pos2 with BIC score: 23890.955 (LnL: -11586.890  df: 93)
  46 GTR+F+I+G4   24157.134   0.887       16s_aln_pru_mod.fasta+coi_aln_pru_mod.fasta_pos1+coi_aln_pru_mod.fasta_pos2+h3_aln_pru_mod.fasta_pos1+h3_aln_pru_mod.fasta_pos2	0h:0m:2s (0h:0m:0s left)
  47 GTR+F+I+G4   23976.810   0.763       28s_aln_pru_mod.fasta+coi_aln_pru_mod.fasta_pos1+coi_aln_pru_mod.fasta_pos2+h3_aln_pru_mod.fasta_pos1+h3_aln_pru_mod.fasta_pos2	0h:0m:2s (0h:0m:0s left)
  48 GTR+F+I+G4   24665.878   1.381       coi_aln_pru_mod.fasta_pos1+coi_aln_pru_mod.fasta_pos2+coi_aln_pru_mod.fasta_pos3+h3_aln_pru_mod.fasta_pos1+h3_aln_pru_mod.fasta_pos2	0h:0m:2s (0h:0m:0s left)
  49 GTR+F+I+G4   24099.878   0.869       coi_aln_pru_mod.fasta_pos1+coi_aln_pru_mod.fasta_pos2+h3_aln_pru_mod.fasta_pos1+h3_aln_pru_mod.fasta_pos2+h3_aln_pru_mod.fasta_pos3	0h:0m:2s (0h:0m:0s left)
Agglomerative model selection: (16s_aln_pru_mod.fasta,28s_aln_pru_mod.fasta,((coi_aln_pru_mod.fasta_pos1,coi_aln_pru_mod.fasta_pos2)2:23910.5,(h3_aln_pru_mod.fasta_pos1,h3_aln_pru_mod.fasta_pos2)1:23911.5)3:23891,coi_aln_pru_mod.fasta_pos3,h3_aln_pru_mod.fasta_pos3)
Merging into 5 partitions...
  50 GTR+F+G4     5419.089    16s_aln_pru_mod.fasta	0h:0m:3s (0h:0m:0s left)
  51 TIM3+F+R3    7522.762    28s_aln_pru_mod.fasta	0h:0m:7s (0h:0m:0s left)
  52 K3Pu+F+I     3600.415    coi_aln_pru_mod.fasta_pos1+coi_aln_pru_mod.fasta_pos2+h3_aln_pru_mod.fasta_pos1+h3_aln_pru_mod.fasta_pos2	0h:0m:8s (0h:0m:0s left)
  53 HKY+F+R2     4664.647    coi_aln_pru_mod.fasta_pos3	0h:0m:10s (0h:0m:0s left)
  54 TPM2+G4      2194.118    h3_aln_pru_mod.fasta_pos3	0h:0m:11s (0h:0m:0s left)
Best partition model BIC score: 23758.164 (LnL: -11582.187  df:77)
Partition information was printed to partition.nex.best_scheme.nex
Partition information in Raxml format was printed to partition.nex.best_scheme

All model information printed to partition.nex.model.gz
CPU time for ModelFinder: 11.674 seconds (0h:0m:11s)
Wall-clock time for ModelFinder: 11.687 seconds (0h:0m:11s)
Generating 1000 samples for ultrafast bootstrap (seed: 927183)...

NOTE: 5 MB RAM (0 GB) is required!
Estimate model parameters (epsilon = 0.100)
Initial log-likelihood: -11583.746
Current log-likelihood at step 1: -11581.729
Current log-likelihood at step 2: -11581.598
Current log-likelihood at step 3: -11581.583
Partition-specific rates:  0.658 0.398 0.103 6.282 1.578
Parameters optimization took 2 rounds (0.063 sec)

Wrote distance file to... 
Computing ML distances based on estimated model parameters...
Calculating distance matrix: done in 0.000174046 secs using 99.97% CPU
Computing ML distances took 0.000286 sec (of wall-clock time) 0.000286 sec (of CPU time)
WARNING: Some pairwise ML distances are too long (saturated)
Setting up auxiliary I and S matrices: done in 3.19481e-05 secs using 100.2% CPU
Constructing RapidNJ tree: done in 4.91142e-05 secs using 99.77% CPU
Computing RapidNJ tree took 0.000127 sec (of wall-clock time) 0.000126 sec (of CPU time)
Log-likelihood of RapidNJ tree: -12465.497
--------------------------------------------------------------------
|             INITIALIZING CANDIDATE TREE SET                      |
--------------------------------------------------------------------
Generating 98 parsimony trees... 0.255 second
Computing log-likelihood of 97 initial trees ... 0.290 seconds
Current best score: -11581.583

Do NNI search on 20 best initial trees
Optimizing NNI: done in 0.0203211 secs using 100% CPU
Estimate model parameters (epsilon = 0.100)
Initial log-likelihood: -11581.583
Current log-likelihood at step 1: -11581.578
Parameters optimization took 0 rounds (0.018 sec)

BETTER TREE FOUND at iteration 1: -11581.578
Optimizing NNI: done in 0.0599418 secs using 100% CPU
Optimizing NNI: done in 0.0618851 secs using 100% CPU
Optimizing NNI: done in 0.0609291 secs using 100% CPU
Optimizing NNI: done in 0.0523319 secs using 100% CPU
Optimizing NNI: done in 0.0465851 secs using 100% CPU
Optimizing NNI: done in 0.0558159 secs using 100% CPU
Optimizing NNI: done in 0.0512011 secs using 99.93% CPU
Optimizing NNI: done in 0.0563312 secs using 92.91% CPU
Optimizing NNI: done in 0.0501161 secs using 100% CPU
Iteration 10 / LogL: -11581.578 / Time: 0h:0m:1s
Optimizing NNI: done in 0.0558062 secs using 100% CPU
Optimizing NNI: done in 0.057904 secs using 100% CPU
Optimizing NNI: done in 0.0611911 secs using 100% CPU
Optimizing NNI: done in 0.063447 secs using 100% CPU
Optimizing NNI: done in 0.045583 secs using 100% CPU
Optimizing NNI: done in 0.0503139 secs using 100% CPU
Optimizing NNI: done in 0.047163 secs using 100% CPU
Optimizing NNI: done in 0.044564 secs using 100% CPU
Optimizing NNI: done in 0.065695 secs using 100% CPU
Optimizing NNI: done in 0.052001 secs using 100% CPU
Iteration 20 / LogL: -11581.578 / Time: 0h:0m:1s
Finish initializing candidate tree set (1)
Current best tree score: -11581.578 / CPU time: 1.643
Number of iterations: 20
--------------------------------------------------------------------
|               OPTIMIZING CANDIDATE TREE SET                      |
--------------------------------------------------------------------
Optimizing NNI: done in 0.0325089 secs using 100% CPU
Optimizing NNI: done in 0.0332642 secs using 100% CPU
Optimizing NNI: done in 0.0453448 secs using 100% CPU
Optimizing NNI: done in 0.0438142 secs using 100% CPU
UPDATE BEST LOG-LIKELIHOOD: -11581.578
Optimizing NNI: done in 0.040436 secs using 100% CPU
Optimizing NNI: done in 0.029434 secs using 100% CPU
Optimizing NNI: done in 0.027231 secs using 100% CPU
Optimizing NNI: done in 0.037354 secs using 100% CPU
Optimizing NNI: done in 0.0232861 secs using 100% CPU
UPDATE BEST LOG-LIKELIHOOD: -11581.578
Optimizing NNI: done in 0.0421481 secs using 100% CPU
Iteration 30 / LogL: -11581.578 / Time: 0h:0m:2s (0h:1m:11s left)
Optimizing NNI: done in 0.040736 secs using 100% CPU
Optimizing NNI: done in 0.026181 secs using 100% CPU
Optimizing NNI: done in 0.0303061 secs using 100% CPU
Optimizing NNI: done in 0.0280099 secs using 100% CPU
UPDATE BEST LOG-LIKELIHOOD: -11581.578
Optimizing NNI: done in 0.0286939 secs using 99.98% CPU
Optimizing NNI: done in 0.0364819 secs using 100% CPU
Optimizing NNI: done in 0.0246041 secs using 100% CPU
Optimizing NNI: done in 0.053576 secs using 100% CPU
Optimizing NNI: done in 0.0362599 secs using 99.99% CPU
Optimizing NNI: done in 0.0489719 secs using 99.98% CPU
Iteration 40 / LogL: -11581.578 / Time: 0h:0m:2s (0h:1m:2s left)
Optimizing NNI: done in 0.0460501 secs using 100% CPU
Optimizing NNI: done in 0.033608 secs using 100% CPU
Optimizing NNI: done in 0.042464 secs using 100% CPU
Optimizing NNI: done in 0.0256732 secs using 100% CPU
Optimizing NNI: done in 0.0227518 secs using 100% CPU
Optimizing NNI: done in 0.0396459 secs using 100% CPU
Optimizing NNI: done in 0.039773 secs using 100% CPU
Optimizing NNI: done in 0.022526 secs using 100% CPU
UPDATE BEST LOG-LIKELIHOOD: -11581.578
Optimizing NNI: done in 0.0400698 secs using 100% CPU
Optimizing NNI: done in 0.026839 secs using 99.99% CPU
Iteration 50 / LogL: -11581.578 / Time: 0h:0m:2s (0h:0m:56s left)
Log-likelihood cutoff on original alignment: -11608.129
Optimizing NNI: done in 0.0250139 secs using 99.99% CPU
Optimizing NNI: done in 0.029176 secs using 100% CPU
Optimizing NNI: done in 0.024967 secs using 100% CPU
Optimizing NNI: done in 0.0330381 secs using 100% CPU
Optimizing NNI: done in 0.0374482 secs using 100% CPU
Optimizing NNI: done in 0.036509 secs using 100% CPU
Optimizing NNI: done in 0.0256679 secs using 100% CPU
Optimizing NNI: done in 0.0273681 secs using 100% CPU
Optimizing NNI: done in 0.026978 secs using 99.99% CPU
Optimizing NNI: done in 0.0207551 secs using 100% CPU
Iteration 60 / LogL: -11581.579 / Time: 0h:0m:3s (0h:0m:52s left)
Optimizing NNI: done in 0.023248 secs using 100% CPU
Optimizing NNI: done in 0.032789 secs using 100% CPU
Optimizing NNI: done in 0.0229771 secs using 100% CPU
UPDATE BEST LOG-LIKELIHOOD: -11581.578
Optimizing NNI: done in 0.016284 secs using 99.99% CPU
UPDATE BEST LOG-LIKELIHOOD: -11581.578
Optimizing NNI: done in 0.0189662 secs using 99.99% CPU
Optimizing NNI: done in 0.0265782 secs using 99.99% CPU
Optimizing NNI: done in 0.0342729 secs using 100% CPU
Optimizing NNI: done in 0.0388641 secs using 100% CPU
Optimizing NNI: done in 0.0285001 secs using 99.99% CPU
Optimizing NNI: done in 0.0233579 secs using 100% CPU
Iteration 70 / LogL: -11581.580 / Time: 0h:0m:3s (0h:0m:48s left)
Optimizing NNI: done in 0.0217659 secs using 100% CPU
Optimizing NNI: done in 0.0368299 secs using 100% CPU
Optimizing NNI: done in 0.03284 secs using 99.99% CPU
Optimizing NNI: done in 0.0358939 secs using 100% CPU
Optimizing NNI: done in 0.019892 secs using 100% CPU
Optimizing NNI: done in 0.0443039 secs using 100% CPU
Optimizing NNI: done in 0.038105 secs using 100% CPU
Optimizing NNI: done in 0.0294662 secs using 99.99% CPU
Optimizing NNI: done in 0.0270231 secs using 100% CPU
Optimizing NNI: done in 0.0197821 secs using 99.99% CPU
Iteration 80 / LogL: -11581.582 / Time: 0h:0m:3s (0h:0m:45s left)
Optimizing NNI: done in 0.0420101 secs using 100% CPU
Optimizing NNI: done in 0.0310771 secs using 100% CPU
Optimizing NNI: done in 0.031244 secs using 100% CPU
Optimizing NNI: done in 0.047013 secs using 100% CPU
Optimizing NNI: done in 0.03549 secs using 100% CPU
Optimizing NNI: done in 0.0233171 secs using 100% CPU
Optimizing NNI: done in 0.019721 secs using 100% CPU
Optimizing NNI: done in 0.026731 secs using 99.94% CPU
Optimizing NNI: done in 0.030894 secs using 100% CPU
Optimizing NNI: done in 0.0196569 secs using 100% CPU
Iteration 90 / LogL: -11581.579 / Time: 0h:0m:4s (0h:0m:43s left)
Optimizing NNI: done in 0.0246341 secs using 100% CPU
Optimizing NNI: done in 0.035131 secs using 99.99% CPU
Optimizing NNI: done in 0.0388081 secs using 100% CPU
Optimizing NNI: done in 0.046037 secs using 100% CPU
Optimizing NNI: done in 0.0179129 secs using 100% CPU
Optimizing NNI: done in 0.0397751 secs using 100% CPU
Optimizing NNI: done in 0.036792 secs using 100% CPU
Optimizing NNI: done in 0.0208061 secs using 100% CPU
Optimizing NNI: done in 0.027786 secs using 100% CPU
Optimizing NNI: done in 0.02948 secs using 100% CPU
Iteration 100 / LogL: -11581.582 / Time: 0h:0m:4s (0h:0m:42s left)
Log-likelihood cutoff on original alignment: -11608.197
NOTE: Bootstrap correlation coefficient of split occurrence frequencies: 0.999
Optimizing NNI: done in 0.027024 secs using 99.99% CPU
Optimizing NNI: done in 0.0266201 secs using 100% CPU
Optimizing NNI: done in 0.0217071 secs using 100% CPU
Optimizing NNI: done in 0.0215762 secs using 100% CPU
Optimizing NNI: done in 0.0347512 secs using 100% CPU
Optimizing NNI: done in 0.0384929 secs using 100% CPU
Optimizing NNI: done in 0.03706 secs using 100% CPU
Optimizing NNI: done in 0.0369439 secs using 100% CPU
Optimizing NNI: done in 0.029737 secs using 100% CPU
Optimizing NNI: done in 0.0312369 secs using 100% CPU
Iteration 110 / LogL: -11581.581 / Time: 0h:0m:5s (0h:0m:40s left)
Optimizing NNI: done in 0.0465329 secs using 100% CPU
Optimizing NNI: done in 0.0361731 secs using 100% CPU
Optimizing NNI: done in 0.0261369 secs using 100% CPU
Optimizing NNI: done in 0.0277879 secs using 100% CPU
Optimizing NNI: done in 0.022752 secs using 100% CPU
Optimizing NNI: done in 0.020792 secs using 99.95% CPU
Optimizing NNI: done in 0.0278502 secs using 100% CPU
Optimizing NNI: done in 0.041573 secs using 100% CPU
Optimizing NNI: done in 0.040905 secs using 100% CPU
Optimizing NNI: done in 0.029263 secs using 100% CPU
Iteration 120 / LogL: -11581.582 / Time: 0h:0m:5s (0h:0m:39s left)
Optimizing NNI: done in 0.0301499 secs using 100% CPU
Optimizing NNI: done in 0.0334308 secs using 100% CPU
Optimizing NNI: done in 0.0404799 secs using 100% CPU
Optimizing NNI: done in 0.035161 secs using 100% CPU
Optimizing NNI: done in 0.0289261 secs using 100% CPU
Optimizing NNI: done in 0.0518999 secs using 100% CPU
Optimizing NNI: done in 0.039546 secs using 100% CPU
Optimizing NNI: done in 0.03896 secs using 100% CPU
Optimizing NNI: done in 0.0311189 secs using 100% CPU
Optimizing NNI: done in 0.0367579 secs using 100% CPU
Iteration 130 / LogL: -11581.578 / Time: 0h:0m:5s (0h:0m:38s left)
Optimizing NNI: done in 0.0406468 secs using 100% CPU
Optimizing NNI: done in 0.032413 secs using 100% CPU
Optimizing NNI: done in 0.0326269 secs using 100% CPU
Optimizing NNI: done in 0.0423329 secs using 100% CPU
Optimizing NNI: done in 0.0487208 secs using 100% CPU
Optimizing NNI: done in 0.0363221 secs using 100% CPU
Optimizing NNI: done in 0.045784 secs using 100% CPU
Optimizing NNI: done in 0.0345831 secs using 100% CPU
Optimizing NNI: done in 0.028441 secs using 100% CPU
Optimizing NNI: done in 0.0484018 secs using 99.97% CPU
Iteration 140 / LogL: -11581.578 / Time: 0h:0m:6s (0h:0m:38s left)
Optimizing NNI: done in 0.030113 secs using 100% CPU
Optimizing NNI: done in 0.0271702 secs using 100% CPU
Optimizing NNI: done in 0.0380621 secs using 100% CPU
Optimizing NNI: done in 0.026551 secs using 99.99% CPU
Optimizing NNI: done in 0.0331571 secs using 100% CPU
Optimizing NNI: done in 0.028897 secs using 100% CPU
Optimizing NNI: done in 0.0388081 secs using 100% CPU
Optimizing NNI: done in 0.039551 secs using 100% CPU
Optimizing NNI: done in 0.0171399 secs using 100% CPU
Optimizing NNI: done in 0.0495231 secs using 100% CPU
Iteration 150 / LogL: -11581.578 / Time: 0h:0m:6s (0h:0m:37s left)
Log-likelihood cutoff on original alignment: -11608.096
Optimizing NNI: done in 0.033534 secs using 99.99% CPU
Optimizing NNI: done in 0.029747 secs using 100% CPU
Optimizing NNI: done in 0.033787 secs using 100% CPU
Optimizing NNI: done in 0.0428081 secs using 100% CPU
Optimizing NNI: done in 0.043962 secs using 100% CPU
Optimizing NNI: done in 0.0279601 secs using 100% CPU
Optimizing NNI: done in 0.037317 secs using 100% CPU
Optimizing NNI: done in 0.035063 secs using 100% CPU
Optimizing NNI: done in 0.032331 secs using 100% CPU
Optimizing NNI: done in 0.0397811 secs using 99.99% CPU
Iteration 160 / LogL: -11581.578 / Time: 0h:0m:7s (0h:0m:37s left)
Optimizing NNI: done in 0.050468 secs using 100% CPU
Optimizing NNI: done in 0.035543 secs using 100% CPU
Optimizing NNI: done in 0.040535 secs using 100% CPU
Optimizing NNI: done in 0.037066 secs using 100% CPU
Optimizing NNI: done in 0.030833 secs using 100% CPU
Optimizing NNI: done in 0.017591 secs using 100% CPU
Optimizing NNI: done in 0.0288081 secs using 100% CPU
Optimizing NNI: done in 0.0404661 secs using 100% CPU
Optimizing NNI: done in 0.0396581 secs using 100% CPU
Optimizing NNI: done in 0.0252459 secs using 100% CPU
Iteration 170 / LogL: -11581.578 / Time: 0h:0m:7s (0h:0m:36s left)
Optimizing NNI: done in 0.032975 secs using 100% CPU
Optimizing NNI: done in 0.0284882 secs using 100% CPU
Optimizing NNI: done in 0.0274231 secs using 100% CPU
Optimizing NNI: done in 0.0372622 secs using 100% CPU
Optimizing NNI: done in 0.034591 secs using 99.98% CPU
Optimizing NNI: done in 0.0606451 secs using 100% CPU
UPDATE BEST LOG-LIKELIHOOD: -11581.578
Optimizing NNI: done in 0.0472848 secs using 100% CPU
Optimizing NNI: done in 0.03369 secs using 100% CPU
Optimizing NNI: done in 0.0368841 secs using 100% CPU
Optimizing NNI: done in 0.018913 secs using 100% CPU
Iteration 180 / LogL: -11581.580 / Time: 0h:0m:7s (0h:0m:35s left)
Optimizing NNI: done in 0.0315371 secs using 100% CPU
Optimizing NNI: done in 0.023756 secs using 100% CPU
Optimizing NNI: done in 0.026195 secs using 100% CPU
Optimizing NNI: done in 0.0387909 secs using 99.99% CPU
Optimizing NNI: done in 0.027885 secs using 100% CPU
Optimizing NNI: done in 0.0488808 secs using 100% CPU
Optimizing NNI: done in 0.0564191 secs using 100% CPU
Optimizing NNI: done in 0.052372 secs using 100% CPU
Optimizing NNI: done in 0.0353081 secs using 100% CPU
Optimizing NNI: done in 0.033694 secs using 99.99% CPU
Iteration 190 / LogL: -11581.586 / Time: 0h:0m:8s (0h:0m:35s left)
Optimizing NNI: done in 0.0277088 secs using 100% CPU
Optimizing NNI: done in 0.026289 secs using 100% CPU
Optimizing NNI: done in 0.0453649 secs using 100% CPU
Optimizing NNI: done in 0.03913 secs using 100% CPU
Optimizing NNI: done in 0.0405529 secs using 99.6% CPU
UPDATE BEST LOG-LIKELIHOOD: -11581.578
Optimizing NNI: done in 0.0186 secs using 99.99% CPU
Optimizing NNI: done in 0.0302801 secs using 100% CPU
Optimizing NNI: done in 0.0377789 secs using 100% CPU
Optimizing NNI: done in 0.0319951 secs using 100% CPU
Optimizing NNI: done in 0.017096 secs using 99.99% CPU
Iteration 200 / LogL: -11581.579 / Time: 0h:0m:8s (0h:0m:34s left)
Log-likelihood cutoff on original alignment: -11609.025
NOTE: Bootstrap correlation coefficient of split occurrence frequencies: 0.999
Optimizing NNI: done in 0.023175 secs using 99.99% CPU
Optimizing NNI: done in 0.0293949 secs using 100% CPU
Optimizing NNI: done in 0.0495238 secs using 100% CPU
Optimizing NNI: done in 0.036516 secs using 100% CPU
Optimizing NNI: done in 0.028847 secs using 100% CPU
Optimizing NNI: done in 0.0361838 secs using 100% CPU
Optimizing NNI: done in 0.0316529 secs using 100% CPU
Optimizing NNI: done in 0.0339532 secs using 88.25% CPU
Optimizing NNI: done in 0.035851 secs using 99.98% CPU
Optimizing NNI: done in 0.0357931 secs using 100% CPU
Iteration 210 / LogL: -11581.578 / Time: 0h:0m:8s (0h:0m:33s left)
Optimizing NNI: done in 0.042851 secs using 100% CPU
Optimizing NNI: done in 0.0220299 secs using 100% CPU
UPDATE BEST LOG-LIKELIHOOD: -11581.578
Optimizing NNI: done in 0.045563 secs using 100% CPU
Optimizing NNI: done in 0.0238459 secs using 100% CPU
Optimizing NNI: done in 0.0302241 secs using 100% CPU
Optimizing NNI: done in 0.0153539 secs using 100% CPU
UPDATE BEST LOG-LIKELIHOOD: -11581.578
Optimizing NNI: done in 0.0353432 secs using 99.96% CPU
Optimizing NNI: done in 0.0277438 secs using 100% CPU
Optimizing NNI: done in 0.0349782 secs using 100% CPU
Optimizing NNI: done in 0.0316231 secs using 100% CPU
Iteration 220 / LogL: -11584.932 / Time: 0h:0m:9s (0h:0m:33s left)
Optimizing NNI: done in 0.0360091 secs using 100% CPU
Optimizing NNI: done in 0.037102 secs using 100% CPU
Optimizing NNI: done in 0.0321622 secs using 99.52% CPU
Optimizing NNI: done in 0.0290601 secs using 99.23% CPU
Optimizing NNI: done in 0.0346119 secs using 99.99% CPU
Optimizing NNI: done in 0.0218821 secs using 100% CPU
Optimizing NNI: done in 0.0356889 secs using 100% CPU
Optimizing NNI: done in 0.0338881 secs using 99.99% CPU
Optimizing NNI: done in 0.0229001 secs using 100% CPU
Optimizing NNI: done in 0.0342858 secs using 100% CPU
Iteration 230 / LogL: -11581.595 / Time: 0h:0m:9s (0h:0m:32s left)
Optimizing NNI: done in 0.031178 secs using 100% CPU
Optimizing NNI: done in 0.0383511 secs using 100% CPU
Optimizing NNI: done in 0.0543509 secs using 100% CPU
Optimizing NNI: done in 0.03335 secs using 100% CPU
Optimizing NNI: done in 0.0252919 secs using 100% CPU
UPDATE BEST LOG-LIKELIHOOD: -11581.578
Optimizing NNI: done in 0.034812 secs using 99.98% CPU
Optimizing NNI: done in 0.03706 secs using 100% CPU
Optimizing NNI: done in 0.0515101 secs using 100% CPU
Optimizing NNI: done in 0.0244451 secs using 100% CPU
Optimizing NNI: done in 0.0420632 secs using 100% CPU
Iteration 240 / LogL: -11581.579 / Time: 0h:0m:10s (0h:0m:32s left)
Optimizing NNI: done in 0.063334 secs using 100% CPU
Optimizing NNI: done in 0.0626819 secs using 99.98% CPU
Optimizing NNI: done in 0.0467141 secs using 100% CPU
Optimizing NNI: done in 0.0254819 secs using 100% CPU
Optimizing NNI: done in 0.0338252 secs using 100% CPU
Optimizing NNI: done in 0.0435932 secs using 99.96% CPU
Optimizing NNI: done in 0.030833 secs using 100% CPU
Optimizing NNI: done in 0.0328331 secs using 100% CPU
Optimizing NNI: done in 0.0385449 secs using 100% CPU
Optimizing NNI: done in 0.067162 secs using 100% CPU
Iteration 250 / LogL: -11581.578 / Time: 0h:0m:10s (0h:0m:31s left)
Log-likelihood cutoff on original alignment: -11609.025
Optimizing NNI: done in 0.035624 secs using 99.99% CPU
Optimizing NNI: done in 0.029669 secs using 100% CPU
Optimizing NNI: done in 0.0193861 secs using 100% CPU
Optimizing NNI: done in 0.0605779 secs using 100% CPU
Optimizing NNI: done in 0.0272529 secs using 100% CPU
Optimizing NNI: done in 0.0229459 secs using 100% CPU
Optimizing NNI: done in 0.034718 secs using 100% CPU
Optimizing NNI: done in 0.0371139 secs using 100% CPU
Optimizing NNI: done in 0.029706 secs using 100% CPU
Optimizing NNI: done in 0.0399539 secs using 100% CPU
Iteration 260 / LogL: -11581.579 / Time: 0h:0m:11s (0h:0m:31s left)
Optimizing NNI: done in 0.036093 secs using 100% CPU
Optimizing NNI: done in 0.0361819 secs using 100% CPU
Optimizing NNI: done in 0.031328 secs using 100% CPU
Optimizing NNI: done in 0.0300598 secs using 100% CPU
Optimizing NNI: done in 0.0335391 secs using 100% CPU
Optimizing NNI: done in 0.035558 secs using 100% CPU
Optimizing NNI: done in 0.030097 secs using 99.99% CPU
Optimizing NNI: done in 0.0344419 secs using 100% CPU
Optimizing NNI: done in 0.0451419 secs using 100% CPU
Optimizing NNI: done in 0.0265439 secs using 100% CPU
Iteration 270 / LogL: -11581.578 / Time: 0h:0m:11s (0h:0m:31s left)
Optimizing NNI: done in 0.04456 secs using 100% CPU
Optimizing NNI: done in 0.0563099 secs using 100% CPU
Optimizing NNI: done in 0.03897 secs using 99.95% CPU
Optimizing NNI: done in 0.0414178 secs using 100% CPU
Optimizing NNI: done in 0.0247159 secs using 100% CPU
Optimizing NNI: done in 0.0375381 secs using 100% CPU
Optimizing NNI: done in 0.050072 secs using 100% CPU
Optimizing NNI: done in 0.0412672 secs using 100% CPU
Optimizing NNI: done in 0.0296569 secs using 100% CPU
Optimizing NNI: done in 0.041486 secs using 100% CPU
Iteration 280 / LogL: -11581.579 / Time: 0h:0m:11s (0h:0m:30s left)
Optimizing NNI: done in 0.02525 secs using 100% CPU
Optimizing NNI: done in 0.042706 secs using 100% CPU
Optimizing NNI: done in 0.0434241 secs using 100% CPU
Optimizing NNI: done in 0.0271912 secs using 99.97% CPU
Optimizing NNI: done in 0.0232928 secs using 100% CPU
Optimizing NNI: done in 0.0234101 secs using 100% CPU
Optimizing NNI: done in 0.038542 secs using 100% CPU
Optimizing NNI: done in 0.060477 secs using 100% CPU
Optimizing NNI: done in 0.0514209 secs using 99.98% CPU
Optimizing NNI: done in 0.0369549 secs using 100% CPU
Iteration 290 / LogL: -11581.579 / Time: 0h:0m:12s (0h:0m:30s left)
Optimizing NNI: done in 0.0403779 secs using 100% CPU
Optimizing NNI: done in 0.0491099 secs using 99.96% CPU
Optimizing NNI: done in 0.0261569 secs using 100% CPU
Optimizing NNI: done in 0.039923 secs using 100% CPU
Optimizing NNI: done in 0.046715 secs using 100% CPU
Optimizing NNI: done in 0.026458 secs using 100% CPU
Optimizing NNI: done in 0.0368092 secs using 99.99% CPU
Optimizing NNI: done in 0.0366261 secs using 99.98% CPU
Optimizing NNI: done in 0.0269589 secs using 100% CPU
Optimizing NNI: done in 0.0316691 secs using 100% CPU
Iteration 300 / LogL: -11581.578 / Time: 0h:0m:12s (0h:0m:29s left)
Log-likelihood cutoff on original alignment: -11609.025
NOTE: Bootstrap correlation coefficient of split occurrence frequencies: 0.998
Optimizing NNI: done in 0.027281 secs using 100% CPU
Optimizing NNI: done in 0.034929 secs using 100% CPU
Optimizing NNI: done in 0.0262659 secs using 99.99% CPU
Optimizing NNI: done in 0.0273731 secs using 100% CPU
Optimizing NNI: done in 0.0293591 secs using 100% CPU
Optimizing NNI: done in 0.033174 secs using 100% CPU
Optimizing NNI: done in 0.0478969 secs using 100% CPU
Optimizing NNI: done in 0.038065 secs using 100% CPU
Optimizing NNI: done in 0.033968 secs using 100% CPU
Optimizing NNI: done in 0.035614 secs using 99.98% CPU
Iteration 310 / LogL: -11581.580 / Time: 0h:0m:13s (0h:0m:29s left)
Optimizing NNI: done in 0.0257192 secs using 100% CPU
Optimizing NNI: done in 0.0409811 secs using 99.99% CPU
Optimizing NNI: done in 0.02758 secs using 99.95% CPU
Optimizing NNI: done in 0.0390069 secs using 100% CPU
Optimizing NNI: done in 0.0302479 secs using 100% CPU
Optimizing NNI: done in 0.039634 secs using 100% CPU
Optimizing NNI: done in 0.034528 secs using 100% CPU
Optimizing NNI: done in 0.0275948 secs using 100% CPU
Optimizing NNI: done in 0.021343 secs using 99.99% CPU
Optimizing NNI: done in 0.0465908 secs using 100% CPU
Iteration 320 / LogL: -11581.578 / Time: 0h:0m:13s (0h:0m:28s left)
Optimizing NNI: done in 0.043488 secs using 100% CPU
Optimizing NNI: done in 0.0267551 secs using 100% CPU
Optimizing NNI: done in 0.0312099 secs using 100% CPU
Optimizing NNI: done in 0.0269392 secs using 100% CPU
Optimizing NNI: done in 0.0374742 secs using 100% CPU
Optimizing NNI: done in 0.0291629 secs using 99.99% CPU
Optimizing NNI: done in 0.0253859 secs using 100% CPU
Optimizing NNI: done in 0.0377631 secs using 100% CPU
Optimizing NNI: done in 0.0226629 secs using 100% CPU
Optimizing NNI: done in 0.0197589 secs using 100% CPU
Iteration 330 / LogL: -11581.578 / Time: 0h:0m:13s (0h:0m:28s left)
Optimizing NNI: done in 0.0160899 secs using 100% CPU
Optimizing NNI: done in 0.0500929 secs using 100% CPU
Optimizing NNI: done in 0.0280991 secs using 100% CPU
Optimizing NNI: done in 0.040246 secs using 100% CPU
Optimizing NNI: done in 0.047277 secs using 100% CPU
Optimizing NNI: done in 0.038836 secs using 100% CPU
Optimizing NNI: done in 0.040293 secs using 100% CPU
Optimizing NNI: done in 0.018862 secs using 99.99% CPU
Optimizing NNI: done in 0.0565729 secs using 99.98% CPU
Optimizing NNI: done in 0.02722 secs using 99.95% CPU
Iteration 340 / LogL: -11581.578 / Time: 0h:0m:14s (0h:0m:27s left)
Optimizing NNI: done in 0.0364661 secs using 99.97% CPU
Optimizing NNI: done in 0.0368562 secs using 100% CPU
Optimizing NNI: done in 0.0290511 secs using 100% CPU
Optimizing NNI: done in 0.0348489 secs using 99.99% CPU
Optimizing NNI: done in 0.0364509 secs using 100% CPU
Optimizing NNI: done in 0.0374932 secs using 100% CPU
Optimizing NNI: done in 0.029711 secs using 100% CPU
Optimizing NNI: done in 0.036644 secs using 100% CPU
Optimizing NNI: done in 0.0292499 secs using 100% CPU
Optimizing NNI: done in 0.031208 secs using 100% CPU
Iteration 350 / LogL: -11581.578 / Time: 0h:0m:14s (0h:0m:27s left)
Log-likelihood cutoff on original alignment: -11609.577
Optimizing NNI: done in 0.0307329 secs using 100% CPU
Optimizing NNI: done in 0.024889 secs using 100% CPU
Optimizing NNI: done in 0.031693 secs using 100% CPU
Optimizing NNI: done in 0.042156 secs using 100% CPU
Optimizing NNI: done in 0.035198 secs using 99.99% CPU
Optimizing NNI: done in 0.057024 secs using 100% CPU
Optimizing NNI: done in 0.038228 secs using 100% CPU
Optimizing NNI: done in 0.0359161 secs using 100% CPU
Optimizing NNI: done in 0.0475779 secs using 100% CPU
Optimizing NNI: done in 0.0305171 secs using 100% CPU
Iteration 360 / LogL: -11581.578 / Time: 0h:0m:15s (0h:0m:26s left)
Optimizing NNI: done in 0.042522 secs using 100% CPU
Optimizing NNI: done in 0.03689 secs using 99.99% CPU
Optimizing NNI: done in 0.0233738 secs using 100% CPU
Optimizing NNI: done in 0.0317271 secs using 100% CPU
Optimizing NNI: done in 0.0292351 secs using 100% CPU
Optimizing NNI: done in 0.0220079 secs using 100% CPU
Optimizing NNI: done in 0.043242 secs using 100% CPU
Optimizing NNI: done in 0.0356069 secs using 100% CPU
Optimizing NNI: done in 0.0301929 secs using 99.99% CPU
Optimizing NNI: done in 0.0474288 secs using 100% CPU
Iteration 370 / LogL: -11581.578 / Time: 0h:0m:15s (0h:0m:26s left)
Optimizing NNI: done in 0.0295298 secs using 99.96% CPU
Optimizing NNI: done in 0.043967 secs using 99.95% CPU
Optimizing NNI: done in 0.0308402 secs using 100% CPU
Optimizing NNI: done in 0.0439661 secs using 100% CPU
Optimizing NNI: done in 0.0381911 secs using 99.99% CPU
Optimizing NNI: done in 0.0287981 secs using 100% CPU
Optimizing NNI: done in 0.0223172 secs using 99.99% CPU
Optimizing NNI: done in 0.0299599 secs using 99.95% CPU
Optimizing NNI: done in 0.0322721 secs using 100% CPU
Optimizing NNI: done in 0.0386701 secs using 100% CPU
Iteration 380 / LogL: -11581.578 / Time: 0h:0m:15s (0h:0m:25s left)
Optimizing NNI: done in 0.0448108 secs using 100% CPU
Optimizing NNI: done in 0.0383029 secs using 100% CPU
Optimizing NNI: done in 0.0290041 secs using 100% CPU
Optimizing NNI: done in 0.034745 secs using 99.99% CPU
Optimizing NNI: done in 0.0534661 secs using 100% CPU
Optimizing NNI: done in 0.043721 secs using 100% CPU
Optimizing NNI: done in 0.0305638 secs using 100% CPU
Optimizing NNI: done in 0.054713 secs using 100% CPU
Optimizing NNI: done in 0.0434299 secs using 100% CPU
Optimizing NNI: done in 0.0343921 secs using 100% CPU
Iteration 390 / LogL: -11581.579 / Time: 0h:0m:16s (0h:0m:25s left)
Optimizing NNI: done in 0.042294 secs using 100% CPU
Optimizing NNI: done in 0.0374932 secs using 100% CPU
Optimizing NNI: done in 0.045078 secs using 100% CPU
Optimizing NNI: done in 0.0301909 secs using 100% CPU
Optimizing NNI: done in 0.0306461 secs using 99.99% CPU
Optimizing NNI: done in 0.0453248 secs using 100% CPU
Optimizing NNI: done in 0.041081 secs using 100% CPU
Optimizing NNI: done in 0.032263 secs using 100% CPU
Optimizing NNI: done in 0.0365942 secs using 100% CPU
Optimizing NNI: done in 0.0171571 secs using 100% CPU
Iteration 400 / LogL: -11581.578 / Time: 0h:0m:16s (0h:0m:25s left)
Log-likelihood cutoff on original alignment: -11609.577
NOTE: Bootstrap correlation coefficient of split occurrence frequencies: 0.999
Optimizing NNI: done in 0.031688 secs using 99.99% CPU
Optimizing NNI: done in 0.0270779 secs using 100% CPU
Optimizing NNI: done in 0.0398672 secs using 99.99% CPU
Optimizing NNI: done in 0.033196 secs using 100% CPU
Optimizing NNI: done in 0.0361891 secs using 100% CPU
Optimizing NNI: done in 0.043345 secs using 100% CPU
Optimizing NNI: done in 0.024164 secs using 100% CPU
Optimizing NNI: done in 0.0375972 secs using 100% CPU
Optimizing NNI: done in 0.027916 secs using 100% CPU
Optimizing NNI: done in 0.0373199 secs using 99.99% CPU
Iteration 410 / LogL: -11581.579 / Time: 0h:0m:17s (0h:0m:24s left)
Optimizing NNI: done in 0.0259519 secs using 100% CPU
Optimizing NNI: done in 0.030396 secs using 100% CPU
Optimizing NNI: done in 0.0464239 secs using 100% CPU
Optimizing NNI: done in 0.027519 secs using 100% CPU
Optimizing NNI: done in 0.0283608 secs using 100% CPU
Optimizing NNI: done in 0.047261 secs using 100% CPU
Optimizing NNI: done in 0.0297151 secs using 100% CPU
Optimizing NNI: done in 0.053309 secs using 100% CPU
Optimizing NNI: done in 0.0349491 secs using 100% CPU
Optimizing NNI: done in 0.0676689 secs using 100% CPU
Iteration 420 / LogL: -11581.578 / Time: 0h:0m:17s (0h:0m:24s left)
Optimizing NNI: done in 0.045948 secs using 100% CPU
Optimizing NNI: done in 0.032681 secs using 100% CPU
Optimizing NNI: done in 0.028383 secs using 100% CPU
Optimizing NNI: done in 0.0379579 secs using 100% CPU
Optimizing NNI: done in 0.0430009 secs using 100% CPU
Optimizing NNI: done in 0.016156 secs using 99.99% CPU
Optimizing NNI: done in 0.0379369 secs using 100% CPU
Optimizing NNI: done in 0.043334 secs using 100% CPU
Optimizing NNI: done in 0.0383751 secs using 99.98% CPU
Optimizing NNI: done in 0.0273921 secs using 100% CPU
Iteration 430 / LogL: -11581.579 / Time: 0h:0m:17s (0h:0m:23s left)
Optimizing NNI: done in 0.0335729 secs using 100% CPU
Optimizing NNI: done in 0.040725 secs using 100% CPU
Optimizing NNI: done in 0.0422671 secs using 100% CPU
Optimizing NNI: done in 0.0364559 secs using 100% CPU
Optimizing NNI: done in 0.047775 secs using 99.97% CPU
Optimizing NNI: done in 0.024714 secs using 100% CPU
Optimizing NNI: done in 0.0446179 secs using 100% CPU
Optimizing NNI: done in 0.0268528 secs using 99.99% CPU
Optimizing NNI: done in 0.0495751 secs using 100% CPU
Optimizing NNI: done in 0.047693 secs using 100% CPU
Iteration 440 / LogL: -11581.580 / Time: 0h:0m:18s (0h:0m:23s left)
Optimizing NNI: done in 0.025213 secs using 100% CPU
Optimizing NNI: done in 0.0386221 secs using 100% CPU
Optimizing NNI: done in 0.057251 secs using 100% CPU
Optimizing NNI: done in 0.0284569 secs using 100% CPU
Optimizing NNI: done in 0.024375 secs using 100% CPU
Optimizing NNI: done in 0.0376611 secs using 99.99% CPU
Optimizing NNI: done in 0.0457499 secs using 100% CPU
Optimizing NNI: done in 0.0310221 secs using 100% CPU
Optimizing NNI: done in 0.029382 secs using 100% CPU
Optimizing NNI: done in 0.042227 secs using 100% CPU
Iteration 450 / LogL: -11581.578 / Time: 0h:0m:18s (0h:0m:23s left)
Log-likelihood cutoff on original alignment: -11609.577
Optimizing NNI: done in 0.0343978 secs using 99.99% CPU
Optimizing NNI: done in 0.0349529 secs using 100% CPU
Optimizing NNI: done in 0.0407269 secs using 100% CPU
Optimizing NNI: done in 0.0443039 secs using 100% CPU
Optimizing NNI: done in 0.0235279 secs using 100% CPU
Optimizing NNI: done in 0.0294449 secs using 99.99% CPU
Optimizing NNI: done in 0.036278 secs using 100% CPU
Optimizing NNI: done in 0.039634 secs using 100% CPU
Optimizing NNI: done in 0.041878 secs using 99.97% CPU
Optimizing NNI: done in 0.027791 secs using 100% CPU
Iteration 460 / LogL: -11581.579 / Time: 0h:0m:19s (0h:0m:22s left)
Optimizing NNI: done in 0.024657 secs using 100% CPU
Optimizing NNI: done in 0.037195 secs using 100% CPU
Optimizing NNI: done in 0.042208 secs using 100% CPU
Optimizing NNI: done in 0.0336092 secs using 100% CPU
Optimizing NNI: done in 0.0368421 secs using 100% CPU
Optimizing NNI: done in 0.028933 secs using 99.99% CPU
Optimizing NNI: done in 0.0336518 secs using 100% CPU
Optimizing NNI: done in 0.0252011 secs using 99.94% CPU
Optimizing NNI: done in 0.022716 secs using 100% CPU
Optimizing NNI: done in 0.026993 secs using 100% CPU
Iteration 470 / LogL: -11581.578 / Time: 0h:0m:19s (0h:0m:22s left)
Optimizing NNI: done in 0.0438979 secs using 100% CPU
Optimizing NNI: done in 0.0215559 secs using 100% CPU
Optimizing NNI: done in 0.0347412 secs using 99.99% CPU
Optimizing NNI: done in 0.0387099 secs using 100% CPU
Optimizing NNI: done in 0.023474 secs using 100% CPU
Optimizing NNI: done in 0.0266168 secs using 100% CPU
Optimizing NNI: done in 0.041959 secs using 100% CPU
Optimizing NNI: done in 0.037858 secs using 100% CPU
Optimizing NNI: done in 0.0433898 secs using 100% CPU
Optimizing NNI: done in 0.016748 secs using 99.93% CPU
Iteration 480 / LogL: -11586.705 / Time: 0h:0m:20s (0h:0m:21s left)
Optimizing NNI: done in 0.034178 secs using 100% CPU
Optimizing NNI: done in 0.0416398 secs using 100% CPU
Optimizing NNI: done in 0.0351069 secs using 100% CPU
Optimizing NNI: done in 0.023494 secs using 100% CPU
Optimizing NNI: done in 0.0371251 secs using 100% CPU
Optimizing NNI: done in 0.0345709 secs using 99.97% CPU
Optimizing NNI: done in 0.0443552 secs using 100% CPU
Optimizing NNI: done in 0.0489941 secs using 100% CPU
Optimizing NNI: done in 0.0556681 secs using 100% CPU
Optimizing NNI: done in 0.0297451 secs using 100% CPU
Iteration 490 / LogL: -11581.587 / Time: 0h:0m:20s (0h:0m:21s left)
Optimizing NNI: done in 0.0341961 secs using 100% CPU
Optimizing NNI: done in 0.0450742 secs using 100% CPU
Optimizing NNI: done in 0.0424931 secs using 100% CPU
Optimizing NNI: done in 0.0265641 secs using 100% CPU
Optimizing NNI: done in 0.0333309 secs using 100% CPU
Optimizing NNI: done in 0.0426061 secs using 100% CPU
Optimizing NNI: done in 0.0322828 secs using 99.99% CPU
Optimizing NNI: done in 0.0352211 secs using 99.99% CPU
Optimizing NNI: done in 0.0304382 secs using 99.99% CPU
Optimizing NNI: done in 0.0317988 secs using 100% CPU
Iteration 500 / LogL: -11581.579 / Time: 0h:0m:20s (0h:0m:20s left)
Log-likelihood cutoff on original alignment: -11609.873
NOTE: Bootstrap correlation coefficient of split occurrence frequencies: 1.000
Optimizing NNI: done in 0.0249319 secs using 99.99% CPU
Optimizing NNI: done in 0.0247469 secs using 100% CPU
Optimizing NNI: done in 0.0258141 secs using 100% CPU
Optimizing NNI: done in 0.044131 secs using 100% CPU
Optimizing NNI: done in 0.0333788 secs using 100% CPU
Optimizing NNI: done in 0.056052 secs using 100% CPU
Optimizing NNI: done in 0.0422571 secs using 100% CPU
Optimizing NNI: done in 0.05356 secs using 99.98% CPU
Optimizing NNI: done in 0.0309319 secs using 100% CPU
Optimizing NNI: done in 0.0519872 secs using 100% CPU
Iteration 510 / LogL: -11581.579 / Time: 0h:0m:21s (0h:0m:20s left)
Optimizing NNI: done in 0.0492489 secs using 100% CPU
Optimizing NNI: done in 0.027334 secs using 100% CPU
Optimizing NNI: done in 0.025794 secs using 100% CPU
Optimizing NNI: done in 0.0297699 secs using 99.95% CPU
Optimizing NNI: done in 0.0363829 secs using 100% CPU
Optimizing NNI: done in 0.0361729 secs using 100% CPU
Optimizing NNI: done in 0.0436959 secs using 100% CPU
Optimizing NNI: done in 0.0325742 secs using 100% CPU
Optimizing NNI: done in 0.0329618 secs using 100% CPU
Optimizing NNI: done in 0.0335572 secs using 100% CPU
Iteration 520 / LogL: -11581.579 / Time: 0h:0m:21s (0h:0m:20s left)
Optimizing NNI: done in 0.0481999 secs using 100% CPU
Optimizing NNI: done in 0.0208931 secs using 100% CPU
Optimizing NNI: done in 0.0313101 secs using 99.99% CPU
Optimizing NNI: done in 0.033365 secs using 100% CPU
Optimizing NNI: done in 0.0383759 secs using 100% CPU
Optimizing NNI: done in 0.042073 secs using 100% CPU
Optimizing NNI: done in 0.0221469 secs using 100% CPU
Optimizing NNI: done in 0.040657 secs using 100% CPU
Optimizing NNI: done in 0.0274801 secs using 100% CPU
Optimizing NNI: done in 0.0409579 secs using 100% CPU
Iteration 530 / LogL: -11581.579 / Time: 0h:0m:22s (0h:0m:19s left)
Optimizing NNI: done in 0.0361369 secs using 99.99% CPU
Optimizing NNI: done in 0.038271 secs using 99.96% CPU
Optimizing NNI: done in 0.0290539 secs using 100% CPU
Optimizing NNI: done in 0.039067 secs using 100% CPU
Optimizing NNI: done in 0.0614209 secs using 100% CPU
Optimizing NNI: done in 0.036998 secs using 100% CPU
Optimizing NNI: done in 0.0472519 secs using 100% CPU
Optimizing NNI: done in 0.0292308 secs using 100% CPU
Optimizing NNI: done in 0.0382659 secs using 100% CPU
Optimizing NNI: done in 0.0324318 secs using 99.99% CPU
Iteration 540 / LogL: -11581.578 / Time: 0h:0m:22s (0h:0m:19s left)
Optimizing NNI: done in 0.0293901 secs using 100% CPU
Optimizing NNI: done in 0.0418448 secs using 100% CPU
Optimizing NNI: done in 0.0300348 secs using 100% CPU
Optimizing NNI: done in 0.0229058 secs using 100% CPU
Optimizing NNI: done in 0.031811 secs using 100% CPU
Optimizing NNI: done in 0.031496 secs using 99.95% CPU
Optimizing NNI: done in 0.048398 secs using 100% CPU
Optimizing NNI: done in 0.0399659 secs using 99.99% CPU
Optimizing NNI: done in 0.0280581 secs using 99.9% CPU
Optimizing NNI: done in 0.0406108 secs using 100% CPU
Iteration 550 / LogL: -11581.579 / Time: 0h:0m:22s (0h:0m:18s left)
Log-likelihood cutoff on original alignment: -11609.873
Optimizing NNI: done in 0.0680521 secs using 99.99% CPU
Optimizing NNI: done in 0.0364091 secs using 100% CPU
Optimizing NNI: done in 0.024909 secs using 100% CPU
Optimizing NNI: done in 0.0303519 secs using 100% CPU
Optimizing NNI: done in 0.045557 secs using 100% CPU
Optimizing NNI: done in 0.054075 secs using 100% CPU
Optimizing NNI: done in 0.0191061 secs using 99.99% CPU
Optimizing NNI: done in 0.031152 secs using 100% CPU
Optimizing NNI: done in 0.0181651 secs using 100% CPU
Optimizing NNI: done in 0.042665 secs using 100% CPU
Iteration 560 / LogL: -11581.586 / Time: 0h:0m:23s (0h:0m:18s left)
Optimizing NNI: done in 0.0324311 secs using 99.96% CPU
Optimizing NNI: done in 0.0201569 secs using 100% CPU
Optimizing NNI: done in 0.0353549 secs using 100% CPU
Optimizing NNI: done in 0.0530701 secs using 99.97% CPU
Optimizing NNI: done in 0.0248611 secs using 100% CPU
Optimizing NNI: done in 0.0436609 secs using 100% CPU
Optimizing NNI: done in 0.043555 secs using 100% CPU
Optimizing NNI: done in 0.0226252 secs using 99.99% CPU
Optimizing NNI: done in 0.0348589 secs using 100% CPU
Optimizing NNI: done in 0.0478072 secs using 100% CPU
Iteration 570 / LogL: -11581.578 / Time: 0h:0m:23s (0h:0m:18s left)
Optimizing NNI: done in 0.0184338 secs using 100% CPU
Optimizing NNI: done in 0.0464959 secs using 100% CPU
Optimizing NNI: done in 0.029804 secs using 100% CPU
Optimizing NNI: done in 0.044383 secs using 100% CPU
Optimizing NNI: done in 0.027472 secs using 100% CPU
Optimizing NNI: done in 0.026994 secs using 100% CPU
Optimizing NNI: done in 0.0425169 secs using 100% CPU
Optimizing NNI: done in 0.0244031 secs using 100% CPU
Optimizing NNI: done in 0.0266151 secs using 100% CPU
Optimizing NNI: done in 0.0291748 secs using 100% CPU
Iteration 580 / LogL: -11581.579 / Time: 0h:0m:24s (0h:0m:17s left)
Optimizing NNI: done in 0.0442109 secs using 100% CPU
Optimizing NNI: done in 0.025558 secs using 100% CPU
Optimizing NNI: done in 0.036032 secs using 100% CPU
Optimizing NNI: done in 0.044771 secs using 100% CPU
Optimizing NNI: done in 0.039757 secs using 100% CPU
Optimizing NNI: done in 0.021287 secs using 100% CPU
Optimizing NNI: done in 0.033061 secs using 100% CPU
Optimizing NNI: done in 0.0461841 secs using 99.99% CPU
Optimizing NNI: done in 0.020339 secs using 99.99% CPU
Optimizing NNI: done in 0.028703 secs using 100% CPU
Iteration 590 / LogL: -11581.607 / Time: 0h:0m:24s (0h:0m:17s left)
Optimizing NNI: done in 0.037292 secs using 100% CPU
Optimizing NNI: done in 0.0312572 secs using 100% CPU
Optimizing NNI: done in 0.042393 secs using 100% CPU
Optimizing NNI: done in 0.02932 secs using 100% CPU
Optimizing NNI: done in 0.0405521 secs using 99.99% CPU
Optimizing NNI: done in 0.0358779 secs using 100% CPU
Optimizing NNI: done in 0.0418899 secs using 99.99% CPU
Optimizing NNI: done in 0.023988 secs using 100% CPU
Optimizing NNI: done in 0.0519929 secs using 100% CPU
Optimizing NNI: done in 0.0449321 secs using 100% CPU
Iteration 600 / LogL: -11581.633 / Time: 0h:0m:25s (0h:0m:16s left)
Log-likelihood cutoff on original alignment: -11609.873
NOTE: Bootstrap correlation coefficient of split occurrence frequencies: 1.000
Optimizing NNI: done in 0.0343089 secs using 100% CPU
Optimizing NNI: done in 0.0583541 secs using 100% CPU
Optimizing NNI: done in 0.0270109 secs using 100% CPU
Optimizing NNI: done in 0.0316319 secs using 100% CPU
Optimizing NNI: done in 0.0470719 secs using 100% CPU
Optimizing NNI: done in 0.0358219 secs using 100% CPU
Optimizing NNI: done in 0.0356181 secs using 100% CPU
Optimizing NNI: done in 0.0261049 secs using 100% CPU
Optimizing NNI: done in 0.0255349 secs using 100% CPU
Optimizing NNI: done in 0.054651 secs using 100% CPU
Iteration 610 / LogL: -11581.587 / Time: 0h:0m:25s (0h:0m:16s left)
Optimizing NNI: done in 0.023164 secs using 99.99% CPU
Optimizing NNI: done in 0.0170801 secs using 100% CPU
Optimizing NNI: done in 0.041683 secs using 100% CPU
Optimizing NNI: done in 0.04966 secs using 100% CPU
Optimizing NNI: done in 0.0304508 secs using 99.99% CPU
Optimizing NNI: done in 0.043221 secs using 100% CPU
Optimizing NNI: done in 0.0298591 secs using 100% CPU
Optimizing NNI: done in 0.025804 secs using 100% CPU
Optimizing NNI: done in 0.0320952 secs using 100% CPU
Optimizing NNI: done in 0.0510519 secs using 100% CPU
Iteration 620 / LogL: -11581.578 / Time: 0h:0m:25s (0h:0m:15s left)
Optimizing NNI: done in 0.0330369 secs using 100% CPU
Optimizing NNI: done in 0.027252 secs using 100% CPU
Optimizing NNI: done in 0.0309069 secs using 100% CPU
Optimizing NNI: done in 0.039418 secs using 100% CPU
Optimizing NNI: done in 0.043596 secs using 100% CPU
Optimizing NNI: done in 0.0364771 secs using 100% CPU
Optimizing NNI: done in 0.0282488 secs using 100% CPU
Optimizing NNI: done in 0.034246 secs using 99.97% CPU
Optimizing NNI: done in 0.0506051 secs using 100% CPU
Optimizing NNI: done in 0.0436931 secs using 100% CPU
Iteration 630 / LogL: -11581.578 / Time: 0h:0m:26s (0h:0m:15s left)
Optimizing NNI: done in 0.041002 secs using 100% CPU
Optimizing NNI: done in 0.033777 secs using 100% CPU
Optimizing NNI: done in 0.0407701 secs using 100% CPU
Optimizing NNI: done in 0.0362971 secs using 100% CPU
Optimizing NNI: done in 0.0377941 secs using 100% CPU
Optimizing NNI: done in 0.0405681 secs using 99.98% CPU
Optimizing NNI: done in 0.036088 secs using 100% CPU
Optimizing NNI: done in 0.0288541 secs using 99.99% CPU
Optimizing NNI: done in 0.038501 secs using 100% CPU
Optimizing NNI: done in 0.0546691 secs using 100% CPU
Iteration 640 / LogL: -11581.578 / Time: 0h:0m:26s (0h:0m:15s left)
Optimizing NNI: done in 0.037811 secs using 100% CPU
Optimizing NNI: done in 0.031456 secs using 100% CPU
Optimizing NNI: done in 0.0346239 secs using 100% CPU
Optimizing NNI: done in 0.016623 secs using 99.99% CPU
Optimizing NNI: done in 0.0268259 secs using 99.99% CPU
Optimizing NNI: done in 0.032841 secs using 100% CPU
Optimizing NNI: done in 0.0602789 secs using 100% CPU
Optimizing NNI: done in 0.0392442 secs using 100% CPU
Optimizing NNI: done in 0.0244482 secs using 100% CPU
Optimizing NNI: done in 0.0497069 secs using 100% CPU
Iteration 650 / LogL: -11581.578 / Time: 0h:0m:27s (0h:0m:14s left)
Log-likelihood cutoff on original alignment: -11609.601
Optimizing NNI: done in 0.043833 secs using 100% CPU
Optimizing NNI: done in 0.0363989 secs using 100% CPU
Optimizing NNI: done in 0.0490229 secs using 100% CPU
Optimizing NNI: done in 0.036731 secs using 100% CPU
Optimizing NNI: done in 0.036226 secs using 100% CPU
Optimizing NNI: done in 0.0274642 secs using 100% CPU
Optimizing NNI: done in 0.0349422 secs using 100% CPU
Optimizing NNI: done in 0.0387051 secs using 99.97% CPU
Optimizing NNI: done in 0.028734 secs using 100% CPU
Optimizing NNI: done in 0.027364 secs using 99.98% CPU
Iteration 660 / LogL: -11581.586 / Time: 0h:0m:27s (0h:0m:14s left)
Optimizing NNI: done in 0.025281 secs using 100% CPU
Optimizing NNI: done in 0.0351079 secs using 100% CPU
Optimizing NNI: done in 0.0482659 secs using 100% CPU
Optimizing NNI: done in 0.0408669 secs using 99.99% CPU
Optimizing NNI: done in 0.036644 secs using 100% CPU
Optimizing NNI: done in 0.0478141 secs using 100% CPU
Optimizing NNI: done in 0.0459981 secs using 100% CPU
Optimizing NNI: done in 0.0290401 secs using 99.99% CPU
Optimizing NNI: done in 0.0386 secs using 100% CPU
Optimizing NNI: done in 0.0267282 secs using 100% CPU
Iteration 670 / LogL: -11581.578 / Time: 0h:0m:28s (0h:0m:13s left)
Optimizing NNI: done in 0.0397141 secs using 100% CPU
Optimizing NNI: done in 0.029614 secs using 100% CPU
Optimizing NNI: done in 0.0264452 secs using 100% CPU
Optimizing NNI: done in 0.0518539 secs using 99.98% CPU
Optimizing NNI: done in 0.0261061 secs using 100% CPU
Optimizing NNI: done in 0.0510261 secs using 100% CPU
Optimizing NNI: done in 0.0270741 secs using 100% CPU
Optimizing NNI: done in 0.044601 secs using 100% CPU
Optimizing NNI: done in 0.033525 secs using 100% CPU
Optimizing NNI: done in 0.0192299 secs using 100% CPU
Iteration 680 / LogL: -11581.579 / Time: 0h:0m:28s (0h:0m:13s left)
Optimizing NNI: done in 0.032455 secs using 100% CPU
Optimizing NNI: done in 0.0406759 secs using 100% CPU
Optimizing NNI: done in 0.029295 secs using 100% CPU
Optimizing NNI: done in 0.030771 secs using 100% CPU
Optimizing NNI: done in 0.0287781 secs using 100% CPU
Optimizing NNI: done in 0.036814 secs using 100% CPU
Optimizing NNI: done in 0.0309241 secs using 100% CPU
Optimizing NNI: done in 0.027849 secs using 99.99% CPU
Optimizing NNI: done in 0.036252 secs using 100% CPU
Optimizing NNI: done in 0.0484898 secs using 100% CPU
Iteration 690 / LogL: -11581.579 / Time: 0h:0m:28s (0h:0m:13s left)
Optimizing NNI: done in 0.0261259 secs using 99.99% CPU
Optimizing NNI: done in 0.0170012 secs using 99.99% CPU
Optimizing NNI: done in 0.0384991 secs using 100% CPU
Optimizing NNI: done in 0.022191 secs using 100% CPU
Optimizing NNI: done in 0.047642 secs using 100% CPU
Optimizing NNI: done in 0.0397739 secs using 100% CPU
Optimizing NNI: done in 0.0306351 secs using 100% CPU
Optimizing NNI: done in 0.038378 secs using 100% CPU
Optimizing NNI: done in 0.0544858 secs using 99.97% CPU
Optimizing NNI: done in 0.0485771 secs using 100% CPU
Iteration 700 / LogL: -11581.580 / Time: 0h:0m:29s (0h:0m:12s left)
Log-likelihood cutoff on original alignment: -11609.601
NOTE: Bootstrap correlation coefficient of split occurrence frequencies: 1.000
Optimizing NNI: done in 0.0392649 secs using 100% CPU
Optimizing NNI: done in 0.0410008 secs using 100% CPU
Optimizing NNI: done in 0.031424 secs using 100% CPU
Optimizing NNI: done in 0.030112 secs using 100% CPU
Optimizing NNI: done in 0.0506141 secs using 100% CPU
Optimizing NNI: done in 0.0400081 secs using 100% CPU
Optimizing NNI: done in 0.0382192 secs using 100% CPU
Optimizing NNI: done in 0.053843 secs using 100% CPU
Optimizing NNI: done in 0.0419259 secs using 100% CPU
Optimizing NNI: done in 0.030961 secs using 100% CPU
Iteration 710 / LogL: -11581.588 / Time: 0h:0m:29s (0h:0m:12s left)
Optimizing NNI: done in 0.0391941 secs using 100% CPU
Optimizing NNI: done in 0.0339372 secs using 100% CPU
Optimizing NNI: done in 0.0411181 secs using 100% CPU
Optimizing NNI: done in 0.0462279 secs using 100% CPU
Optimizing NNI: done in 0.05107 secs using 100% CPU
Optimizing NNI: done in 0.0432651 secs using 100% CPU
Optimizing NNI: done in 0.0425019 secs using 99.98% CPU
Optimizing NNI: done in 0.028635 secs using 100% CPU
Optimizing NNI: done in 0.0384412 secs using 99.97% CPU
Optimizing NNI: done in 0.0378721 secs using 100% CPU
Iteration 720 / LogL: -11581.584 / Time: 0h:0m:30s (0h:0m:11s left)
Optimizing NNI: done in 0.041409 secs using 100% CPU
Optimizing NNI: done in 0.0328388 secs using 100% CPU
Optimizing NNI: done in 0.0384848 secs using 100% CPU
Optimizing NNI: done in 0.045141 secs using 100% CPU
Optimizing NNI: done in 0.0247819 secs using 100% CPU
Optimizing NNI: done in 0.0358531 secs using 99.99% CPU
Optimizing NNI: done in 0.037905 secs using 100% CPU
Optimizing NNI: done in 0.0242729 secs using 100% CPU
Optimizing NNI: done in 0.0481222 secs using 99.99% CPU
Optimizing NNI: done in 0.021831 secs using 100% CPU
Iteration 730 / LogL: -11581.584 / Time: 0h:0m:30s (0h:0m:11s left)
Optimizing NNI: done in 0.028527 secs using 99.98% CPU
Optimizing NNI: done in 0.0388479 secs using 100% CPU
Optimizing NNI: done in 0.03157 secs using 100% CPU
Optimizing NNI: done in 0.048068 secs using 100% CPU
Optimizing NNI: done in 0.0400679 secs using 100% CPU
Optimizing NNI: done in 0.036103 secs using 100% CPU
Optimizing NNI: done in 0.0324991 secs using 100% CPU
Optimizing NNI: done in 0.0399179 secs using 100% CPU
Optimizing NNI: done in 0.0326118 secs using 100% CPU
Optimizing NNI: done in 0.0311971 secs using 100% CPU
Iteration 740 / LogL: -11581.579 / Time: 0h:0m:31s (0h:0m:10s left)
Optimizing NNI: done in 0.0360198 secs using 100% CPU
Optimizing NNI: done in 0.0324619 secs using 100% CPU
Optimizing NNI: done in 0.032063 secs using 100% CPU
Optimizing NNI: done in 0.0410321 secs using 99.98% CPU
Optimizing NNI: done in 0.025804 secs using 100% CPU
Optimizing NNI: done in 0.0399728 secs using 100% CPU
Optimizing NNI: done in 0.036567 secs using 100% CPU
Optimizing NNI: done in 0.0345571 secs using 100% CPU
Optimizing NNI: done in 0.0425289 secs using 100% CPU
Optimizing NNI: done in 0.043813 secs using 99.94% CPU
Iteration 750 / LogL: -11581.589 / Time: 0h:0m:31s (0h:0m:10s left)
Log-likelihood cutoff on original alignment: -11609.601
Optimizing NNI: done in 0.0271661 secs using 100% CPU
Optimizing NNI: done in 0.0537999 secs using 100% CPU
Optimizing NNI: done in 0.028151 secs using 99.99% CPU
Optimizing NNI: done in 0.037899 secs using 100% CPU
Optimizing NNI: done in 0.0411141 secs using 100% CPU
Optimizing NNI: done in 0.034034 secs using 100% CPU
Optimizing NNI: done in 0.0313568 secs using 100% CPU
Optimizing NNI: done in 0.0415571 secs using 100% CPU
Optimizing NNI: done in 0.038903 secs using 100% CPU
Optimizing NNI: done in 0.040143 secs using 100% CPU
Iteration 760 / LogL: -11581.578 / Time: 0h:0m:31s (0h:0m:10s left)
Optimizing NNI: done in 0.0215251 secs using 100% CPU
Optimizing NNI: done in 0.036376 secs using 99.99% CPU
Optimizing NNI: done in 0.0293691 secs using 100% CPU
Optimizing NNI: done in 0.049439 secs using 100% CPU
Optimizing NNI: done in 0.036072 secs using 100% CPU
Optimizing NNI: done in 0.0392148 secs using 100% CPU
Optimizing NNI: done in 0.039273 secs using 99.96% CPU
Optimizing NNI: done in 0.0474858 secs using 100% CPU
Optimizing NNI: done in 0.0288129 secs using 100% CPU
Optimizing NNI: done in 0.031528 secs using 100% CPU
Iteration 770 / LogL: -11581.597 / Time: 0h:0m:32s (0h:0m:9s left)
Optimizing NNI: done in 0.043493 secs using 100% CPU
Optimizing NNI: done in 0.0393901 secs using 100% CPU
Optimizing NNI: done in 0.0406351 secs using 99.99% CPU
Optimizing NNI: done in 0.037415 secs using 100% CPU
Optimizing NNI: done in 0.0382459 secs using 100% CPU
Optimizing NNI: done in 0.0570068 secs using 100% CPU
Optimizing NNI: done in 0.034842 secs using 100% CPU
Optimizing NNI: done in 0.0378098 secs using 99.96% CPU
Optimizing NNI: done in 0.0461979 secs using 100% CPU
Optimizing NNI: done in 0.03809 secs using 100% CPU
Iteration 780 / LogL: -11581.578 / Time: 0h:0m:32s (0h:0m:9s left)
Optimizing NNI: done in 0.038228 secs using 100% CPU
Optimizing NNI: done in 0.0541101 secs using 100% CPU
Optimizing NNI: done in 0.0344238 secs using 100% CPU
Optimizing NNI: done in 0.0509748 secs using 100% CPU
Optimizing NNI: done in 0.039717 secs using 100% CPU
Optimizing NNI: done in 0.031214 secs using 100% CPU
Optimizing NNI: done in 0.017004 secs using 99.99% CPU
Optimizing NNI: done in 0.039515 secs using 99.98% CPU
Optimizing NNI: done in 0.040694 secs using 100% CPU
Optimizing NNI: done in 0.0475509 secs using 100% CPU
Iteration 790 / LogL: -11581.578 / Time: 0h:0m:33s (0h:0m:8s left)
Optimizing NNI: done in 0.0790899 secs using 99.99% CPU
Optimizing NNI: done in 0.037858 secs using 99.99% CPU
Optimizing NNI: done in 0.0402989 secs using 100% CPU
Optimizing NNI: done in 0.0184431 secs using 99.99% CPU
Optimizing NNI: done in 0.040555 secs using 100% CPU
Optimizing NNI: done in 0.0312841 secs using 100% CPU
Optimizing NNI: done in 0.035125 secs using 100% CPU
Optimizing NNI: done in 0.0289042 secs using 100% CPU
Optimizing NNI: done in 0.047127 secs using 100% CPU
Optimizing NNI: done in 0.0383201 secs using 100% CPU
Iteration 800 / LogL: -11581.578 / Time: 0h:0m:33s (0h:0m:8s left)
Log-likelihood cutoff on original alignment: -11609.601
NOTE: Bootstrap correlation coefficient of split occurrence frequencies: 1.000
Optimizing NNI: done in 0.0435951 secs using 99.99% CPU
Optimizing NNI: done in 0.0424709 secs using 100% CPU
Optimizing NNI: done in 0.0343599 secs using 100% CPU
Optimizing NNI: done in 0.025744 secs using 100% CPU
Optimizing NNI: done in 0.0639241 secs using 100% CPU
Optimizing NNI: done in 0.0537059 secs using 100% CPU
Optimizing NNI: done in 0.050849 secs using 99.98% CPU
Optimizing NNI: done in 0.0398231 secs using 100% CPU
Optimizing NNI: done in 0.048497 secs using 99.99% CPU
Optimizing NNI: done in 0.030895 secs using 100% CPU
Iteration 810 / LogL: -11581.579 / Time: 0h:0m:34s (0h:0m:8s left)
Optimizing NNI: done in 0.0319841 secs using 100% CPU
Optimizing NNI: done in 0.029923 secs using 100% CPU
Optimizing NNI: done in 0.0397649 secs using 100% CPU
Optimizing NNI: done in 0.041297 secs using 100% CPU
Optimizing NNI: done in 0.0309541 secs using 100% CPU
Optimizing NNI: done in 0.0340509 secs using 99.99% CPU
Optimizing NNI: done in 0.019877 secs using 100% CPU
Optimizing NNI: done in 0.027163 secs using 100% CPU
Optimizing NNI: done in 0.0251911 secs using 100% CPU
Optimizing NNI: done in 0.0231879 secs using 100% CPU
Iteration 820 / LogL: -11583.438 / Time: 0h:0m:34s (0h:0m:7s left)
Optimizing NNI: done in 0.046562 secs using 99.99% CPU
Optimizing NNI: done in 0.0322161 secs using 100% CPU
Optimizing NNI: done in 0.0302761 secs using 100% CPU
Optimizing NNI: done in 0.0439019 secs using 100% CPU
Optimizing NNI: done in 0.0461171 secs using 100% CPU
Optimizing NNI: done in 0.0193191 secs using 100% CPU
Optimizing NNI: done in 0.041966 secs using 100% CPU
Optimizing NNI: done in 0.039871 secs using 100% CPU
Optimizing NNI: done in 0.031836 secs using 100% CPU
Optimizing NNI: done in 0.0246949 secs using 99.99% CPU
Iteration 830 / LogL: -11587.644 / Time: 0h:0m:35s (0h:0m:7s left)
Optimizing NNI: done in 0.044946 secs using 100% CPU
Optimizing NNI: done in 0.0402961 secs using 99.98% CPU
Optimizing NNI: done in 0.0169652 secs using 100% CPU
Optimizing NNI: done in 0.0265741 secs using 99.99% CPU
Optimizing NNI: done in 0.0488219 secs using 100% CPU
Optimizing NNI: done in 0.0416031 secs using 100% CPU
Optimizing NNI: done in 0.0428388 secs using 100% CPU
Optimizing NNI: done in 0.0336771 secs using 100% CPU
Optimizing NNI: done in 0.07265 secs using 99.96% CPU
Optimizing NNI: done in 0.0390751 secs using 99.99% CPU
Iteration 840 / LogL: -11581.578 / Time: 0h:0m:35s (0h:0m:6s left)
Optimizing NNI: done in 0.0422029 secs using 100% CPU
Optimizing NNI: done in 0.0414979 secs using 100% CPU
Optimizing NNI: done in 0.0384121 secs using 100% CPU
Optimizing NNI: done in 0.050189 secs using 100% CPU
Optimizing NNI: done in 0.053575 secs using 99.99% CPU
Optimizing NNI: done in 0.0518019 secs using 100% CPU
Optimizing NNI: done in 0.0424731 secs using 99.99% CPU
Optimizing NNI: done in 0.040875 secs using 100% CPU
Optimizing NNI: done in 0.0341868 secs using 100% CPU
Optimizing NNI: done in 0.0325789 secs using 100% CPU
Iteration 850 / LogL: -11581.579 / Time: 0h:0m:36s (0h:0m:6s left)
Log-likelihood cutoff on original alignment: -11609.601
Optimizing NNI: done in 0.0253122 secs using 99.99% CPU
Optimizing NNI: done in 0.028718 secs using 100% CPU
Optimizing NNI: done in 0.0363321 secs using 99.97% CPU
Optimizing NNI: done in 0.0404379 secs using 100% CPU
Optimizing NNI: done in 0.0369551 secs using 100% CPU
Optimizing NNI: done in 0.0287969 secs using 100% CPU
Optimizing NNI: done in 0.0483439 secs using 100% CPU
Optimizing NNI: done in 0.0263071 secs using 100% CPU
Optimizing NNI: done in 0.0390131 secs using 100% CPU
Optimizing NNI: done in 0.0389371 secs using 99.99% CPU
Iteration 860 / LogL: -11581.578 / Time: 0h:0m:36s (0h:0m:5s left)
Optimizing NNI: done in 0.024657 secs using 100% CPU
Optimizing NNI: done in 0.028518 secs using 100% CPU
Optimizing NNI: done in 0.027487 secs using 100% CPU
Optimizing NNI: done in 0.041209 secs using 99.98% CPU
Optimizing NNI: done in 0.048847 secs using 99.99% CPU
Optimizing NNI: done in 0.0233319 secs using 100% CPU
Optimizing NNI: done in 0.0499752 secs using 100% CPU
Optimizing NNI: done in 0.038877 secs using 99.99% CPU
Optimizing NNI: done in 0.0464489 secs using 100% CPU
Optimizing NNI: done in 0.044081 secs using 100% CPU
Iteration 870 / LogL: -11581.579 / Time: 0h:0m:36s (0h:0m:5s left)
Optimizing NNI: done in 0.0306082 secs using 99.99% CPU
Optimizing NNI: done in 0.0234721 secs using 100% CPU
Optimizing NNI: done in 0.0343621 secs using 100% CPU
Optimizing NNI: done in 0.029645 secs using 100% CPU
Optimizing NNI: done in 0.0565 secs using 100% CPU
Optimizing NNI: done in 0.050745 secs using 99.7% CPU
Optimizing NNI: done in 0.0352521 secs using 99.99% CPU
Optimizing NNI: done in 0.0451541 secs using 100% CPU
Optimizing NNI: done in 0.0412388 secs using 100% CPU
Optimizing NNI: done in 0.054188 secs using 100% CPU
Iteration 880 / LogL: -11581.578 / Time: 0h:0m:37s (0h:0m:5s left)
Optimizing NNI: done in 0.0495262 secs using 100% CPU
Optimizing NNI: done in 0.027668 secs using 99.99% CPU
Optimizing NNI: done in 0.0247011 secs using 100% CPU
Optimizing NNI: done in 0.0459819 secs using 100% CPU
Optimizing NNI: done in 0.039993 secs using 100% CPU
Optimizing NNI: done in 0.0394289 secs using 99.99% CPU
Optimizing NNI: done in 0.047188 secs using 100% CPU
Optimizing NNI: done in 0.0389042 secs using 100% CPU
Optimizing NNI: done in 0.0494552 secs using 100% CPU
Optimizing NNI: done in 0.023638 secs using 100% CPU
Iteration 890 / LogL: -11581.578 / Time: 0h:0m:37s (0h:0m:4s left)
Optimizing NNI: done in 0.03122 secs using 100% CPU
Optimizing NNI: done in 0.0468988 secs using 100% CPU
Optimizing NNI: done in 0.0428379 secs using 100% CPU
Optimizing NNI: done in 0.075012 secs using 100% CPU
Optimizing NNI: done in 0.038193 secs using 100% CPU
Optimizing NNI: done in 0.025393 secs using 99.95% CPU
Optimizing NNI: done in 0.044282 secs using 100% CPU
Optimizing NNI: done in 0.0358231 secs using 100% CPU
Optimizing NNI: done in 0.024019 secs using 100% CPU
Optimizing NNI: done in 0.0589201 secs using 100% CPU
Iteration 900 / LogL: -11581.581 / Time: 0h:0m:38s (0h:0m:4s left)
Log-likelihood cutoff on original alignment: -11609.601
NOTE: Bootstrap correlation coefficient of split occurrence frequencies: 1.000
Optimizing NNI: done in 0.046016 secs using 99.97% CPU
Optimizing NNI: done in 0.0336292 secs using 100% CPU
Optimizing NNI: done in 0.030905 secs using 100% CPU
Optimizing NNI: done in 0.0259318 secs using 100% CPU
Optimizing NNI: done in 0.030261 secs using 99.99% CPU
Optimizing NNI: done in 0.04179 secs using 100% CPU
Optimizing NNI: done in 0.0333929 secs using 100% CPU
Optimizing NNI: done in 0.032716 secs using 100% CPU
Optimizing NNI: done in 0.0386219 secs using 100% CPU
Optimizing NNI: done in 0.0574009 secs using 100% CPU
Iteration 910 / LogL: -11581.582 / Time: 0h:0m:38s (0h:0m:3s left)
Optimizing NNI: done in 0.039983 secs using 100% CPU
Optimizing NNI: done in 0.032053 secs using 100% CPU
Optimizing NNI: done in 0.0278008 secs using 100% CPU
Optimizing NNI: done in 0.0346549 secs using 100% CPU
Optimizing NNI: done in 0.0491788 secs using 100% CPU
Optimizing NNI: done in 0.059721 secs using 100% CPU
Optimizing NNI: done in 0.0381119 secs using 100% CPU
Optimizing NNI: done in 0.0290241 secs using 100% CPU
Optimizing NNI: done in 0.038938 secs using 100% CPU
Optimizing NNI: done in 0.035579 secs using 100% CPU
Iteration 920 / LogL: -11581.581 / Time: 0h:0m:39s (0h:0m:3s left)
Optimizing NNI: done in 0.0217791 secs using 100% CPU
Optimizing NNI: done in 0.040714 secs using 100% CPU
Optimizing NNI: done in 0.0404298 secs using 100% CPU
Optimizing NNI: done in 0.0303559 secs using 100% CPU
Optimizing NNI: done in 0.0264411 secs using 99.97% CPU
Optimizing NNI: done in 0.040791 secs using 100% CPU
Optimizing NNI: done in 0.0368359 secs using 100% CPU
Optimizing NNI: done in 0.0451889 secs using 99.99% CPU
Optimizing NNI: done in 0.040616 secs using 100% CPU
Optimizing NNI: done in 0.032099 secs using 100% CPU
Iteration 930 / LogL: -11581.578 / Time: 0h:0m:39s (0h:0m:3s left)
Optimizing NNI: done in 0.0366931 secs using 100% CPU
Optimizing NNI: done in 0.0262048 secs using 100% CPU
Optimizing NNI: done in 0.0251169 secs using 100% CPU
Optimizing NNI: done in 0.028286 secs using 99.86% CPU
Optimizing NNI: done in 0.0432038 secs using 100% CPU
Optimizing NNI: done in 0.0420909 secs using 100% CPU
Optimizing NNI: done in 0.0243189 secs using 100% CPU
Optimizing NNI: done in 0.0448651 secs using 100% CPU
Optimizing NNI: done in 0.0444469 secs using 100% CPU
Optimizing NNI: done in 0.0283589 secs using 100% CPU
Iteration 940 / LogL: -11581.590 / Time: 0h:0m:40s (0h:0m:2s left)
Optimizing NNI: done in 0.0400259 secs using 99.94% CPU
Optimizing NNI: done in 0.041446 secs using 100% CPU
Optimizing NNI: done in 0.0242579 secs using 99.99% CPU
Optimizing NNI: done in 0.0452771 secs using 99.99% CPU
Optimizing NNI: done in 0.0416291 secs using 100% CPU
Optimizing NNI: done in 0.026628 secs using 100% CPU
Optimizing NNI: done in 0.03596 secs using 100% CPU
Optimizing NNI: done in 0.0291841 secs using 100% CPU
Optimizing NNI: done in 0.0279222 secs using 100% CPU
Optimizing NNI: done in 0.0475731 secs using 100% CPU
Iteration 950 / LogL: -11581.578 / Time: 0h:0m:40s (0h:0m:2s left)
Log-likelihood cutoff on original alignment: -11609.601
Optimizing NNI: done in 0.037137 secs using 100% CPU
Optimizing NNI: done in 0.0405149 secs using 100% CPU
Optimizing NNI: done in 0.0333099 secs using 99.99% CPU
Optimizing NNI: done in 0.036092 secs using 100% CPU
Optimizing NNI: done in 0.0231922 secs using 100% CPU
Optimizing NNI: done in 0.0454581 secs using 100% CPU
Optimizing NNI: done in 0.026701 secs using 100% CPU
Optimizing NNI: done in 0.054467 secs using 100% CPU
Optimizing NNI: done in 0.0309632 secs using 100% CPU
Optimizing NNI: done in 0.0579901 secs using 100% CPU
Iteration 960 / LogL: -11581.578 / Time: 0h:0m:41s (0h:0m:1s left)
Optimizing NNI: done in 0.0521171 secs using 100% CPU
Optimizing NNI: done in 0.0283661 secs using 99.95% CPU
Optimizing NNI: done in 0.0546432 secs using 100% CPU
Optimizing NNI: done in 0.0494969 secs using 100% CPU
Optimizing NNI: done in 0.0460892 secs using 100% CPU
Optimizing NNI: done in 0.0324709 secs using 100% CPU
Optimizing NNI: done in 0.0343881 secs using 100% CPU
Optimizing NNI: done in 0.0235529 secs using 100% CPU
Optimizing NNI: done in 0.0251811 secs using 100% CPU
Optimizing NNI: done in 0.0395529 secs using 99.99% CPU
Iteration 970 / LogL: -11581.578 / Time: 0h:0m:41s (0h:0m:1s left)
Optimizing NNI: done in 0.0596769 secs using 100% CPU
Optimizing NNI: done in 0.0336878 secs using 100% CPU
Optimizing NNI: done in 0.0674429 secs using 100% CPU
Optimizing NNI: done in 0.0313771 secs using 100% CPU
Optimizing NNI: done in 0.0268939 secs using 100% CPU
Optimizing NNI: done in 0.041513 secs using 99.99% CPU
Optimizing NNI: done in 0.0336752 secs using 100% CPU
Optimizing NNI: done in 0.0457561 secs using 100% CPU
Optimizing NNI: done in 0.0318182 secs using 100% CPU
Optimizing NNI: done in 0.0291321 secs using 100% CPU
Iteration 980 / LogL: -11581.578 / Time: 0h:0m:42s (0h:0m:0s left)
Optimizing NNI: done in 0.028604 secs using 100% CPU
Optimizing NNI: done in 0.031733 secs using 100% CPU
Optimizing NNI: done in 0.033531 secs using 100% CPU
Optimizing NNI: done in 0.040674 secs using 99.96% CPU
Optimizing NNI: done in 0.0371778 secs using 100% CPU
Optimizing NNI: done in 0.0294628 secs using 100% CPU
Optimizing NNI: done in 0.0543718 secs using 100% CPU
Optimizing NNI: done in 0.0349512 secs using 99.98% CPU
Optimizing NNI: done in 0.04055 secs using 100% CPU
Optimizing NNI: done in 0.0287549 secs using 100% CPU
Iteration 990 / LogL: -11581.578 / Time: 0h:0m:42s (0h:0m:0s left)
Optimizing NNI: done in 0.078155 secs using 100% CPU
Optimizing NNI: done in 0.0463021 secs using 100% CPU
Optimizing NNI: done in 0.0275869 secs using 100% CPU
Optimizing NNI: done in 0.0525999 secs using 100% CPU
Optimizing NNI: done in 0.0447791 secs using 100% CPU
Optimizing NNI: done in 0.0283689 secs using 99.99% CPU
Optimizing NNI: done in 0.0409729 secs using 99.96% CPU
Optimizing NNI: done in 0.051327 secs using 100% CPU
Optimizing NNI: done in 0.031951 secs using 100% CPU
Optimizing NNI: done in 0.0391462 secs using 100% CPU
Iteration 1000 / LogL: -11581.578 / Time: 0h:0m:42s (0h:0m:0s left)
Log-likelihood cutoff on original alignment: -11609.601
NOTE: Bootstrap correlation coefficient of split occurrence frequencies: 1.000
Optimizing NNI: done in 0.0391159 secs using 99.99% CPU
Optimizing NNI: done in 0.052798 secs using 100% CPU
TREE SEARCH COMPLETED AFTER 1002 ITERATIONS / Time: 0h:0m:43s

--------------------------------------------------------------------
|                    FINALIZING TREE SEARCH                        |
--------------------------------------------------------------------
Performs final model parameters optimization
Estimate model parameters (epsilon = 0.010)
Initial log-likelihood: -11581.578
Current log-likelihood at step 1: -11581.575
Partition-specific rates:  0.654 0.396 0.102 6.303 1.572
Parameters optimization took 0 rounds (0.014 sec)

Partition information was printed to partition.nex.best_model.nex
BEST SCORE FOUND : -11581.575

Testing tree branches by SH-like aLRT with 1000 replicates...
0.469 sec.
Creating bootstrap support values...
Split supports printed to NEXUS file partition.nex.splits.nex
Total tree length: 2.884

Total number of iterations: 1002
CPU time used for tree search: 43.091 sec (0h:0m:43s)
Wall-clock time used for tree search: 43.031 sec (0h:0m:43s)
Total CPU time used: 43.763 sec (0h:0m:43s)
Total wall-clock time used: 43.682 sec (0h:0m:43s)

Computing bootstrap consensus tree...
Reading input file partition.nex.splits.nex...
21 taxa and 101 splits.
Consensus tree written to partition.nex.contree
Reading input trees file partition.nex.contree
Log-likelihood of consensus tree: -11581.575

Analysis results written to: 
  IQ-TREE report:                partition.nex.iqtree
  Maximum-likelihood tree:       partition.nex.treefile
  Likelihood distances:          partition.nex.mldist
  Best partitioning scheme:      partition.nex.best_scheme.nex
           in RAxML format:      partition.nex.best_scheme

Ultrafast bootstrap approximation results written to:
  Split support values:          partition.nex.splits.nex
  Consensus tree:                partition.nex.contree
  Screen log file:               partition.nex.log

Date and Time: Sat Jun  7 01:33:28 2025
