# Supplementary material for: Morphological and molecular evidence support a new species of the genus Ilocomba Brescovit, 1997 (Araneae, Anyphaenidae, Anyphaeninae) from the Andes of Colombia
Source: Zookeys. 2026 Apr 22;1278:19–51. doi: 10.3897/zookeys.1278.162601 (PMC13129551; doi:10.3897/zookeys.1278.162601)
Supplement: Supplementary material 3 — Phylogenetic trees and analysis files from parsimony and likelihood inference of Ilocomba yotoco sp. nov. [file zookeys-1278-019_article-162601__-s003.zip › 2_Phylo/ML/4_-11581.574911/partition.nex.treefile]

(Hibana_sp_MCH2003:0.1849044891,(((((Acanthoceto_acupicta:0.1338224374,Sanogasta_alticola:0.2143332796)98.4/100:0.0496296521,Josa_calilegua:0.1764815051)90.8/93:0.0219328865,Elaver_sp_FSC2016:0.3604601025)88.3/89:0.0191085387,((Anyphaena_accentuata:0.1215360849,(Anyphaena_californica:0.0263170501,Anyphaena_pacifica:0.0070821906)96.9/96:0.0531502512)99.4/100:0.0654789934,((Otoniela_adisi:0.0143145982,Otoniela_quadrivittata:0.0351188909)100/100:0.1144257216,Buckupiella_imperatriz:0.2339594323)90.2/93:0.0391122342)73.9/74:0.0234775146)99.2/100:0.0493010552,(((Aysha_proseni:0.0578439034,Aysha_lagenifera:0.0705135799)99.9/100:0.0436229447,Xiruana_gracilipes:0.0778579389)78.1/56:0.0058070095,(Jessica_osoriana:0.0637433905,(Hatitia_sp_FSC2016:0.0808532793,(Illocomba_yotoco_Male_LAM_237:0.1267620365,(Illocomba_marta_Male_LAM_236:0.0069537263,(Illocomba_marta_LAM_309_Male:0.0110422698,Illocomba_marta_LAM_308_Female:0.0024439686)0/47:0.0000020510)100/100:0.0756484224)96.8/96:0.0349769642)89.6/68:0.0198013141)56.6/48:0.0072984377)99.8/100:0.0678891409)98.7/99:0.0692154581,Anyphaenoides_clavipes:0.1174549649);
