# Supplementary material for: Morphological and molecular evidence support a new species of the genus Ilocomba Brescovit, 1997 (Araneae, Anyphaenidae, Anyphaeninae) from the Andes of Colombia
Source: Zookeys. 2026 Apr 22;1278:19–51. doi: 10.3897/zookeys.1278.162601 (PMC13129551; doi:10.3897/zookeys.1278.162601)
Supplement: Supplementary material 3 — Phylogenetic trees and analysis files from parsimony and likelihood inference of Ilocomba yotoco sp. nov. [file zookeys-1278-019_article-162601__-s003.zip › 2_Phylo/ML/5_-11581.597069/partition.nex.contree]

(Hibana_sp_MCH2003:0.1851708548,(((((Acanthoceto_acupicta:0.1340325635,Sanogasta_alticola:0.2146032952)99:0.0497043558,Josa_calilegua:0.1767238986)92:0.0219624116,Elaver_sp_FSC2016:0.3608042650)87:0.0191371431,((Anyphaena_accentuata:0.1217372943,(Anyphaena_californica:0.0263538504,Anyphaena_pacifica:0.0070970868)96:0.0532006530)99:0.0655879758,((Otoniela_adisi:0.0143440105,Otoniela_quadrivittata:0.0351692273)100:0.1145833176,Buckupiella_imperatriz:0.2342874876)91:0.0392115987)74:0.0235100200)100:0.0493378271,(((Aysha_proseni:0.0579343972,Aysha_lagenifera:0.0706113773)100:0.0436476464,Xiruana_gracilipes:0.0779652085)52:0.0058202262,(Jessica_osoriana:0.0638383180,(Hatitia_sp_FSC2016:0.0809653911,(Illocomba_yotoco_Male_LAM_237:0.1269297781,(Illocomba_marta_Male_LAM_236:0.0069513299,(Illocomba_marta_LAM_309_Male:0.0110458621,Illocomba_marta_LAM_308_Female:0.0024435877)42:0.0000021788)100:0.0757535640)95:0.0349771254)66:0.0198317533)48:0.0072969442)100:0.0680165300)100:0.0693181030,Anyphaenoides_clavipes:0.1176143343);
