# Supplementary material for: Morphological and molecular evidence support a new species of the genus Ilocomba Brescovit, 1997 (Araneae, Anyphaenidae, Anyphaeninae) from the Andes of Colombia
Source: Zookeys. 2026 Apr 22;1278:19–51. doi: 10.3897/zookeys.1278.162601 (PMC13129551; doi:10.3897/zookeys.1278.162601)
Supplement: Supplementary material 3 — Phylogenetic trees and analysis files from parsimony and likelihood inference of Ilocomba yotoco sp. nov. [file zookeys-1278-019_article-162601__-s003.zip › 2_Phylo/ML/5_-11581.597069/partition.nex.log]

IQ-TREE multicore version 2.2.2.6 COVID-edition for Linux 64-bit built May 27 2023
Developed by Bui Quang Minh, James Barbetti, Nguyen Lam Tung,
Olga Chernomor, Heiko Schmidt, Dominik Schrempf, Michael Woodhams, Ly Trong Nhan.

Host:    Jimmy (AVX2, FMA3, 7 GB RAM)
Command: iqtree2 -s concatenated.fas -p partition.nex -m MFP+MERGE -bb 1000 -alrt 1000 -pers 0.2 -nstop 1000
Seed:    346870 (Using SPRNG - Scalable Parallel Random Number Generator)
Time:    Sat Jun  7 01:34:56 2025
Kernel:  AVX+FMA - 1 threads (16 CPU cores detected)

HINT: Use -nt option to specify number of threads because your CPU has 16 cores!
HINT: -nt AUTO will automatically determine the best number of threads to use.

Reading partition model file partition.nex ...
Reading alignment file concatenated.fas ... Phylip format detected
Alignment most likely contains DNA/RNA sequences
Constructing alignment: done in 0.00284004 secs using 49.96% CPU
Alignment has 21 sequences with 2234 columns, 866 distinct patterns
516 parsimony-informative, 258 singleton sites, 1460 constant sites
                                Gap/Ambiguity  Composition  p-value
Analyzing sequences: done in 5.98431e-05 secs using 101.9% CPU
   1  Hibana_sp_MCH2003                27.98%    passed     68.77%
   2  Acanthoceto_acupicta              3.13%    passed     46.93%
   3  Anyphaenoides_clavipes            2.73%    passed     58.63%
   4  Aysha_proseni                     2.06%    passed     99.10%
   5  Jessica_osoriana                  1.84%    passed     95.13%
   6  Xiruana_gracilipes                2.19%    passed     85.88%
   7  Anyphaena_accentuata              2.28%    passed     84.07%
   8  Otoniela_adisi                   16.97%    passed     63.21%
   9  Josa_calilegua                   10.47%    passed     92.44%
  10  Buckupiella_imperatriz           13.03%    passed     55.77%
  11  Hatitia_sp_FSC2016                3.89%    passed     98.81%
  12  Elaver_sp_FSC2016                 2.82%    passed     55.75%
  13  Aysha_lagenifera                  2.15%    passed     78.21%
  14  Sanogasta_alticola                9.67%    passed     44.17%
  15  Otoniela_quadrivittata           23.10%    passed     97.26%
  16  Illocomba_yotoco_Male_LAM_237    26.54%    passed     43.49%
  17  Illocomba_marta_Male_LAM_236     57.12%    failed      0.00%
  18  Illocomba_marta_LAM_309_Male     45.26%    failed      0.00%
  19  Illocomba_marta_LAM_308_Female   12.71%    passed     91.72%
  20  Anyphaena_californica            32.14%    failed      0.00%
  21  Anyphaena_pacifica               27.08%    failed      0.00%
WARNING: 1 sequences contain more than 50% gaps/ambiguity
****  TOTAL                            15.48%  4 sequences failed composition chi2 test (p-value<5%; df=3)
NOTE: No CharPartition defined, use all CharSets

Loading 8 partitions...
Identifying sites to remove: done in 0.000301838 secs using 100.1% CPU
Identifying sites to remove: done in 0.000407934 secs using 99.77% CPU
Identifying sites to remove: done in 5.19753e-05 secs using 100% CPU
Identifying sites to remove: done in 4.69685e-05 secs using 100.1% CPU
Identifying sites to remove: done in 0.000127077 secs using 99.94% CPU
Subset	Type	Seqs	Sites	Infor	Invar	Model	Name
1		19	471	126	276	MFP+MERGE	16s_aln_pru_mod.fasta
2		19	780	141	545	MFP+MERGE	28s_aln_pru_mod.fasta
3		21	220	31	171	MFP+MERGE	coi_aln_pru_mod.fasta_pos1
4		21	219	8	204	MFP+MERGE	coi_aln_pru_mod.fasta_pos2
5		21	219	139	45	MFP+MERGE	coi_aln_pru_mod.fasta_pos3
6		16	109	3	98	MFP+MERGE	h3_aln_pru_mod.fasta_pos1
7		16	108	1	105	MFP+MERGE	h3_aln_pru_mod.fasta_pos2
8		16	108	67	16	MFP+MERGE	h3_aln_pru_mod.fasta_pos3
Degree of missing data: 0.088
Info: multi-threading strategy over partitions


Create initial parsimony tree by phylogenetic likelihood library (PLL)... 0.002 seconds
Perform fast likelihood tree search using GTR+I+G model...
Estimate model parameters (epsilon = 5.000)
Initial log-likelihood: -12670.774
Current log-likelihood at step 1: -11674.715
Current log-likelihood at step 2: -11507.597
Current log-likelihood at step 3: -11505.715
Parameters optimization took 2 rounds (0.227 sec)


WARNING: Estimated model parameters are at boundary that can cause numerical instability!

Perform nearest neighbor interchange...
Optimizing NNI: done in 0.0225329 secs using 100% CPU
Estimate model parameters (epsilon = 1.000)
Initial log-likelihood: -11504.883
Current log-likelihood at step 1: -11504.159
Partition-specific rates:  0.702 0.434 0.258 0.082 5.911 0.062 0.029 1.723
Parameters optimization took 0 rounds (0.039 sec)


WARNING: Estimated model parameters are at boundary that can cause numerical instability!

Time for fast ML tree search: 0.292 seconds

NOTE: ModelFinder requires 2 MB RAM!
Selecting individual models for 8 charsets using BIC...
 No. Model        Score       TreeLen     Charset
   1 GTR+F+I+G4   5425.281    1.817       16s_aln_pru_mod.fasta
   2 GTR+F+I+G4   7531.362    1.148       28s_aln_pru_mod.fasta
   3 GTR+F+I+G4   1709.201    0.691       coi_aln_pru_mod.fasta_pos1
   4 GTR+F+I+G4   963.603     0.171       coi_aln_pru_mod.fasta_pos2
   5 GTR+F+I+G4   4704.465    16.723      coi_aln_pru_mod.fasta_pos3
   6 GTR+F+I+G4   516.506     0.137       h3_aln_pru_mod.fasta_pos1
   7 GTR+F+I+G4   412.882     0.064       h3_aln_pru_mod.fasta_pos2
   8 GTR+F+I+G4   2215.714    3.843       h3_aln_pru_mod.fasta_pos3
Full partition model BIC score: 23977.213 (LnL: -11502.779  df:126)
Merging models to increase model fit (about 57 total partition schemes)...
   9 GTR+F+I+G4   24419.999   1.333       16s_aln_pru_mod.fasta+28s_aln_pru_mod.fasta
  10 GTR+F+I+G4   24045.092   1.437       16s_aln_pru_mod.fasta+coi_aln_pru_mod.fasta_pos1	0h:0m:0s (0h:0m:1s left)
  11 GTR+F+I+G4   24136.851   1.233       16s_aln_pru_mod.fasta+coi_aln_pru_mod.fasta_pos2	0h:0m:0s (0h:0m:1s left)
  12 GTR+F+I+G4   24344.185   3.534       16s_aln_pru_mod.fasta+coi_aln_pru_mod.fasta_pos3	0h:0m:0s (0h:0m:1s left)
  13 GTR+F+I+G4   24038.830   1.518       16s_aln_pru_mod.fasta+h3_aln_pru_mod.fasta_pos1	0h:0m:0s (0h:0m:1s left)
  14 GTR+F+I+G4   24025.456   1.508       16s_aln_pru_mod.fasta+h3_aln_pru_mod.fasta_pos2	0h:0m:0s (0h:0m:1s left)
  15 GTR+F+I+G4   24131.026   2.272       16s_aln_pru_mod.fasta+h3_aln_pru_mod.fasta_pos3	0h:0m:0s (0h:0m:1s left)
  16 GTR+F+I+G4   23993.059   1.028       28s_aln_pru_mod.fasta+coi_aln_pru_mod.fasta_pos1	0h:0m:0s (0h:0m:1s left)
  17 GTR+F+I+G4   24060.159   0.950       28s_aln_pru_mod.fasta+coi_aln_pru_mod.fasta_pos2	0h:0m:0s (0h:0m:1s left)
  18 GTR+F+I+G4   24936.252   1.609       28s_aln_pru_mod.fasta+coi_aln_pru_mod.fasta_pos3	0h:0m:0s (0h:0m:1s left)
  19 GTR+F+I+G4   23941.576   1.033       28s_aln_pru_mod.fasta+h3_aln_pru_mod.fasta_pos1	0h:0m:0s (0h:0m:1s left)
  20 GTR+F+I+G4   23962.781   1.023       28s_aln_pru_mod.fasta+h3_aln_pru_mod.fasta_pos2	0h:0m:1s (0h:0m:1s left)
  21 GTR+F+I+G4   24072.543   1.460       28s_aln_pru_mod.fasta+h3_aln_pru_mod.fasta_pos3	0h:0m:1s (0h:0m:1s left)
  22 GTR+F+I+G4   23975.949   0.420       coi_aln_pru_mod.fasta_pos1+coi_aln_pru_mod.fasta_pos2	0h:0m:1s (0h:0m:1s left)
  23 GTR+F+I+G4   24426.837   3.215       coi_aln_pru_mod.fasta_pos1+coi_aln_pru_mod.fasta_pos3	0h:0m:1s (0h:0m:1s left)
  24 GTR+F+I+G4   23954.178   0.495       coi_aln_pru_mod.fasta_pos1+h3_aln_pru_mod.fasta_pos1	0h:0m:1s (0h:0m:1s left)
  25 GTR+F+I+G4   23943.888   0.492       coi_aln_pru_mod.fasta_pos1+h3_aln_pru_mod.fasta_pos2	0h:0m:1s (0h:0m:1s left)
  26 GTR+F+I+G4   24078.000   1.793       coi_aln_pru_mod.fasta_pos1+h3_aln_pru_mod.fasta_pos3	0h:0m:1s (0h:0m:1s left)
  27 GTR+F+I+G4   24500.153   3.619       coi_aln_pru_mod.fasta_pos2+coi_aln_pru_mod.fasta_pos3	0h:0m:1s (0h:0m:1s left)
  28 GTR+F+I+G4   23952.234   0.160       coi_aln_pru_mod.fasta_pos2+h3_aln_pru_mod.fasta_pos1	0h:0m:1s (0h:0m:1s left)
  29 GTR+F+I+G4   23918.937   0.143       coi_aln_pru_mod.fasta_pos2+h3_aln_pru_mod.fasta_pos2	0h:0m:1s (0h:0m:1s left)
  30 GTR+F+I+G4   24157.573   1.661       coi_aln_pru_mod.fasta_pos2+h3_aln_pru_mod.fasta_pos3	0h:0m:1s (0h:0m:1s left)
  31 GTR+F+I+G4   24396.845   5.435       coi_aln_pru_mod.fasta_pos3+h3_aln_pru_mod.fasta_pos1	0h:0m:1s (0h:0m:1s left)
  32 GTR+F+I+G4   24323.987   7.008       coi_aln_pru_mod.fasta_pos3+h3_aln_pru_mod.fasta_pos2	0h:0m:1s (0h:0m:1s left)
  33 GTR+F+I+G4   24232.036   8.889       coi_aln_pru_mod.fasta_pos3+h3_aln_pru_mod.fasta_pos3	0h:0m:1s (0h:0m:1s left)
  34 GTR+F+I+G4   23912.581   0.095       h3_aln_pru_mod.fasta_pos1+h3_aln_pru_mod.fasta_pos2	0h:0m:1s (0h:0m:1s left)
  35 GTR+F+I+G4   24067.010   1.869       h3_aln_pru_mod.fasta_pos1+h3_aln_pru_mod.fasta_pos3	0h:0m:1s (0h:0m:1s left)
  36 GTR+F+I+G4   24083.130   2.045       h3_aln_pru_mod.fasta_pos2+h3_aln_pru_mod.fasta_pos3	0h:0m:1s (0h:0m:1s left)
2 compatible better partition pairs found
Merging h3_aln_pru_mod.fasta_pos1+h3_aln_pru_mod.fasta_pos2 with BIC score: 23912.581 (LnL: -11512.877  df: 115)
Merging coi_aln_pru_mod.fasta_pos1+coi_aln_pru_mod.fasta_pos2 with BIC score: 23911.318 (LnL: -11554.658  df: 104)
  37 GTR+F+I+G4   24103.305   1.081       16s_aln_pru_mod.fasta+coi_aln_pru_mod.fasta_pos1+coi_aln_pru_mod.fasta_pos2	0h:0m:1s (0h:0m:0s left)
  38 GTR+F+I+G4   24052.415   1.265       16s_aln_pru_mod.fasta+h3_aln_pru_mod.fasta_pos1+h3_aln_pru_mod.fasta_pos2	0h:0m:1s (0h:0m:0s left)
  39 GTR+F+I+G4   23989.530   0.879       28s_aln_pru_mod.fasta+coi_aln_pru_mod.fasta_pos1+coi_aln_pru_mod.fasta_pos2	0h:0m:1s (0h:0m:0s left)
  40 GTR+F+I+G4   23919.003   0.929       28s_aln_pru_mod.fasta+h3_aln_pru_mod.fasta_pos1+h3_aln_pru_mod.fasta_pos2	0h:0m:2s (0h:0m:0s left)
  41 GTR+F+I+G4   24555.234   1.900       coi_aln_pru_mod.fasta_pos1+coi_aln_pru_mod.fasta_pos2+coi_aln_pru_mod.fasta_pos3	0h:0m:2s (0h:0m:0s left)
  42 GTR+F+I+G4   23891.987   0.318       coi_aln_pru_mod.fasta_pos1+coi_aln_pru_mod.fasta_pos2+h3_aln_pru_mod.fasta_pos1+h3_aln_pru_mod.fasta_pos2	0h:0m:2s (0h:0m:0s left)
  43 GTR+F+I+G4   24085.523   1.200       coi_aln_pru_mod.fasta_pos1+coi_aln_pru_mod.fasta_pos2+h3_aln_pru_mod.fasta_pos3	0h:0m:2s (0h:0m:0s left)
  44 GTR+F+I+G4   24484.736   3.360       coi_aln_pru_mod.fasta_pos3+h3_aln_pru_mod.fasta_pos1+h3_aln_pru_mod.fasta_pos2	0h:0m:2s (0h:0m:0s left)
  45 GTR+F+I+G4   24076.853   1.264       h3_aln_pru_mod.fasta_pos1+h3_aln_pru_mod.fasta_pos2+h3_aln_pru_mod.fasta_pos3	0h:0m:2s (0h:0m:0s left)
Merging coi_aln_pru_mod.fasta_pos1+coi_aln_pru_mod.fasta_pos2+h3_aln_pru_mod.fasta_pos1+h3_aln_pru_mod.fasta_pos2 with BIC score: 23891.987 (LnL: -11587.406  df: 93)
  46 GTR+F+I+G4   24157.988   0.888       16s_aln_pru_mod.fasta+coi_aln_pru_mod.fasta_pos1+coi_aln_pru_mod.fasta_pos2+h3_aln_pru_mod.fasta_pos1+h3_aln_pru_mod.fasta_pos2	0h:0m:2s (0h:0m:0s left)
  47 GTR+F+I+G4   23977.207   0.763       28s_aln_pru_mod.fasta+coi_aln_pru_mod.fasta_pos1+coi_aln_pru_mod.fasta_pos2+h3_aln_pru_mod.fasta_pos1+h3_aln_pru_mod.fasta_pos2	0h:0m:2s (0h:0m:0s left)
  48 GTR+F+I+G4   24666.993   1.381       coi_aln_pru_mod.fasta_pos1+coi_aln_pru_mod.fasta_pos2+coi_aln_pru_mod.fasta_pos3+h3_aln_pru_mod.fasta_pos1+h3_aln_pru_mod.fasta_pos2	0h:0m:2s (0h:0m:0s left)
  49 GTR+F+I+G4   24099.950   0.869       coi_aln_pru_mod.fasta_pos1+coi_aln_pru_mod.fasta_pos2+h3_aln_pru_mod.fasta_pos1+h3_aln_pru_mod.fasta_pos2+h3_aln_pru_mod.fasta_pos3	0h:0m:2s (0h:0m:0s left)
Agglomerative model selection: (16s_aln_pru_mod.fasta,28s_aln_pru_mod.fasta,((coi_aln_pru_mod.fasta_pos1,coi_aln_pru_mod.fasta_pos2)2:23911.3,(h3_aln_pru_mod.fasta_pos1,h3_aln_pru_mod.fasta_pos2)1:23912.6)3:23892,coi_aln_pru_mod.fasta_pos3,h3_aln_pru_mod.fasta_pos3)
Merging into 5 partitions...
  50 GTR+F+G4     5419.711    16s_aln_pru_mod.fasta	0h:0m:3s (0h:0m:0s left)
  51 TIM3+F+R3    7522.585    28s_aln_pru_mod.fasta	0h:0m:7s (0h:0m:0s left)
  52 K3Pu+F+I     3600.503    coi_aln_pru_mod.fasta_pos1+coi_aln_pru_mod.fasta_pos2+h3_aln_pru_mod.fasta_pos1+h3_aln_pru_mod.fasta_pos2	0h:0m:9s (0h:0m:0s left)
  53 HKY+F+R2     4664.019    coi_aln_pru_mod.fasta_pos3	0h:0m:10s (0h:0m:0s left)
  54 TPM2+G4      2194.221    h3_aln_pru_mod.fasta_pos3	0h:0m:11s (0h:0m:0s left)
Best partition model BIC score: 23758.173 (LnL: -11582.192  df:77)
Partition information was printed to partition.nex.best_scheme.nex
Partition information in Raxml format was printed to partition.nex.best_scheme

All model information printed to partition.nex.model.gz
CPU time for ModelFinder: 12.033 seconds (0h:0m:12s)
Wall-clock time for ModelFinder: 12.033 seconds (0h:0m:12s)
Generating 1000 samples for ultrafast bootstrap (seed: 346870)...

NOTE: 5 MB RAM (0 GB) is required!
Estimate model parameters (epsilon = 0.100)
Initial log-likelihood: -11583.753
Current log-likelihood at step 1: -11581.744
Current log-likelihood at step 2: -11581.616
Current log-likelihood at step 3: -11581.603
Partition-specific rates:  0.656 0.397 0.102 6.292 1.575
Parameters optimization took 2 rounds (0.056 sec)

Wrote distance file to... 
Computing ML distances based on estimated model parameters...
Calculating distance matrix: done in 0.000100136 secs using 99.86% CPU
Computing ML distances took 0.000134 sec (of wall-clock time) 0.000134 sec (of CPU time)
WARNING: Some pairwise ML distances are too long (saturated)
Setting up auxiliary I and S matrices: done in 3.69549e-05 secs using 871.3% CPU
Constructing RapidNJ tree: done in 4.91142e-05 secs using 207.7% CPU
Computing RapidNJ tree took 0.000146 sec (of wall-clock time) 0.000536 sec (of CPU time)
Log-likelihood of RapidNJ tree: -12465.348
--------------------------------------------------------------------
|             INITIALIZING CANDIDATE TREE SET                      |
--------------------------------------------------------------------
Generating 98 parsimony trees... 0.247 second
Computing log-likelihood of 98 initial trees ... 0.274 seconds
Current best score: -11581.603

Do NNI search on 20 best initial trees
Optimizing NNI: done in 0.0143671 secs using 100% CPU
Estimate model parameters (epsilon = 0.100)
Initial log-likelihood: -11581.603
Current log-likelihood at step 1: -11581.599
Parameters optimization took 0 rounds (0.016 sec)

BETTER TREE FOUND at iteration 1: -11581.599
Optimizing NNI: done in 0.0515499 secs using 99.95% CPU
Optimizing NNI: done in 0.0521009 secs using 100% CPU
Optimizing NNI: done in 0.0609291 secs using 100% CPU
Optimizing NNI: done in 0.05775 secs using 100% CPU
Optimizing NNI: done in 0.0555921 secs using 100% CPU
Optimizing NNI: done in 0.0531712 secs using 100% CPU
Optimizing NNI: done in 0.0566001 secs using 100% CPU
Optimizing NNI: done in 0.053982 secs using 100% CPU
Optimizing NNI: done in 0.050647 secs using 100% CPU
Iteration 10 / LogL: -11587.559 / Time: 0h:0m:1s
Optimizing NNI: done in 0.064034 secs using 100% CPU
Optimizing NNI: done in 0.040868 secs using 100% CPU
Optimizing NNI: done in 0.064194 secs using 100% CPU
Optimizing NNI: done in 0.075906 secs using 97.38% CPU
Optimizing NNI: done in 0.062731 secs using 99.98% CPU
Optimizing NNI: done in 0.0614891 secs using 100% CPU
Optimizing NNI: done in 0.053128 secs using 100% CPU
Optimizing NNI: done in 0.0642102 secs using 100% CPU
Optimizing NNI: done in 0.050503 secs using 100% CPU
Optimizing NNI: done in 0.0570691 secs using 100% CPU
Iteration 20 / LogL: -11581.599 / Time: 0h:0m:1s
Finish initializing candidate tree set (2)
Current best tree score: -11581.599 / CPU time: 1.659
Number of iterations: 20
--------------------------------------------------------------------
|               OPTIMIZING CANDIDATE TREE SET                      |
--------------------------------------------------------------------
Optimizing NNI: done in 0.025455 secs using 99.96% CPU
Optimizing NNI: done in 0.0581708 secs using 100% CPU
Optimizing NNI: done in 0.02654 secs using 100% CPU
Optimizing NNI: done in 0.030273 secs using 100% CPU
Optimizing NNI: done in 0.0239961 secs using 100% CPU
Optimizing NNI: done in 0.0459859 secs using 100% CPU
Optimizing NNI: done in 0.0421801 secs using 100% CPU
Optimizing NNI: done in 0.0491312 secs using 100% CPU
Optimizing NNI: done in 0.03791 secs using 100% CPU
Optimizing NNI: done in 0.0297611 secs using 100% CPU
Iteration 30 / LogL: -11581.600 / Time: 0h:0m:2s (0h:1m:12s left)
Optimizing NNI: done in 0.0366509 secs using 100% CPU
Optimizing NNI: done in 0.027045 secs using 100% CPU
Optimizing NNI: done in 0.0435951 secs using 100% CPU
Optimizing NNI: done in 0.0583611 secs using 99.99% CPU
Optimizing NNI: done in 0.0328269 secs using 100% CPU
Optimizing NNI: done in 0.046036 secs using 99.96% CPU
Optimizing NNI: done in 0.0302761 secs using 100% CPU
Optimizing NNI: done in 0.053014 secs using 99.97% CPU
Optimizing NNI: done in 0.0311639 secs using 100% CPU
Optimizing NNI: done in 0.0362811 secs using 100% CPU
Iteration 40 / LogL: -11581.602 / Time: 0h:0m:2s (0h:1m:4s left)
Optimizing NNI: done in 0.0356271 secs using 100% CPU
Optimizing NNI: done in 0.0398021 secs using 100% CPU
Optimizing NNI: done in 0.0372701 secs using 100% CPU
Optimizing NNI: done in 0.0361969 secs using 100% CPU
Optimizing NNI: done in 0.0347061 secs using 100% CPU
Optimizing NNI: done in 0.034574 secs using 100% CPU
Optimizing NNI: done in 0.0414679 secs using 100% CPU
Optimizing NNI: done in 0.0302501 secs using 100% CPU
Optimizing NNI: done in 0.048403 secs using 100% CPU
Optimizing NNI: done in 0.0422151 secs using 100% CPU
Iteration 50 / LogL: -11581.599 / Time: 0h:0m:3s (0h:0m:58s left)
Log-likelihood cutoff on original alignment: -11618.148
Optimizing NNI: done in 0.0327969 secs using 99.99% CPU
Optimizing NNI: done in 0.023699 secs using 100% CPU
Optimizing NNI: done in 0.0229111 secs using 100% CPU
Optimizing NNI: done in 0.0542591 secs using 100% CPU
Optimizing NNI: done in 0.046479 secs using 100% CPU
Optimizing NNI: done in 0.022326 secs using 100% CPU
Optimizing NNI: done in 0.061197 secs using 99.99% CPU
Optimizing NNI: done in 0.0287929 secs using 98.1% CPU
Optimizing NNI: done in 0.021642 secs using 100% CPU
Optimizing NNI: done in 0.0252039 secs using 99.91% CPU
Iteration 60 / LogL: -11587.561 / Time: 0h:0m:3s (0h:0m:54s left)
Optimizing NNI: done in 0.017899 secs using 99.99% CPU
Optimizing NNI: done in 0.0269301 secs using 97.91% CPU
Optimizing NNI: done in 0.0419059 secs using 100% CPU
Optimizing NNI: done in 0.0270801 secs using 100% CPU
Optimizing NNI: done in 0.0479519 secs using 100% CPU
Optimizing NNI: done in 0.0303481 secs using 100% CPU
Optimizing NNI: done in 0.0384839 secs using 99.98% CPU
Optimizing NNI: done in 0.029541 secs using 100% CPU
Optimizing NNI: done in 0.0285928 secs using 100% CPU
Optimizing NNI: done in 0.046263 secs using 99.98% CPU
Iteration 70 / LogL: -11581.602 / Time: 0h:0m:3s (0h:0m:51s left)
Optimizing NNI: done in 0.020041 secs using 100% CPU
Optimizing NNI: done in 0.022727 secs using 99.97% CPU
UPDATE BEST LOG-LIKELIHOOD: -11581.599
Optimizing NNI: done in 0.0532401 secs using 100% CPU
Optimizing NNI: done in 0.0178878 secs using 99.99% CPU
UPDATE BEST LOG-LIKELIHOOD: -11581.599
Optimizing NNI: done in 0.0367792 secs using 100% CPU
Optimizing NNI: done in 0.0344539 secs using 100% CPU
Optimizing NNI: done in 0.0192909 secs using 100% CPU
Optimizing NNI: done in 0.0223191 secs using 100% CPU
Optimizing NNI: done in 0.0255291 secs using 100% CPU
Optimizing NNI: done in 0.0333481 secs using 100% CPU
Iteration 80 / LogL: -11581.599 / Time: 0h:0m:4s (0h:0m:48s left)
Optimizing NNI: done in 0.016047 secs using 100% CPU
Optimizing NNI: done in 0.04813 secs using 100% CPU
Optimizing NNI: done in 0.03719 secs using 100% CPU
Optimizing NNI: done in 0.023499 secs using 100% CPU
Optimizing NNI: done in 0.0287459 secs using 100% CPU
Optimizing NNI: done in 0.0477741 secs using 100% CPU
Optimizing NNI: done in 0.0304599 secs using 100% CPU
Optimizing NNI: done in 0.0396261 secs using 99.96% CPU
Optimizing NNI: done in 0.0478811 secs using 100% CPU
Optimizing NNI: done in 0.0333681 secs using 100% CPU
Iteration 90 / LogL: -11581.679 / Time: 0h:0m:4s (0h:0m:46s left)
Optimizing NNI: done in 0.0300632 secs using 100% CPU
Optimizing NNI: done in 0.0438881 secs using 100% CPU
Optimizing NNI: done in 0.0363681 secs using 100% CPU
Optimizing NNI: done in 0.030627 secs using 100% CPU
Optimizing NNI: done in 0.031038 secs using 87.12% CPU
Optimizing NNI: done in 0.031285 secs using 99.99% CPU
Optimizing NNI: done in 0.056793 secs using 100% CPU
Optimizing NNI: done in 0.031157 secs using 100% CPU
Optimizing NNI: done in 0.0337241 secs using 100% CPU
Optimizing NNI: done in 0.022778 secs using 99.99% CPU
Iteration 100 / LogL: -11581.605 / Time: 0h:0m:4s (0h:0m:44s left)
Log-likelihood cutoff on original alignment: -11618.148
NOTE: Bootstrap correlation coefficient of split occurrence frequencies: 0.999
Optimizing NNI: done in 0.03251 secs using 100% CPU
Optimizing NNI: done in 0.046783 secs using 100% CPU
Optimizing NNI: done in 0.0470839 secs using 100% CPU
Optimizing NNI: done in 0.0332501 secs using 100% CPU
Optimizing NNI: done in 0.0338781 secs using 100% CPU
Optimizing NNI: done in 0.0264578 secs using 100% CPU
Optimizing NNI: done in 0.019084 secs using 99.99% CPU
UPDATE BEST LOG-LIKELIHOOD: -11581.599
Optimizing NNI: done in 0.0288649 secs using 100% CPU
Optimizing NNI: done in 0.031188 secs using 100% CPU
Optimizing NNI: done in 0.0427001 secs using 100% CPU
Iteration 110 / LogL: -11581.600 / Time: 0h:0m:5s (0h:0m:43s left)
Optimizing NNI: done in 0.0299332 secs using 100% CPU
Optimizing NNI: done in 0.0294549 secs using 100% CPU
Optimizing NNI: done in 0.045192 secs using 99.96% CPU
Optimizing NNI: done in 0.0354848 secs using 100% CPU
Optimizing NNI: done in 0.0369792 secs using 100% CPU
Optimizing NNI: done in 0.03668 secs using 100% CPU
Optimizing NNI: done in 0.026468 secs using 100% CPU
Optimizing NNI: done in 0.0250359 secs using 100% CPU
Optimizing NNI: done in 0.0412951 secs using 100% CPU
Optimizing NNI: done in 0.04316 secs using 100% CPU
Iteration 120 / LogL: -11581.599 / Time: 0h:0m:5s (0h:0m:42s left)
Optimizing NNI: done in 0.0358431 secs using 100% CPU
Optimizing NNI: done in 0.0255289 secs using 100% CPU
Optimizing NNI: done in 0.035265 secs using 100% CPU
Optimizing NNI: done in 0.0349362 secs using 99.96% CPU
Optimizing NNI: done in 0.03649 secs using 100% CPU
Optimizing NNI: done in 0.0267069 secs using 100% CPU
Optimizing NNI: done in 0.035064 secs using 100% CPU
Optimizing NNI: done in 0.04339 secs using 100% CPU
Optimizing NNI: done in 0.0426152 secs using 100% CPU
Optimizing NNI: done in 0.0371761 secs using 100% CPU
Iteration 130 / LogL: -11581.599 / Time: 0h:0m:6s (0h:0m:41s left)
Optimizing NNI: done in 0.0390811 secs using 100% CPU
Optimizing NNI: done in 0.026032 secs using 100% CPU
Optimizing NNI: done in 0.0403051 secs using 100% CPU
Optimizing NNI: done in 0.0524991 secs using 100% CPU
Optimizing NNI: done in 0.0449331 secs using 100% CPU
Optimizing NNI: done in 0.0302448 secs using 100% CPU
Optimizing NNI: done in 0.025367 secs using 99.83% CPU
Optimizing NNI: done in 0.041472 secs using 99.97% CPU
Optimizing NNI: done in 0.0277779 secs using 100% CPU
Optimizing NNI: done in 0.034672 secs using 99.99% CPU
Iteration 140 / LogL: -11581.623 / Time: 0h:0m:6s (0h:0m:40s left)
Optimizing NNI: done in 0.0348821 secs using 100% CPU
Optimizing NNI: done in 0.036721 secs using 100% CPU
Optimizing NNI: done in 0.0447559 secs using 100% CPU
Optimizing NNI: done in 0.035362 secs using 100% CPU
Optimizing NNI: done in 0.028162 secs using 100% CPU
Optimizing NNI: done in 0.0292361 secs using 100% CPU
Optimizing NNI: done in 0.0419068 secs using 100% CPU
Optimizing NNI: done in 0.0421798 secs using 100% CPU
Optimizing NNI: done in 0.0547991 secs using 100% CPU
Optimizing NNI: done in 0.023334 secs using 100% CPU
Iteration 150 / LogL: -11581.601 / Time: 0h:0m:6s (0h:0m:39s left)
Log-likelihood cutoff on original alignment: -11618.148
Optimizing NNI: done in 0.0372159 secs using 100% CPU
Optimizing NNI: done in 0.0328341 secs using 100% CPU
Optimizing NNI: done in 0.029264 secs using 100% CPU
Optimizing NNI: done in 0.0288029 secs using 99.99% CPU
Optimizing NNI: done in 0.0392189 secs using 99.99% CPU
Optimizing NNI: done in 0.0238061 secs using 100% CPU
Optimizing NNI: done in 0.035583 secs using 100% CPU
Optimizing NNI: done in 0.023931 secs using 100% CPU
Optimizing NNI: done in 0.0221291 secs using 100% CPU
Optimizing NNI: done in 0.0379488 secs using 100% CPU
Iteration 160 / LogL: -11581.600 / Time: 0h:0m:7s (0h:0m:38s left)
Optimizing NNI: done in 0.0414369 secs using 100% CPU
Optimizing NNI: done in 0.036907 secs using 99.99% CPU
Optimizing NNI: done in 0.051779 secs using 99.97% CPU
Optimizing NNI: done in 0.047292 secs using 100% CPU
Optimizing NNI: done in 0.0501299 secs using 99.99% CPU
Optimizing NNI: done in 0.0369909 secs using 99.99% CPU
Optimizing NNI: done in 0.0315421 secs using 99.99% CPU
Optimizing NNI: done in 0.0235429 secs using 100% CPU
Optimizing NNI: done in 0.0196271 secs using 100% CPU
Optimizing NNI: done in 0.0260429 secs using 99.93% CPU
Iteration 170 / LogL: -11594.274 / Time: 0h:0m:7s (0h:0m:37s left)
Optimizing NNI: done in 0.036566 secs using 100% CPU
Optimizing NNI: done in 0.0212362 secs using 100% CPU
Optimizing NNI: done in 0.02789 secs using 99.96% CPU
Optimizing NNI: done in 0.0296881 secs using 99.99% CPU
Optimizing NNI: done in 0.0620601 secs using 99.99% CPU
Optimizing NNI: done in 0.0332549 secs using 100% CPU
Optimizing NNI: done in 0.033633 secs using 99.99% CPU
Optimizing NNI: done in 0.0369968 secs using 89.19% CPU
Optimizing NNI: done in 0.0391259 secs using 100% CPU
Optimizing NNI: done in 0.0253091 secs using 100% CPU
Iteration 180 / LogL: -11589.310 / Time: 0h:0m:8s (0h:0m:37s left)
Optimizing NNI: done in 0.032439 secs using 99.99% CPU
Optimizing NNI: done in 0.0248132 secs using 100% CPU
Optimizing NNI: done in 0.0403891 secs using 100% CPU
Optimizing NNI: done in 0.035013 secs using 100% CPU
Optimizing NNI: done in 0.0388231 secs using 100% CPU
Optimizing NNI: done in 0.039305 secs using 99.99% CPU
Optimizing NNI: done in 0.0256031 secs using 99.99% CPU
Optimizing NNI: done in 0.039845 secs using 100% CPU
Optimizing NNI: done in 0.03262 secs using 99.98% CPU
Optimizing NNI: done in 0.022162 secs using 100% CPU
Iteration 190 / LogL: -11587.555 / Time: 0h:0m:8s (0h:0m:36s left)
Optimizing NNI: done in 0.043314 secs using 100% CPU
Optimizing NNI: done in 0.035322 secs using 100% CPU
Optimizing NNI: done in 0.0435979 secs using 100% CPU
Optimizing NNI: done in 0.0218241 secs using 100% CPU
Optimizing NNI: done in 0.0194821 secs using 99.99% CPU
Optimizing NNI: done in 0.035037 secs using 100% CPU
Optimizing NNI: done in 0.0356951 secs using 100% CPU
Optimizing NNI: done in 0.0423651 secs using 100% CPU
Optimizing NNI: done in 0.033715 secs using 99.99% CPU
Optimizing NNI: done in 0.057791 secs using 100% CPU
Iteration 200 / LogL: -11581.599 / Time: 0h:0m:8s (0h:0m:35s left)
Log-likelihood cutoff on original alignment: -11618.148
NOTE: Bootstrap correlation coefficient of split occurrence frequencies: 1.000
Optimizing NNI: done in 0.0350218 secs using 100% CPU
Optimizing NNI: done in 0.0382869 secs using 100% CPU
Optimizing NNI: done in 0.0333412 secs using 100% CPU
Optimizing NNI: done in 0.0226569 secs using 100% CPU
Optimizing NNI: done in 0.0357802 secs using 100% CPU
Optimizing NNI: done in 0.041244 secs using 100% CPU
Optimizing NNI: done in 0.0455642 secs using 100% CPU
Optimizing NNI: done in 0.0275722 secs using 100% CPU
Optimizing NNI: done in 0.0408678 secs using 99.97% CPU
Optimizing NNI: done in 0.0346169 secs using 100% CPU
Iteration 210 / LogL: -11581.601 / Time: 0h:0m:9s (0h:0m:35s left)
Optimizing NNI: done in 0.0371811 secs using 100% CPU
Optimizing NNI: done in 0.0354948 secs using 100% CPU
Optimizing NNI: done in 0.0306642 secs using 100% CPU
Optimizing NNI: done in 0.0274398 secs using 100% CPU
Optimizing NNI: done in 0.0324941 secs using 100% CPU
Optimizing NNI: done in 0.0500581 secs using 100% CPU
Optimizing NNI: done in 0.022666 secs using 100% CPU
Optimizing NNI: done in 0.0401599 secs using 100% CPU
Optimizing NNI: done in 0.0394502 secs using 100% CPU
Optimizing NNI: done in 0.0300469 secs using 99.99% CPU
Iteration 220 / LogL: -11581.600 / Time: 0h:0m:9s (0h:0m:34s left)
Optimizing NNI: done in 0.0265789 secs using 100% CPU
Optimizing NNI: done in 0.036257 secs using 100% CPU
Optimizing NNI: done in 0.0418918 secs using 100% CPU
Optimizing NNI: done in 0.025146 secs using 100% CPU
Optimizing NNI: done in 0.0338471 secs using 100% CPU
Optimizing NNI: done in 0.035027 secs using 100% CPU
Optimizing NNI: done in 0.0453651 secs using 100% CPU
Optimizing NNI: done in 0.0499101 secs using 100% CPU
Optimizing NNI: done in 0.0269549 secs using 100% CPU
Optimizing NNI: done in 0.0286031 secs using 100% CPU
Iteration 230 / LogL: -11581.628 / Time: 0h:0m:10s (0h:0m:34s left)
Optimizing NNI: done in 0.022007 secs using 100% CPU
Optimizing NNI: done in 0.0277572 secs using 100% CPU
Optimizing NNI: done in 0.0418079 secs using 100% CPU
Optimizing NNI: done in 0.0401299 secs using 100% CPU
Optimizing NNI: done in 0.039789 secs using 99.97% CPU
Optimizing NNI: done in 0.0316911 secs using 100% CPU
Optimizing NNI: done in 0.030205 secs using 100% CPU
Optimizing NNI: done in 0.0289299 secs using 100% CPU
Optimizing NNI: done in 0.0308311 secs using 100% CPU
Optimizing NNI: done in 0.032479 secs using 100% CPU
Iteration 240 / LogL: -11581.600 / Time: 0h:0m:10s (0h:0m:33s left)
Optimizing NNI: done in 0.042845 secs using 100% CPU
Optimizing NNI: done in 0.0251141 secs using 100% CPU
Optimizing NNI: done in 0.0189829 secs using 100% CPU
Optimizing NNI: done in 0.025533 secs using 100% CPU
Optimizing NNI: done in 0.0257602 secs using 100% CPU
Optimizing NNI: done in 0.0331361 secs using 100% CPU
Optimizing NNI: done in 0.041162 secs using 100% CPU
Optimizing NNI: done in 0.033946 secs using 100% CPU
Optimizing NNI: done in 0.0344961 secs using 100% CPU
Optimizing NNI: done in 0.0372748 secs using 100% CPU
Iteration 250 / LogL: -11581.599 / Time: 0h:0m:10s (0h:0m:32s left)
Log-likelihood cutoff on original alignment: -11618.148
Optimizing NNI: done in 0.031661 secs using 100% CPU
Optimizing NNI: done in 0.0219741 secs using 99.94% CPU
Optimizing NNI: done in 0.0574639 secs using 100% CPU
Optimizing NNI: done in 0.0381711 secs using 100% CPU
Optimizing NNI: done in 0.033016 secs using 100% CPU
Optimizing NNI: done in 0.040751 secs using 100% CPU
Optimizing NNI: done in 0.043566 secs using 100% CPU
Optimizing NNI: done in 0.0250041 secs using 100% CPU
Optimizing NNI: done in 0.0517621 secs using 100% CPU
Optimizing NNI: done in 0.0252621 secs using 100% CPU
Iteration 260 / LogL: -11581.599 / Time: 0h:0m:11s (0h:0m:32s left)
Optimizing NNI: done in 0.0177488 secs using 99.98% CPU
Optimizing NNI: done in 0.023509 secs using 100% CPU
Optimizing NNI: done in 0.0419459 secs using 100% CPU
Optimizing NNI: done in 0.0316381 secs using 100% CPU
Optimizing NNI: done in 0.0231678 secs using 99.96% CPU
Optimizing NNI: done in 0.034811 secs using 99.97% CPU
Optimizing NNI: done in 0.0426941 secs using 100% CPU
Optimizing NNI: done in 0.0390818 secs using 100% CPU
Optimizing NNI: done in 0.033231 secs using 100% CPU
Optimizing NNI: done in 0.0196621 secs using 100% CPU
Iteration 270 / LogL: -11581.601 / Time: 0h:0m:11s (0h:0m:31s left)
Optimizing NNI: done in 0.0407271 secs using 99.99% CPU
Optimizing NNI: done in 0.048954 secs using 100% CPU
Optimizing NNI: done in 0.0474019 secs using 99.98% CPU
Optimizing NNI: done in 0.0365028 secs using 100% CPU
Optimizing NNI: done in 0.029392 secs using 100% CPU
Optimizing NNI: done in 0.0506132 secs using 100% CPU
Optimizing NNI: done in 0.0293911 secs using 100% CPU
Optimizing NNI: done in 0.0649741 secs using 100% CPU
Optimizing NNI: done in 0.0299032 secs using 100% CPU
Optimizing NNI: done in 0.0534301 secs using 100% CPU
Iteration 280 / LogL: -11581.600 / Time: 0h:0m:12s (0h:0m:31s left)
Optimizing NNI: done in 0.0398021 secs using 99.98% CPU
Optimizing NNI: done in 0.0489349 secs using 100% CPU
Optimizing NNI: done in 0.0323491 secs using 100% CPU
Optimizing NNI: done in 0.0356529 secs using 100% CPU
Optimizing NNI: done in 0.027173 secs using 100% CPU
Optimizing NNI: done in 0.02212 secs using 99.99% CPU
Optimizing NNI: done in 0.0345249 secs using 100% CPU
Optimizing NNI: done in 0.0402579 secs using 99.98% CPU
Optimizing NNI: done in 0.0349889 secs using 100% CPU
Optimizing NNI: done in 0.041486 secs using 99.96% CPU
Iteration 290 / LogL: -11581.600 / Time: 0h:0m:12s (0h:0m:30s left)
Optimizing NNI: done in 0.0441899 secs using 100% CPU
Optimizing NNI: done in 0.030679 secs using 100% CPU
Optimizing NNI: done in 0.0433559 secs using 100% CPU
Optimizing NNI: done in 0.0506098 secs using 100% CPU
Optimizing NNI: done in 0.0284269 secs using 100% CPU
Optimizing NNI: done in 0.0310261 secs using 99.99% CPU
Optimizing NNI: done in 0.0264101 secs using 99.99% CPU
Optimizing NNI: done in 0.0218818 secs using 99.99% CPU
Optimizing NNI: done in 0.0526052 secs using 100% CPU
Optimizing NNI: done in 0.0595489 secs using 100% CPU
Iteration 300 / LogL: -11581.600 / Time: 0h:0m:12s (0h:0m:30s left)
Log-likelihood cutoff on original alignment: -11618.148
NOTE: Bootstrap correlation coefficient of split occurrence frequencies: 1.000
Optimizing NNI: done in 0.0354791 secs using 99.99% CPU
Optimizing NNI: done in 0.039696 secs using 100% CPU
Optimizing NNI: done in 0.050878 secs using 100% CPU
Optimizing NNI: done in 0.0252368 secs using 99.99% CPU
Optimizing NNI: done in 0.05 secs using 99.99% CPU
Optimizing NNI: done in 0.0255511 secs using 99.98% CPU
Optimizing NNI: done in 0.0455611 secs using 100% CPU
Optimizing NNI: done in 0.028522 secs using 100% CPU
Optimizing NNI: done in 0.053642 secs using 100% CPU
Optimizing NNI: done in 0.0237732 secs using 99.99% CPU
Iteration 310 / LogL: -11586.674 / Time: 0h:0m:13s (0h:0m:30s left)
Optimizing NNI: done in 0.0253639 secs using 84.16% CPU
Optimizing NNI: done in 0.0236788 secs using 100% CPU
Optimizing NNI: done in 0.027468 secs using 100% CPU
Optimizing NNI: done in 0.056073 secs using 100% CPU
Optimizing NNI: done in 0.0264592 secs using 100% CPU
Optimizing NNI: done in 0.043117 secs using 100% CPU
Optimizing NNI: done in 0.0510719 secs using 99.96% CPU
Optimizing NNI: done in 0.02597 secs using 100% CPU
Optimizing NNI: done in 0.049907 secs using 100% CPU
Optimizing NNI: done in 0.0245771 secs using 100% CPU
Iteration 320 / LogL: -11581.635 / Time: 0h:0m:13s (0h:0m:29s left)
Optimizing NNI: done in 0.045881 secs using 100% CPU
Optimizing NNI: done in 0.0264359 secs using 100% CPU
Optimizing NNI: done in 0.049552 secs using 100% CPU
Optimizing NNI: done in 0.057653 secs using 100% CPU
Optimizing NNI: done in 0.0650539 secs using 100% CPU
Optimizing NNI: done in 0.051574 secs using 100% CPU
Optimizing NNI: done in 0.0472691 secs using 100% CPU
Optimizing NNI: done in 0.0545709 secs using 100% CPU
Optimizing NNI: done in 0.0695779 secs using 100% CPU
Optimizing NNI: done in 0.025527 secs using 100% CPU
Iteration 330 / LogL: -11587.570 / Time: 0h:0m:14s (0h:0m:29s left)
Optimizing NNI: done in 0.0460141 secs using 99.99% CPU
Optimizing NNI: done in 0.0435579 secs using 100% CPU
Optimizing NNI: done in 0.0225222 secs using 99.99% CPU
Optimizing NNI: done in 0.0396309 secs using 100% CPU
Optimizing NNI: done in 0.035105 secs using 100% CPU
Optimizing NNI: done in 0.038887 secs using 100% CPU
Optimizing NNI: done in 0.044091 secs using 100% CPU
Optimizing NNI: done in 0.0375459 secs using 100% CPU
Optimizing NNI: done in 0.025254 secs using 100% CPU
Optimizing NNI: done in 0.0196559 secs using 99.99% CPU
Iteration 340 / LogL: -11581.599 / Time: 0h:0m:14s (0h:0m:28s left)
Optimizing NNI: done in 0.030956 secs using 100% CPU
Optimizing NNI: done in 0.0166318 secs using 100% CPU
Optimizing NNI: done in 0.0441899 secs using 100% CPU
Optimizing NNI: done in 0.0583558 secs using 100% CPU
Optimizing NNI: done in 0.0351632 secs using 100% CPU
Optimizing NNI: done in 0.0371919 secs using 100% CPU
Optimizing NNI: done in 0.030565 secs using 100% CPU
Optimizing NNI: done in 0.028218 secs using 100% CPU
Optimizing NNI: done in 0.020324 secs using 100% CPU
Optimizing NNI: done in 0.0477672 secs using 100% CPU
Iteration 350 / LogL: -11581.632 / Time: 0h:0m:15s (0h:0m:28s left)
Log-likelihood cutoff on original alignment: -11618.148
Optimizing NNI: done in 0.030144 secs using 100% CPU
Optimizing NNI: done in 0.0230751 secs using 100% CPU
Optimizing NNI: done in 0.0387349 secs using 100% CPU
Optimizing NNI: done in 0.041471 secs using 100% CPU
Optimizing NNI: done in 0.0476029 secs using 100% CPU
Optimizing NNI: done in 0.027864 secs using 99.99% CPU
Optimizing NNI: done in 0.0443769 secs using 100% CPU
Optimizing NNI: done in 0.04496 secs using 100% CPU
Optimizing NNI: done in 0.031847 secs using 100% CPU
Optimizing NNI: done in 0.053036 secs using 100% CPU
Iteration 360 / LogL: -11581.599 / Time: 0h:0m:15s (0h:0m:27s left)
Optimizing NNI: done in 0.046041 secs using 100% CPU
Optimizing NNI: done in 0.0647879 secs using 99.99% CPU
Optimizing NNI: done in 0.047699 secs using 99.98% CPU
Optimizing NNI: done in 0.0575242 secs using 100% CPU
Optimizing NNI: done in 0.0389509 secs using 100% CPU
Optimizing NNI: done in 0.0466158 secs using 100% CPU
Optimizing NNI: done in 0.025197 secs using 100% CPU
Optimizing NNI: done in 0.0280869 secs using 100% CPU
Optimizing NNI: done in 0.049109 secs using 99.97% CPU
Optimizing NNI: done in 0.0181501 secs using 99.96% CPU
Iteration 370 / LogL: -11581.599 / Time: 0h:0m:16s (0h:0m:27s left)
Optimizing NNI: done in 0.0422268 secs using 99.98% CPU
Optimizing NNI: done in 0.0434821 secs using 100% CPU
Optimizing NNI: done in 0.02598 secs using 100% CPU
Optimizing NNI: done in 0.028213 secs using 100% CPU
Optimizing NNI: done in 0.0328031 secs using 100% CPU
Optimizing NNI: done in 0.042161 secs using 100% CPU
Optimizing NNI: done in 0.0340259 secs using 99.99% CPU
Optimizing NNI: done in 0.0346088 secs using 99.97% CPU
Optimizing NNI: done in 0.0417809 secs using 100% CPU
Optimizing NNI: done in 0.022788 secs using 100% CPU
Iteration 380 / LogL: -11587.555 / Time: 0h:0m:16s (0h:0m:27s left)
Optimizing NNI: done in 0.0339761 secs using 100% CPU
Optimizing NNI: done in 0.0309961 secs using 99.99% CPU
Optimizing NNI: done in 0.033385 secs using 100% CPU
Optimizing NNI: done in 0.0333059 secs using 99.99% CPU
Optimizing NNI: done in 0.0309281 secs using 100% CPU
Optimizing NNI: done in 0.048943 secs using 100% CPU
Optimizing NNI: done in 0.019974 secs using 100% CPU
Optimizing NNI: done in 0.0383401 secs using 100% CPU
Optimizing NNI: done in 0.0381269 secs using 100% CPU
Optimizing NNI: done in 0.039067 secs using 100% CPU
Iteration 390 / LogL: -11581.599 / Time: 0h:0m:16s (0h:0m:26s left)
Optimizing NNI: done in 0.0506349 secs using 100% CPU
Optimizing NNI: done in 0.0401759 secs using 100% CPU
Optimizing NNI: done in 0.0296769 secs using 100% CPU
Optimizing NNI: done in 0.042774 secs using 100% CPU
Optimizing NNI: done in 0.036998 secs using 100% CPU
Optimizing NNI: done in 0.0254869 secs using 99.99% CPU
Optimizing NNI: done in 0.037246 secs using 99.99% CPU
Optimizing NNI: done in 0.0488839 secs using 100% CPU
Optimizing NNI: done in 0.034395 secs using 100% CPU
Optimizing NNI: done in 0.033421 secs using 100% CPU
Iteration 400 / LogL: -11581.615 / Time: 0h:0m:17s (0h:0m:26s left)
Log-likelihood cutoff on original alignment: -11618.148
NOTE: Bootstrap correlation coefficient of split occurrence frequencies: 1.000
Optimizing NNI: done in 0.0266671 secs using 100% CPU
Optimizing NNI: done in 0.0354898 secs using 99.96% CPU
Optimizing NNI: done in 0.037679 secs using 99.96% CPU
Optimizing NNI: done in 0.0309801 secs using 100% CPU
Optimizing NNI: done in 0.0299881 secs using 100% CPU
Optimizing NNI: done in 0.0296171 secs using 100% CPU
Optimizing NNI: done in 0.04879 secs using 100% CPU
Optimizing NNI: done in 0.0306001 secs using 100% CPU
Optimizing NNI: done in 0.0389252 secs using 99.95% CPU
Optimizing NNI: done in 0.039331 secs using 99.99% CPU
Iteration 410 / LogL: -11581.603 / Time: 0h:0m:17s (0h:0m:25s left)
Optimizing NNI: done in 0.042146 secs using 100% CPU
Optimizing NNI: done in 0.047188 secs using 100% CPU
Optimizing NNI: done in 0.0447981 secs using 100% CPU
Optimizing NNI: done in 0.046567 secs using 99.98% CPU
Optimizing NNI: done in 0.036618 secs using 100% CPU
Optimizing NNI: done in 0.022095 secs using 100% CPU
Optimizing NNI: done in 0.0260739 secs using 99.98% CPU
Optimizing NNI: done in 0.0562179 secs using 100% CPU
Optimizing NNI: done in 0.0493019 secs using 100% CPU
Optimizing NNI: done in 0.0330071 secs using 100% CPU
Iteration 420 / LogL: -11581.600 / Time: 0h:0m:18s (0h:0m:25s left)
Optimizing NNI: done in 0.0616629 secs using 100% CPU
Optimizing NNI: done in 0.0295558 secs using 100% CPU
Optimizing NNI: done in 0.039721 secs using 100% CPU
Optimizing NNI: done in 0.0557048 secs using 99.97% CPU
Optimizing NNI: done in 0.0404441 secs using 100% CPU
Optimizing NNI: done in 0.0658822 secs using 100% CPU
Optimizing NNI: done in 0.035995 secs using 100% CPU
Optimizing NNI: done in 0.0371201 secs using 99.99% CPU
Optimizing NNI: done in 0.0432389 secs using 100% CPU
Optimizing NNI: done in 0.0256009 secs using 100% CPU
Iteration 430 / LogL: -11581.599 / Time: 0h:0m:18s (0h:0m:24s left)
Optimizing NNI: done in 0.055542 secs using 100% CPU
Optimizing NNI: done in 0.0576029 secs using 100% CPU
Optimizing NNI: done in 0.051316 secs using 100% CPU
UPDATE BEST LOG-LIKELIHOOD: -11581.599
Optimizing NNI: done in 0.043283 secs using 100% CPU
Optimizing NNI: done in 0.036727 secs using 100% CPU
Optimizing NNI: done in 0.0426559 secs using 100% CPU
Optimizing NNI: done in 0.026211 secs using 100% CPU
Optimizing NNI: done in 0.0402839 secs using 100% CPU
Optimizing NNI: done in 0.064173 secs using 100% CPU
Optimizing NNI: done in 0.082396 secs using 99.98% CPU
Iteration 440 / LogL: -11581.601 / Time: 0h:0m:19s (0h:0m:24s left)
Optimizing NNI: done in 0.0543439 secs using 100% CPU
Optimizing NNI: done in 0.0457628 secs using 100% CPU
Optimizing NNI: done in 0.068558 secs using 99.95% CPU
Optimizing NNI: done in 0.0676 secs using 100% CPU
Optimizing NNI: done in 0.102193 secs using 100% CPU
Optimizing NNI: done in 0.0571709 secs using 99.99% CPU
UPDATE BEST LOG-LIKELIHOOD: -11581.599
Optimizing NNI: done in 0.0574441 secs using 99.96% CPU
Optimizing NNI: done in 0.042984 secs using 99.97% CPU
Optimizing NNI: done in 0.051553 secs using 100% CPU
Optimizing NNI: done in 0.053339 secs using 100% CPU
Iteration 450 / LogL: -11581.601 / Time: 0h:0m:19s (0h:0m:24s left)
Log-likelihood cutoff on original alignment: -11618.895
Optimizing NNI: done in 0.0392599 secs using 100% CPU
Optimizing NNI: done in 0.0537839 secs using 100% CPU
Optimizing NNI: done in 0.032994 secs using 99.99% CPU
Optimizing NNI: done in 0.0361052 secs using 99.96% CPU
Optimizing NNI: done in 0.0545502 secs using 99.99% CPU
Optimizing NNI: done in 0.041594 secs using 100% CPU
Optimizing NNI: done in 0.0193019 secs using 100% CPU
Optimizing NNI: done in 0.0264959 secs using 100% CPU
Optimizing NNI: done in 0.0441601 secs using 100% CPU
Optimizing NNI: done in 0.0407391 secs using 99.99% CPU
Iteration 460 / LogL: -11581.599 / Time: 0h:0m:20s (0h:0m:24s left)
Optimizing NNI: done in 0.0387108 secs using 100% CPU
Optimizing NNI: done in 0.029104 secs using 100% CPU
Optimizing NNI: done in 0.062887 secs using 100% CPU
Optimizing NNI: done in 0.0294449 secs using 100% CPU
Optimizing NNI: done in 0.0258961 secs using 100% CPU
Optimizing NNI: done in 0.0409451 secs using 99.99% CPU
Optimizing NNI: done in 0.024893 secs using 99.99% CPU
Optimizing NNI: done in 0.0299342 secs using 100% CPU
Optimizing NNI: done in 0.0432649 secs using 100% CPU
Optimizing NNI: done in 0.0454321 secs using 100% CPU
Iteration 470 / LogL: -11581.600 / Time: 0h:0m:20s (0h:0m:23s left)
Optimizing NNI: done in 0.0237341 secs using 100% CPU
UPDATE BEST LOG-LIKELIHOOD: -11581.599
Optimizing NNI: done in 0.059294 secs using 100% CPU
Optimizing NNI: done in 0.0392621 secs using 100% CPU
Optimizing NNI: done in 0.025764 secs using 100% CPU
Optimizing NNI: done in 0.040889 secs using 100% CPU
Optimizing NNI: done in 0.0576711 secs using 100% CPU
Optimizing NNI: done in 0.0464599 secs using 100% CPU
Optimizing NNI: done in 0.0359399 secs using 100% CPU
Optimizing NNI: done in 0.055656 secs using 100% CPU
Optimizing NNI: done in 0.0325561 secs using 100% CPU
Iteration 480 / LogL: -11581.600 / Time: 0h:0m:21s (0h:0m:23s left)
Optimizing NNI: done in 0.0459261 secs using 100% CPU
Optimizing NNI: done in 0.0599051 secs using 100% CPU
Optimizing NNI: done in 0.0368249 secs using 99.96% CPU
Optimizing NNI: done in 0.0548019 secs using 100% CPU
Optimizing NNI: done in 0.0299761 secs using 100% CPU
Optimizing NNI: done in 0.0384929 secs using 100% CPU
Optimizing NNI: done in 0.0325089 secs using 100% CPU
Optimizing NNI: done in 0.049794 secs using 100% CPU
Optimizing NNI: done in 0.0377569 secs using 99.99% CPU
Optimizing NNI: done in 0.0569282 secs using 100% CPU
Iteration 490 / LogL: -11581.599 / Time: 0h:0m:21s (0h:0m:22s left)
Optimizing NNI: done in 0.0480349 secs using 100% CPU
Optimizing NNI: done in 0.0246189 secs using 100% CPU
Optimizing NNI: done in 0.0335209 secs using 100% CPU
Optimizing NNI: done in 0.0374868 secs using 100% CPU
Optimizing NNI: done in 0.0432711 secs using 99.99% CPU
Optimizing NNI: done in 0.0441332 secs using 100% CPU
Optimizing NNI: done in 0.027878 secs using 100% CPU
Optimizing NNI: done in 0.0442271 secs using 100% CPU
Optimizing NNI: done in 0.039048 secs using 99.99% CPU
Optimizing NNI: done in 0.023052 secs using 100% CPU
Iteration 500 / LogL: -11581.604 / Time: 0h:0m:22s (0h:0m:22s left)
Log-likelihood cutoff on original alignment: -11618.895
NOTE: Bootstrap correlation coefficient of split occurrence frequencies: 1.000
Optimizing NNI: done in 0.0421081 secs using 100% CPU
Optimizing NNI: done in 0.041636 secs using 100% CPU
Optimizing NNI: done in 0.04966 secs using 100% CPU
Optimizing NNI: done in 0.0513752 secs using 99.98% CPU
Optimizing NNI: done in 0.04179 secs using 100% CPU
Optimizing NNI: done in 0.023962 secs using 100% CPU
Optimizing NNI: done in 0.0361419 secs using 100% CPU
Optimizing NNI: done in 0.040549 secs using 100% CPU
Optimizing NNI: done in 0.0486882 secs using 100% CPU
Optimizing NNI: done in 0.022321 secs using 100% CPU
Iteration 510 / LogL: -11581.604 / Time: 0h:0m:22s (0h:0m:21s left)
Optimizing NNI: done in 0.0362902 secs using 100% CPU
Optimizing NNI: done in 0.059324 secs using 100% CPU
Optimizing NNI: done in 0.030869 secs using 99.99% CPU
Optimizing NNI: done in 0.0307021 secs using 100% CPU
Optimizing NNI: done in 0.029258 secs using 100% CPU
Optimizing NNI: done in 0.0374229 secs using 99.99% CPU
Optimizing NNI: done in 0.0460148 secs using 99.99% CPU
Optimizing NNI: done in 0.0259659 secs using 100% CPU
Optimizing NNI: done in 0.049844 secs using 100% CPU
Optimizing NNI: done in 0.0177832 secs using 100% CPU
UPDATE BEST LOG-LIKELIHOOD: -11581.599
Iteration 520 / LogL: -11581.599 / Time: 0h:0m:23s (0h:0m:21s left)
Optimizing NNI: done in 0.0545158 secs using 99.99% CPU
Optimizing NNI: done in 0.0310919 secs using 100% CPU
Optimizing NNI: done in 0.029887 secs using 100% CPU
Optimizing NNI: done in 0.044831 secs using 100% CPU
Optimizing NNI: done in 0.060957 secs using 100% CPU
Optimizing NNI: done in 0.0493021 secs using 99.97% CPU
Optimizing NNI: done in 0.039196 secs using 99.96% CPU
Optimizing NNI: done in 0.048229 secs using 100% CPU
Optimizing NNI: done in 0.0387259 secs using 100% CPU
Optimizing NNI: done in 0.0291049 secs using 100% CPU
Iteration 530 / LogL: -11581.600 / Time: 0h:0m:23s (0h:0m:21s left)
Optimizing NNI: done in 0.0205431 secs using 100% CPU
Optimizing NNI: done in 0.043539 secs using 100% CPU
Optimizing NNI: done in 0.0323141 secs using 100% CPU
Optimizing NNI: done in 0.0287051 secs using 100% CPU
Optimizing NNI: done in 0.0351741 secs using 99.98% CPU
Optimizing NNI: done in 0.0272238 secs using 100% CPU
Optimizing NNI: done in 0.028625 secs using 100% CPU
Optimizing NNI: done in 0.0359919 secs using 100% CPU
Optimizing NNI: done in 0.0555899 secs using 100% CPU
Optimizing NNI: done in 0.014323 secs using 100% CPU
Iteration 540 / LogL: -11581.599 / Time: 0h:0m:23s (0h:0m:20s left)
Optimizing NNI: done in 0.0385749 secs using 89.63% CPU
Optimizing NNI: done in 0.0294411 secs using 100% CPU
Optimizing NNI: done in 0.0403509 secs using 99.99% CPU
Optimizing NNI: done in 0.050689 secs using 100% CPU
Optimizing NNI: done in 0.029388 secs using 100% CPU
Optimizing NNI: done in 0.0297251 secs using 100% CPU
Optimizing NNI: done in 0.0423729 secs using 99.99% CPU
Optimizing NNI: done in 0.0304451 secs using 99.96% CPU
Optimizing NNI: done in 0.0405421 secs using 100% CPU
Optimizing NNI: done in 0.035682 secs using 99.89% CPU
Iteration 550 / LogL: -11581.604 / Time: 0h:0m:24s (0h:0m:20s left)
Log-likelihood cutoff on original alignment: -11618.895
Optimizing NNI: done in 0.0577431 secs using 100% CPU
Optimizing NNI: done in 0.030859 secs using 100% CPU
Optimizing NNI: done in 0.0230582 secs using 100% CPU
Optimizing NNI: done in 0.0310199 secs using 87.02% CPU
Optimizing NNI: done in 0.034061 secs using 100% CPU
Optimizing NNI: done in 0.0280321 secs using 100% CPU
Optimizing NNI: done in 0.0467148 secs using 100% CPU
Optimizing NNI: done in 0.0483971 secs using 100% CPU
Optimizing NNI: done in 0.0336931 secs using 99.99% CPU
Optimizing NNI: done in 0.0309951 secs using 100% CPU
Iteration 560 / LogL: -11581.601 / Time: 0h:0m:24s (0h:0m:19s left)
Optimizing NNI: done in 0.0314138 secs using 100% CPU
Optimizing NNI: done in 0.0449779 secs using 100% CPU
Optimizing NNI: done in 0.0341229 secs using 100% CPU
Optimizing NNI: done in 0.0400538 secs using 100% CPU
Optimizing NNI: done in 0.0529389 secs using 100% CPU
Optimizing NNI: done in 0.0345631 secs using 100% CPU
Optimizing NNI: done in 0.040062 secs using 99.96% CPU
Optimizing NNI: done in 0.036536 secs using 100% CPU
Optimizing NNI: done in 0.0297439 secs using 100% CPU
Optimizing NNI: done in 0.0332122 secs using 100% CPU
Iteration 570 / LogL: -11581.661 / Time: 0h:0m:25s (0h:0m:19s left)
Optimizing NNI: done in 0.041584 secs using 100% CPU
Optimizing NNI: done in 0.0223939 secs using 100% CPU
Optimizing NNI: done in 0.0409801 secs using 100% CPU
Optimizing NNI: done in 0.040194 secs using 99.96% CPU
Optimizing NNI: done in 0.0284178 secs using 100% CPU
Optimizing NNI: done in 0.0287631 secs using 100% CPU
Optimizing NNI: done in 0.0613189 secs using 100% CPU
Optimizing NNI: done in 0.0207639 secs using 100% CPU
Optimizing NNI: done in 0.047632 secs using 100% CPU
Optimizing NNI: done in 0.037698 secs using 100% CPU
Iteration 580 / LogL: -11581.600 / Time: 0h:0m:25s (0h:0m:18s left)
Optimizing NNI: done in 0.0458841 secs using 100% CPU
Optimizing NNI: done in 0.0234442 secs using 100% CPU
Optimizing NNI: done in 0.0443811 secs using 100% CPU
Optimizing NNI: done in 0.0242021 secs using 100% CPU
Optimizing NNI: done in 0.037977 secs using 100% CPU
Optimizing NNI: done in 0.0425041 secs using 100% CPU
Optimizing NNI: done in 0.045428 secs using 100% CPU
Optimizing NNI: done in 0.031852 secs using 100% CPU
Optimizing NNI: done in 0.0272241 secs using 100% CPU
Optimizing NNI: done in 0.047281 secs using 100% CPU
Iteration 590 / LogL: -11581.599 / Time: 0h:0m:26s (0h:0m:18s left)
Optimizing NNI: done in 0.0365849 secs using 100% CPU
Optimizing NNI: done in 0.032335 secs using 100% CPU
Optimizing NNI: done in 0.035466 secs using 100% CPU
Optimizing NNI: done in 0.0440218 secs using 100% CPU
Optimizing NNI: done in 0.0439482 secs using 100% CPU
Optimizing NNI: done in 0.02336 secs using 100% CPU
Optimizing NNI: done in 0.0376661 secs using 100% CPU
Optimizing NNI: done in 0.044585 secs using 100% CPU
Optimizing NNI: done in 0.0300069 secs using 100% CPU
Optimizing NNI: done in 0.0389838 secs using 100% CPU
Iteration 600 / LogL: -11581.601 / Time: 0h:0m:26s (0h:0m:17s left)
Log-likelihood cutoff on original alignment: -11619.691
NOTE: Bootstrap correlation coefficient of split occurrence frequencies: 1.000
Optimizing NNI: done in 0.0309908 secs using 99.96% CPU
Optimizing NNI: done in 0.0437469 secs using 100% CPU
Optimizing NNI: done in 0.0273671 secs using 100% CPU
Optimizing NNI: done in 0.03316 secs using 99.97% CPU
Optimizing NNI: done in 0.0359659 secs using 100% CPU
Optimizing NNI: done in 0.052397 secs using 100% CPU
Optimizing NNI: done in 0.0360429 secs using 100% CPU
Optimizing NNI: done in 0.0406301 secs using 100% CPU
Optimizing NNI: done in 0.035284 secs using 100% CPU
Optimizing NNI: done in 0.0197978 secs using 100% CPU
Iteration 610 / LogL: -11581.600 / Time: 0h:0m:27s (0h:0m:17s left)
Optimizing NNI: done in 0.042563 secs using 100% CPU
Optimizing NNI: done in 0.036813 secs using 100% CPU
Optimizing NNI: done in 0.0500381 secs using 100% CPU
Optimizing NNI: done in 0.0254488 secs using 100% CPU
Optimizing NNI: done in 0.0344391 secs using 100% CPU
Optimizing NNI: done in 0.0280299 secs using 100% CPU
Optimizing NNI: done in 0.0355699 secs using 100% CPU
Optimizing NNI: done in 0.0386589 secs using 100% CPU
Optimizing NNI: done in 0.0388448 secs using 99.96% CPU
Optimizing NNI: done in 0.0303712 secs using 100% CPU
Iteration 620 / LogL: -11581.600 / Time: 0h:0m:27s (0h:0m:16s left)
Optimizing NNI: done in 0.051511 secs using 99.96% CPU
Optimizing NNI: done in 0.04041 secs using 100% CPU
Optimizing NNI: done in 0.0247781 secs using 100% CPU
Optimizing NNI: done in 0.0416341 secs using 100% CPU
Optimizing NNI: done in 0.0206292 secs using 99.99% CPU
Optimizing NNI: done in 0.033257 secs using 99.94% CPU
Optimizing NNI: done in 0.0539041 secs using 100% CPU
Optimizing NNI: done in 0.0439661 secs using 99.97% CPU
Optimizing NNI: done in 0.0340929 secs using 100% CPU
Optimizing NNI: done in 0.0342071 secs using 100% CPU
Iteration 630 / LogL: -11581.599 / Time: 0h:0m:27s (0h:0m:16s left)
Optimizing NNI: done in 0.036906 secs using 100% CPU
Optimizing NNI: done in 0.0309989 secs using 100% CPU
Optimizing NNI: done in 0.0375781 secs using 100% CPU
Optimizing NNI: done in 0.040477 secs using 100% CPU
Optimizing NNI: done in 0.0379121 secs using 99.98% CPU
Optimizing NNI: done in 0.046468 secs using 99.98% CPU
Optimizing NNI: done in 0.036494 secs using 100% CPU
Optimizing NNI: done in 0.0424621 secs using 100% CPU
Optimizing NNI: done in 0.026093 secs using 100% CPU
Optimizing NNI: done in 0.0277121 secs using 99.99% CPU
Iteration 640 / LogL: -11581.601 / Time: 0h:0m:28s (0h:0m:15s left)
Optimizing NNI: done in 0.0156929 secs using 100% CPU
Optimizing NNI: done in 0.0376151 secs using 100% CPU
Optimizing NNI: done in 0.0298049 secs using 99.95% CPU
Optimizing NNI: done in 0.0314929 secs using 100% CPU
Optimizing NNI: done in 0.032279 secs using 100% CPU
Optimizing NNI: done in 0.0473351 secs using 100% CPU
Optimizing NNI: done in 0.0332229 secs using 100% CPU
Optimizing NNI: done in 0.0397809 secs using 100% CPU
Optimizing NNI: done in 0.0483491 secs using 99.99% CPU
Optimizing NNI: done in 0.0396531 secs using 100% CPU
Iteration 650 / LogL: -11581.599 / Time: 0h:0m:28s (0h:0m:15s left)
Log-likelihood cutoff on original alignment: -11619.691
Optimizing NNI: done in 0.0445402 secs using 100% CPU
Optimizing NNI: done in 0.029388 secs using 100% CPU
Optimizing NNI: done in 0.0352731 secs using 100% CPU
Optimizing NNI: done in 0.0399749 secs using 100% CPU
Optimizing NNI: done in 0.051476 secs using 99.99% CPU
Optimizing NNI: done in 0.0250151 secs using 99.99% CPU
Optimizing NNI: done in 0.0425081 secs using 100% CPU
Optimizing NNI: done in 0.0379939 secs using 100% CPU
Optimizing NNI: done in 0.041949 secs using 100% CPU
Optimizing NNI: done in 0.0267079 secs using 100% CPU
Iteration 660 / LogL: -11581.601 / Time: 0h:0m:29s (0h:0m:15s left)
Optimizing NNI: done in 0.0441151 secs using 100% CPU
Optimizing NNI: done in 0.034086 secs using 99.96% CPU
Optimizing NNI: done in 0.0274189 secs using 100% CPU
Optimizing NNI: done in 0.036989 secs using 99.99% CPU
Optimizing NNI: done in 0.0214498 secs using 100% CPU
Optimizing NNI: done in 0.0244291 secs using 100% CPU
Optimizing NNI: done in 0.0257051 secs using 100% CPU
Optimizing NNI: done in 0.0506902 secs using 100% CPU
Optimizing NNI: done in 0.028501 secs using 100% CPU
Optimizing NNI: done in 0.041214 secs using 100% CPU
Iteration 670 / LogL: -11581.599 / Time: 0h:0m:29s (0h:0m:14s left)
Optimizing NNI: done in 0.026902 secs using 100% CPU
Optimizing NNI: done in 0.0399311 secs using 99.98% CPU
Optimizing NNI: done in 0.0438268 secs using 99.96% CPU
Optimizing NNI: done in 0.0235891 secs using 100% CPU
Optimizing NNI: done in 0.0342879 secs using 100% CPU
Optimizing NNI: done in 0.027874 secs using 99.98% CPU
Optimizing NNI: done in 0.0372381 secs using 100% CPU
Optimizing NNI: done in 0.028981 secs using 100% CPU
Optimizing NNI: done in 0.0249641 secs using 100% CPU
Optimizing NNI: done in 0.0324302 secs using 100% CPU
Iteration 680 / LogL: -11581.600 / Time: 0h:0m:29s (0h:0m:14s left)
Optimizing NNI: done in 0.04865 secs using 100% CPU
Optimizing NNI: done in 0.053812 secs using 100% CPU
Optimizing NNI: done in 0.0433559 secs using 100% CPU
Optimizing NNI: done in 0.0317159 secs using 100% CPU
Optimizing NNI: done in 0.0385351 secs using 100% CPU
Optimizing NNI: done in 0.0340731 secs using 100% CPU
Optimizing NNI: done in 0.0280559 secs using 100% CPU
Optimizing NNI: done in 0.0271602 secs using 99.96% CPU
Optimizing NNI: done in 0.0371521 secs using 99.99% CPU
Optimizing NNI: done in 0.0383382 secs using 99.99% CPU
Iteration 690 / LogL: -11581.599 / Time: 0h:0m:30s (0h:0m:13s left)
Optimizing NNI: done in 0.0297339 secs using 99.95% CPU
Optimizing NNI: done in 0.0310419 secs using 100% CPU
Optimizing NNI: done in 0.0335581 secs using 100% CPU
Optimizing NNI: done in 0.041399 secs using 100% CPU
Optimizing NNI: done in 0.039556 secs using 99.99% CPU
Optimizing NNI: done in 0.0281079 secs using 100% CPU
Optimizing NNI: done in 0.0511441 secs using 100% CPU
Optimizing NNI: done in 0.0451601 secs using 100% CPU
Optimizing NNI: done in 0.0403612 secs using 100% CPU
Optimizing NNI: done in 0.0403759 secs using 100% CPU
Iteration 700 / LogL: -11581.601 / Time: 0h:0m:30s (0h:0m:13s left)
Log-likelihood cutoff on original alignment: -11619.691
NOTE: Bootstrap correlation coefficient of split occurrence frequencies: 1.000
Optimizing NNI: done in 0.0333819 secs using 100% CPU
Optimizing NNI: done in 0.0344021 secs using 99.99% CPU
Optimizing NNI: done in 0.034375 secs using 100% CPU
Optimizing NNI: done in 0.0485079 secs using 100% CPU
Optimizing NNI: done in 0.0193999 secs using 100% CPU
Optimizing NNI: done in 0.022119 secs using 100% CPU
Optimizing NNI: done in 0.0392079 secs using 100% CPU
Optimizing NNI: done in 0.0264931 secs using 100% CPU
Optimizing NNI: done in 0.0376201 secs using 100% CPU
Optimizing NNI: done in 0.0450001 secs using 100% CPU
Iteration 710 / LogL: -11581.600 / Time: 0h:0m:31s (0h:0m:12s left)
Optimizing NNI: done in 0.0311489 secs using 100% CPU
Optimizing NNI: done in 0.0326118 secs using 100% CPU
Optimizing NNI: done in 0.0345879 secs using 99.96% CPU
Optimizing NNI: done in 0.0342741 secs using 100% CPU
Optimizing NNI: done in 0.035707 secs using 99.96% CPU
Optimizing NNI: done in 0.048779 secs using 100% CPU
Optimizing NNI: done in 0.0259619 secs using 99.99% CPU
Optimizing NNI: done in 0.0380619 secs using 100% CPU
Optimizing NNI: done in 0.0334189 secs using 100% CPU
Optimizing NNI: done in 0.0241241 secs using 100% CPU
Iteration 720 / LogL: -11581.599 / Time: 0h:0m:31s (0h:0m:12s left)
Optimizing NNI: done in 0.0216839 secs using 100% CPU
Optimizing NNI: done in 0.0338681 secs using 99.96% CPU
Optimizing NNI: done in 0.0307531 secs using 100% CPU
Optimizing NNI: done in 0.020977 secs using 100% CPU
Optimizing NNI: done in 0.0273321 secs using 100% CPU
Optimizing NNI: done in 0.045609 secs using 100% CPU
Optimizing NNI: done in 0.027905 secs using 100% CPU
Optimizing NNI: done in 0.028295 secs using 100% CPU
Optimizing NNI: done in 0.0366132 secs using 100% CPU
Optimizing NNI: done in 0.034837 secs using 100% CPU
Iteration 730 / LogL: -11581.599 / Time: 0h:0m:32s (0h:0m:11s left)
Optimizing NNI: done in 0.05109 secs using 100% CPU
Optimizing NNI: done in 0.035542 secs using 100% CPU
Optimizing NNI: done in 0.0489769 secs using 100% CPU
Optimizing NNI: done in 0.0457859 secs using 100% CPU
Optimizing NNI: done in 0.048259 secs using 100% CPU
Optimizing NNI: done in 0.0511689 secs using 100% CPU
Optimizing NNI: done in 0.0464699 secs using 100% CPU
Optimizing NNI: done in 0.044668 secs using 100% CPU
Optimizing NNI: done in 0.0304501 secs using 100% CPU
Optimizing NNI: done in 0.0345349 secs using 100% CPU
Iteration 740 / LogL: -11581.606 / Time: 0h:0m:32s (0h:0m:11s left)
Optimizing NNI: done in 0.0402489 secs using 100% CPU
Optimizing NNI: done in 0.0268259 secs using 100% CPU
Optimizing NNI: done in 0.044239 secs using 99.99% CPU
Optimizing NNI: done in 0.042376 secs using 100% CPU
Optimizing NNI: done in 0.034786 secs using 100% CPU
Optimizing NNI: done in 0.04251 secs using 100% CPU
Optimizing NNI: done in 0.0479419 secs using 100% CPU
Optimizing NNI: done in 0.0321989 secs using 100% CPU
Optimizing NNI: done in 0.03846 secs using 100% CPU
Optimizing NNI: done in 0.048357 secs using 100% CPU
Iteration 750 / LogL: -11581.602 / Time: 0h:0m:33s (0h:0m:11s left)
Log-likelihood cutoff on original alignment: -11619.691
Optimizing NNI: done in 0.049675 secs using 99.98% CPU
Optimizing NNI: done in 0.035687 secs using 100% CPU
Optimizing NNI: done in 0.044199 secs using 100% CPU
Optimizing NNI: done in 0.037168 secs using 100% CPU
Optimizing NNI: done in 0.0223191 secs using 99.95% CPU
Optimizing NNI: done in 0.0262251 secs using 100% CPU
Optimizing NNI: done in 0.0451131 secs using 100% CPU
Optimizing NNI: done in 0.023741 secs using 100% CPU
Optimizing NNI: done in 0.037508 secs using 93.87% CPU
Optimizing NNI: done in 0.063791 secs using 99.97% CPU
Iteration 760 / LogL: -11581.671 / Time: 0h:0m:33s (0h:0m:10s left)
Optimizing NNI: done in 0.0374582 secs using 99.98% CPU
Optimizing NNI: done in 0.029237 secs using 100% CPU
Optimizing NNI: done in 0.020611 secs using 99.99% CPU
Optimizing NNI: done in 0.0386698 secs using 100% CPU
Optimizing NNI: done in 0.0342278 secs using 100% CPU
Optimizing NNI: done in 0.0437 secs using 100% CPU
Optimizing NNI: done in 0.027158 secs using 100% CPU
Optimizing NNI: done in 0.0217721 secs using 99.9% CPU
Optimizing NNI: done in 0.036449 secs using 99.99% CPU
Optimizing NNI: done in 0.029566 secs using 100% CPU
Iteration 770 / LogL: -11581.607 / Time: 0h:0m:33s (0h:0m:10s left)
Optimizing NNI: done in 0.034368 secs using 100% CPU
Optimizing NNI: done in 0.0259559 secs using 100% CPU
Optimizing NNI: done in 0.0485711 secs using 100% CPU
Optimizing NNI: done in 0.020185 secs using 100% CPU
Optimizing NNI: done in 0.0366712 secs using 100% CPU
Optimizing NNI: done in 0.0376749 secs using 100% CPU
Optimizing NNI: done in 0.0322971 secs using 100% CPU
Optimizing NNI: done in 0.037828 secs using 100% CPU
Optimizing NNI: done in 0.023468 secs using 100% CPU
Optimizing NNI: done in 0.0422809 secs using 100% CPU
Iteration 780 / LogL: -11581.599 / Time: 0h:0m:34s (0h:0m:9s left)
Optimizing NNI: done in 0.037256 secs using 100% CPU
Optimizing NNI: done in 0.0249288 secs using 100% CPU
Optimizing NNI: done in 0.0459471 secs using 100% CPU
Optimizing NNI: done in 0.0406091 secs using 100% CPU
Optimizing NNI: done in 0.017592 secs using 99.99% CPU
Optimizing NNI: done in 0.031193 secs using 100% CPU
Optimizing NNI: done in 0.0331411 secs using 100% CPU
Optimizing NNI: done in 0.033004 secs using 100% CPU
Optimizing NNI: done in 0.0371029 secs using 100% CPU
Optimizing NNI: done in 0.023932 secs using 100% CPU
Iteration 790 / LogL: -11581.599 / Time: 0h:0m:34s (0h:0m:9s left)
Optimizing NNI: done in 0.040565 secs using 100% CPU
Optimizing NNI: done in 0.0394731 secs using 100% CPU
Optimizing NNI: done in 0.021111 secs using 100% CPU
Optimizing NNI: done in 0.040849 secs using 100% CPU
Optimizing NNI: done in 0.0386629 secs using 100% CPU
Optimizing NNI: done in 0.032939 secs using 100% CPU
Optimizing NNI: done in 0.042038 secs using 99.98% CPU
Optimizing NNI: done in 0.0402811 secs using 100% CPU
Optimizing NNI: done in 0.0248189 secs using 99.99% CPU
Optimizing NNI: done in 0.039849 secs using 100% CPU
Iteration 800 / LogL: -11581.623 / Time: 0h:0m:35s (0h:0m:8s left)
Log-likelihood cutoff on original alignment: -11619.691
NOTE: Bootstrap correlation coefficient of split occurrence frequencies: 1.000
Optimizing NNI: done in 0.037113 secs using 99.99% CPU
Optimizing NNI: done in 0.037554 secs using 100% CPU
Optimizing NNI: done in 0.034075 secs using 99.99% CPU
Optimizing NNI: done in 0.0394051 secs using 100% CPU
Optimizing NNI: done in 0.0410419 secs using 100% CPU
Optimizing NNI: done in 0.0417991 secs using 99.96% CPU
Optimizing NNI: done in 0.0310919 secs using 100% CPU
Optimizing NNI: done in 0.033386 secs using 99.95% CPU
Optimizing NNI: done in 0.0309381 secs using 100% CPU
Optimizing NNI: done in 0.036298 secs using 100% CPU
Iteration 810 / LogL: -11581.600 / Time: 0h:0m:35s (0h:0m:8s left)
Optimizing NNI: done in 0.0524659 secs using 100% CPU
Optimizing NNI: done in 0.0513501 secs using 100% CPU
Optimizing NNI: done in 0.0461788 secs using 99.99% CPU
Optimizing NNI: done in 0.035327 secs using 99.95% CPU
Optimizing NNI: done in 0.018698 secs using 100% CPU
Optimizing NNI: done in 0.048342 secs using 100% CPU
Optimizing NNI: done in 0.0516241 secs using 100% CPU
Optimizing NNI: done in 0.0277071 secs using 100% CPU
Optimizing NNI: done in 0.031919 secs using 100% CPU
Optimizing NNI: done in 0.0224922 secs using 99.99% CPU
Iteration 820 / LogL: -11581.599 / Time: 0h:0m:36s (0h:0m:7s left)
Optimizing NNI: done in 0.035738 secs using 99.99% CPU
Optimizing NNI: done in 0.0339482 secs using 100% CPU
Optimizing NNI: done in 0.041338 secs using 100% CPU
Optimizing NNI: done in 0.018837 secs using 100% CPU
Optimizing NNI: done in 0.039294 secs using 100% CPU
Optimizing NNI: done in 0.035861 secs using 99.99% CPU
Optimizing NNI: done in 0.0443752 secs using 100% CPU
Optimizing NNI: done in 0.0303819 secs using 100% CPU
Optimizing NNI: done in 0.0552619 secs using 99.92% CPU
Optimizing NNI: done in 0.024184 secs using 100% CPU
Iteration 830 / LogL: -11581.615 / Time: 0h:0m:36s (0h:0m:7s left)
Optimizing NNI: done in 0.0354669 secs using 100% CPU
Optimizing NNI: done in 0.0508718 secs using 100% CPU
Optimizing NNI: done in 0.040103 secs using 100% CPU
Optimizing NNI: done in 0.0466168 secs using 100% CPU
Optimizing NNI: done in 0.0418689 secs using 100% CPU
Optimizing NNI: done in 0.0296268 secs using 100% CPU
Optimizing NNI: done in 0.04351 secs using 100% CPU
Optimizing NNI: done in 0.0477321 secs using 100% CPU
Optimizing NNI: done in 0.0439451 secs using 100% CPU
Optimizing NNI: done in 0.0355489 secs using 100% CPU
Iteration 840 / LogL: -11581.599 / Time: 0h:0m:36s (0h:0m:7s left)
Optimizing NNI: done in 0.055115 secs using 100% CPU
Optimizing NNI: done in 0.033314 secs using 100% CPU
Optimizing NNI: done in 0.0483029 secs using 100% CPU
Optimizing NNI: done in 0.048563 secs using 100% CPU
Optimizing NNI: done in 0.0314538 secs using 100% CPU
Optimizing NNI: done in 0.0389929 secs using 100% CPU
Optimizing NNI: done in 0.030853 secs using 100% CPU
Optimizing NNI: done in 0.0483198 secs using 100% CPU
Optimizing NNI: done in 0.034178 secs using 100% CPU
Optimizing NNI: done in 0.0788281 secs using 99.93% CPU
Iteration 850 / LogL: -11581.599 / Time: 0h:0m:37s (0h:0m:6s left)
Log-likelihood cutoff on original alignment: -11619.691
Optimizing NNI: done in 0.04391 secs using 100% CPU
Optimizing NNI: done in 0.0437801 secs using 99.99% CPU
Optimizing NNI: done in 0.0254791 secs using 99.97% CPU
UPDATE BEST LOG-LIKELIHOOD: -11581.599
Optimizing NNI: done in 0.0526221 secs using 99.95% CPU
Optimizing NNI: done in 0.0518239 secs using 100% CPU
Optimizing NNI: done in 0.0333488 secs using 100% CPU
Optimizing NNI: done in 0.042578 secs using 100% CPU
Optimizing NNI: done in 0.0240159 secs using 100% CPU
Optimizing NNI: done in 0.019702 secs using 100% CPU
Optimizing NNI: done in 0.044461 secs using 100% CPU
Iteration 860 / LogL: -11581.599 / Time: 0h:0m:37s (0h:0m:6s left)
Optimizing NNI: done in 0.023067 secs using 100% CPU
Optimizing NNI: done in 0.017993 secs using 100% CPU
Optimizing NNI: done in 0.0583961 secs using 100% CPU
Optimizing NNI: done in 0.0532699 secs using 100% CPU
Optimizing NNI: done in 0.048882 secs using 100% CPU
Optimizing NNI: done in 0.025306 secs using 100% CPU
Optimizing NNI: done in 0.017041 secs using 99.99% CPU
Optimizing NNI: done in 0.050391 secs using 100% CPU
Optimizing NNI: done in 0.0357978 secs using 100% CPU
Optimizing NNI: done in 0.0427701 secs using 100% CPU
Iteration 870 / LogL: -11581.599 / Time: 0h:0m:38s (0h:0m:5s left)
Optimizing NNI: done in 0.042794 secs using 100% CPU
Optimizing NNI: done in 0.0326719 secs using 99.99% CPU
Optimizing NNI: done in 0.0344429 secs using 100% CPU
Optimizing NNI: done in 0.0314791 secs using 100% CPU
Optimizing NNI: done in 0.031462 secs using 100% CPU
Optimizing NNI: done in 0.030189 secs using 99.99% CPU
Optimizing NNI: done in 0.0301361 secs using 98.57% CPU
Optimizing NNI: done in 0.0338991 secs using 100% CPU
Optimizing NNI: done in 0.042012 secs using 100% CPU
Optimizing NNI: done in 0.0382988 secs using 100% CPU
Iteration 880 / LogL: -11581.601 / Time: 0h:0m:38s (0h:0m:5s left)
Optimizing NNI: done in 0.04321 secs using 100% CPU
Optimizing NNI: done in 0.0473821 secs using 100% CPU
Optimizing NNI: done in 0.0430999 secs using 100% CPU
Optimizing NNI: done in 0.0431499 secs using 100% CPU
Optimizing NNI: done in 0.0177131 secs using 100% CPU
Optimizing NNI: done in 0.0375211 secs using 99.99% CPU
Optimizing NNI: done in 0.0530839 secs using 99.99% CPU
Optimizing NNI: done in 0.0372939 secs using 100% CPU
Optimizing NNI: done in 0.033577 secs using 100% CPU
Optimizing NNI: done in 0.036025 secs using 99.99% CPU
Iteration 890 / LogL: -11581.600 / Time: 0h:0m:39s (0h:0m:4s left)
Optimizing NNI: done in 0.028507 secs using 99.95% CPU
Optimizing NNI: done in 0.028343 secs using 100% CPU
Optimizing NNI: done in 0.0224578 secs using 100% CPU
Optimizing NNI: done in 0.0339041 secs using 99.99% CPU
Optimizing NNI: done in 0.052608 secs using 100% CPU
Optimizing NNI: done in 0.040283 secs using 99.96% CPU
Optimizing NNI: done in 0.0412002 secs using 100% CPU
Optimizing NNI: done in 0.0309429 secs using 100% CPU
Optimizing NNI: done in 0.038837 secs using 89.72% CPU
Optimizing NNI: done in 0.042031 secs using 100% CPU
Iteration 900 / LogL: -11581.600 / Time: 0h:0m:39s (0h:0m:4s left)
Log-likelihood cutoff on original alignment: -11619.691
NOTE: Bootstrap correlation coefficient of split occurrence frequencies: 1.000
Optimizing NNI: done in 0.0511241 secs using 99.98% CPU
Optimizing NNI: done in 0.0199881 secs using 100% CPU
Optimizing NNI: done in 0.0772288 secs using 100% CPU
Optimizing NNI: done in 0.047153 secs using 99.99% CPU
Optimizing NNI: done in 0.0351741 secs using 100% CPU
Optimizing NNI: done in 0.0358632 secs using 100% CPU
Optimizing NNI: done in 0.0308049 secs using 100% CPU
Optimizing NNI: done in 0.0351679 secs using 100% CPU
Optimizing NNI: done in 0.0527611 secs using 100% CPU
Optimizing NNI: done in 0.0460999 secs using 100% CPU
Iteration 910 / LogL: -11581.638 / Time: 0h:0m:40s (0h:0m:4s left)
Optimizing NNI: done in 0.032542 secs using 100% CPU
Optimizing NNI: done in 0.0169799 secs using 99.99% CPU
Optimizing NNI: done in 0.0341501 secs using 100% CPU
Optimizing NNI: done in 0.0293829 secs using 100% CPU
Optimizing NNI: done in 0.0437121 secs using 100% CPU
Optimizing NNI: done in 0.036587 secs using 100% CPU
Optimizing NNI: done in 0.0326519 secs using 100% CPU
Optimizing NNI: done in 0.0397189 secs using 100% CPU
Optimizing NNI: done in 0.041153 secs using 100% CPU
Optimizing NNI: done in 0.0444469 secs using 100% CPU
Iteration 920 / LogL: -11581.600 / Time: 0h:0m:40s (0h:0m:3s left)
Optimizing NNI: done in 0.0418811 secs using 100% CPU
Optimizing NNI: done in 0.039237 secs using 100% CPU
Optimizing NNI: done in 0.0246739 secs using 100% CPU
Optimizing NNI: done in 0.0337081 secs using 100% CPU
Optimizing NNI: done in 0.041801 secs using 100% CPU
Optimizing NNI: done in 0.0296111 secs using 99.96% CPU
Optimizing NNI: done in 0.0382969 secs using 100% CPU
Optimizing NNI: done in 0.031657 secs using 100% CPU
Optimizing NNI: done in 0.0213029 secs using 99.99% CPU
Optimizing NNI: done in 0.039675 secs using 100% CPU
Iteration 930 / LogL: -11581.600 / Time: 0h:0m:41s (0h:0m:3s left)
Optimizing NNI: done in 0.036644 secs using 100% CPU
Optimizing NNI: done in 0.0389888 secs using 100% CPU
Optimizing NNI: done in 0.0290668 secs using 100% CPU
Optimizing NNI: done in 0.0388181 secs using 100% CPU
Optimizing NNI: done in 0.0383101 secs using 100% CPU
Optimizing NNI: done in 0.0261261 secs using 100% CPU
Optimizing NNI: done in 0.0402451 secs using 100% CPU
Optimizing NNI: done in 0.049639 secs using 99.98% CPU
Optimizing NNI: done in 0.0408969 secs using 99.96% CPU
Optimizing NNI: done in 0.043539 secs using 100% CPU
Iteration 940 / LogL: -11581.599 / Time: 0h:0m:41s (0h:0m:2s left)
Optimizing NNI: done in 0.0386238 secs using 100% CPU
Optimizing NNI: done in 0.0454471 secs using 100% CPU
Optimizing NNI: done in 0.0287502 secs using 100% CPU
Optimizing NNI: done in 0.0357509 secs using 100% CPU
Optimizing NNI: done in 0.0391529 secs using 100% CPU
Optimizing NNI: done in 0.0412509 secs using 100% CPU
Optimizing NNI: done in 0.0600562 secs using 100% CPU
Optimizing NNI: done in 0.0500371 secs using 100% CPU
Optimizing NNI: done in 0.037648 secs using 100% CPU
Optimizing NNI: done in 0.039763 secs using 100% CPU
Iteration 950 / LogL: -11581.600 / Time: 0h:0m:42s (0h:0m:2s left)
Log-likelihood cutoff on original alignment: -11619.691
Optimizing NNI: done in 0.0532579 secs using 99.99% CPU
Optimizing NNI: done in 0.068285 secs using 100% CPU
Optimizing NNI: done in 0.045604 secs using 100% CPU
Optimizing NNI: done in 0.0462821 secs using 99.99% CPU
Optimizing NNI: done in 0.050473 secs using 100% CPU
Optimizing NNI: done in 0.0511751 secs using 100% CPU
Optimizing NNI: done in 0.0317161 secs using 99.99% CPU
Optimizing NNI: done in 0.040345 secs using 100% CPU
Optimizing NNI: done in 0.0345969 secs using 99.99% CPU
Optimizing NNI: done in 0.037436 secs using 100% CPU
Iteration 960 / LogL: -11581.600 / Time: 0h:0m:42s (0h:0m:1s left)
Optimizing NNI: done in 0.0417778 secs using 100% CPU
Optimizing NNI: done in 0.0429161 secs using 100% CPU
Optimizing NNI: done in 0.028275 secs using 100% CPU
Optimizing NNI: done in 0.0512061 secs using 100% CPU
Optimizing NNI: done in 0.066406 secs using 100% CPU
Optimizing NNI: done in 0.028424 secs using 100% CPU
Optimizing NNI: done in 0.036025 secs using 100% CPU
Optimizing NNI: done in 0.021143 secs using 100% CPU
Optimizing NNI: done in 0.0325322 secs using 99.95% CPU
Optimizing NNI: done in 0.049047 secs using 100% CPU
Iteration 970 / LogL: -11581.600 / Time: 0h:0m:43s (0h:0m:1s left)
Optimizing NNI: done in 0.030292 secs using 100% CPU
Optimizing NNI: done in 0.0359259 secs using 100% CPU
Optimizing NNI: done in 0.0397098 secs using 99.99% CPU
Optimizing NNI: done in 0.0562718 secs using 100% CPU
Optimizing NNI: done in 0.036732 secs using 100% CPU
Optimizing NNI: done in 0.030406 secs using 99.98% CPU
Optimizing NNI: done in 0.0372739 secs using 100% CPU
Optimizing NNI: done in 0.0394011 secs using 100% CPU
Optimizing NNI: done in 0.0305278 secs using 100% CPU
Optimizing NNI: done in 0.0442078 secs using 99.97% CPU
Iteration 980 / LogL: -11581.600 / Time: 0h:0m:43s (0h:0m:0s left)
Optimizing NNI: done in 0.0226359 secs using 99.99% CPU
Optimizing NNI: done in 0.0425022 secs using 99.98% CPU
Optimizing NNI: done in 0.0380039 secs using 99.99% CPU
Optimizing NNI: done in 0.03003 secs using 100% CPU
Optimizing NNI: done in 0.0468571 secs using 100% CPU
Optimizing NNI: done in 0.0405631 secs using 99.98% CPU
Optimizing NNI: done in 0.050355 secs using 100% CPU
Optimizing NNI: done in 0.0308421 secs using 99.99% CPU
Optimizing NNI: done in 0.044735 secs using 100% CPU
Optimizing NNI: done in 0.0296559 secs using 100% CPU
Iteration 990 / LogL: -11581.599 / Time: 0h:0m:44s (0h:0m:0s left)
Optimizing NNI: done in 0.0335751 secs using 100% CPU
Optimizing NNI: done in 0.034178 secs using 99.99% CPU
Optimizing NNI: done in 0.03251 secs using 100% CPU
Optimizing NNI: done in 0.0275199 secs using 100% CPU
Optimizing NNI: done in 0.0405579 secs using 100% CPU
Optimizing NNI: done in 0.019398 secs using 99.99% CPU
Optimizing NNI: done in 0.039994 secs using 100% CPU
Optimizing NNI: done in 0.0370288 secs using 100% CPU
Optimizing NNI: done in 0.0465791 secs using 100% CPU
Optimizing NNI: done in 0.033489 secs using 99.97% CPU
Iteration 1000 / LogL: -11581.601 / Time: 0h:0m:44s (0h:0m:0s left)
Log-likelihood cutoff on original alignment: -11619.691
NOTE: Bootstrap correlation coefficient of split occurrence frequencies: 1.000
Optimizing NNI: done in 0.0321949 secs using 99.99% CPU
Optimizing NNI: done in 0.0447221 secs using 100% CPU
TREE SEARCH COMPLETED AFTER 1002 ITERATIONS / Time: 0h:0m:44s

--------------------------------------------------------------------
|                    FINALIZING TREE SEARCH                        |
--------------------------------------------------------------------
Performs final model parameters optimization
Estimate model parameters (epsilon = 0.010)
Initial log-likelihood: -11581.599
Current log-likelihood at step 1: -11581.597
Partition-specific rates:  0.653 0.395 0.102 6.310 1.570
Parameters optimization took 0 rounds (0.020 sec)

Partition information was printed to partition.nex.best_model.nex
BEST SCORE FOUND : -11581.597

Testing tree branches by SH-like aLRT with 1000 replicates...
0.519 sec.
Creating bootstrap support values...
Split supports printed to NEXUS file partition.nex.splits.nex
Total tree length: 2.888

Total number of iterations: 1002
CPU time used for tree search: 44.466 sec (0h:0m:44s)
Wall-clock time used for tree search: 44.459 sec (0h:0m:44s)
Total CPU time used: 45.176 sec (0h:0m:45s)
Total wall-clock time used: 45.151 sec (0h:0m:45s)

Computing bootstrap consensus tree...
Reading input file partition.nex.splits.nex...
21 taxa and 115 splits.
Consensus tree written to partition.nex.contree
Reading input trees file partition.nex.contree
Log-likelihood of consensus tree: -11581.597

Analysis results written to: 
  IQ-TREE report:                partition.nex.iqtree
  Maximum-likelihood tree:       partition.nex.treefile
  Likelihood distances:          partition.nex.mldist
  Best partitioning scheme:      partition.nex.best_scheme.nex
           in RAxML format:      partition.nex.best_scheme

Ultrafast bootstrap approximation results written to:
  Split support values:          partition.nex.splits.nex
  Consensus tree:                partition.nex.contree
  Screen log file:               partition.nex.log

Date and Time: Sat Jun  7 01:35:53 2025
