# Supplementary material for: Morphological and molecular evidence support a new species of the genus Ilocomba Brescovit, 1997 (Araneae, Anyphaenidae, Anyphaeninae) from the Andes of Colombia
Source: Zookeys. 2026 Apr 22;1278:19–51. doi: 10.3897/zookeys.1278.162601 (PMC13129551; doi:10.3897/zookeys.1278.162601)
Supplement: Supplementary material 3 — Phylogenetic trees and analysis files from parsimony and likelihood inference of Ilocomba yotoco sp. nov. [file zookeys-1278-019_article-162601__-s003.zip › 2_Phylo/ML/5_-11581.597069/partition.nex.treefile]

(Hibana_sp_MCH2003:0.1851703300,(((((Acanthoceto_acupicta:0.1340323480,Sanogasta_alticola:0.2146126106)99.1/99:0.0497054165,Josa_calilegua:0.1767284774)91.3/92:0.0219615577,Elaver_sp_FSC2016:0.3608184272)89.8/87:0.0191358608,((Anyphaena_accentuata:0.1217265257,(Anyphaena_californica:0.0263552577,Anyphaena_pacifica:0.0070950503)97.4/96:0.0532058069)99.4/99:0.0655824299,((Otoniela_adisi:0.0143327457,Otoniela_quadrivittata:0.0351749777)100/100:0.1145891896,Buckupiella_imperatriz:0.2342840070)91.3/91:0.0392028876)75/74:0.0235170987)99.2/100:0.0493252719,(((Aysha_proseni:0.0579333460,Aysha_lagenifera:0.0706144080)100/100:0.0436475321,Xiruana_gracilipes:0.0779673496)79.5/52:0.0058197290,(Jessica_osoriana:0.0638383234,(Hatitia_sp_FSC2016:0.0809697415,(Illocomba_yotoco_Male_LAM_237:0.1269339408,(Illocomba_marta_Male_LAM_236:0.0069520330,(Illocomba_marta_LAM_309_Male:0.0110468589,Illocomba_marta_LAM_308_Female:0.0024443182)0/42:0.0000020920)100/100:0.0757535397)97.4/95:0.0349777869)88.9/66:0.0198311155)57.9/48:0.0072971743)99.7/100:0.0680254550)98.8/100:0.0693067817,Anyphaenoides_clavipes:0.1176233453);
