# Supplementary material for: Morphological and molecular evidence support a new species of the genus Ilocomba Brescovit, 1997 (Araneae, Anyphaenidae, Anyphaeninae) from the Andes of Colombia
Source: Zookeys. 2026 Apr 22;1278:19–51. doi: 10.3897/zookeys.1278.162601 (PMC13129551; doi:10.3897/zookeys.1278.162601)
Supplement: Supplementary material 3 — Phylogenetic trees and analysis files from parsimony and likelihood inference of Ilocomba yotoco sp. nov. [file zookeys-1278-019_article-162601__-s003.zip › 2_Phylo/ML/6_-11581.574910/partition.nex.contree]

(Hibana_sp_MCH2003:0.1849146343,(((((Acanthoceto_acupicta:0.1338264645,Sanogasta_alticola:0.2143330781)99:0.0496286525,Josa_calilegua:0.1764847419)92:0.0219335968,Elaver_sp_FSC2016:0.3604646235)88:0.0191091927,((Anyphaena_accentuata:0.1215548247,(Anyphaena_californica:0.0263159749,Anyphaena_pacifica:0.0070854865)97:0.0531435949)100:0.0654816422,((Otoniela_adisi:0.0143245631,Otoniela_quadrivittata:0.0351140816)100:0.1144227387,Buckupiella_imperatriz:0.2339663372)91:0.0391181794)69:0.0234720166)100:0.0493121500,(((Aysha_proseni:0.0578476630,Aysha_lagenifera:0.0705148813)100:0.0436236724,Xiruana_gracilipes:0.0778596617)51:0.0058075890,(Jessica_osoriana:0.0637461046,(Hatitia_sp_FSC2016:0.0808517500,(Illocomba_yotoco_Male_LAM_237:0.1267648400,(Illocomba_marta_Male_LAM_236:0.0069530809,(Illocomba_marta_LAM_309_Male:0.0110424135,Illocomba_marta_LAM_308_Female:0.0024435194)46:0.0000021462)100:0.0756528491)95:0.0349761166)65:0.0198027392)48:0.0072984772)100:0.0678825359)100:0.0692280046,Anyphaenoides_clavipes:0.1174522781);
