# Supplementary material for: Morphological and molecular evidence support a new species of the genus Ilocomba Brescovit, 1997 (Araneae, Anyphaenidae, Anyphaeninae) from the Andes of Colombia
Source: Zookeys. 2026 Apr 22;1278:19–51. doi: 10.3897/zookeys.1278.162601 (PMC13129551; doi:10.3897/zookeys.1278.162601)
Supplement: Supplementary material 3 — Phylogenetic trees and analysis files from parsimony and likelihood inference of Ilocomba yotoco sp. nov. [file zookeys-1278-019_article-162601__-s003.zip › 2_Phylo/ML/6_-11581.574910/partition.nex.log]

IQ-TREE multicore version 2.2.2.6 COVID-edition for Linux 64-bit built May 27 2023
Developed by Bui Quang Minh, James Barbetti, Nguyen Lam Tung,
Olga Chernomor, Heiko Schmidt, Dominik Schrempf, Michael Woodhams, Ly Trong Nhan.

Host:    Jimmy (AVX2, FMA3, 7 GB RAM)
Command: iqtree2 -s concatenated.fas -p partition.nex -m MFP+MERGE -bb 1000 -alrt 1000 -pers 0.2 -nstop 1000
Seed:    456814 (Using SPRNG - Scalable Parallel Random Number Generator)
Time:    Sat Jun  7 01:38:08 2025
Kernel:  AVX+FMA - 1 threads (16 CPU cores detected)

HINT: Use -nt option to specify number of threads because your CPU has 16 cores!
HINT: -nt AUTO will automatically determine the best number of threads to use.

Reading partition model file partition.nex ...
Reading alignment file concatenated.fas ... Phylip format detected
Alignment most likely contains DNA/RNA sequences
Constructing alignment: done in 0.00265718 secs
Alignment has 21 sequences with 2234 columns, 866 distinct patterns
516 parsimony-informative, 258 singleton sites, 1460 constant sites
                                Gap/Ambiguity  Composition  p-value
Analyzing sequences: done in 5.00679e-05 secs
   1  Hibana_sp_MCH2003                27.98%    passed     68.77%
   2  Acanthoceto_acupicta              3.13%    passed     46.93%
   3  Anyphaenoides_clavipes            2.73%    passed     58.63%
   4  Aysha_proseni                     2.06%    passed     99.10%
   5  Jessica_osoriana                  1.84%    passed     95.13%
   6  Xiruana_gracilipes                2.19%    passed     85.88%
   7  Anyphaena_accentuata              2.28%    passed     84.07%
   8  Otoniela_adisi                   16.97%    passed     63.21%
   9  Josa_calilegua                   10.47%    passed     92.44%
  10  Buckupiella_imperatriz           13.03%    passed     55.77%
  11  Hatitia_sp_FSC2016                3.89%    passed     98.81%
  12  Elaver_sp_FSC2016                 2.82%    passed     55.75%
  13  Aysha_lagenifera                  2.15%    passed     78.21%
  14  Sanogasta_alticola                9.67%    passed     44.17%
  15  Otoniela_quadrivittata           23.10%    passed     97.26%
  16  Illocomba_yotoco_Male_LAM_237    26.54%    passed     43.49%
  17  Illocomba_marta_Male_LAM_236     57.12%    failed      0.00%
  18  Illocomba_marta_LAM_309_Male     45.26%    failed      0.00%
  19  Illocomba_marta_LAM_308_Female   12.71%    passed     91.72%
  20  Anyphaena_californica            32.14%    failed      0.00%
  21  Anyphaena_pacifica               27.08%    failed      0.00%
WARNING: 1 sequences contain more than 50% gaps/ambiguity
****  TOTAL                            15.48%  4 sequences failed composition chi2 test (p-value<5%; df=3)
NOTE: No CharPartition defined, use all CharSets

Loading 8 partitions...
Identifying sites to remove: done in 0.000236988 secs
Identifying sites to remove: done in 0.000502825 secs using 69.61% CPU
Identifying sites to remove: done in 5.29289e-05 secs using 102% CPU
Identifying sites to remove: done in 4.79221e-05 secs using 98.08% CPU
Identifying sites to remove: done in 0.000102043 secs using 99.96% CPU
Subset	Type	Seqs	Sites	Infor	Invar	Model	Name
1		19	471	126	276	MFP+MERGE	16s_aln_pru_mod.fasta
2		19	780	141	545	MFP+MERGE	28s_aln_pru_mod.fasta
3		21	220	31	171	MFP+MERGE	coi_aln_pru_mod.fasta_pos1
4		21	219	8	204	MFP+MERGE	coi_aln_pru_mod.fasta_pos2
5		21	219	139	45	MFP+MERGE	coi_aln_pru_mod.fasta_pos3
6		16	109	3	98	MFP+MERGE	h3_aln_pru_mod.fasta_pos1
7		16	108	1	105	MFP+MERGE	h3_aln_pru_mod.fasta_pos2
8		16	108	67	16	MFP+MERGE	h3_aln_pru_mod.fasta_pos3
Degree of missing data: 0.088
Info: multi-threading strategy over partitions


Create initial parsimony tree by phylogenetic likelihood library (PLL)... 0.002 seconds
Perform fast likelihood tree search using GTR+I+G model...
Estimate model parameters (epsilon = 5.000)
Initial log-likelihood: -12668.203
Current log-likelihood at step 1: -11686.281
Current log-likelihood at step 2: -11538.172
Current log-likelihood at step 3: -11526.311
Current log-likelihood at step 4: -11523.308
Parameters optimization took 3 rounds (0.284 sec)


WARNING: Estimated model parameters are at boundary that can cause numerical instability!

Perform nearest neighbor interchange...
Optimizing NNI: done in 0.0410759 secs using 99.92% CPU
Estimate model parameters (epsilon = 1.000)
Initial log-likelihood: -11506.684
Current log-likelihood at step 1: -11504.846
Current log-likelihood at step 2: -11503.777
Current log-likelihood at step 3: -11503.047
Partition-specific rates:  0.721 0.445 0.265 0.078 5.799 0.063 0.030 1.773
Parameters optimization took 2 rounds (0.113 sec)


WARNING: Estimated model parameters are at boundary that can cause numerical instability!

Time for fast ML tree search: 0.442 seconds

NOTE: ModelFinder requires 2 MB RAM!
Selecting individual models for 8 charsets using BIC...
 No. Model        Score       TreeLen     Charset
   1 GTR+F+I+G4   5424.646    1.816       16s_aln_pru_mod.fasta
   2 GTR+F+I+G4   7531.391    1.148       28s_aln_pru_mod.fasta
   3 GTR+F+I+G4   1709.225    0.689       coi_aln_pru_mod.fasta_pos1
   4 GTR+F+I+G4   962.983     0.170       coi_aln_pru_mod.fasta_pos2
   5 GTR+F+I+G4   4704.848    16.538      coi_aln_pru_mod.fasta_pos3
   6 GTR+F+I+G4   516.465     0.137       h3_aln_pru_mod.fasta_pos1
   7 GTR+F+I+G4   412.646     0.065       h3_aln_pru_mod.fasta_pos2
   8 GTR+F+I+G4   2215.507    3.847       h3_aln_pru_mod.fasta_pos3
Full partition model BIC score: 23975.909 (LnL: -11502.127  df:126)
Merging models to increase model fit (about 57 total partition schemes)...
   9 GTR+F+I+G4   24418.780   1.331       16s_aln_pru_mod.fasta+28s_aln_pru_mod.fasta
  10 GTR+F+I+G4   24043.830   1.436       16s_aln_pru_mod.fasta+coi_aln_pru_mod.fasta_pos1	0h:0m:0s (0h:0m:1s left)
  11 GTR+F+I+G4   24135.907   1.232       16s_aln_pru_mod.fasta+coi_aln_pru_mod.fasta_pos2	0h:0m:0s (0h:0m:1s left)
  12 GTR+F+I+G4   24342.501   3.557       16s_aln_pru_mod.fasta+coi_aln_pru_mod.fasta_pos3	0h:0m:0s (0h:0m:1s left)
  13 GTR+F+I+G4   24037.575   1.518       16s_aln_pru_mod.fasta+h3_aln_pru_mod.fasta_pos1	0h:0m:0s (0h:0m:1s left)
  14 GTR+F+I+G4   24024.437   1.506       16s_aln_pru_mod.fasta+h3_aln_pru_mod.fasta_pos2	0h:0m:0s (0h:0m:1s left)
  15 GTR+F+I+G4   24129.877   2.271       16s_aln_pru_mod.fasta+h3_aln_pru_mod.fasta_pos3	0h:0m:0s (0h:0m:1s left)
  16 GTR+F+I+G4   23991.978   1.028       28s_aln_pru_mod.fasta+coi_aln_pru_mod.fasta_pos1	0h:0m:0s (0h:0m:1s left)
  17 GTR+F+I+G4   24059.492   0.949       28s_aln_pru_mod.fasta+coi_aln_pru_mod.fasta_pos2	0h:0m:0s (0h:0m:1s left)
  18 GTR+F+I+G4   24934.162   1.609       28s_aln_pru_mod.fasta+coi_aln_pru_mod.fasta_pos3	0h:0m:0s (0h:0m:1s left)
  19 GTR+F+I+G4   23940.298   1.032       28s_aln_pru_mod.fasta+h3_aln_pru_mod.fasta_pos1	0h:0m:0s (0h:0m:1s left)
  20 GTR+F+I+G4   23961.854   1.023       28s_aln_pru_mod.fasta+h3_aln_pru_mod.fasta_pos2	0h:0m:1s (0h:0m:1s left)
  21 GTR+F+I+G4   24071.402   1.460       28s_aln_pru_mod.fasta+h3_aln_pru_mod.fasta_pos3	0h:0m:1s (0h:0m:1s left)
  22 GTR+F+I+G4   23974.874   0.418       coi_aln_pru_mod.fasta_pos1+coi_aln_pru_mod.fasta_pos2	0h:0m:1s (0h:0m:1s left)
  23 GTR+F+I+G4   24425.258   3.268       coi_aln_pru_mod.fasta_pos1+coi_aln_pru_mod.fasta_pos3	0h:0m:1s (0h:0m:1s left)
  24 GTR+F+I+G4   23952.893   0.494       coi_aln_pru_mod.fasta_pos1+h3_aln_pru_mod.fasta_pos1	0h:0m:1s (0h:0m:1s left)
  25 GTR+F+I+G4   23942.714   0.490       coi_aln_pru_mod.fasta_pos1+h3_aln_pru_mod.fasta_pos2	0h:0m:1s (0h:0m:1s left)
  26 GTR+F+I+G4   24076.807   1.792       coi_aln_pru_mod.fasta_pos1+h3_aln_pru_mod.fasta_pos3	0h:0m:1s (0h:0m:1s left)
  27 GTR+F+I+G4   24498.976   3.590       coi_aln_pru_mod.fasta_pos2+coi_aln_pru_mod.fasta_pos3	0h:0m:1s (0h:0m:1s left)
  28 GTR+F+I+G4   23951.344   0.159       coi_aln_pru_mod.fasta_pos2+h3_aln_pru_mod.fasta_pos1	0h:0m:1s (0h:0m:1s left)
  29 GTR+F+I+G4   23918.055   0.139       coi_aln_pru_mod.fasta_pos2+h3_aln_pru_mod.fasta_pos2	0h:0m:1s (0h:0m:1s left)
  30 GTR+F+I+G4   24156.616   1.650       coi_aln_pru_mod.fasta_pos2+h3_aln_pru_mod.fasta_pos3	0h:0m:1s (0h:0m:1s left)
  31 GTR+F+I+G4   24395.088   5.436       coi_aln_pru_mod.fasta_pos3+h3_aln_pru_mod.fasta_pos1	0h:0m:1s (0h:0m:1s left)
  32 GTR+F+I+G4   24322.573   6.965       coi_aln_pru_mod.fasta_pos3+h3_aln_pru_mod.fasta_pos2	0h:0m:1s (0h:0m:1s left)
  33 GTR+F+I+G4   24230.635   8.837       coi_aln_pru_mod.fasta_pos3+h3_aln_pru_mod.fasta_pos3	0h:0m:1s (0h:0m:1s left)
  34 GTR+F+I+G4   23911.520   0.095       h3_aln_pru_mod.fasta_pos1+h3_aln_pru_mod.fasta_pos2	0h:0m:1s (0h:0m:1s left)
  35 GTR+F+I+G4   24065.816   1.882       h3_aln_pru_mod.fasta_pos1+h3_aln_pru_mod.fasta_pos3	0h:0m:1s (0h:0m:1s left)
  36 GTR+F+I+G4   24081.957   2.042       h3_aln_pru_mod.fasta_pos2+h3_aln_pru_mod.fasta_pos3	0h:0m:1s (0h:0m:1s left)
2 compatible better partition pairs found
Merging h3_aln_pru_mod.fasta_pos1+h3_aln_pru_mod.fasta_pos2 with BIC score: 23911.520 (LnL: -11512.346  df: 115)
Merging coi_aln_pru_mod.fasta_pos1+coi_aln_pru_mod.fasta_pos2 with BIC score: 23910.485 (LnL: -11554.242  df: 104)
  37 GTR+F+I+G4   24102.719   1.082       16s_aln_pru_mod.fasta+coi_aln_pru_mod.fasta_pos1+coi_aln_pru_mod.fasta_pos2	0h:0m:1s (0h:0m:0s left)
  38 GTR+F+I+G4   24051.678   1.263       16s_aln_pru_mod.fasta+h3_aln_pru_mod.fasta_pos1+h3_aln_pru_mod.fasta_pos2	0h:0m:1s (0h:0m:0s left)
  39 GTR+F+I+G4   23989.132   0.878       28s_aln_pru_mod.fasta+coi_aln_pru_mod.fasta_pos1+coi_aln_pru_mod.fasta_pos2	0h:0m:1s (0h:0m:0s left)
  40 GTR+F+I+G4   23918.354   0.929       28s_aln_pru_mod.fasta+h3_aln_pru_mod.fasta_pos1+h3_aln_pru_mod.fasta_pos2	0h:0m:2s (0h:0m:0s left)
  41 GTR+F+I+G4   24554.185   1.913       coi_aln_pru_mod.fasta_pos1+coi_aln_pru_mod.fasta_pos2+coi_aln_pru_mod.fasta_pos3	0h:0m:2s (0h:0m:0s left)
  42 GTR+F+I+G4   23890.955   0.317       coi_aln_pru_mod.fasta_pos1+coi_aln_pru_mod.fasta_pos2+h3_aln_pru_mod.fasta_pos1+h3_aln_pru_mod.fasta_pos2	0h:0m:2s (0h:0m:0s left)
  43 GTR+F+I+G4   24085.105   1.200       coi_aln_pru_mod.fasta_pos1+coi_aln_pru_mod.fasta_pos2+h3_aln_pru_mod.fasta_pos3	0h:0m:2s (0h:0m:0s left)
  44 GTR+F+I+G4   24483.196   3.350       coi_aln_pru_mod.fasta_pos3+h3_aln_pru_mod.fasta_pos1+h3_aln_pru_mod.fasta_pos2	0h:0m:2s (0h:0m:0s left)
  45 GTR+F+I+G4   24075.964   1.260       h3_aln_pru_mod.fasta_pos1+h3_aln_pru_mod.fasta_pos2+h3_aln_pru_mod.fasta_pos3	0h:0m:2s (0h:0m:0s left)
Merging coi_aln_pru_mod.fasta_pos1+coi_aln_pru_mod.fasta_pos2+h3_aln_pru_mod.fasta_pos1+h3_aln_pru_mod.fasta_pos2 with BIC score: 23890.955 (LnL: -11586.890  df: 93)
  46 GTR+F+I+G4   24157.134   0.887       16s_aln_pru_mod.fasta+coi_aln_pru_mod.fasta_pos1+coi_aln_pru_mod.fasta_pos2+h3_aln_pru_mod.fasta_pos1+h3_aln_pru_mod.fasta_pos2	0h:0m:2s (0h:0m:0s left)
  47 GTR+F+I+G4   23976.810   0.763       28s_aln_pru_mod.fasta+coi_aln_pru_mod.fasta_pos1+coi_aln_pru_mod.fasta_pos2+h3_aln_pru_mod.fasta_pos1+h3_aln_pru_mod.fasta_pos2	0h:0m:2s (0h:0m:0s left)
  48 GTR+F+I+G4   24665.878   1.381       coi_aln_pru_mod.fasta_pos1+coi_aln_pru_mod.fasta_pos2+coi_aln_pru_mod.fasta_pos3+h3_aln_pru_mod.fasta_pos1+h3_aln_pru_mod.fasta_pos2	0h:0m:2s (0h:0m:0s left)
  49 GTR+F+I+G4   24099.878   0.869       coi_aln_pru_mod.fasta_pos1+coi_aln_pru_mod.fasta_pos2+h3_aln_pru_mod.fasta_pos1+h3_aln_pru_mod.fasta_pos2+h3_aln_pru_mod.fasta_pos3	0h:0m:2s (0h:0m:0s left)
Agglomerative model selection: (16s_aln_pru_mod.fasta,28s_aln_pru_mod.fasta,((coi_aln_pru_mod.fasta_pos1,coi_aln_pru_mod.fasta_pos2)2:23910.5,(h3_aln_pru_mod.fasta_pos1,h3_aln_pru_mod.fasta_pos2)1:23911.5)3:23891,coi_aln_pru_mod.fasta_pos3,h3_aln_pru_mod.fasta_pos3)
Merging into 5 partitions...
  50 GTR+F+G4     5419.089    16s_aln_pru_mod.fasta	0h:0m:3s (0h:0m:0s left)
  51 TIM3+F+R3    7522.762    28s_aln_pru_mod.fasta	0h:0m:7s (0h:0m:0s left)
  52 K3Pu+F+I     3600.415    coi_aln_pru_mod.fasta_pos1+coi_aln_pru_mod.fasta_pos2+h3_aln_pru_mod.fasta_pos1+h3_aln_pru_mod.fasta_pos2	0h:0m:9s (0h:0m:0s left)
  53 HKY+F+R2     4664.647    coi_aln_pru_mod.fasta_pos3	0h:0m:10s (0h:0m:0s left)
  54 TPM2+G4      2194.118    h3_aln_pru_mod.fasta_pos3	0h:0m:11s (0h:0m:0s left)
Best partition model BIC score: 23758.164 (LnL: -11582.187  df:77)
Partition information was printed to partition.nex.best_scheme.nex
Partition information in Raxml format was printed to partition.nex.best_scheme

All model information printed to partition.nex.model.gz
CPU time for ModelFinder: 11.925 seconds (0h:0m:11s)
Wall-clock time for ModelFinder: 11.940 seconds (0h:0m:11s)
Generating 1000 samples for ultrafast bootstrap (seed: 456814)...

NOTE: 5 MB RAM (0 GB) is required!
Estimate model parameters (epsilon = 0.100)
Initial log-likelihood: -11583.746
Current log-likelihood at step 1: -11581.729
Current log-likelihood at step 2: -11581.598
Current log-likelihood at step 3: -11581.583
Partition-specific rates:  0.658 0.398 0.103 6.282 1.578
Parameters optimization took 2 rounds (0.061 sec)

Wrote distance file to... 
Computing ML distances based on estimated model parameters...
Calculating distance matrix: done in 9.98974e-05 secs using 99.1% CPU
Computing ML distances took 0.000313 sec (of wall-clock time) 0.000318 sec (of CPU time)
WARNING: Some pairwise ML distances are too long (saturated)
Setting up auxiliary I and S matrices: done in 3.29018e-05 secs using 103.3% CPU
Constructing RapidNJ tree: done in 5.00679e-05 secs using 99.86% CPU
Computing RapidNJ tree took 0.000130 sec (of wall-clock time) 0.000128 sec (of CPU time)
Log-likelihood of RapidNJ tree: -12465.497
--------------------------------------------------------------------
|             INITIALIZING CANDIDATE TREE SET                      |
--------------------------------------------------------------------
Generating 98 parsimony trees... 0.253 second
Computing log-likelihood of 97 initial trees ... 0.262 seconds
Current best score: -11581.583

Do NNI search on 20 best initial trees
Optimizing NNI: done in 0.0205159 secs using 100% CPU
Estimate model parameters (epsilon = 0.100)
Initial log-likelihood: -11581.583
Current log-likelihood at step 1: -11581.578
Parameters optimization took 0 rounds (0.022 sec)

BETTER TREE FOUND at iteration 1: -11581.578
Optimizing NNI: done in 0.057888 secs using 99.95% CPU
Optimizing NNI: done in 0.053153 secs using 100% CPU
Optimizing NNI: done in 0.0541291 secs using 100% CPU
Optimizing NNI: done in 0.0541852 secs using 100% CPU
Optimizing NNI: done in 0.0491478 secs using 100% CPU
Optimizing NNI: done in 0.063123 secs using 100% CPU
Optimizing NNI: done in 0.0453022 secs using 100% CPU
Optimizing NNI: done in 0.0494781 secs using 100% CPU
Optimizing NNI: done in 0.0446968 secs using 100% CPU
Iteration 10 / LogL: -11581.584 / Time: 0h:0m:1s
Optimizing NNI: done in 0.052268 secs using 100% CPU
Optimizing NNI: done in 0.0577319 secs using 100% CPU
Optimizing NNI: done in 0.056195 secs using 100% CPU
Optimizing NNI: done in 0.0543661 secs using 100% CPU
Optimizing NNI: done in 0.054507 secs using 100% CPU
Optimizing NNI: done in 0.04511 secs using 100% CPU
Optimizing NNI: done in 0.065563 secs using 100% CPU
Optimizing NNI: done in 0.046567 secs using 100% CPU
Optimizing NNI: done in 0.0538459 secs using 100% CPU
Optimizing NNI: done in 0.0594108 secs using 100% CPU
Iteration 20 / LogL: -11581.584 / Time: 0h:0m:1s
Finish initializing candidate tree set (2)
Current best tree score: -11581.578 / CPU time: 1.596
Number of iterations: 20
--------------------------------------------------------------------
|               OPTIMIZING CANDIDATE TREE SET                      |
--------------------------------------------------------------------
Optimizing NNI: done in 0.038667 secs using 100% CPU
Optimizing NNI: done in 0.051034 secs using 99.97% CPU
Optimizing NNI: done in 0.0314281 secs using 100% CPU
Optimizing NNI: done in 0.0270989 secs using 99.99% CPU
Optimizing NNI: done in 0.0379369 secs using 100% CPU
Optimizing NNI: done in 0.0384431 secs using 100% CPU
Optimizing NNI: done in 0.038691 secs using 100% CPU
Optimizing NNI: done in 0.0278749 secs using 100% CPU
Optimizing NNI: done in 0.0430319 secs using 100% CPU
Optimizing NNI: done in 0.0328021 secs using 100% CPU
Iteration 30 / LogL: -11581.578 / Time: 0h:0m:2s (0h:1m:10s left)
Optimizing NNI: done in 0.0376809 secs using 100% CPU
Optimizing NNI: done in 0.0299289 secs using 100% CPU
Optimizing NNI: done in 0.0491171 secs using 100% CPU
Optimizing NNI: done in 0.0227978 secs using 98.73% CPU
Optimizing NNI: done in 0.0254979 secs using 100% CPU
Optimizing NNI: done in 0.0589368 secs using 100% CPU
Optimizing NNI: done in 0.02157 secs using 100% CPU
Optimizing NNI: done in 0.0266218 secs using 100% CPU
Optimizing NNI: done in 0.0426481 secs using 100% CPU
Optimizing NNI: done in 0.0647368 secs using 100% CPU
Iteration 40 / LogL: -11581.580 / Time: 0h:0m:2s (0h:1m:2s left)
Optimizing NNI: done in 0.039397 secs using 100% CPU
Optimizing NNI: done in 0.033262 secs using 100% CPU
Optimizing NNI: done in 0.0296099 secs using 100% CPU
Optimizing NNI: done in 0.0232949 secs using 100% CPU
UPDATE BEST LOG-LIKELIHOOD: -11581.578
Optimizing NNI: done in 0.0635211 secs using 100% CPU
Optimizing NNI: done in 0.0543301 secs using 99.99% CPU
Optimizing NNI: done in 0.060498 secs using 100% CPU
Optimizing NNI: done in 0.050951 secs using 100% CPU
Optimizing NNI: done in 0.0608909 secs using 100% CPU
Optimizing NNI: done in 0.053091 secs using 100% CPU
Iteration 50 / LogL: -11581.579 / Time: 0h:0m:3s (0h:0m:58s left)
Log-likelihood cutoff on original alignment: -11618.036
Optimizing NNI: done in 0.0450749 secs using 99.99% CPU
Optimizing NNI: done in 0.0709209 secs using 100% CPU
Optimizing NNI: done in 0.0211039 secs using 99.99% CPU
Optimizing NNI: done in 0.036376 secs using 100% CPU
Optimizing NNI: done in 0.028969 secs using 99.99% CPU
UPDATE BEST LOG-LIKELIHOOD: -11581.578
Optimizing NNI: done in 0.0218711 secs using 99.94% CPU
Optimizing NNI: done in 0.0566161 secs using 100% CPU
Optimizing NNI: done in 0.0391071 secs using 99.95% CPU
Optimizing NNI: done in 0.04984 secs using 100% CPU
Optimizing NNI: done in 0.0419068 secs using 100% CPU
Iteration 60 / LogL: -11587.556 / Time: 0h:0m:3s (0h:0m:56s left)
Optimizing NNI: done in 0.040668 secs using 100% CPU
Optimizing NNI: done in 0.046092 secs using 100% CPU
Optimizing NNI: done in 0.0564771 secs using 100% CPU
Optimizing NNI: done in 0.02812 secs using 100% CPU
Optimizing NNI: done in 0.040628 secs using 99.97% CPU
Optimizing NNI: done in 0.045115 secs using 99.97% CPU
Optimizing NNI: done in 0.0339899 secs using 100% CPU
Optimizing NNI: done in 0.0319049 secs using 100% CPU
Optimizing NNI: done in 0.0421412 secs using 100% CPU
Optimizing NNI: done in 0.0191059 secs using 100% CPU
Iteration 70 / LogL: -11581.578 / Time: 0h:0m:3s (0h:0m:53s left)
Optimizing NNI: done in 0.0430901 secs using 100% CPU
Optimizing NNI: done in 0.0177159 secs using 100% CPU
Optimizing NNI: done in 0.058305 secs using 100% CPU
Optimizing NNI: done in 0.0472579 secs using 100% CPU
Optimizing NNI: done in 0.035285 secs using 100% CPU
Optimizing NNI: done in 0.053652 secs using 99.13% CPU
Optimizing NNI: done in 0.0635931 secs using 100% CPU
Optimizing NNI: done in 0.0602169 secs using 100% CPU
Optimizing NNI: done in 0.0431671 secs using 99.89% CPU
Optimizing NNI: done in 0.025697 secs using 99.99% CPU
UPDATE BEST LOG-LIKELIHOOD: -11581.578
Iteration 80 / LogL: -11581.578 / Time: 0h:0m:4s (0h:0m:51s left)
Optimizing NNI: done in 0.0294871 secs using 99.99% CPU
Optimizing NNI: done in 0.0337479 secs using 100% CPU
Optimizing NNI: done in 0.0332398 secs using 100% CPU
Optimizing NNI: done in 0.041333 secs using 100% CPU
Optimizing NNI: done in 0.0696669 secs using 100% CPU
Optimizing NNI: done in 0.0569901 secs using 100% CPU
Optimizing NNI: done in 0.028815 secs using 100% CPU
Optimizing NNI: done in 0.0370729 secs using 100% CPU
Optimizing NNI: done in 0.0402832 secs using 100% CPU
Optimizing NNI: done in 0.0439301 secs using 100% CPU
Iteration 90 / LogL: -11587.540 / Time: 0h:0m:4s (0h:0m:50s left)
Optimizing NNI: done in 0.035224 secs using 100% CPU
Optimizing NNI: done in 0.0443411 secs using 98.98% CPU
Optimizing NNI: done in 0.0356259 secs using 100% CPU
Optimizing NNI: done in 0.0331311 secs using 100% CPU
Optimizing NNI: done in 0.035681 secs using 100% CPU
Optimizing NNI: done in 0.0274541 secs using 98.57% CPU
Optimizing NNI: done in 0.0238929 secs using 100% CPU
Optimizing NNI: done in 0.0478759 secs using 100% CPU
Optimizing NNI: done in 0.0229011 secs using 100% CPU
UPDATE BEST LOG-LIKELIHOOD: -11581.578
Optimizing NNI: done in 0.0447321 secs using 99.99% CPU
Iteration 100 / LogL: -11581.578 / Time: 0h:0m:5s (0h:0m:48s left)
Log-likelihood cutoff on original alignment: -11618.036
NOTE: Bootstrap correlation coefficient of split occurrence frequencies: 1.000
Optimizing NNI: done in 0.0232379 secs using 100% CPU
Optimizing NNI: done in 0.033798 secs using 100% CPU
Optimizing NNI: done in 0.0664041 secs using 100% CPU
Optimizing NNI: done in 0.0237901 secs using 100% CPU
Optimizing NNI: done in 0.0367649 secs using 100% CPU
Optimizing NNI: done in 0.02088 secs using 100% CPU
Optimizing NNI: done in 0.0257931 secs using 100% CPU
Optimizing NNI: done in 0.060225 secs using 99.99% CPU
Optimizing NNI: done in 0.0404871 secs using 99.97% CPU
Optimizing NNI: done in 0.0181861 secs using 100% CPU
Iteration 110 / LogL: -11587.540 / Time: 0h:0m:5s (0h:0m:46s left)
Optimizing NNI: done in 0.063329 secs using 100% CPU
Optimizing NNI: done in 0.0628569 secs using 99.98% CPU
Optimizing NNI: done in 0.0556369 secs using 100% CPU
Optimizing NNI: done in 0.0929549 secs using 100% CPU
Optimizing NNI: done in 0.033349 secs using 100% CPU
Optimizing NNI: done in 0.039607 secs using 100% CPU
Optimizing NNI: done in 0.046375 secs using 99.99% CPU
Optimizing NNI: done in 0.029675 secs using 100% CPU
Optimizing NNI: done in 0.0636868 secs using 99.82% CPU
Optimizing NNI: done in 0.0522151 secs using 100% CPU
Iteration 120 / LogL: -11581.579 / Time: 0h:0m:6s (0h:0m:46s left)
Optimizing NNI: done in 0.0396631 secs using 100% CPU
Optimizing NNI: done in 0.0370469 secs using 100% CPU
Optimizing NNI: done in 0.043757 secs using 99.93% CPU
Optimizing NNI: done in 0.0399811 secs using 100% CPU
Optimizing NNI: done in 0.056711 secs using 92.95% CPU
Optimizing NNI: done in 0.0328579 secs using 100% CPU
Optimizing NNI: done in 0.0605319 secs using 99.99% CPU
Optimizing NNI: done in 0.0315979 secs using 100% CPU
Optimizing NNI: done in 0.044806 secs using 100% CPU
Optimizing NNI: done in 0.0326619 secs using 99.99% CPU
Iteration 130 / LogL: -11587.540 / Time: 0h:0m:6s (0h:0m:45s left)
Optimizing NNI: done in 0.0338709 secs using 100% CPU
Optimizing NNI: done in 0.037734 secs using 100% CPU
Optimizing NNI: done in 0.04583 secs using 100% CPU
Optimizing NNI: done in 0.0372789 secs using 100% CPU
Optimizing NNI: done in 0.0483348 secs using 100% CPU
Optimizing NNI: done in 0.0457098 secs using 100% CPU
Optimizing NNI: done in 0.0275769 secs using 100% CPU
Optimizing NNI: done in 0.038393 secs using 100% CPU
Optimizing NNI: done in 0.0346999 secs using 100% CPU
Optimizing NNI: done in 0.0436549 secs using 100% CPU
Iteration 140 / LogL: -11587.542 / Time: 0h:0m:7s (0h:0m:44s left)
Optimizing NNI: done in 0.065846 secs using 100% CPU
Optimizing NNI: done in 0.058054 secs using 100% CPU
Optimizing NNI: done in 0.0578122 secs using 100% CPU
Optimizing NNI: done in 0.044811 secs using 99.97% CPU
Optimizing NNI: done in 0.0713751 secs using 100% CPU
Optimizing NNI: done in 0.0489039 secs using 100% CPU
Optimizing NNI: done in 0.0444338 secs using 100% CPU
Optimizing NNI: done in 0.045676 secs using 100% CPU
Optimizing NNI: done in 0.0728171 secs using 100% CPU
Optimizing NNI: done in 0.0430129 secs using 99.98% CPU
Iteration 150 / LogL: -11587.547 / Time: 0h:0m:7s (0h:0m:44s left)
Log-likelihood cutoff on original alignment: -11618.808
Optimizing NNI: done in 0.04684 secs using 100% CPU
Optimizing NNI: done in 0.0515969 secs using 100% CPU
Optimizing NNI: done in 0.041266 secs using 100% CPU
Optimizing NNI: done in 0.028774 secs using 100% CPU
Optimizing NNI: done in 0.0439391 secs using 100% CPU
Optimizing NNI: done in 0.062639 secs using 100% CPU
Optimizing NNI: done in 0.037878 secs using 100% CPU
Optimizing NNI: done in 0.032568 secs using 100% CPU
Optimizing NNI: done in 0.038089 secs using 100% CPU
Optimizing NNI: done in 0.032629 secs using 100% CPU
Iteration 160 / LogL: -11581.579 / Time: 0h:0m:8s (0h:0m:43s left)
Optimizing NNI: done in 0.0504429 secs using 100% CPU
Optimizing NNI: done in 0.0668168 secs using 100% CPU
Optimizing NNI: done in 0.0589271 secs using 100% CPU
Optimizing NNI: done in 0.0573361 secs using 100% CPU
Optimizing NNI: done in 0.04511 secs using 100% CPU
Optimizing NNI: done in 0.0486078 secs using 99.98% CPU
Optimizing NNI: done in 0.0442331 secs using 100% CPU
Optimizing NNI: done in 0.0399859 secs using 100% CPU
Optimizing NNI: done in 0.0470529 secs using 100% CPU
Optimizing NNI: done in 0.022326 secs using 100% CPU
Iteration 170 / LogL: -11581.579 / Time: 0h:0m:8s (0h:0m:43s left)
Optimizing NNI: done in 0.0341709 secs using 100% CPU
Optimizing NNI: done in 0.0426059 secs using 100% CPU
Optimizing NNI: done in 0.0445979 secs using 100% CPU
Optimizing NNI: done in 0.0451992 secs using 100% CPU
Optimizing NNI: done in 0.044184 secs using 100% CPU
Optimizing NNI: done in 0.033838 secs using 100% CPU
Optimizing NNI: done in 0.0400169 secs using 100% CPU
Optimizing NNI: done in 0.031359 secs using 100% CPU
Optimizing NNI: done in 0.037086 secs using 100% CPU
Optimizing NNI: done in 0.0510359 secs using 100% CPU
Iteration 180 / LogL: -11581.579 / Time: 0h:0m:9s (0h:0m:42s left)
Optimizing NNI: done in 0.0345449 secs using 100% CPU
Optimizing NNI: done in 0.0506132 secs using 100% CPU
Optimizing NNI: done in 0.0363421 secs using 100% CPU
Optimizing NNI: done in 0.028955 secs using 99.96% CPU
Optimizing NNI: done in 0.045876 secs using 100% CPU
Optimizing NNI: done in 0.0372028 secs using 100% CPU
Optimizing NNI: done in 0.0277181 secs using 100% CPU
Optimizing NNI: done in 0.0331612 secs using 100% CPU
Optimizing NNI: done in 0.054332 secs using 100% CPU
Optimizing NNI: done in 0.0430429 secs using 100% CPU
Iteration 190 / LogL: -11581.657 / Time: 0h:0m:9s (0h:0m:41s left)
Optimizing NNI: done in 0.0368252 secs using 100% CPU
Optimizing NNI: done in 0.04199 secs using 100% CPU
Optimizing NNI: done in 0.0399661 secs using 99.95% CPU
Optimizing NNI: done in 0.024117 secs using 100% CPU
Optimizing NNI: done in 0.0394349 secs using 100% CPU
Optimizing NNI: done in 0.044095 secs using 100% CPU
Optimizing NNI: done in 0.0508761 secs using 100% CPU
Optimizing NNI: done in 0.058538 secs using 100% CPU
Optimizing NNI: done in 0.0354381 secs using 100% CPU
Optimizing NNI: done in 0.0299199 secs using 100% CPU
Iteration 200 / LogL: -11581.586 / Time: 0h:0m:10s (0h:0m:40s left)
Log-likelihood cutoff on original alignment: -11618.808
NOTE: Bootstrap correlation coefficient of split occurrence frequencies: 1.000
Optimizing NNI: done in 0.074086 secs using 100% CPU
Optimizing NNI: done in 0.0514259 secs using 100% CPU
Optimizing NNI: done in 0.023596 secs using 100% CPU
Optimizing NNI: done in 0.028352 secs using 100% CPU
Optimizing NNI: done in 0.0206711 secs using 100% CPU
Optimizing NNI: done in 0.049546 secs using 100% CPU
Optimizing NNI: done in 0.0282841 secs using 100% CPU
Optimizing NNI: done in 0.0233788 secs using 100% CPU
Optimizing NNI: done in 0.0384099 secs using 100% CPU
Optimizing NNI: done in 0.042623 secs using 100% CPU
Iteration 210 / LogL: -11581.597 / Time: 0h:0m:10s (0h:0m:40s left)
Optimizing NNI: done in 0.0664868 secs using 100% CPU
Optimizing NNI: done in 0.028724 secs using 100% CPU
Optimizing NNI: done in 0.0388498 secs using 100% CPU
Optimizing NNI: done in 0.0392408 secs using 100% CPU
Optimizing NNI: done in 0.052264 secs using 100% CPU
Optimizing NNI: done in 0.0342839 secs using 100% CPU
Optimizing NNI: done in 0.037535 secs using 99.58% CPU
Optimizing NNI: done in 0.042789 secs using 99.99% CPU
Optimizing NNI: done in 0.0361469 secs using 99.99% CPU
Optimizing NNI: done in 0.0328012 secs using 100% CPU
Iteration 220 / LogL: -11581.581 / Time: 0h:0m:11s (0h:0m:39s left)
Optimizing NNI: done in 0.0294921 secs using 100% CPU
Optimizing NNI: done in 0.046483 secs using 100% CPU
Optimizing NNI: done in 0.0238841 secs using 100% CPU
Optimizing NNI: done in 0.0718811 secs using 100% CPU
Optimizing NNI: done in 0.045711 secs using 100% CPU
Optimizing NNI: done in 0.045778 secs using 100% CPU
Optimizing NNI: done in 0.0351541 secs using 99.99% CPU
Optimizing NNI: done in 0.035928 secs using 100% CPU
Optimizing NNI: done in 0.0504799 secs using 100% CPU
Optimizing NNI: done in 0.0285048 secs using 100% CPU
Iteration 230 / LogL: -11581.578 / Time: 0h:0m:11s (0h:0m:38s left)
Optimizing NNI: done in 0.0427451 secs using 100% CPU
Optimizing NNI: done in 0.053463 secs using 100% CPU
Optimizing NNI: done in 0.0305262 secs using 100% CPU
Optimizing NNI: done in 0.0357411 secs using 99.96% CPU
Optimizing NNI: done in 0.0611238 secs using 100% CPU
Optimizing NNI: done in 0.0472798 secs using 99.98% CPU
Optimizing NNI: done in 0.0269048 secs using 99.93% CPU
Optimizing NNI: done in 0.0173781 secs using 99.99% CPU
Optimizing NNI: done in 0.0544009 secs using 100% CPU
Optimizing NNI: done in 0.047291 secs using 100% CPU
Iteration 240 / LogL: -11581.585 / Time: 0h:0m:11s (0h:0m:38s left)
Optimizing NNI: done in 0.051887 secs using 100% CPU
Optimizing NNI: done in 0.0390511 secs using 100% CPU
Optimizing NNI: done in 0.0434449 secs using 100% CPU
Optimizing NNI: done in 0.0483818 secs using 100% CPU
Optimizing NNI: done in 0.0347431 secs using 100% CPU
Optimizing NNI: done in 0.0624969 secs using 100% CPU
Optimizing NNI: done in 0.028496 secs using 100% CPU
Optimizing NNI: done in 0.0634871 secs using 100% CPU
Optimizing NNI: done in 0.0237241 secs using 99.94% CPU
Optimizing NNI: done in 0.0257871 secs using 100% CPU
Iteration 250 / LogL: -11581.606 / Time: 0h:0m:12s (0h:0m:37s left)
Log-likelihood cutoff on original alignment: -11618.808
Optimizing NNI: done in 0.0342002 secs using 99.99% CPU
Optimizing NNI: done in 0.0316062 secs using 100% CPU
Optimizing NNI: done in 0.041194 secs using 100% CPU
Optimizing NNI: done in 0.0388269 secs using 100% CPU
Optimizing NNI: done in 0.0514789 secs using 100% CPU
Optimizing NNI: done in 0.0521231 secs using 100% CPU
Optimizing NNI: done in 0.0514288 secs using 100% CPU
Optimizing NNI: done in 0.041959 secs using 100% CPU
Optimizing NNI: done in 0.0266919 secs using 100% CPU
Optimizing NNI: done in 0.0382261 secs using 100% CPU
Iteration 260 / LogL: -11581.591 / Time: 0h:0m:12s (0h:0m:36s left)
Optimizing NNI: done in 0.0628018 secs using 100% CPU
Optimizing NNI: done in 0.0345831 secs using 99.99% CPU
Optimizing NNI: done in 0.0383689 secs using 100% CPU
Optimizing NNI: done in 0.0375998 secs using 100% CPU
Optimizing NNI: done in 0.0425489 secs using 100% CPU
Optimizing NNI: done in 0.0361028 secs using 100% CPU
Optimizing NNI: done in 0.02422 secs using 100% CPU
Optimizing NNI: done in 0.048157 secs using 100% CPU
Optimizing NNI: done in 0.031517 secs using 100% CPU
Optimizing NNI: done in 0.0309641 secs using 99.99% CPU
Iteration 270 / LogL: -11587.541 / Time: 0h:0m:13s (0h:0m:36s left)
Optimizing NNI: done in 0.0245602 secs using 100% CPU
Optimizing NNI: done in 0.0470889 secs using 99.97% CPU
Optimizing NNI: done in 0.031599 secs using 100% CPU
Optimizing NNI: done in 0.0237348 secs using 99.99% CPU
Optimizing NNI: done in 0.0359039 secs using 100% CPU
Optimizing NNI: done in 0.0262859 secs using 99.99% CPU
Optimizing NNI: done in 0.0392439 secs using 99.99% CPU
Optimizing NNI: done in 0.029969 secs using 100% CPU
Optimizing NNI: done in 0.0347161 secs using 100% CPU
Optimizing NNI: done in 0.0467 secs using 100% CPU
Iteration 280 / LogL: -11581.585 / Time: 0h:0m:13s (0h:0m:35s left)
Optimizing NNI: done in 0.0230789 secs using 100% CPU
Optimizing NNI: done in 0.027118 secs using 99.95% CPU
Optimizing NNI: done in 0.0381732 secs using 100% CPU
Optimizing NNI: done in 0.0474811 secs using 100% CPU
Optimizing NNI: done in 0.0367579 secs using 100% CPU
Optimizing NNI: done in 0.0359819 secs using 100% CPU
Optimizing NNI: done in 0.0524099 secs using 100% CPU
Optimizing NNI: done in 0.0282562 secs using 99.99% CPU
Optimizing NNI: done in 0.0293989 secs using 99.99% CPU
Optimizing NNI: done in 0.0428119 secs using 100% CPU
Iteration 290 / LogL: -11581.585 / Time: 0h:0m:14s (0h:0m:34s left)
Optimizing NNI: done in 0.0386469 secs using 100% CPU
Optimizing NNI: done in 0.0366108 secs using 100% CPU
Optimizing NNI: done in 0.0340819 secs using 100% CPU
Optimizing NNI: done in 0.0510652 secs using 100% CPU
Optimizing NNI: done in 0.0274971 secs using 100% CPU
Optimizing NNI: done in 0.0425911 secs using 99.96% CPU
Optimizing NNI: done in 0.0312459 secs using 100% CPU
Optimizing NNI: done in 0.048625 secs using 100% CPU
Optimizing NNI: done in 0.0287619 secs using 100% CPU
Optimizing NNI: done in 0.0455709 secs using 100% CPU
Iteration 300 / LogL: -11587.540 / Time: 0h:0m:14s (0h:0m:34s left)
Log-likelihood cutoff on original alignment: -11618.808
NOTE: Bootstrap correlation coefficient of split occurrence frequencies: 1.000
Optimizing NNI: done in 0.0525019 secs using 100% CPU
Optimizing NNI: done in 0.0281761 secs using 100% CPU
Optimizing NNI: done in 0.0417569 secs using 100% CPU
Optimizing NNI: done in 0.0520899 secs using 100% CPU
Optimizing NNI: done in 0.037514 secs using 100% CPU
Optimizing NNI: done in 0.0437999 secs using 100% CPU
Optimizing NNI: done in 0.035569 secs using 100% CPU
Optimizing NNI: done in 0.0502181 secs using 100% CPU
Optimizing NNI: done in 0.0405588 secs using 100% CPU
Optimizing NNI: done in 0.0412738 secs using 100% CPU
UPDATE BEST LOG-LIKELIHOOD: -11581.578
Iteration 310 / LogL: -11581.578 / Time: 0h:0m:15s (0h:0m:33s left)
Optimizing NNI: done in 0.039151 secs using 100% CPU
Optimizing NNI: done in 0.048367 secs using 100% CPU
Optimizing NNI: done in 0.0458031 secs using 100% CPU
UPDATE BEST LOG-LIKELIHOOD: -11581.578
Optimizing NNI: done in 0.052978 secs using 100% CPU
Optimizing NNI: done in 0.0490448 secs using 100% CPU
Optimizing NNI: done in 0.0377619 secs using 99.99% CPU
Optimizing NNI: done in 0.0252419 secs using 100% CPU
Optimizing NNI: done in 0.0302062 secs using 100% CPU
Optimizing NNI: done in 0.0480092 secs using 100% CPU
Optimizing NNI: done in 0.0364759 secs using 100% CPU
Iteration 320 / LogL: -11581.583 / Time: 0h:0m:15s (0h:0m:33s left)
Optimizing NNI: done in 0.0422499 secs using 100% CPU
Optimizing NNI: done in 0.02706 secs using 100% CPU
Optimizing NNI: done in 0.0325892 secs using 100% CPU
Optimizing NNI: done in 0.021687 secs using 99.94% CPU
UPDATE BEST LOG-LIKELIHOOD: -11581.578
Optimizing NNI: done in 0.0478089 secs using 100% CPU
Optimizing NNI: done in 0.0362902 secs using 99.98% CPU
Optimizing NNI: done in 0.0509269 secs using 99.95% CPU
Optimizing NNI: done in 0.0298669 secs using 100% CPU
Optimizing NNI: done in 0.035073 secs using 100% CPU
Optimizing NNI: done in 0.038239 secs using 99.98% CPU
Iteration 330 / LogL: -11586.652 / Time: 0h:0m:15s (0h:0m:32s left)
Optimizing NNI: done in 0.0467591 secs using 100% CPU
Optimizing NNI: done in 0.0513122 secs using 100% CPU
Optimizing NNI: done in 0.0444539 secs using 100% CPU
Optimizing NNI: done in 0.042711 secs using 100% CPU
Optimizing NNI: done in 0.0191772 secs using 99.99% CPU
Optimizing NNI: done in 0.054117 secs using 100% CPU
Optimizing NNI: done in 0.0528202 secs using 100% CPU
Optimizing NNI: done in 0.043438 secs using 100% CPU
Optimizing NNI: done in 0.0464251 secs using 99.98% CPU
Optimizing NNI: done in 0.030293 secs using 100% CPU
Iteration 340 / LogL: -11581.579 / Time: 0h:0m:16s (0h:0m:32s left)
Optimizing NNI: done in 0.0165069 secs using 100% CPU
Optimizing NNI: done in 0.038353 secs using 100% CPU
Optimizing NNI: done in 0.0729799 secs using 100% CPU
Optimizing NNI: done in 0.0405939 secs using 100% CPU
Optimizing NNI: done in 0.0365901 secs using 100% CPU
Optimizing NNI: done in 0.0359218 secs using 100% CPU
Optimizing NNI: done in 0.040633 secs using 100% CPU
Optimizing NNI: done in 0.0327461 secs using 100% CPU
Optimizing NNI: done in 0.0478561 secs using 100% CPU
Optimizing NNI: done in 0.0396621 secs using 100% CPU
Iteration 350 / LogL: -11581.579 / Time: 0h:0m:16s (0h:0m:31s left)
Log-likelihood cutoff on original alignment: -11618.808
Optimizing NNI: done in 0.0483341 secs using 100% CPU
Optimizing NNI: done in 0.0374019 secs using 100% CPU
Optimizing NNI: done in 0.056036 secs using 100% CPU
Optimizing NNI: done in 0.033488 secs using 100% CPU
Optimizing NNI: done in 0.0530908 secs using 100% CPU
Optimizing NNI: done in 0.0592768 secs using 100% CPU
Optimizing NNI: done in 0.0396459 secs using 99.99% CPU
Optimizing NNI: done in 0.045006 secs using 100% CPU
Optimizing NNI: done in 0.0407932 secs using 99.99% CPU
Optimizing NNI: done in 0.0402398 secs using 99.98% CPU
Iteration 360 / LogL: -11581.579 / Time: 0h:0m:17s (0h:0m:31s left)
Optimizing NNI: done in 0.0331228 secs using 100% CPU
Optimizing NNI: done in 0.016206 secs using 100% CPU
Optimizing NNI: done in 0.0427051 secs using 100% CPU
Optimizing NNI: done in 0.0454609 secs using 100% CPU
Optimizing NNI: done in 0.0317819 secs using 99.94% CPU
Optimizing NNI: done in 0.0395782 secs using 100% CPU
Optimizing NNI: done in 0.0394621 secs using 100% CPU
Optimizing NNI: done in 0.036293 secs using 100% CPU
Optimizing NNI: done in 0.0465832 secs using 100% CPU
Optimizing NNI: done in 0.027329 secs using 99.93% CPU
Iteration 370 / LogL: -11581.578 / Time: 0h:0m:17s (0h:0m:30s left)
Optimizing NNI: done in 0.0263259 secs using 100% CPU
Optimizing NNI: done in 0.025768 secs using 99.99% CPU
Optimizing NNI: done in 0.0336308 secs using 99.83% CPU
Optimizing NNI: done in 0.0652421 secs using 100% CPU
Optimizing NNI: done in 0.0337532 secs using 99.98% CPU
Optimizing NNI: done in 0.0420539 secs using 99.97% CPU
Optimizing NNI: done in 0.049 secs using 99.99% CPU
Optimizing NNI: done in 0.0468609 secs using 100% CPU
Optimizing NNI: done in 0.0285251 secs using 100% CPU
Optimizing NNI: done in 0.0256159 secs using 99.99% CPU
Iteration 380 / LogL: -11581.583 / Time: 0h:0m:18s (0h:0m:29s left)
Optimizing NNI: done in 0.0426741 secs using 99.99% CPU
Optimizing NNI: done in 0.0447769 secs using 100% CPU
Optimizing NNI: done in 0.0386209 secs using 99.97% CPU
Optimizing NNI: done in 0.0492229 secs using 99.97% CPU
Optimizing NNI: done in 0.0326352 secs using 99.99% CPU
Optimizing NNI: done in 0.084358 secs using 100% CPU
Optimizing NNI: done in 0.0242219 secs using 100% CPU
Optimizing NNI: done in 0.0589499 secs using 100% CPU
Optimizing NNI: done in 0.0320249 secs using 100% CPU
Optimizing NNI: done in 0.05058 secs using 100% CPU
Iteration 390 / LogL: -11581.579 / Time: 0h:0m:18s (0h:0m:29s left)
Optimizing NNI: done in 0.060142 secs using 100% CPU
Optimizing NNI: done in 0.040993 secs using 100% CPU
Optimizing NNI: done in 0.0379729 secs using 100% CPU
Optimizing NNI: done in 0.057034 secs using 100% CPU
Optimizing NNI: done in 0.052125 secs using 100% CPU
Optimizing NNI: done in 0.0443709 secs using 99.99% CPU
Optimizing NNI: done in 0.0348902 secs using 100% CPU
Optimizing NNI: done in 0.0541291 secs using 100% CPU
Optimizing NNI: done in 0.0519221 secs using 100% CPU
Optimizing NNI: done in 0.0523582 secs using 100% CPU
Iteration 400 / LogL: -11581.583 / Time: 0h:0m:19s (0h:0m:29s left)
Log-likelihood cutoff on original alignment: -11618.808
NOTE: Bootstrap correlation coefficient of split occurrence frequencies: 1.000
Optimizing NNI: done in 0.045332 secs using 99.96% CPU
Optimizing NNI: done in 0.0653899 secs using 100% CPU
Optimizing NNI: done in 0.0625808 secs using 100% CPU
Optimizing NNI: done in 0.0535209 secs using 100% CPU
Optimizing NNI: done in 0.0497341 secs using 100% CPU
Optimizing NNI: done in 0.0516779 secs using 100% CPU
Optimizing NNI: done in 0.0194271 secs using 100.1% CPU
Optimizing NNI: done in 0.0283711 secs using 99.97% CPU
Optimizing NNI: done in 0.0295792 secs using 99.94% CPU
Optimizing NNI: done in 0.053334 secs using 99.96% CPU
Iteration 410 / LogL: -11581.589 / Time: 0h:0m:19s (0h:0m:28s left)
Optimizing NNI: done in 0.0248339 secs using 99.98% CPU
UPDATE BEST LOG-LIKELIHOOD: -11581.578
Optimizing NNI: done in 0.0330858 secs using 100% CPU
Optimizing NNI: done in 0.034857 secs using 100% CPU
Optimizing NNI: done in 0.0250249 secs using 100% CPU
Optimizing NNI: done in 0.050391 secs using 100% CPU
Optimizing NNI: done in 0.0462182 secs using 100% CPU
Optimizing NNI: done in 0.0391331 secs using 100% CPU
Optimizing NNI: done in 0.041595 secs using 100% CPU
Optimizing NNI: done in 0.063627 secs using 100% CPU
Optimizing NNI: done in 0.0412049 secs using 100% CPU
Iteration 420 / LogL: -11581.579 / Time: 0h:0m:20s (0h:0m:28s left)
Optimizing NNI: done in 0.0518169 secs using 100% CPU
Optimizing NNI: done in 0.0540521 secs using 100% CPU
Optimizing NNI: done in 0.0263159 secs using 100% CPU
Optimizing NNI: done in 0.0466909 secs using 100% CPU
Optimizing NNI: done in 0.0456948 secs using 100% CPU
Optimizing NNI: done in 0.0301981 secs using 100% CPU
Optimizing NNI: done in 0.0283871 secs using 100% CPU
Optimizing NNI: done in 0.0229342 secs using 100% CPU
Optimizing NNI: done in 0.0402 secs using 100% CPU
Optimizing NNI: done in 0.0456202 secs using 100% CPU
Iteration 430 / LogL: -11581.587 / Time: 0h:0m:20s (0h:0m:27s left)
Optimizing NNI: done in 0.0565329 secs using 100% CPU
Optimizing NNI: done in 0.044956 secs using 99.99% CPU
Optimizing NNI: done in 0.060816 secs using 99.99% CPU
Optimizing NNI: done in 0.0520661 secs using 100% CPU
Optimizing NNI: done in 0.0429242 secs using 100% CPU
Optimizing NNI: done in 0.0348511 secs using 100% CPU
Optimizing NNI: done in 0.0433311 secs using 99.99% CPU
Optimizing NNI: done in 0.0274742 secs using 100% CPU
Optimizing NNI: done in 0.0342269 secs using 100% CPU
Optimizing NNI: done in 0.034543 secs using 99.99% CPU
Iteration 440 / LogL: -11581.578 / Time: 0h:0m:21s (0h:0m:27s left)
Optimizing NNI: done in 0.0476959 secs using 100% CPU
Optimizing NNI: done in 0.0467381 secs using 99.97% CPU
Optimizing NNI: done in 0.054827 secs using 99.98% CPU
Optimizing NNI: done in 0.052906 secs using 100% CPU
Optimizing NNI: done in 0.0615301 secs using 100% CPU
Optimizing NNI: done in 0.0460749 secs using 100% CPU
Optimizing NNI: done in 0.039952 secs using 100% CPU
Optimizing NNI: done in 0.0358129 secs using 99.99% CPU
Optimizing NNI: done in 0.0458601 secs using 100% CPU
Optimizing NNI: done in 0.0418711 secs using 100% CPU
Iteration 450 / LogL: -11581.578 / Time: 0h:0m:21s (0h:0m:26s left)
Log-likelihood cutoff on original alignment: -11618.808
Optimizing NNI: done in 0.041477 secs using 99.96% CPU
Optimizing NNI: done in 0.032939 secs using 100% CPU
Optimizing NNI: done in 0.0457721 secs using 100% CPU
Optimizing NNI: done in 0.0383921 secs using 100% CPU
Optimizing NNI: done in 0.0844069 secs using 100% CPU
Optimizing NNI: done in 0.0330749 secs using 100% CPU
Optimizing NNI: done in 0.043689 secs using 100% CPU
Optimizing NNI: done in 0.046864 secs using 100% CPU
Optimizing NNI: done in 0.0320568 secs using 100% CPU
Optimizing NNI: done in 0.043303 secs using 100% CPU
Iteration 460 / LogL: -11581.610 / Time: 0h:0m:22s (0h:0m:26s left)
Optimizing NNI: done in 0.053376 secs using 100% CPU
Optimizing NNI: done in 0.053335 secs using 100% CPU
Optimizing NNI: done in 0.0399551 secs using 100% CPU
Optimizing NNI: done in 0.036799 secs using 100% CPU
Optimizing NNI: done in 0.029577 secs using 100% CPU
Optimizing NNI: done in 0.043278 secs using 100% CPU
Optimizing NNI: done in 0.026794 secs using 100% CPU
Optimizing NNI: done in 0.0401201 secs using 100% CPU
Optimizing NNI: done in 0.0436289 secs using 100% CPU
Optimizing NNI: done in 0.0356469 secs using 99.99% CPU
Iteration 470 / LogL: -11581.579 / Time: 0h:0m:22s (0h:0m:25s left)
Optimizing NNI: done in 0.039511 secs using 100% CPU
Optimizing NNI: done in 0.046144 secs using 100% CPU
Optimizing NNI: done in 0.0413229 secs using 100% CPU
Optimizing NNI: done in 0.0415659 secs using 100% CPU
Optimizing NNI: done in 0.0411549 secs using 100% CPU
Optimizing NNI: done in 0.0487812 secs using 100% CPU
Optimizing NNI: done in 0.0653651 secs using 100% CPU
Optimizing NNI: done in 0.033864 secs using 100% CPU
Optimizing NNI: done in 0.059027 secs using 99.99% CPU
Optimizing NNI: done in 0.0406649 secs using 99.99% CPU
Iteration 480 / LogL: -11581.583 / Time: 0h:0m:23s (0h:0m:25s left)
Optimizing NNI: done in 0.045069 secs using 100% CPU
Optimizing NNI: done in 0.0538559 secs using 99.97% CPU
Optimizing NNI: done in 0.0502551 secs using 100% CPU
Optimizing NNI: done in 0.024719 secs using 99.99% CPU
Optimizing NNI: done in 0.0301781 secs using 100% CPU
Optimizing NNI: done in 0.0450139 secs using 100% CPU
Optimizing NNI: done in 0.0436928 secs using 100% CPU
Optimizing NNI: done in 0.0469298 secs using 100% CPU
Optimizing NNI: done in 0.0433781 secs using 100% CPU
Optimizing NNI: done in 0.049011 secs using 99.99% CPU
Iteration 490 / LogL: -11581.583 / Time: 0h:0m:23s (0h:0m:24s left)
Optimizing NNI: done in 0.047559 secs using 100% CPU
Optimizing NNI: done in 0.0467241 secs using 99.97% CPU
Optimizing NNI: done in 0.052556 secs using 100% CPU
Optimizing NNI: done in 0.037982 secs using 99.99% CPU
Optimizing NNI: done in 0.04003 secs using 100% CPU
Optimizing NNI: done in 0.051064 secs using 99.99% CPU
Optimizing NNI: done in 0.036994 secs using 99.99% CPU
Optimizing NNI: done in 0.034097 secs using 99.99% CPU
Optimizing NNI: done in 0.03861 secs using 100% CPU
Optimizing NNI: done in 0.0371928 secs using 100% CPU
Iteration 500 / LogL: -11581.579 / Time: 0h:0m:24s (0h:0m:24s left)
Log-likelihood cutoff on original alignment: -11618.808
NOTE: Bootstrap correlation coefficient of split occurrence frequencies: 1.000
Optimizing NNI: done in 0.0343831 secs using 99.99% CPU
Optimizing NNI: done in 0.0526431 secs using 99.98% CPU
Optimizing NNI: done in 0.038888 secs using 100% CPU
Optimizing NNI: done in 0.0416071 secs using 100% CPU
Optimizing NNI: done in 0.0424509 secs using 100% CPU
Optimizing NNI: done in 0.09199 secs using 100% CPU
Optimizing NNI: done in 0.056699 secs using 100% CPU
Optimizing NNI: done in 0.0488372 secs using 100% CPU
Optimizing NNI: done in 0.0499699 secs using 100% CPU
Optimizing NNI: done in 0.0395091 secs using 99.99% CPU
Iteration 510 / LogL: -11581.578 / Time: 0h:0m:24s (0h:0m:23s left)
Optimizing NNI: done in 0.0321639 secs using 100% CPU
Optimizing NNI: done in 0.0453401 secs using 100% CPU
Optimizing NNI: done in 0.0346 secs using 100% CPU
Optimizing NNI: done in 0.0334349 secs using 100% CPU
Optimizing NNI: done in 0.043184 secs using 100% CPU
Optimizing NNI: done in 0.0433159 secs using 99.99% CPU
Optimizing NNI: done in 0.033201 secs using 99.99% CPU
Optimizing NNI: done in 0.040359 secs using 99.99% CPU
Optimizing NNI: done in 0.043807 secs using 100% CPU
Optimizing NNI: done in 0.044265 secs using 99.99% CPU
Iteration 520 / LogL: -11581.579 / Time: 0h:0m:25s (0h:0m:23s left)
Optimizing NNI: done in 0.0458291 secs using 100% CPU
Optimizing NNI: done in 0.0369298 secs using 100% CPU
Optimizing NNI: done in 0.046464 secs using 99.93% CPU
Optimizing NNI: done in 0.0369439 secs using 100% CPU
Optimizing NNI: done in 0.047405 secs using 100% CPU
Optimizing NNI: done in 0.04037 secs using 100% CPU
Optimizing NNI: done in 0.024828 secs using 100% CPU
Optimizing NNI: done in 0.036031 secs using 100% CPU
Optimizing NNI: done in 0.029906 secs using 100% CPU
Optimizing NNI: done in 0.0437829 secs using 100% CPU
Iteration 530 / LogL: -11581.579 / Time: 0h:0m:25s (0h:0m:22s left)
Optimizing NNI: done in 0.038012 secs using 100% CPU
Optimizing NNI: done in 0.0467119 secs using 99.96% CPU
Optimizing NNI: done in 0.0432079 secs using 100% CPU
Optimizing NNI: done in 0.0455661 secs using 100% CPU
Optimizing NNI: done in 0.0291932 secs using 100% CPU
Optimizing NNI: done in 0.0642819 secs using 100% CPU
Optimizing NNI: done in 0.0340629 secs using 99.99% CPU
Optimizing NNI: done in 0.0375662 secs using 100% CPU
Optimizing NNI: done in 0.031987 secs using 100% CPU
Optimizing NNI: done in 0.053035 secs using 99.99% CPU
Iteration 540 / LogL: -11581.579 / Time: 0h:0m:26s (0h:0m:22s left)
Optimizing NNI: done in 0.0539639 secs using 100% CPU
Optimizing NNI: done in 0.0483241 secs using 100% CPU
Optimizing NNI: done in 0.0321739 secs using 100% CPU
Optimizing NNI: done in 0.04669 secs using 100% CPU
Optimizing NNI: done in 0.0465109 secs using 100% CPU
Optimizing NNI: done in 0.0374591 secs using 100% CPU
Optimizing NNI: done in 0.0434959 secs using 100% CPU
Optimizing NNI: done in 0.0453081 secs using 99.98% CPU
Optimizing NNI: done in 0.0399971 secs using 99.96% CPU
Optimizing NNI: done in 0.0467319 secs using 100% CPU
Iteration 550 / LogL: -11581.578 / Time: 0h:0m:26s (0h:0m:21s left)
Log-likelihood cutoff on original alignment: -11618.808
Optimizing NNI: done in 0.0259261 secs using 100% CPU
Optimizing NNI: done in 0.0332429 secs using 100% CPU
Optimizing NNI: done in 0.0426831 secs using 100% CPU
Optimizing NNI: done in 0.03894 secs using 100% CPU
Optimizing NNI: done in 0.0376532 secs using 100% CPU
Optimizing NNI: done in 0.034163 secs using 100% CPU
Optimizing NNI: done in 0.056582 secs using 100% CPU
Optimizing NNI: done in 0.045444 secs using 99.99% CPU
Optimizing NNI: done in 0.044723 secs using 99.99% CPU
Optimizing NNI: done in 0.023598 secs using 100.1% CPU
Iteration 560 / LogL: -11581.582 / Time: 0h:0m:27s (0h:0m:21s left)
Optimizing NNI: done in 0.052527 secs using 100% CPU
Optimizing NNI: done in 0.0611291 secs using 100% CPU
Optimizing NNI: done in 0.050076 secs using 100% CPU
Optimizing NNI: done in 0.0198278 secs using 100% CPU
Optimizing NNI: done in 0.0302 secs using 100% CPU
Optimizing NNI: done in 0.0572801 secs using 99.99% CPU
Optimizing NNI: done in 0.0504661 secs using 100% CPU
Optimizing NNI: done in 0.0550928 secs using 99.99% CPU
Optimizing NNI: done in 0.0407858 secs using 100% CPU
Optimizing NNI: done in 0.0235851 secs using 100% CPU
Iteration 570 / LogL: -11581.600 / Time: 0h:0m:27s (0h:0m:21s left)
Optimizing NNI: done in 0.043797 secs using 99.99% CPU
Optimizing NNI: done in 0.0386569 secs using 100% CPU
Optimizing NNI: done in 0.037035 secs using 99.96% CPU
Optimizing NNI: done in 0.033463 secs using 100% CPU
Optimizing NNI: done in 0.037735 secs using 99.99% CPU
Optimizing NNI: done in 0.0443101 secs using 100% CPU
Optimizing NNI: done in 0.0406239 secs using 100% CPU
Optimizing NNI: done in 0.0521569 secs using 100% CPU
Optimizing NNI: done in 0.0447171 secs using 100% CPU
Optimizing NNI: done in 0.0355659 secs using 100% CPU
Iteration 580 / LogL: -11581.583 / Time: 0h:0m:28s (0h:0m:20s left)
Optimizing NNI: done in 0.0424991 secs using 100% CPU
Optimizing NNI: done in 0.0635002 secs using 100% CPU
Optimizing NNI: done in 0.0381851 secs using 100% CPU
Optimizing NNI: done in 0.040489 secs using 100% CPU
Optimizing NNI: done in 0.043144 secs using 100% CPU
Optimizing NNI: done in 0.034286 secs using 100% CPU
Optimizing NNI: done in 0.0436082 secs using 99.99% CPU
Optimizing NNI: done in 0.055793 secs using 100% CPU
Optimizing NNI: done in 0.0388699 secs using 100% CPU
Optimizing NNI: done in 0.04089 secs using 100% CPU
Iteration 590 / LogL: -11581.585 / Time: 0h:0m:28s (0h:0m:20s left)
Optimizing NNI: done in 0.0425398 secs using 100% CPU
Optimizing NNI: done in 0.0401871 secs using 99.99% CPU
Optimizing NNI: done in 0.0316651 secs using 100% CPU
Optimizing NNI: done in 0.0250289 secs using 99.99% CPU
Optimizing NNI: done in 0.054394 secs using 100% CPU
Optimizing NNI: done in 0.0442841 secs using 99.99% CPU
Optimizing NNI: done in 0.039433 secs using 99.99% CPU
Optimizing NNI: done in 0.040627 secs using 99.99% CPU
Optimizing NNI: done in 0.048229 secs using 100% CPU
Optimizing NNI: done in 0.0306559 secs using 99.97% CPU
Iteration 600 / LogL: -11581.579 / Time: 0h:0m:29s (0h:0m:19s left)
Log-likelihood cutoff on original alignment: -11618.808
NOTE: Bootstrap correlation coefficient of split occurrence frequencies: 1.000
Optimizing NNI: done in 0.0376768 secs using 100% CPU
Optimizing NNI: done in 0.0502589 secs using 100% CPU
Optimizing NNI: done in 0.0359519 secs using 99.99% CPU
Optimizing NNI: done in 0.0510011 secs using 100% CPU
Optimizing NNI: done in 0.0284879 secs using 99.95% CPU
Optimizing NNI: done in 0.044919 secs using 100% CPU
Optimizing NNI: done in 0.0513251 secs using 100% CPU
Optimizing NNI: done in 0.0839241 secs using 100% CPU
Optimizing NNI: done in 0.0347922 secs using 99.99% CPU
Optimizing NNI: done in 0.0372891 secs using 99.99% CPU
Iteration 610 / LogL: -11581.578 / Time: 0h:0m:29s (0h:0m:19s left)
Optimizing NNI: done in 0.0246332 secs using 100% CPU
Optimizing NNI: done in 0.0284731 secs using 100% CPU
Optimizing NNI: done in 0.0375381 secs using 100% CPU
Optimizing NNI: done in 0.0387411 secs using 99.96% CPU
Optimizing NNI: done in 0.0444698 secs using 100% CPU
Optimizing NNI: done in 0.0398538 secs using 100% CPU
Optimizing NNI: done in 0.0523801 secs using 100% CPU
Optimizing NNI: done in 0.043819 secs using 100% CPU
Optimizing NNI: done in 0.0390198 secs using 100% CPU
Optimizing NNI: done in 0.0421948 secs using 100% CPU
Iteration 620 / LogL: -11581.578 / Time: 0h:0m:30s (0h:0m:18s left)
Optimizing NNI: done in 0.0453649 secs using 99.99% CPU
Optimizing NNI: done in 0.0355079 secs using 100% CPU
Optimizing NNI: done in 0.0341339 secs using 100% CPU
Optimizing NNI: done in 0.038188 secs using 100% CPU
Optimizing NNI: done in 0.047231 secs using 100% CPU
Optimizing NNI: done in 0.037955 secs using 99.96% CPU
Optimizing NNI: done in 0.0356951 secs using 100% CPU
Optimizing NNI: done in 0.02387 secs using 100% CPU
UPDATE BEST LOG-LIKELIHOOD: -11581.578
Optimizing NNI: done in 0.043175 secs using 100% CPU
Optimizing NNI: done in 0.036134 secs using 100% CPU
Iteration 630 / LogL: -11581.580 / Time: 0h:0m:30s (0h:0m:18s left)
Optimizing NNI: done in 0.0388079 secs using 100% CPU
Optimizing NNI: done in 0.0313089 secs using 100% CPU
Optimizing NNI: done in 0.053165 secs using 100% CPU
Optimizing NNI: done in 0.032377 secs using 100% CPU
Optimizing NNI: done in 0.036567 secs using 100% CPU
Optimizing NNI: done in 0.0634198 secs using 100% CPU
Optimizing NNI: done in 0.045547 secs using 100% CPU
Optimizing NNI: done in 0.0369041 secs using 100% CPU
Optimizing NNI: done in 0.0534251 secs using 100% CPU
Optimizing NNI: done in 0.039259 secs using 100% CPU
Iteration 640 / LogL: -11581.578 / Time: 0h:0m:31s (0h:0m:17s left)
Optimizing NNI: done in 0.0420408 secs using 100% CPU
Optimizing NNI: done in 0.0434232 secs using 100% CPU
Optimizing NNI: done in 0.0453351 secs using 100% CPU
Optimizing NNI: done in 0.027257 secs using 100% CPU
Optimizing NNI: done in 0.039346 secs using 99.99% CPU
Optimizing NNI: done in 0.035964 secs using 100% CPU
Optimizing NNI: done in 0.0704021 secs using 99.98% CPU
Optimizing NNI: done in 0.037478 secs using 100% CPU
Optimizing NNI: done in 0.0363719 secs using 100% CPU
Optimizing NNI: done in 0.023721 secs using 100% CPU
Iteration 650 / LogL: -11581.603 / Time: 0h:0m:31s (0h:0m:17s left)
Log-likelihood cutoff on original alignment: -11618.808
Optimizing NNI: done in 0.0348549 secs using 100% CPU
Optimizing NNI: done in 0.0431471 secs using 99.95% CPU
Optimizing NNI: done in 0.0376 secs using 100% CPU
Optimizing NNI: done in 0.0344679 secs using 100% CPU
Optimizing NNI: done in 0.042892 secs using 99.98% CPU
Optimizing NNI: done in 0.037133 secs using 100% CPU
Optimizing NNI: done in 0.036526 secs using 100% CPU
Optimizing NNI: done in 0.034842 secs using 99.99% CPU
Optimizing NNI: done in 0.0379159 secs using 100% CPU
Optimizing NNI: done in 0.0416441 secs using 100% CPU
Iteration 660 / LogL: -11581.584 / Time: 0h:0m:32s (0h:0m:16s left)
Optimizing NNI: done in 0.023057 secs using 100% CPU
UPDATE BEST LOG-LIKELIHOOD: -11581.578
Optimizing NNI: done in 0.0458181 secs using 99.99% CPU
Optimizing NNI: done in 0.0466819 secs using 100% CPU
Optimizing NNI: done in 0.0222108 secs using 100% CPU
Optimizing NNI: done in 0.0432498 secs using 99.99% CPU
Optimizing NNI: done in 0.0317862 secs using 100% CPU
Optimizing NNI: done in 0.031661 secs using 100% CPU
Optimizing NNI: done in 0.0383761 secs using 100% CPU
Optimizing NNI: done in 0.0394721 secs using 99.95% CPU
Optimizing NNI: done in 0.037354 secs using 99.99% CPU
Iteration 670 / LogL: -11581.584 / Time: 0h:0m:32s (0h:0m:16s left)
Optimizing NNI: done in 0.04567 secs using 100% CPU
Optimizing NNI: done in 0.0460281 secs using 100% CPU
Optimizing NNI: done in 0.053102 secs using 100% CPU
Optimizing NNI: done in 0.027112 secs using 100% CPU
Optimizing NNI: done in 0.056433 secs using 100% CPU
Optimizing NNI: done in 0.0345249 secs using 99.99% CPU
Optimizing NNI: done in 0.0405049 secs using 100% CPU
Optimizing NNI: done in 0.0397151 secs using 100% CPU
Optimizing NNI: done in 0.048048 secs using 100% CPU
Optimizing NNI: done in 0.0319009 secs using 100% CPU
Iteration 680 / LogL: -11581.582 / Time: 0h:0m:32s (0h:0m:15s left)
Optimizing NNI: done in 0.0602241 secs using 100% CPU
Optimizing NNI: done in 0.033994 secs using 100% CPU
Optimizing NNI: done in 0.0562451 secs using 100% CPU
Optimizing NNI: done in 0.046622 secs using 99.99% CPU
Optimizing NNI: done in 0.0337012 secs using 100% CPU
Optimizing NNI: done in 0.0267501 secs using 100% CPU
Optimizing NNI: done in 0.0295842 secs using 100% CPU
Optimizing NNI: done in 0.0372419 secs using 99.99% CPU
Optimizing NNI: done in 0.0656879 secs using 100% CPU
Optimizing NNI: done in 0.0491869 secs using 100% CPU
Iteration 690 / LogL: -11581.582 / Time: 0h:0m:33s (0h:0m:15s left)
Optimizing NNI: done in 0.049705 secs using 100% CPU
Optimizing NNI: done in 0.0224051 secs using 99.99% CPU
UPDATE BEST LOG-LIKELIHOOD: -11581.578
Optimizing NNI: done in 0.0503459 secs using 100% CPU
Optimizing NNI: done in 0.028713 secs using 100% CPU
Optimizing NNI: done in 0.0516889 secs using 99.98% CPU
Optimizing NNI: done in 0.0375938 secs using 100% CPU
Optimizing NNI: done in 0.0409341 secs using 100% CPU
Optimizing NNI: done in 0.032727 secs using 100% CPU
Optimizing NNI: done in 0.0570199 secs using 100% CPU
Optimizing NNI: done in 0.0337009 secs using 100% CPU
Iteration 700 / LogL: -11581.578 / Time: 0h:0m:33s (0h:0m:14s left)
Log-likelihood cutoff on original alignment: -11618.808
NOTE: Bootstrap correlation coefficient of split occurrence frequencies: 0.999
Optimizing NNI: done in 0.0479319 secs using 100% CPU
Optimizing NNI: done in 0.017669 secs using 99.99% CPU
Optimizing NNI: done in 0.035157 secs using 100% CPU
Optimizing NNI: done in 0.025279 secs using 99.98% CPU
Optimizing NNI: done in 0.0468719 secs using 100% CPU
Optimizing NNI: done in 0.022862 secs using 100% CPU
Optimizing NNI: done in 0.036829 secs using 100% CPU
Optimizing NNI: done in 0.065377 secs using 100% CPU
Optimizing NNI: done in 0.0318539 secs using 100% CPU
Optimizing NNI: done in 0.0261981 secs using 100% CPU
Iteration 710 / LogL: -11581.578 / Time: 0h:0m:34s (0h:0m:14s left)
Optimizing NNI: done in 0.035126 secs using 100% CPU
Optimizing NNI: done in 0.0433462 secs using 100% CPU
Optimizing NNI: done in 0.0488698 secs using 100% CPU
Optimizing NNI: done in 0.034857 secs using 100% CPU
Optimizing NNI: done in 0.024389 secs using 99.98% CPU
UPDATE BEST LOG-LIKELIHOOD: -11581.578
Optimizing NNI: done in 0.0313768 secs using 100% CPU
Optimizing NNI: done in 0.0385671 secs using 100% CPU
Optimizing NNI: done in 0.0530939 secs using 100% CPU
Optimizing NNI: done in 0.049052 secs using 100% CPU
Optimizing NNI: done in 0.0417719 secs using 99.99% CPU
Iteration 720 / LogL: -11581.578 / Time: 0h:0m:34s (0h:0m:13s left)
Optimizing NNI: done in 0.0478449 secs using 100% CPU
Optimizing NNI: done in 0.0373352 secs using 100% CPU
Optimizing NNI: done in 0.046998 secs using 100% CPU
Optimizing NNI: done in 0.028301 secs using 100% CPU
Optimizing NNI: done in 0.024883 secs using 100% CPU
Optimizing NNI: done in 0.0201061 secs using 100% CPU
Optimizing NNI: done in 0.056921 secs using 100% CPU
Optimizing NNI: done in 0.048089 secs using 100% CPU
Optimizing NNI: done in 0.0362458 secs using 100% CPU
Optimizing NNI: done in 0.0459878 secs using 100% CPU
Iteration 730 / LogL: -11581.581 / Time: 0h:0m:35s (0h:0m:13s left)
Optimizing NNI: done in 0.033155 secs using 100% CPU
Optimizing NNI: done in 0.0595419 secs using 100% CPU
Optimizing NNI: done in 0.046155 secs using 99.98% CPU
Optimizing NNI: done in 0.045228 secs using 100% CPU
Optimizing NNI: done in 0.0465541 secs using 100% CPU
Optimizing NNI: done in 0.045882 secs using 100% CPU
Optimizing NNI: done in 0.0452669 secs using 100% CPU
Optimizing NNI: done in 0.059145 secs using 99.95% CPU
Optimizing NNI: done in 0.0344059 secs using 99.97% CPU
Optimizing NNI: done in 0.052475 secs using 100% CPU
Iteration 740 / LogL: -11581.578 / Time: 0h:0m:35s (0h:0m:12s left)
Optimizing NNI: done in 0.034431 secs using 100% CPU
Optimizing NNI: done in 0.035733 secs using 100% CPU
Optimizing NNI: done in 0.029186 secs using 100% CPU
Optimizing NNI: done in 0.038424 secs using 100% CPU
Optimizing NNI: done in 0.0329788 secs using 100% CPU
Optimizing NNI: done in 0.03813 secs using 100% CPU
Optimizing NNI: done in 0.0580199 secs using 100% CPU
Optimizing NNI: done in 0.052902 secs using 100% CPU
Optimizing NNI: done in 0.0377769 secs using 100% CPU
Optimizing NNI: done in 0.0525899 secs using 100% CPU
Iteration 750 / LogL: -11581.580 / Time: 0h:0m:36s (0h:0m:12s left)
Log-likelihood cutoff on original alignment: -11618.808
Optimizing NNI: done in 0.0457971 secs using 100% CPU
Optimizing NNI: done in 0.0408721 secs using 99.97% CPU
Optimizing NNI: done in 0.0397801 secs using 100% CPU
Optimizing NNI: done in 0.036685 secs using 100% CPU
Optimizing NNI: done in 0.0297461 secs using 100% CPU
Optimizing NNI: done in 0.039623 secs using 100% CPU
Optimizing NNI: done in 0.0513432 secs using 100% CPU
Optimizing NNI: done in 0.0618508 secs using 100% CPU
Optimizing NNI: done in 0.062299 secs using 100% CPU
Optimizing NNI: done in 0.0449269 secs using 100% CPU
Iteration 760 / LogL: -11581.578 / Time: 0h:0m:36s (0h:0m:11s left)
Optimizing NNI: done in 0.0374379 secs using 99.98% CPU
Optimizing NNI: done in 0.0327809 secs using 100% CPU
Optimizing NNI: done in 0.037184 secs using 100% CPU
Optimizing NNI: done in 0.0431678 secs using 100% CPU
Optimizing NNI: done in 0.0431399 secs using 100% CPU
Optimizing NNI: done in 0.062542 secs using 100% CPU
Optimizing NNI: done in 0.046942 secs using 100% CPU
Optimizing NNI: done in 0.066205 secs using 100% CPU
Optimizing NNI: done in 0.049011 secs using 100% CPU
Optimizing NNI: done in 0.053607 secs using 100% CPU
Iteration 770 / LogL: -11581.586 / Time: 0h:0m:37s (0h:0m:11s left)
Optimizing NNI: done in 0.032542 secs using 99.95% CPU
Optimizing NNI: done in 0.0281658 secs using 100% CPU
UPDATE BEST LOG-LIKELIHOOD: -11581.578
Optimizing NNI: done in 0.032958 secs using 100% CPU
Optimizing NNI: done in 0.0434511 secs using 100% CPU
Optimizing NNI: done in 0.031033 secs using 100% CPU
Optimizing NNI: done in 0.045954 secs using 100% CPU
Optimizing NNI: done in 0.04901 secs using 99.97% CPU
Optimizing NNI: done in 0.0462809 secs using 99.98% CPU
Optimizing NNI: done in 0.0356879 secs using 99.99% CPU
Optimizing NNI: done in 0.0446739 secs using 100% CPU
Iteration 780 / LogL: -11581.601 / Time: 0h:0m:37s (0h:0m:10s left)
Optimizing NNI: done in 0.0356879 secs using 100% CPU
Optimizing NNI: done in 0.0151269 secs using 99.75% CPU
Optimizing NNI: done in 0.039238 secs using 100% CPU
Optimizing NNI: done in 0.034272 secs using 100% CPU
Optimizing NNI: done in 0.0326731 secs using 100% CPU
Optimizing NNI: done in 0.0506928 secs using 100% CPU
Optimizing NNI: done in 0.0385411 secs using 100% CPU
Optimizing NNI: done in 0.0644419 secs using 100% CPU
Optimizing NNI: done in 0.05653 secs using 99.99% CPU
Optimizing NNI: done in 0.0377271 secs using 100% CPU
Iteration 790 / LogL: -11581.588 / Time: 0h:0m:38s (0h:0m:10s left)
Optimizing NNI: done in 0.0300131 secs using 99.98% CPU
Optimizing NNI: done in 0.0339851 secs using 100% CPU
Optimizing NNI: done in 0.04198 secs using 100% CPU
Optimizing NNI: done in 0.0384171 secs using 100% CPU
Optimizing NNI: done in 0.036953 secs using 100% CPU
Optimizing NNI: done in 0.0300009 secs using 100% CPU
Optimizing NNI: done in 0.043709 secs using 100% CPU
Optimizing NNI: done in 0.0238218 secs using 99.98% CPU
Optimizing NNI: done in 0.038307 secs using 100% CPU
Optimizing NNI: done in 0.0597641 secs using 100% CPU
Iteration 800 / LogL: -11581.578 / Time: 0h:0m:38s (0h:0m:9s left)
Log-likelihood cutoff on original alignment: -11618.808
NOTE: Bootstrap correlation coefficient of split occurrence frequencies: 1.000
Optimizing NNI: done in 0.0363431 secs using 100% CPU
Optimizing NNI: done in 0.029259 secs using 100% CPU
Optimizing NNI: done in 0.0392568 secs using 100% CPU
Optimizing NNI: done in 0.0236781 secs using 100% CPU
Optimizing NNI: done in 0.035042 secs using 100% CPU
Optimizing NNI: done in 0.037708 secs using 100% CPU
Optimizing NNI: done in 0.0334079 secs using 100% CPU
Optimizing NNI: done in 0.0342131 secs using 100% CPU
Optimizing NNI: done in 0.025969 secs using 100% CPU
Optimizing NNI: done in 0.0195091 secs using 100% CPU
Iteration 810 / LogL: -11581.578 / Time: 0h:0m:39s (0h:0m:9s left)
Optimizing NNI: done in 0.02385 secs using 100% CPU
Optimizing NNI: done in 0.0566559 secs using 100% CPU
Optimizing NNI: done in 0.0449061 secs using 100% CPU
Optimizing NNI: done in 0.0270081 secs using 100% CPU
Optimizing NNI: done in 0.033989 secs using 100% CPU
Optimizing NNI: done in 0.0339861 secs using 99.96% CPU
Optimizing NNI: done in 0.0390329 secs using 100% CPU
Optimizing NNI: done in 0.0385349 secs using 99.99% CPU
Optimizing NNI: done in 0.0472569 secs using 100% CPU
Optimizing NNI: done in 0.0486958 secs using 100% CPU
Iteration 820 / LogL: -11581.578 / Time: 0h:0m:39s (0h:0m:8s left)
Optimizing NNI: done in 0.0405941 secs using 99.99% CPU
Optimizing NNI: done in 0.022934 secs using 100% CPU
UPDATE BEST LOG-LIKELIHOOD: -11581.578
Optimizing NNI: done in 0.0282319 secs using 99.87% CPU
Optimizing NNI: done in 0.043541 secs using 100% CPU
Optimizing NNI: done in 0.0297029 secs using 100% CPU
Optimizing NNI: done in 0.0464101 secs using 100% CPU
Optimizing NNI: done in 0.040889 secs using 100% CPU
Optimizing NNI: done in 0.0385852 secs using 100% CPU
Optimizing NNI: done in 0.022682 secs using 100% CPU
UPDATE BEST LOG-LIKELIHOOD: -11581.578
Optimizing NNI: done in 0.0578229 secs using 100% CPU
Iteration 830 / LogL: -11581.579 / Time: 0h:0m:40s (0h:0m:8s left)
Optimizing NNI: done in 0.045357 secs using 100% CPU
Optimizing NNI: done in 0.045785 secs using 100% CPU
Optimizing NNI: done in 0.049767 secs using 100% CPU
Optimizing NNI: done in 0.0240879 secs using 100% CPU
Optimizing NNI: done in 0.0265241 secs using 99.99% CPU
Optimizing NNI: done in 0.0656879 secs using 100% CPU
Optimizing NNI: done in 0.0457232 secs using 99.96% CPU
Optimizing NNI: done in 0.048449 secs using 100% CPU
Optimizing NNI: done in 0.0475512 secs using 100% CPU
Optimizing NNI: done in 0.0357039 secs using 100% CPU
Iteration 840 / LogL: -11581.579 / Time: 0h:0m:40s (0h:0m:7s left)
Optimizing NNI: done in 0.0528162 secs using 100% CPU
Optimizing NNI: done in 0.034672 secs using 100% CPU
Optimizing NNI: done in 0.0411632 secs using 100% CPU
Optimizing NNI: done in 0.0586588 secs using 100% CPU
Optimizing NNI: done in 0.0435832 secs using 99.79% CPU
Optimizing NNI: done in 0.0598481 secs using 100% CPU
Optimizing NNI: done in 0.03846 secs using 100% CPU
Optimizing NNI: done in 0.0264449 secs using 100% CPU
Optimizing NNI: done in 0.0586679 secs using 100% CPU
Optimizing NNI: done in 0.0368788 secs using 100% CPU
Iteration 850 / LogL: -11581.581 / Time: 0h:0m:41s (0h:0m:7s left)
Log-likelihood cutoff on original alignment: -11618.808
Optimizing NNI: done in 0.049546 secs using 100% CPU
Optimizing NNI: done in 0.065125 secs using 100% CPU
Optimizing NNI: done in 0.033236 secs using 100% CPU
Optimizing NNI: done in 0.0242431 secs using 99.99% CPU
Optimizing NNI: done in 0.0233481 secs using 100% CPU
Optimizing NNI: done in 0.034626 secs using 99.96% CPU
Optimizing NNI: done in 0.05497 secs using 99.99% CPU
Optimizing NNI: done in 0.056917 secs using 99.99% CPU
Optimizing NNI: done in 0.045943 secs using 100% CPU
Optimizing NNI: done in 0.0404379 secs using 100% CPU
Iteration 860 / LogL: -11581.578 / Time: 0h:0m:41s (0h:0m:6s left)
Optimizing NNI: done in 0.040411 secs using 100% CPU
Optimizing NNI: done in 0.041713 secs using 100% CPU
Optimizing NNI: done in 0.0333521 secs using 100% CPU
Optimizing NNI: done in 0.044436 secs using 100% CPU
Optimizing NNI: done in 0.028111 secs using 100% CPU
Optimizing NNI: done in 0.0250061 secs using 100% CPU
Optimizing NNI: done in 0.025301 secs using 100% CPU
Optimizing NNI: done in 0.0400372 secs using 100% CPU
Optimizing NNI: done in 0.0314178 secs using 100% CPU
Optimizing NNI: done in 0.0473759 secs using 100% CPU
Iteration 870 / LogL: -11581.579 / Time: 0h:0m:42s (0h:0m:6s left)
Optimizing NNI: done in 0.0267401 secs using 100% CPU
Optimizing NNI: done in 0.038229 secs using 100% CPU
Optimizing NNI: done in 0.046257 secs using 100% CPU
Optimizing NNI: done in 0.0303309 secs using 100% CPU
Optimizing NNI: done in 0.0249169 secs using 100% CPU
Optimizing NNI: done in 0.031678 secs using 100% CPU
Optimizing NNI: done in 0.0439508 secs using 100% CPU
Optimizing NNI: done in 0.0515349 secs using 99.97% CPU
Optimizing NNI: done in 0.0342641 secs using 100% CPU
Optimizing NNI: done in 0.0249572 secs using 99.99% CPU
Iteration 880 / LogL: -11581.578 / Time: 0h:0m:42s (0h:0m:5s left)
Optimizing NNI: done in 0.0216191 secs using 99.99% CPU
Optimizing NNI: done in 0.061955 secs using 100% CPU
Optimizing NNI: done in 0.0256691 secs using 100% CPU
Optimizing NNI: done in 0.0382779 secs using 99.96% CPU
Optimizing NNI: done in 0.029882 secs using 100% CPU
Optimizing NNI: done in 0.036762 secs using 100% CPU
Optimizing NNI: done in 0.0298269 secs using 100% CPU
Optimizing NNI: done in 0.0470619 secs using 100% CPU
Optimizing NNI: done in 0.0283952 secs using 100% CPU
Optimizing NNI: done in 0.0397451 secs using 99.96% CPU
Iteration 890 / LogL: -11581.578 / Time: 0h:0m:42s (0h:0m:5s left)
Optimizing NNI: done in 0.039578 secs using 100% CPU
Optimizing NNI: done in 0.033267 secs using 100% CPU
Optimizing NNI: done in 0.051439 secs using 100% CPU
Optimizing NNI: done in 0.0516388 secs using 99.94% CPU
Optimizing NNI: done in 0.03685 secs using 100% CPU
Optimizing NNI: done in 0.040659 secs using 100% CPU
Optimizing NNI: done in 0.0435719 secs using 100% CPU
Optimizing NNI: done in 0.031939 secs using 100% CPU
Optimizing NNI: done in 0.0502191 secs using 100% CPU
Optimizing NNI: done in 0.0411952 secs using 100% CPU
Iteration 900 / LogL: -11581.578 / Time: 0h:0m:43s (0h:0m:4s left)
Log-likelihood cutoff on original alignment: -11618.808
NOTE: Bootstrap correlation coefficient of split occurrence frequencies: 1.000
Optimizing NNI: done in 0.03197 secs using 100% CPU
Optimizing NNI: done in 0.0425451 secs using 100% CPU
Optimizing NNI: done in 0.0278139 secs using 100% CPU
Optimizing NNI: done in 0.0477791 secs using 99.95% CPU
Optimizing NNI: done in 0.0396829 secs using 100% CPU
Optimizing NNI: done in 0.061229 secs using 100% CPU
Optimizing NNI: done in 0.042599 secs using 99.99% CPU
Optimizing NNI: done in 0.045758 secs using 100% CPU
Optimizing NNI: done in 0.0563939 secs using 100% CPU
Optimizing NNI: done in 0.0425131 secs using 100% CPU
Iteration 910 / LogL: -11581.580 / Time: 0h:0m:43s (0h:0m:4s left)
Optimizing NNI: done in 0.0408301 secs using 100% CPU
Optimizing NNI: done in 0.0497081 secs using 100% CPU
Optimizing NNI: done in 0.04654 secs using 100% CPU
Optimizing NNI: done in 0.042294 secs using 100% CPU
Optimizing NNI: done in 0.054009 secs using 100% CPU
Optimizing NNI: done in 0.0351541 secs using 100% CPU
Optimizing NNI: done in 0.0587339 secs using 100% CPU
Optimizing NNI: done in 0.0289161 secs using 100% CPU
Optimizing NNI: done in 0.043447 secs using 100% CPU
Optimizing NNI: done in 0.03866 secs using 100% CPU
Iteration 920 / LogL: -11581.581 / Time: 0h:0m:44s (0h:0m:3s left)
Optimizing NNI: done in 0.0377359 secs using 100% CPU
Optimizing NNI: done in 0.0372341 secs using 100% CPU
Optimizing NNI: done in 0.0466411 secs using 100% CPU
Optimizing NNI: done in 0.0397398 secs using 99.99% CPU
Optimizing NNI: done in 0.0412359 secs using 100% CPU
Optimizing NNI: done in 0.0359499 secs using 100% CPU
Optimizing NNI: done in 0.050554 secs using 100% CPU
Optimizing NNI: done in 0.029932 secs using 100% CPU
Optimizing NNI: done in 0.039434 secs using 99.99% CPU
Optimizing NNI: done in 0.0381141 secs using 100% CPU
Iteration 930 / LogL: -11581.579 / Time: 0h:0m:44s (0h:0m:3s left)
Optimizing NNI: done in 0.048651 secs using 100% CPU
Optimizing NNI: done in 0.0391231 secs using 100% CPU
Optimizing NNI: done in 0.0418379 secs using 100% CPU
Optimizing NNI: done in 0.034785 secs using 100% CPU
Optimizing NNI: done in 0.071106 secs using 100% CPU
Optimizing NNI: done in 0.047744 secs using 100% CPU
Optimizing NNI: done in 0.0543029 secs using 100% CPU
Optimizing NNI: done in 0.0463972 secs using 100% CPU
Optimizing NNI: done in 0.0473661 secs using 99.95% CPU
Optimizing NNI: done in 0.0337481 secs using 100% CPU
Iteration 940 / LogL: -11581.578 / Time: 0h:0m:45s (0h:0m:2s left)
Optimizing NNI: done in 0.0315049 secs using 100% CPU
Optimizing NNI: done in 0.0457299 secs using 100% CPU
Optimizing NNI: done in 0.0420511 secs using 100% CPU
Optimizing NNI: done in 0.063225 secs using 99.98% CPU
Optimizing NNI: done in 0.0463672 secs using 100% CPU
Optimizing NNI: done in 0.044471 secs using 100% CPU
Optimizing NNI: done in 0.038794 secs using 100% CPU
Optimizing NNI: done in 0.051018 secs using 100% CPU
Optimizing NNI: done in 0.0484731 secs using 100% CPU
Optimizing NNI: done in 0.0196629 secs using 100% CPU
Iteration 950 / LogL: -11601.119 / Time: 0h:0m:45s (0h:0m:2s left)
Log-likelihood cutoff on original alignment: -11618.808
Optimizing NNI: done in 0.040544 secs using 100% CPU
Optimizing NNI: done in 0.0245321 secs using 100% CPU
Optimizing NNI: done in 0.0347741 secs using 100% CPU
Optimizing NNI: done in 0.0369709 secs using 100% CPU
Optimizing NNI: done in 0.018923 secs using 100% CPU
Optimizing NNI: done in 0.0347171 secs using 100% CPU
Optimizing NNI: done in 0.031812 secs using 100% CPU
Optimizing NNI: done in 0.038327 secs using 100% CPU
Optimizing NNI: done in 0.0432949 secs using 100% CPU
Optimizing NNI: done in 0.0315819 secs using 99.95% CPU
Iteration 960 / LogL: -11581.579 / Time: 0h:0m:46s (0h:0m:1s left)
Optimizing NNI: done in 0.0302861 secs using 100% CPU
Optimizing NNI: done in 0.0356791 secs using 100% CPU
Optimizing NNI: done in 0.0345399 secs using 100% CPU
Optimizing NNI: done in 0.0574081 secs using 100% CPU
Optimizing NNI: done in 0.041564 secs using 100% CPU
Optimizing NNI: done in 0.032249 secs using 100% CPU
Optimizing NNI: done in 0.036437 secs using 100% CPU
Optimizing NNI: done in 0.0542729 secs using 100% CPU
Optimizing NNI: done in 0.042275 secs using 100% CPU
Optimizing NNI: done in 0.0402 secs using 99.99% CPU
Iteration 970 / LogL: -11581.579 / Time: 0h:0m:46s (0h:0m:1s left)
Optimizing NNI: done in 0.039428 secs using 99.99% CPU
Optimizing NNI: done in 0.050072 secs using 100% CPU
Optimizing NNI: done in 0.0408561 secs using 100% CPU
Optimizing NNI: done in 0.050982 secs using 100% CPU
Optimizing NNI: done in 0.039418 secs using 100% CPU
Optimizing NNI: done in 0.0527632 secs using 100% CPU
Optimizing NNI: done in 0.0367391 secs using 100% CPU
Optimizing NNI: done in 0.0440521 secs using 100% CPU
Optimizing NNI: done in 0.0230219 secs using 100% CPU
Optimizing NNI: done in 0.0395751 secs using 100% CPU
Iteration 980 / LogL: -11581.578 / Time: 0h:0m:47s (0h:0m:1s left)
Optimizing NNI: done in 0.04389 secs using 99.97% CPU
Optimizing NNI: done in 0.0407269 secs using 100% CPU
Optimizing NNI: done in 0.0246181 secs using 100% CPU
Optimizing NNI: done in 0.0381949 secs using 100% CPU
Optimizing NNI: done in 0.0387561 secs using 100% CPU
Optimizing NNI: done in 0.0255649 secs using 100% CPU
Optimizing NNI: done in 0.027293 secs using 100% CPU
Optimizing NNI: done in 0.0283489 secs using 99.94% CPU
Optimizing NNI: done in 0.024554 secs using 100% CPU
Optimizing NNI: done in 0.0356061 secs using 99.97% CPU
Iteration 990 / LogL: -11581.578 / Time: 0h:0m:47s (0h:0m:0s left)
Optimizing NNI: done in 0.0252731 secs using 99.99% CPU
Optimizing NNI: done in 0.036731 secs using 100% CPU
Optimizing NNI: done in 0.0503528 secs using 100% CPU
Optimizing NNI: done in 0.0336111 secs using 100% CPU
Optimizing NNI: done in 0.0579879 secs using 100% CPU
Optimizing NNI: done in 0.04299 secs using 100% CPU
Optimizing NNI: done in 0.0262418 secs using 100% CPU
Optimizing NNI: done in 0.0428021 secs using 100% CPU
Optimizing NNI: done in 0.048183 secs using 100% CPU
Optimizing NNI: done in 0.0415919 secs using 100% CPU
Iteration 1000 / LogL: -11581.581 / Time: 0h:0m:48s (0h:0m:0s left)
Log-likelihood cutoff on original alignment: -11618.808
NOTE: Bootstrap correlation coefficient of split occurrence frequencies: 1.000
Optimizing NNI: done in 0.0323691 secs using 100% CPU
Optimizing NNI: done in 0.0386641 secs using 100% CPU
TREE SEARCH COMPLETED AFTER 1002 ITERATIONS / Time: 0h:0m:48s

--------------------------------------------------------------------
|                    FINALIZING TREE SEARCH                        |
--------------------------------------------------------------------
Performs final model parameters optimization
Estimate model parameters (epsilon = 0.010)
Initial log-likelihood: -11581.578
Current log-likelihood at step 1: -11581.575
Partition-specific rates:  0.654 0.396 0.102 6.303 1.572
Parameters optimization took 0 rounds (0.014 sec)

Partition information was printed to partition.nex.best_model.nex
BEST SCORE FOUND : -11581.575

Testing tree branches by SH-like aLRT with 1000 replicates...
0.478 sec.
Creating bootstrap support values...
Split supports printed to NEXUS file partition.nex.splits.nex
Total tree length: 2.884

Total number of iterations: 1002
CPU time used for tree search: 48.328 sec (0h:0m:48s)
Wall-clock time used for tree search: 48.280 sec (0h:0m:48s)
Total CPU time used: 48.981 sec (0h:0m:48s)
Total wall-clock time used: 48.925 sec (0h:0m:48s)

Computing bootstrap consensus tree...
Reading input file partition.nex.splits.nex...
21 taxa and 111 splits.
Consensus tree written to partition.nex.contree
Reading input trees file partition.nex.contree
Log-likelihood of consensus tree: -11581.575

Analysis results written to: 
  IQ-TREE report:                partition.nex.iqtree
  Maximum-likelihood tree:       partition.nex.treefile
  Likelihood distances:          partition.nex.mldist
  Best partitioning scheme:      partition.nex.best_scheme.nex
           in RAxML format:      partition.nex.best_scheme

Ultrafast bootstrap approximation results written to:
  Split support values:          partition.nex.splits.nex
  Consensus tree:                partition.nex.contree
  Screen log file:               partition.nex.log

Date and Time: Sat Jun  7 01:39:09 2025
