# Supplementary material for: Morphological and molecular evidence support a new species of the genus Ilocomba Brescovit, 1997 (Araneae, Anyphaenidae, Anyphaeninae) from the Andes of Colombia
Source: Zookeys. 2026 Apr 22;1278:19–51. doi: 10.3897/zookeys.1278.162601 (PMC13129551; doi:10.3897/zookeys.1278.162601)
Supplement: Supplementary material 3 — Phylogenetic trees and analysis files from parsimony and likelihood inference of Ilocomba yotoco sp. nov. [file zookeys-1278-019_article-162601__-s003.zip › 2_Phylo/ML/6_-11581.574910/partition.nex.treefile]

(Hibana_sp_MCH2003:0.1849045278,(((((Acanthoceto_acupicta:0.1338224526,Sanogasta_alticola:0.2143336876)97.9/99:0.0496296925,Josa_calilegua:0.1764816219)91.1/92:0.0219328104,Elaver_sp_FSC2016:0.3604605639)87.8/88:0.0191086445,((Anyphaena_accentuata:0.1215359804,(Anyphaena_californica:0.0263171555,Anyphaena_pacifica:0.0070831717)96.5/97:0.0531503800)99.4/100:0.0654791573,((Otoniela_adisi:0.0143140231,Otoniela_quadrivittata:0.0351192568)100/100:0.1144259640,Buckupiella_imperatriz:0.2339597227)91.8/91:0.0391122988)72.3/69:0.0234775944)99.1/100:0.0493009791,(((Aysha_proseni:0.0578439513,Aysha_lagenifera:0.0705136716)99.8/100:0.0436229435,Xiruana_gracilipes:0.0778579960)79.4/51:0.0058069427,(Jessica_osoriana:0.0637433361,(Hatitia_sp_FSC2016:0.0808534440,(Illocomba_yotoco_Male_LAM_237:0.1267623386,(Illocomba_marta_Male_LAM_236:0.0069537394,(Illocomba_marta_LAM_309_Male:0.0110422667,Illocomba_marta_LAM_308_Female:0.0024439766)0/46:0.0000020408)100/100:0.0756486330)97.5/95:0.0349766516)91.9/65:0.0198013004)57.7/48:0.0072986575)99.9/100:0.0678891606)99.1/100:0.0692150441,Anyphaenoides_clavipes:0.1174552740);
