# Supplementary material for: Morphological and molecular evidence support a new species of the genus Ilocomba Brescovit, 1997 (Araneae, Anyphaenidae, Anyphaeninae) from the Andes of Colombia
Source: Zookeys. 2026 Apr 22;1278:19–51. doi: 10.3897/zookeys.1278.162601 (PMC13129551; doi:10.3897/zookeys.1278.162601)
Supplement: Supplementary material 3 — Phylogenetic trees and analysis files from parsimony and likelihood inference of Ilocomba yotoco sp. nov. [file zookeys-1278-019_article-162601__-s003.zip › 2_Phylo/ML/7_-11581.575709/partition.nex.contree]

(Hibana_sp_MCH2003:0.1847775473,(((((Acanthoceto_acupicta:0.1337252713,Sanogasta_alticola:0.2141686396)100:0.0495893601,Josa_calilegua:0.1763523992)93:0.0219161271,Elaver_sp_FSC2016:0.3601714398)88:0.0190947761,((Anyphaena_accentuata:0.1214598829,(Anyphaena_californica:0.0262958993,Anyphaena_pacifica:0.0070792017)96:0.0531112112)100:0.0654325591,((Otoniela_adisi:0.0143145075,Otoniela_quadrivittata:0.0350914325)100:0.1143339795,Buckupiella_imperatriz:0.2337842834)92:0.0390874757)74:0.0234549597)100:0.0492748000,(((Aysha_proseni:0.0578078283,Aysha_lagenifera:0.0704661572)100:0.0435917583,Xiruana_gracilipes:0.0778057024)57:0.0058043520,(Jessica_osoriana:0.0637018174,(Hatitia_sp_FSC2016:0.0807944777,(Illocomba_yotoco_Male_LAM_237:0.1266760940,(Illocomba_marta_Male_LAM_236:0.0069534166,(Illocomba_marta_LAM_309_Male:0.0110401218,Illocomba_marta_LAM_308_Female:0.0024434446)47:0.0000021437)100:0.0755982695)96:0.0349499708)71:0.0197889406)52:0.0072935454)100:0.0678310319)100:0.0691710692,Anyphaenoides_clavipes:0.1173674537);
