# Supplementary material for: Morphological and molecular evidence support a new species of the genus Ilocomba Brescovit, 1997 (Araneae, Anyphaenidae, Anyphaeninae) from the Andes of Colombia
Source: Zookeys. 2026 Apr 22;1278:19–51. doi: 10.3897/zookeys.1278.162601 (PMC13129551; doi:10.3897/zookeys.1278.162601)
Supplement: Supplementary material 3 — Phylogenetic trees and analysis files from parsimony and likelihood inference of Ilocomba yotoco sp. nov. [file zookeys-1278-019_article-162601__-s003.zip › 2_Phylo/ML/7_-11581.575709/partition.nex.log]

IQ-TREE multicore version 2.2.2.6 COVID-edition for Linux 64-bit built May 27 2023
Developed by Bui Quang Minh, James Barbetti, Nguyen Lam Tung,
Olga Chernomor, Heiko Schmidt, Dominik Schrempf, Michael Woodhams, Ly Trong Nhan.

Host:    Jimmy (AVX2, FMA3, 7 GB RAM)
Command: iqtree2 -s concatenated.fas -p partition.nex -m MFP+MERGE -bb 1000 -alrt 1000 -pers 0.2 -nstop 1000
Seed:    876186 (Using SPRNG - Scalable Parallel Random Number Generator)
Time:    Sat Jun  7 01:40:06 2025
Kernel:  AVX+FMA - 1 threads (16 CPU cores detected)

HINT: Use -nt option to specify number of threads because your CPU has 16 cores!
HINT: -nt AUTO will automatically determine the best number of threads to use.

Reading partition model file partition.nex ...
Reading alignment file concatenated.fas ... Phylip format detected
Alignment most likely contains DNA/RNA sequences
Constructing alignment: done in 0.00285983 secs using 64.76% CPU
Alignment has 21 sequences with 2234 columns, 866 distinct patterns
516 parsimony-informative, 258 singleton sites, 1460 constant sites
                                Gap/Ambiguity  Composition  p-value
Analyzing sequences: done in 5.91278e-05 secs using 99.78% CPU
   1  Hibana_sp_MCH2003                27.98%    passed     68.77%
   2  Acanthoceto_acupicta              3.13%    passed     46.93%
   3  Anyphaenoides_clavipes            2.73%    passed     58.63%
   4  Aysha_proseni                     2.06%    passed     99.10%
   5  Jessica_osoriana                  1.84%    passed     95.13%
   6  Xiruana_gracilipes                2.19%    passed     85.88%
   7  Anyphaena_accentuata              2.28%    passed     84.07%
   8  Otoniela_adisi                   16.97%    passed     63.21%
   9  Josa_calilegua                   10.47%    passed     92.44%
  10  Buckupiella_imperatriz           13.03%    passed     55.77%
  11  Hatitia_sp_FSC2016                3.89%    passed     98.81%
  12  Elaver_sp_FSC2016                 2.82%    passed     55.75%
  13  Aysha_lagenifera                  2.15%    passed     78.21%
  14  Sanogasta_alticola                9.67%    passed     44.17%
  15  Otoniela_quadrivittata           23.10%    passed     97.26%
  16  Illocomba_yotoco_Male_LAM_237    26.54%    passed     43.49%
  17  Illocomba_marta_Male_LAM_236     57.12%    failed      0.00%
  18  Illocomba_marta_LAM_309_Male     45.26%    failed      0.00%
  19  Illocomba_marta_LAM_308_Female   12.71%    passed     91.72%
  20  Anyphaena_californica            32.14%    failed      0.00%
  21  Anyphaena_pacifica               27.08%    failed      0.00%
WARNING: 1 sequences contain more than 50% gaps/ambiguity
****  TOTAL                            15.48%  4 sequences failed composition chi2 test (p-value<5%; df=3)
NOTE: No CharPartition defined, use all CharSets

Loading 8 partitions...
Identifying sites to remove: done in 0.000299931 secs using 100.4% CPU
Identifying sites to remove: done in 0.000401974 secs using 100% CPU
Identifying sites to remove: done in 5.10216e-05 secs using 98% CPU
Identifying sites to remove: done in 4.69685e-05 secs using 97.94% CPU
Identifying sites to remove: done in 9.29832e-05 secs using 100% CPU
Subset	Type	Seqs	Sites	Infor	Invar	Model	Name
1		19	471	126	276	MFP+MERGE	16s_aln_pru_mod.fasta
2		19	780	141	545	MFP+MERGE	28s_aln_pru_mod.fasta
3		21	220	31	171	MFP+MERGE	coi_aln_pru_mod.fasta_pos1
4		21	219	8	204	MFP+MERGE	coi_aln_pru_mod.fasta_pos2
5		21	219	139	45	MFP+MERGE	coi_aln_pru_mod.fasta_pos3
6		16	109	3	98	MFP+MERGE	h3_aln_pru_mod.fasta_pos1
7		16	108	1	105	MFP+MERGE	h3_aln_pru_mod.fasta_pos2
8		16	108	67	16	MFP+MERGE	h3_aln_pru_mod.fasta_pos3
Degree of missing data: 0.088
Info: multi-threading strategy over partitions


Create initial parsimony tree by phylogenetic likelihood library (PLL)... 0.001 seconds
Perform fast likelihood tree search using GTR+I+G model...
Estimate model parameters (epsilon = 5.000)
Initial log-likelihood: -12673.648
Current log-likelihood at step 1: -11735.271
Current log-likelihood at step 2: -11572.589
Current log-likelihood at step 3: -11543.760
Current log-likelihood at step 4: -11539.687
Parameters optimization took 3 rounds (0.297 sec)


WARNING: Estimated model parameters are at boundary that can cause numerical instability!

Perform nearest neighbor interchange...
Optimizing NNI: done in 0.062393 secs using 99.97% CPU
Estimate model parameters (epsilon = 1.000)
Initial log-likelihood: -11507.755
Current log-likelihood at step 1: -11505.097
Current log-likelihood at step 2: -11503.944
Current log-likelihood at step 3: -11503.163
Partition-specific rates:  0.729 0.449 0.267 0.081 5.755 0.064 0.030 1.790
Parameters optimization took 2 rounds (0.125 sec)


WARNING: Estimated model parameters are at boundary that can cause numerical instability!

Time for fast ML tree search: 0.487 seconds

NOTE: ModelFinder requires 2 MB RAM!
Selecting individual models for 8 charsets using BIC...
 No. Model        Score       TreeLen     Charset
   1 GTR+F+I+G4   5424.374    1.816       16s_aln_pru_mod.fasta
   2 GTR+F+I+G4   7531.396    1.147       28s_aln_pru_mod.fasta
   3 GTR+F+I+G4   1709.256    0.687       coi_aln_pru_mod.fasta_pos1
   4 GTR+F+I+G4   962.924     0.171       coi_aln_pru_mod.fasta_pos2
   5 GTR+F+I+G4   4705.203    16.438      coi_aln_pru_mod.fasta_pos3
   6 GTR+F+I+G4   516.435     0.137       h3_aln_pru_mod.fasta_pos1
   7 GTR+F+I+G4   412.720     0.065       h3_aln_pru_mod.fasta_pos2
   8 GTR+F+I+G4   2215.449    3.844       h3_aln_pru_mod.fasta_pos3
Full partition model BIC score: 23975.955 (LnL: -11502.150  df:126)
Merging models to increase model fit (about 57 total partition schemes)...
   9 GTR+F+I+G4   24418.874   1.331       16s_aln_pru_mod.fasta+28s_aln_pru_mod.fasta
  10 GTR+F+I+G4   24043.885   1.438       16s_aln_pru_mod.fasta+coi_aln_pru_mod.fasta_pos1	0h:0m:0s (0h:0m:1s left)
  11 GTR+F+I+G4   24136.041   1.232       16s_aln_pru_mod.fasta+coi_aln_pru_mod.fasta_pos2	0h:0m:0s (0h:0m:1s left)
  12 GTR+F+I+G4   24342.063   3.531       16s_aln_pru_mod.fasta+coi_aln_pru_mod.fasta_pos3	0h:0m:0s (0h:0m:1s left)
  13 GTR+F+I+G4   24037.654   1.519       16s_aln_pru_mod.fasta+h3_aln_pru_mod.fasta_pos1	0h:0m:0s (0h:0m:1s left)
  14 GTR+F+I+G4   24024.463   1.507       16s_aln_pru_mod.fasta+h3_aln_pru_mod.fasta_pos2	0h:0m:0s (0h:0m:1s left)
  15 GTR+F+I+G4   24129.972   2.271       16s_aln_pru_mod.fasta+h3_aln_pru_mod.fasta_pos3	0h:0m:0s (0h:0m:1s left)
  16 GTR+F+I+G4   23992.101   1.028       28s_aln_pru_mod.fasta+coi_aln_pru_mod.fasta_pos1	0h:0m:0s (0h:0m:1s left)
  17 GTR+F+I+G4   24059.613   0.949       28s_aln_pru_mod.fasta+coi_aln_pru_mod.fasta_pos2	0h:0m:0s (0h:0m:1s left)
  18 GTR+F+I+G4   24933.702   1.609       28s_aln_pru_mod.fasta+coi_aln_pru_mod.fasta_pos3	0h:0m:0s (0h:0m:1s left)
  19 GTR+F+I+G4   23940.371   1.032       28s_aln_pru_mod.fasta+h3_aln_pru_mod.fasta_pos1	0h:0m:0s (0h:0m:1s left)
  20 GTR+F+I+G4   23962.019   1.025       28s_aln_pru_mod.fasta+h3_aln_pru_mod.fasta_pos2	0h:0m:1s (0h:0m:1s left)
  21 GTR+F+I+G4   24071.420   1.458       28s_aln_pru_mod.fasta+h3_aln_pru_mod.fasta_pos3	0h:0m:1s (0h:0m:1s left)
  22 GTR+F+I+G4   23974.836   0.416       coi_aln_pru_mod.fasta_pos1+coi_aln_pru_mod.fasta_pos2	0h:0m:1s (0h:0m:1s left)
  23 GTR+F+I+G4   24424.241   3.242       coi_aln_pru_mod.fasta_pos1+coi_aln_pru_mod.fasta_pos3	0h:0m:1s (0h:0m:1s left)
  24 GTR+F+I+G4   23952.790   0.494       coi_aln_pru_mod.fasta_pos1+h3_aln_pru_mod.fasta_pos1	0h:0m:1s (0h:0m:1s left)
  25 GTR+F+I+G4   23942.636   0.489       coi_aln_pru_mod.fasta_pos1+h3_aln_pru_mod.fasta_pos2	0h:0m:1s (0h:0m:1s left)
  26 GTR+F+I+G4   24076.790   1.791       coi_aln_pru_mod.fasta_pos1+h3_aln_pru_mod.fasta_pos3	0h:0m:1s (0h:0m:1s left)
  27 GTR+F+I+G4   24498.693   3.574       coi_aln_pru_mod.fasta_pos2+coi_aln_pru_mod.fasta_pos3	0h:0m:1s (0h:0m:1s left)
  28 GTR+F+I+G4   23951.449   0.159       coi_aln_pru_mod.fasta_pos2+h3_aln_pru_mod.fasta_pos1	0h:0m:1s (0h:0m:1s left)
  29 GTR+F+I+G4   23918.123   0.139       coi_aln_pru_mod.fasta_pos2+h3_aln_pru_mod.fasta_pos2	0h:0m:1s (0h:0m:1s left)
  30 GTR+F+I+G4   24156.706   1.648       coi_aln_pru_mod.fasta_pos2+h3_aln_pru_mod.fasta_pos3	0h:0m:1s (0h:0m:1s left)
  31 GTR+F+I+G4   24395.008   5.435       coi_aln_pru_mod.fasta_pos3+h3_aln_pru_mod.fasta_pos1	0h:0m:1s (0h:0m:1s left)
  32 GTR+F+I+G4   24322.368   6.947       coi_aln_pru_mod.fasta_pos3+h3_aln_pru_mod.fasta_pos2	0h:0m:1s (0h:0m:1s left)
  33 GTR+F+I+G4   24230.447   8.822       coi_aln_pru_mod.fasta_pos3+h3_aln_pru_mod.fasta_pos3	0h:0m:1s (0h:0m:1s left)
  34 GTR+F+I+G4   23911.492   0.095       h3_aln_pru_mod.fasta_pos1+h3_aln_pru_mod.fasta_pos2	0h:0m:1s (0h:0m:1s left)
  35 GTR+F+I+G4   24065.864   1.876       h3_aln_pru_mod.fasta_pos1+h3_aln_pru_mod.fasta_pos3	0h:0m:1s (0h:0m:1s left)
  36 GTR+F+I+G4   24082.058   2.041       h3_aln_pru_mod.fasta_pos2+h3_aln_pru_mod.fasta_pos3	0h:0m:1s (0h:0m:0s left)
2 compatible better partition pairs found
Merging h3_aln_pru_mod.fasta_pos1+h3_aln_pru_mod.fasta_pos2 with BIC score: 23911.492 (LnL: -11512.332  df: 115)
Merging coi_aln_pru_mod.fasta_pos1+coi_aln_pru_mod.fasta_pos2 with BIC score: 23910.374 (LnL: -11554.186  df: 104)
  37 GTR+F+I+G4   24102.650   1.079       16s_aln_pru_mod.fasta+coi_aln_pru_mod.fasta_pos1+coi_aln_pru_mod.fasta_pos2	0h:0m:1s (0h:0m:0s left)
  38 GTR+F+I+G4   24051.570   1.264       16s_aln_pru_mod.fasta+h3_aln_pru_mod.fasta_pos1+h3_aln_pru_mod.fasta_pos2	0h:0m:1s (0h:0m:0s left)
  39 GTR+F+I+G4   23989.307   0.879       28s_aln_pru_mod.fasta+coi_aln_pru_mod.fasta_pos1+coi_aln_pru_mod.fasta_pos2	0h:0m:1s (0h:0m:0s left)
  40 GTR+F+I+G4   23918.315   0.929       28s_aln_pru_mod.fasta+h3_aln_pru_mod.fasta_pos1+h3_aln_pru_mod.fasta_pos2	0h:0m:2s (0h:0m:0s left)
  41 GTR+F+I+G4   24553.262   1.890       coi_aln_pru_mod.fasta_pos1+coi_aln_pru_mod.fasta_pos2+coi_aln_pru_mod.fasta_pos3	0h:0m:2s (0h:0m:0s left)
  42 GTR+F+I+G4   23890.916   0.316       coi_aln_pru_mod.fasta_pos1+coi_aln_pru_mod.fasta_pos2+h3_aln_pru_mod.fasta_pos1+h3_aln_pru_mod.fasta_pos2	0h:0m:2s (0h:0m:0s left)
  43 GTR+F+I+G4   24085.161   1.200       coi_aln_pru_mod.fasta_pos1+coi_aln_pru_mod.fasta_pos2+h3_aln_pru_mod.fasta_pos3	0h:0m:2s (0h:0m:0s left)
  44 GTR+F+I+G4   24482.672   3.323       coi_aln_pru_mod.fasta_pos3+h3_aln_pru_mod.fasta_pos1+h3_aln_pru_mod.fasta_pos2	0h:0m:2s (0h:0m:0s left)
  45 GTR+F+I+G4   24076.015   1.254       h3_aln_pru_mod.fasta_pos1+h3_aln_pru_mod.fasta_pos2+h3_aln_pru_mod.fasta_pos3	0h:0m:2s (0h:0m:0s left)
Merging coi_aln_pru_mod.fasta_pos1+coi_aln_pru_mod.fasta_pos2+h3_aln_pru_mod.fasta_pos1+h3_aln_pru_mod.fasta_pos2 with BIC score: 23890.916 (LnL: -11586.871  df: 93)
  46 GTR+F+I+G4   24157.186   0.887       16s_aln_pru_mod.fasta+coi_aln_pru_mod.fasta_pos1+coi_aln_pru_mod.fasta_pos2+h3_aln_pru_mod.fasta_pos1+h3_aln_pru_mod.fasta_pos2	0h:0m:2s (0h:0m:0s left)
  47 GTR+F+I+G4   23977.044   0.763       28s_aln_pru_mod.fasta+coi_aln_pru_mod.fasta_pos1+coi_aln_pru_mod.fasta_pos2+h3_aln_pru_mod.fasta_pos1+h3_aln_pru_mod.fasta_pos2	0h:0m:2s (0h:0m:0s left)
  48 GTR+F+I+G4   24665.312   1.380       coi_aln_pru_mod.fasta_pos1+coi_aln_pru_mod.fasta_pos2+coi_aln_pru_mod.fasta_pos3+h3_aln_pru_mod.fasta_pos1+h3_aln_pru_mod.fasta_pos2	0h:0m:2s (0h:0m:0s left)
  49 GTR+F+I+G4   24099.873   0.869       coi_aln_pru_mod.fasta_pos1+coi_aln_pru_mod.fasta_pos2+h3_aln_pru_mod.fasta_pos1+h3_aln_pru_mod.fasta_pos2+h3_aln_pru_mod.fasta_pos3	0h:0m:2s (0h:0m:0s left)
Agglomerative model selection: (16s_aln_pru_mod.fasta,28s_aln_pru_mod.fasta,((coi_aln_pru_mod.fasta_pos1,coi_aln_pru_mod.fasta_pos2)2:23910.4,(h3_aln_pru_mod.fasta_pos1,h3_aln_pru_mod.fasta_pos2)1:23911.5)3:23890.9,coi_aln_pru_mod.fasta_pos3,h3_aln_pru_mod.fasta_pos3)
Merging into 5 partitions...
  50 GTR+F+G4     5418.840    16s_aln_pru_mod.fasta	0h:0m:3s (0h:0m:0s left)
  51 TIM3+F+R3    7522.806    28s_aln_pru_mod.fasta	0h:0m:8s (0h:0m:0s left)
  52 K3Pu+F+I     3600.435    coi_aln_pru_mod.fasta_pos1+coi_aln_pru_mod.fasta_pos2+h3_aln_pru_mod.fasta_pos1+h3_aln_pru_mod.fasta_pos2	0h:0m:9s (0h:0m:0s left)
  53 HKY+F+R2     4664.960    coi_aln_pru_mod.fasta_pos3	0h:0m:10s (0h:0m:0s left)
  54 TPM2+G4      2194.083    h3_aln_pru_mod.fasta_pos3	0h:0m:11s (0h:0m:0s left)
Best partition model BIC score: 23758.258 (LnL: -11582.235  df:77)
Partition information was printed to partition.nex.best_scheme.nex
Partition information in Raxml format was printed to partition.nex.best_scheme

All model information printed to partition.nex.model.gz
CPU time for ModelFinder: 12.057 seconds (0h:0m:12s)
Wall-clock time for ModelFinder: 12.073 seconds (0h:0m:12s)
Generating 1000 samples for ultrafast bootstrap (seed: 876186)...

NOTE: 5 MB RAM (0 GB) is required!
Estimate model parameters (epsilon = 0.100)
Initial log-likelihood: -11583.794
Current log-likelihood at step 1: -11581.734
Current log-likelihood at step 2: -11581.602
Current log-likelihood at step 3: -11581.586
Partition-specific rates:  0.658 0.399 0.103 6.277 1.580
Parameters optimization took 2 rounds (0.063 sec)

Wrote distance file to... 
Computing ML distances based on estimated model parameters...
Calculating distance matrix: done in 9.98974e-05 secs using 100.1% CPU
Computing ML distances took 0.000136 sec (of wall-clock time) 0.000136 sec (of CPU time)
WARNING: Some pairwise ML distances are too long (saturated)
Setting up auxiliary I and S matrices: done in 3.8147e-05 secs using 102.2% CPU
Constructing RapidNJ tree: done in 5.29289e-05 secs using 636.7% CPU
Computing RapidNJ tree took 0.000134 sec (of wall-clock time) 0.000418 sec (of CPU time)
Log-likelihood of RapidNJ tree: -12465.524
--------------------------------------------------------------------
|             INITIALIZING CANDIDATE TREE SET                      |
--------------------------------------------------------------------
Generating 98 parsimony trees... 0.253 second
Computing log-likelihood of 98 initial trees ... 0.277 seconds
Current best score: -11581.586

Do NNI search on 20 best initial trees
Optimizing NNI: done in 0.0195818 secs using 99.99% CPU
Estimate model parameters (epsilon = 0.100)
Initial log-likelihood: -11581.586
Current log-likelihood at step 1: -11581.579
Parameters optimization took 0 rounds (0.017 sec)

BETTER TREE FOUND at iteration 1: -11581.579
Optimizing NNI: done in 0.051893 secs using 100% CPU
Optimizing NNI: done in 0.064831 secs using 100% CPU
Optimizing NNI: done in 0.076489 secs using 99.98% CPU
Optimizing NNI: done in 0.072098 secs using 100% CPU
Optimizing NNI: done in 0.0657411 secs using 100% CPU
Optimizing NNI: done in 0.0505919 secs using 93.98% CPU
Optimizing NNI: done in 0.050128 secs using 100% CPU
Optimizing NNI: done in 0.049818 secs using 100% CPU
Optimizing NNI: done in 0.056246 secs using 99.99% CPU
Iteration 10 / LogL: -11581.580 / Time: 0h:0m:1s
Optimizing NNI: done in 0.058589 secs using 100% CPU
Optimizing NNI: done in 0.067425 secs using 100% CPU
Optimizing NNI: done in 0.05776 secs using 100% CPU
Optimizing NNI: done in 0.049567 secs using 100% CPU
Optimizing NNI: done in 0.062607 secs using 99.98% CPU
Optimizing NNI: done in 0.062659 secs using 100% CPU
Optimizing NNI: done in 0.059607 secs using 100% CPU
Optimizing NNI: done in 0.08178 secs using 100% CPU
Optimizing NNI: done in 0.0941341 secs using 100% CPU
Optimizing NNI: done in 0.0803399 secs using 99.98% CPU
Iteration 20 / LogL: -11581.579 / Time: 0h:0m:1s
Finish initializing candidate tree set (1)
Current best tree score: -11581.579 / CPU time: 1.799
Number of iterations: 20
--------------------------------------------------------------------
|               OPTIMIZING CANDIDATE TREE SET                      |
--------------------------------------------------------------------
Optimizing NNI: done in 0.0390971 secs using 100% CPU
Optimizing NNI: done in 0.035496 secs using 100% CPU
Optimizing NNI: done in 0.0485249 secs using 100% CPU
Optimizing NNI: done in 0.025768 secs using 99.96% CPU
Optimizing NNI: done in 0.0271339 secs using 100% CPU
Optimizing NNI: done in 0.05494 secs using 100% CPU
Optimizing NNI: done in 0.0545721 secs using 100% CPU
UPDATE BEST LOG-LIKELIHOOD: -11581.579
Optimizing NNI: done in 0.0316739 secs using 100% CPU
Optimizing NNI: done in 0.026211 secs using 100% CPU
Optimizing NNI: done in 0.0318449 secs using 100% CPU
Iteration 30 / LogL: -11581.922 / Time: 0h:0m:2s (0h:1m:17s left)
Optimizing NNI: done in 0.049701 secs using 100% CPU
Optimizing NNI: done in 0.035773 secs using 99.99% CPU
Optimizing NNI: done in 0.0680449 secs using 100% CPU
Optimizing NNI: done in 0.044713 secs using 99.99% CPU
Optimizing NNI: done in 0.0415089 secs using 99.99% CPU
Optimizing NNI: done in 0.020653 secs using 100% CPU
Optimizing NNI: done in 0.0512002 secs using 100% CPU
Optimizing NNI: done in 0.033201 secs using 100% CPU
Optimizing NNI: done in 0.0478201 secs using 100% CPU
Optimizing NNI: done in 0.0277801 secs using 100% CPU
Iteration 40 / LogL: -11581.580 / Time: 0h:0m:2s (0h:1m:8s left)
Optimizing NNI: done in 0.0341442 secs using 100% CPU
Optimizing NNI: done in 0.0329909 secs using 100% CPU
Optimizing NNI: done in 0.0568612 secs using 100% CPU
Optimizing NNI: done in 0.0675168 secs using 100% CPU
Optimizing NNI: done in 0.0302982 secs using 100% CPU
Optimizing NNI: done in 0.0535831 secs using 100% CPU
Optimizing NNI: done in 0.0417912 secs using 99.98% CPU
Optimizing NNI: done in 0.0339041 secs using 100% CPU
Optimizing NNI: done in 0.0324771 secs using 100% CPU
Optimizing NNI: done in 0.0506341 secs using 100% CPU
Iteration 50 / LogL: -11581.580 / Time: 0h:0m:3s (0h:1m:3s left)
Log-likelihood cutoff on original alignment: -11617.621
Optimizing NNI: done in 0.0452571 secs using 100% CPU
Optimizing NNI: done in 0.039094 secs using 89.77% CPU
Optimizing NNI: done in 0.027529 secs using 99.99% CPU
Optimizing NNI: done in 0.0426981 secs using 99.96% CPU
Optimizing NNI: done in 0.050009 secs using 100% CPU
Optimizing NNI: done in 0.030375 secs using 100% CPU
Optimizing NNI: done in 0.029228 secs using 100% CPU
Optimizing NNI: done in 0.0515821 secs using 100% CPU
Optimizing NNI: done in 0.034229 secs using 99.99% CPU
Optimizing NNI: done in 0.0390699 secs using 100% CPU
Iteration 60 / LogL: -11581.580 / Time: 0h:0m:3s (0h:0m:59s left)
Optimizing NNI: done in 0.0259151 secs using 99.98% CPU
Optimizing NNI: done in 0.0259209 secs using 100% CPU
Optimizing NNI: done in 0.027091 secs using 100% CPU
Optimizing NNI: done in 0.0287969 secs using 100% CPU
Optimizing NNI: done in 0.0322578 secs using 100% CPU
Optimizing NNI: done in 0.0445609 secs using 100% CPU
Optimizing NNI: done in 0.046047 secs using 100% CPU
Optimizing NNI: done in 0.059716 secs using 100% CPU
Optimizing NNI: done in 0.0498772 secs using 100% CPU
Optimizing NNI: done in 0.0302269 secs using 100% CPU
Iteration 70 / LogL: -11581.579 / Time: 0h:0m:4s (0h:0m:55s left)
Optimizing NNI: done in 0.044148 secs using 100% CPU
Optimizing NNI: done in 0.0299821 secs using 100% CPU
Optimizing NNI: done in 0.0271618 secs using 100% CPU
Optimizing NNI: done in 0.027154 secs using 100% CPU
UPDATE BEST LOG-LIKELIHOOD: -11581.579
Optimizing NNI: done in 0.052897 secs using 100% CPU
Optimizing NNI: done in 0.037852 secs using 100% CPU
Optimizing NNI: done in 0.029824 secs using 100% CPU
Optimizing NNI: done in 0.0307801 secs using 100% CPU
Optimizing NNI: done in 0.032763 secs using 100% CPU
Optimizing NNI: done in 0.030782 secs using 100% CPU
Iteration 80 / LogL: -11581.589 / Time: 0h:0m:4s (0h:0m:52s left)
Optimizing NNI: done in 0.0329461 secs using 100% CPU
Optimizing NNI: done in 0.044054 secs using 100% CPU
Optimizing NNI: done in 0.0389359 secs using 100% CPU
Optimizing NNI: done in 0.0372181 secs using 100% CPU
Optimizing NNI: done in 0.0479579 secs using 100% CPU
Optimizing NNI: done in 0.036639 secs using 99.99% CPU
Optimizing NNI: done in 0.0523858 secs using 100% CPU
Optimizing NNI: done in 0.0249529 secs using 99.95% CPU
Optimizing NNI: done in 0.0332379 secs using 100% CPU
Optimizing NNI: done in 0.039187 secs using 100% CPU
Iteration 90 / LogL: -11581.581 / Time: 0h:0m:4s (0h:0m:50s left)
Optimizing NNI: done in 0.0433531 secs using 100% CPU
Optimizing NNI: done in 0.0247698 secs using 100% CPU
Optimizing NNI: done in 0.035558 secs using 100% CPU
Optimizing NNI: done in 0.0335922 secs using 100% CPU
Optimizing NNI: done in 0.0302701 secs using 100% CPU
Optimizing NNI: done in 0.045855 secs using 100% CPU
Optimizing NNI: done in 0.0483501 secs using 99.96% CPU
Optimizing NNI: done in 0.03633 secs using 100% CPU
Optimizing NNI: done in 0.03232 secs using 99.99% CPU
Optimizing NNI: done in 0.051671 secs using 92.26% CPU
Iteration 100 / LogL: -11581.579 / Time: 0h:0m:5s (0h:0m:48s left)
Log-likelihood cutoff on original alignment: -11617.647
NOTE: Bootstrap correlation coefficient of split occurrence frequencies: 1.000
Optimizing NNI: done in 0.028661 secs using 100% CPU
Optimizing NNI: done in 0.0258331 secs using 100% CPU
Optimizing NNI: done in 0.0307581 secs using 99.95% CPU
Optimizing NNI: done in 0.0426409 secs using 100% CPU
Optimizing NNI: done in 0.0393341 secs using 100% CPU
Optimizing NNI: done in 0.0575061 secs using 100% CPU
Optimizing NNI: done in 0.035413 secs using 100% CPU
Optimizing NNI: done in 0.0562038 secs using 100% CPU
Optimizing NNI: done in 0.0572331 secs using 100% CPU
Optimizing NNI: done in 0.0311749 secs using 99.95% CPU
Iteration 110 / LogL: -11581.580 / Time: 0h:0m:5s (0h:0m:47s left)
Optimizing NNI: done in 0.027648 secs using 100% CPU
Optimizing NNI: done in 0.0510569 secs using 100% CPU
Optimizing NNI: done in 0.0366991 secs using 100% CPU
Optimizing NNI: done in 0.0314469 secs using 100% CPU
Optimizing NNI: done in 0.032491 secs using 100% CPU
Optimizing NNI: done in 0.0337749 secs using 100% CPU
Optimizing NNI: done in 0.0302222 secs using 100% CPU
Optimizing NNI: done in 0.01964 secs using 100% CPU
Optimizing NNI: done in 0.039747 secs using 100% CPU
Optimizing NNI: done in 0.0381908 secs using 99.96% CPU
Iteration 120 / LogL: -11581.580 / Time: 0h:0m:6s (0h:0m:46s left)
Optimizing NNI: done in 0.0270441 secs using 100% CPU
Optimizing NNI: done in 0.0394268 secs using 100% CPU
Optimizing NNI: done in 0.0586331 secs using 100% CPU
Optimizing NNI: done in 0.0546491 secs using 100% CPU
Optimizing NNI: done in 0.0347092 secs using 100% CPU
Optimizing NNI: done in 0.0525842 secs using 100% CPU
Optimizing NNI: done in 0.046499 secs using 99.99% CPU
Optimizing NNI: done in 0.0457501 secs using 99.99% CPU
Optimizing NNI: done in 0.049978 secs using 100% CPU
Optimizing NNI: done in 0.0434811 secs using 100% CPU
Iteration 130 / LogL: -11581.579 / Time: 0h:0m:6s (0h:0m:45s left)
Optimizing NNI: done in 0.0516951 secs using 100% CPU
Optimizing NNI: done in 0.0165291 secs using 100% CPU
Optimizing NNI: done in 0.0208669 secs using 100% CPU
UPDATE BEST LOG-LIKELIHOOD: -11581.579
Optimizing NNI: done in 0.0443699 secs using 100% CPU
Optimizing NNI: done in 0.0373631 secs using 99.98% CPU
Optimizing NNI: done in 0.0278599 secs using 99.98% CPU
Optimizing NNI: done in 0.0307419 secs using 99.99% CPU
Optimizing NNI: done in 0.0298119 secs using 100% CPU
Optimizing NNI: done in 0.0533299 secs using 100% CPU
Optimizing NNI: done in 0.0577741 secs using 100% CPU
Iteration 140 / LogL: -11581.579 / Time: 0h:0m:7s (0h:0m:44s left)
Optimizing NNI: done in 0.0183361 secs using 100% CPU
UPDATE BEST LOG-LIKELIHOOD: -11581.579
Optimizing NNI: done in 0.038666 secs using 99.98% CPU
Optimizing NNI: done in 0.0138891 secs using 100% CPU
Optimizing NNI: done in 0.0349751 secs using 100% CPU
Optimizing NNI: done in 0.0273368 secs using 98.24% CPU
Optimizing NNI: done in 0.0552909 secs using 100% CPU
Optimizing NNI: done in 0.039027 secs using 100% CPU
Optimizing NNI: done in 0.0484881 secs using 100% CPU
Optimizing NNI: done in 0.041301 secs using 100% CPU
Optimizing NNI: done in 0.050873 secs using 100% CPU
Iteration 150 / LogL: -11581.579 / Time: 0h:0m:7s (0h:0m:43s left)
Log-likelihood cutoff on original alignment: -11617.493
Optimizing NNI: done in 0.0465569 secs using 100% CPU
Optimizing NNI: done in 0.03601 secs using 100% CPU
Optimizing NNI: done in 0.0454969 secs using 100% CPU
Optimizing NNI: done in 0.0276279 secs using 100% CPU
Optimizing NNI: done in 0.044765 secs using 100% CPU
Optimizing NNI: done in 0.0482941 secs using 99.97% CPU
Optimizing NNI: done in 0.0374491 secs using 100% CPU
Optimizing NNI: done in 0.0355818 secs using 99.99% CPU
Optimizing NNI: done in 0.034517 secs using 100% CPU
Optimizing NNI: done in 0.0494781 secs using 100% CPU
Iteration 160 / LogL: -11581.581 / Time: 0h:0m:8s (0h:0m:42s left)
Optimizing NNI: done in 0.0371141 secs using 99.99% CPU
Optimizing NNI: done in 0.0351319 secs using 100% CPU
Optimizing NNI: done in 0.0402269 secs using 100% CPU
Optimizing NNI: done in 0.0336399 secs using 100% CPU
Optimizing NNI: done in 0.04111 secs using 100% CPU
Optimizing NNI: done in 0.0380859 secs using 100% CPU
Optimizing NNI: done in 0.045444 secs using 100% CPU
Optimizing NNI: done in 0.0274582 secs using 100% CPU
Optimizing NNI: done in 0.0543249 secs using 100% CPU
Optimizing NNI: done in 0.073009 secs using 100% CPU
Iteration 170 / LogL: -11581.579 / Time: 0h:0m:8s (0h:0m:41s left)
Optimizing NNI: done in 0.048027 secs using 100% CPU
Optimizing NNI: done in 0.036052 secs using 100% CPU
Optimizing NNI: done in 0.04182 secs using 100% CPU
Optimizing NNI: done in 0.031534 secs using 100% CPU
Optimizing NNI: done in 0.027559 secs using 100% CPU
Optimizing NNI: done in 0.0318351 secs using 100% CPU
Optimizing NNI: done in 0.0454741 secs using 100% CPU
Optimizing NNI: done in 0.0376511 secs using 100% CPU
Optimizing NNI: done in 0.0418952 secs using 99.97% CPU
Optimizing NNI: done in 0.0352838 secs using 100% CPU
Iteration 180 / LogL: -11581.581 / Time: 0h:0m:8s (0h:0m:40s left)
Optimizing NNI: done in 0.0419991 secs using 100% CPU
Optimizing NNI: done in 0.0326321 secs using 100% CPU
Optimizing NNI: done in 0.0625021 secs using 100% CPU
Optimizing NNI: done in 0.049494 secs using 100% CPU
Optimizing NNI: done in 0.0316141 secs using 100% CPU
Optimizing NNI: done in 0.036957 secs using 100% CPU
Optimizing NNI: done in 0.0478179 secs using 99.99% CPU
Optimizing NNI: done in 0.0303638 secs using 100% CPU
Optimizing NNI: done in 0.041805 secs using 100% CPU
Optimizing NNI: done in 0.0473192 secs using 99.99% CPU
Iteration 190 / LogL: -11581.579 / Time: 0h:0m:9s (0h:0m:40s left)
Optimizing NNI: done in 0.036448 secs using 100% CPU
Optimizing NNI: done in 0.042371 secs using 100% CPU
Optimizing NNI: done in 0.0322521 secs using 100% CPU
Optimizing NNI: done in 0.019325 secs using 99.99% CPU
Optimizing NNI: done in 0.035531 secs using 100% CPU
Optimizing NNI: done in 0.0333869 secs using 100% CPU
Optimizing NNI: done in 0.0458541 secs using 100% CPU
Optimizing NNI: done in 0.0272861 secs using 100% CPU
Optimizing NNI: done in 0.02683 secs using 100% CPU
Optimizing NNI: done in 0.046376 secs using 99.99% CPU
Iteration 200 / LogL: -11581.623 / Time: 0h:0m:9s (0h:0m:39s left)
Log-likelihood cutoff on original alignment: -11617.570
NOTE: Bootstrap correlation coefficient of split occurrence frequencies: 1.000
Optimizing NNI: done in 0.0411119 secs using 100% CPU
Optimizing NNI: done in 0.041019 secs using 99.97% CPU
Optimizing NNI: done in 0.029099 secs using 100% CPU
Optimizing NNI: done in 0.0373449 secs using 100% CPU
Optimizing NNI: done in 0.0272779 secs using 100% CPU
Optimizing NNI: done in 0.059937 secs using 100% CPU
Optimizing NNI: done in 0.0258012 secs using 100% CPU
Optimizing NNI: done in 0.042038 secs using 100% CPU
Optimizing NNI: done in 0.0511911 secs using 100% CPU
Optimizing NNI: done in 0.0459208 secs using 100% CPU
Iteration 210 / LogL: -11581.677 / Time: 0h:0m:10s (0h:0m:38s left)
Optimizing NNI: done in 0.0385981 secs using 99.98% CPU
Optimizing NNI: done in 0.0282929 secs using 100% CPU
Optimizing NNI: done in 0.0476351 secs using 100% CPU
Optimizing NNI: done in 0.0428479 secs using 100% CPU
Optimizing NNI: done in 0.0347161 secs using 100% CPU
Optimizing NNI: done in 0.051517 secs using 99.99% CPU
Optimizing NNI: done in 0.0191898 secs using 100% CPU
Optimizing NNI: done in 0.0370951 secs using 100% CPU
Optimizing NNI: done in 0.0515809 secs using 100% CPU
Optimizing NNI: done in 0.049263 secs using 100% CPU
Iteration 220 / LogL: -11581.581 / Time: 0h:0m:10s (0h:0m:38s left)
Optimizing NNI: done in 0.039721 secs using 100% CPU
Optimizing NNI: done in 0.034301 secs using 100% CPU
Optimizing NNI: done in 0.0361769 secs using 100% CPU
Optimizing NNI: done in 0.0523059 secs using 99.97% CPU
Optimizing NNI: done in 0.035264 secs using 100% CPU
Optimizing NNI: done in 0.038836 secs using 100% CPU
Optimizing NNI: done in 0.037642 secs using 100% CPU
Optimizing NNI: done in 0.0349252 secs using 99.9% CPU
Optimizing NNI: done in 0.034116 secs using 100% CPU
Optimizing NNI: done in 0.0358109 secs using 100% CPU
Iteration 230 / LogL: -11581.579 / Time: 0h:0m:11s (0h:0m:37s left)
Optimizing NNI: done in 0.0512199 secs using 100% CPU
Optimizing NNI: done in 0.0380628 secs using 100% CPU
Optimizing NNI: done in 0.0509 secs using 99.99% CPU
Optimizing NNI: done in 0.0249121 secs using 100% CPU
Optimizing NNI: done in 0.030205 secs using 100% CPU
Optimizing NNI: done in 0.0410688 secs using 100% CPU
Optimizing NNI: done in 0.0333712 secs using 100% CPU
Optimizing NNI: done in 0.038075 secs using 100% CPU
Optimizing NNI: done in 0.0253422 secs using 100% CPU
Optimizing NNI: done in 0.0398881 secs using 100% CPU
Iteration 240 / LogL: -11581.581 / Time: 0h:0m:11s (0h:0m:36s left)
Optimizing NNI: done in 0.030848 secs using 100% CPU
Optimizing NNI: done in 0.0516081 secs using 100% CPU
Optimizing NNI: done in 0.0633569 secs using 100% CPU
Optimizing NNI: done in 0.0345719 secs using 100% CPU
Optimizing NNI: done in 0.043906 secs using 100% CPU
Optimizing NNI: done in 0.0400429 secs using 100% CPU
Optimizing NNI: done in 0.046804 secs using 99.97% CPU
Optimizing NNI: done in 0.0270791 secs using 100% CPU
Optimizing NNI: done in 0.018033 secs using 100% CPU
Optimizing NNI: done in 0.0300691 secs using 99.99% CPU
Iteration 250 / LogL: -11581.580 / Time: 0h:0m:11s (0h:0m:36s left)
Log-likelihood cutoff on original alignment: -11617.496
Optimizing NNI: done in 0.0398581 secs using 99.97% CPU
Optimizing NNI: done in 0.0306721 secs using 100% CPU
Optimizing NNI: done in 0.0466962 secs using 100% CPU
Optimizing NNI: done in 0.028897 secs using 100% CPU
Optimizing NNI: done in 0.0562279 secs using 100% CPU
Optimizing NNI: done in 0.0676899 secs using 100% CPU
Optimizing NNI: done in 0.032985 secs using 99.99% CPU
Optimizing NNI: done in 0.0377479 secs using 100% CPU
Optimizing NNI: done in 0.0389149 secs using 100% CPU
Optimizing NNI: done in 0.0302861 secs using 100% CPU
Iteration 260 / LogL: -11581.588 / Time: 0h:0m:12s (0h:0m:35s left)
Optimizing NNI: done in 0.0587318 secs using 100% CPU
Optimizing NNI: done in 0.0666471 secs using 100% CPU
Optimizing NNI: done in 0.0658512 secs using 100% CPU
Optimizing NNI: done in 0.0476511 secs using 100% CPU
Optimizing NNI: done in 0.0374708 secs using 100% CPU
Optimizing NNI: done in 0.03439 secs using 99.99% CPU
Optimizing NNI: done in 0.0368481 secs using 100% CPU
Optimizing NNI: done in 0.041482 secs using 99.97% CPU
Optimizing NNI: done in 0.0470638 secs using 100% CPU
Optimizing NNI: done in 0.0323689 secs using 100% CPU
Iteration 270 / LogL: -11581.586 / Time: 0h:0m:12s (0h:0m:35s left)
Optimizing NNI: done in 0.061116 secs using 100% CPU
Optimizing NNI: done in 0.033155 secs using 99.99% CPU
Optimizing NNI: done in 0.0473719 secs using 100% CPU
Optimizing NNI: done in 0.0550771 secs using 100% CPU
Optimizing NNI: done in 0.0433381 secs using 90.77% CPU
Optimizing NNI: done in 0.0352099 secs using 100% CPU
Optimizing NNI: done in 0.0391932 secs using 100% CPU
Optimizing NNI: done in 0.0255799 secs using 100% CPU
Optimizing NNI: done in 0.0286598 secs using 100% CPU
Optimizing NNI: done in 0.042599 secs using 100% CPU
Iteration 280 / LogL: -11581.580 / Time: 0h:0m:13s (0h:0m:34s left)
Optimizing NNI: done in 0.0260918 secs using 100% CPU
Optimizing NNI: done in 0.050884 secs using 100% CPU
Optimizing NNI: done in 0.047761 secs using 100% CPU
Optimizing NNI: done in 0.042078 secs using 100% CPU
Optimizing NNI: done in 0.029048 secs using 100% CPU
Optimizing NNI: done in 0.0330911 secs using 100% CPU
Optimizing NNI: done in 0.0213871 secs using 100% CPU
Optimizing NNI: done in 0.0349331 secs using 100% CPU
Optimizing NNI: done in 0.0290279 secs using 100% CPU
Optimizing NNI: done in 0.0514591 secs using 100% CPU
Iteration 290 / LogL: -11581.579 / Time: 0h:0m:13s (0h:0m:34s left)
Optimizing NNI: done in 0.0193758 secs using 99.99% CPU
Optimizing NNI: done in 0.0399411 secs using 99.8% CPU
Optimizing NNI: done in 0.0296161 secs using 100% CPU
Optimizing NNI: done in 0.041343 secs using 100% CPU
Optimizing NNI: done in 0.035563 secs using 100% CPU
Optimizing NNI: done in 0.0288122 secs using 99.95% CPU
Optimizing NNI: done in 0.04392 secs using 99.78% CPU
Optimizing NNI: done in 0.0503402 secs using 100% CPU
Optimizing NNI: done in 0.036392 secs using 100% CPU
Optimizing NNI: done in 0.0347018 secs using 100% CPU
Iteration 300 / LogL: -11581.579 / Time: 0h:0m:14s (0h:0m:33s left)
Log-likelihood cutoff on original alignment: -11617.609
NOTE: Bootstrap correlation coefficient of split occurrence frequencies: 0.999
Optimizing NNI: done in 0.041888 secs using 100% CPU
Optimizing NNI: done in 0.037262 secs using 100% CPU
Optimizing NNI: done in 0.0536799 secs using 100% CPU
Optimizing NNI: done in 0.0219021 secs using 100% CPU
Optimizing NNI: done in 0.0483499 secs using 100% CPU
Optimizing NNI: done in 0.051064 secs using 99.98% CPU
Optimizing NNI: done in 0.0402501 secs using 99.97% CPU
Optimizing NNI: done in 0.043987 secs using 100% CPU
Optimizing NNI: done in 0.0349629 secs using 100% CPU
Optimizing NNI: done in 0.0528049 secs using 100% CPU
Iteration 310 / LogL: -11581.580 / Time: 0h:0m:14s (0h:0m:33s left)
Optimizing NNI: done in 0.0422709 secs using 100% CPU
Optimizing NNI: done in 0.0387909 secs using 99.97% CPU
Optimizing NNI: done in 0.0448761 secs using 100% CPU
Optimizing NNI: done in 0.0322819 secs using 99.99% CPU
Optimizing NNI: done in 0.0297759 secs using 100% CPU
Optimizing NNI: done in 0.0300481 secs using 100% CPU
Optimizing NNI: done in 0.0336471 secs using 100% CPU
Optimizing NNI: done in 0.071449 secs using 100% CPU
Optimizing NNI: done in 0.034343 secs using 100% CPU
Optimizing NNI: done in 0.031008 secs using 100% CPU
Iteration 320 / LogL: -11581.579 / Time: 0h:0m:15s (0h:0m:32s left)
Optimizing NNI: done in 0.0220358 secs using 100% CPU
Optimizing NNI: done in 0.0455031 secs using 100% CPU
Optimizing NNI: done in 0.036988 secs using 100% CPU
Optimizing NNI: done in 0.0352428 secs using 100% CPU
Optimizing NNI: done in 0.0418329 secs using 100% CPU
Optimizing NNI: done in 0.0439141 secs using 100% CPU
Optimizing NNI: done in 0.0518539 secs using 100% CPU
Optimizing NNI: done in 0.0398979 secs using 100% CPU
Optimizing NNI: done in 0.0430441 secs using 100% CPU
Optimizing NNI: done in 0.050792 secs using 100% CPU
Iteration 330 / LogL: -11581.579 / Time: 0h:0m:15s (0h:0m:31s left)
Optimizing NNI: done in 0.032464 secs using 100% CPU
Optimizing NNI: done in 0.0329652 secs using 100% CPU
Optimizing NNI: done in 0.03776 secs using 100% CPU
Optimizing NNI: done in 0.037689 secs using 99.99% CPU
Optimizing NNI: done in 0.03725 secs using 99.97% CPU
Optimizing NNI: done in 0.0520699 secs using 100% CPU
Optimizing NNI: done in 0.0446429 secs using 100% CPU
Optimizing NNI: done in 0.037816 secs using 100% CPU
Optimizing NNI: done in 0.0346711 secs using 100% CPU
Optimizing NNI: done in 0.045944 secs using 100% CPU
Iteration 340 / LogL: -11581.579 / Time: 0h:0m:16s (0h:0m:31s left)
Optimizing NNI: done in 0.063169 secs using 100% CPU
Optimizing NNI: done in 0.034287 secs using 100% CPU
Optimizing NNI: done in 0.0287189 secs using 100% CPU
Optimizing NNI: done in 0.033062 secs using 100% CPU
Optimizing NNI: done in 0.0527101 secs using 100% CPU
Optimizing NNI: done in 0.040822 secs using 100% CPU
Optimizing NNI: done in 0.0372381 secs using 100% CPU
Optimizing NNI: done in 0.0642469 secs using 100% CPU
Optimizing NNI: done in 0.0540059 secs using 100% CPU
Optimizing NNI: done in 0.0473092 secs using 100% CPU
Iteration 350 / LogL: -11581.580 / Time: 0h:0m:16s (0h:0m:31s left)
Log-likelihood cutoff on original alignment: -11617.588
Optimizing NNI: done in 0.0415931 secs using 100% CPU
Optimizing NNI: done in 0.0382869 secs using 100% CPU
Optimizing NNI: done in 0.0376232 secs using 100% CPU
Optimizing NNI: done in 0.0339601 secs using 100% CPU
Optimizing NNI: done in 0.0379469 secs using 100% CPU
Optimizing NNI: done in 0.042244 secs using 100% CPU
Optimizing NNI: done in 0.046876 secs using 100% CPU
Optimizing NNI: done in 0.0301611 secs using 100% CPU
Optimizing NNI: done in 0.0346239 secs using 100% CPU
Optimizing NNI: done in 0.0289261 secs using 100% CPU
Iteration 360 / LogL: -11581.582 / Time: 0h:0m:17s (0h:0m:30s left)
Optimizing NNI: done in 0.0356569 secs using 100% CPU
Optimizing NNI: done in 0.044771 secs using 91.02% CPU
Optimizing NNI: done in 0.0271881 secs using 100% CPU
Optimizing NNI: done in 0.0517302 secs using 100% CPU
Optimizing NNI: done in 0.0535531 secs using 99.97% CPU
Optimizing NNI: done in 0.041343 secs using 100% CPU
Optimizing NNI: done in 0.040401 secs using 100% CPU
Optimizing NNI: done in 0.035706 secs using 100% CPU
Optimizing NNI: done in 0.042222 secs using 100% CPU
Optimizing NNI: done in 0.0344322 secs using 99.99% CPU
Iteration 370 / LogL: -11581.579 / Time: 0h:0m:17s (0h:0m:29s left)
Optimizing NNI: done in 0.0423131 secs using 100% CPU
Optimizing NNI: done in 0.0333519 secs using 100% CPU
Optimizing NNI: done in 0.0461619 secs using 100% CPU
Optimizing NNI: done in 0.036526 secs using 100% CPU
Optimizing NNI: done in 0.035038 secs using 100% CPU
Optimizing NNI: done in 0.039541 secs using 100% CPU
Optimizing NNI: done in 0.0353069 secs using 100% CPU
Optimizing NNI: done in 0.0364878 secs using 100% CPU
Optimizing NNI: done in 0.0437031 secs using 100% CPU
Optimizing NNI: done in 0.0435851 secs using 100% CPU
Iteration 380 / LogL: -11581.580 / Time: 0h:0m:17s (0h:0m:29s left)
Optimizing NNI: done in 0.0282381 secs using 100% CPU
Optimizing NNI: done in 0.021837 secs using 100% CPU
Optimizing NNI: done in 0.039192 secs using 100% CPU
Optimizing NNI: done in 0.0270851 secs using 100% CPU
Optimizing NNI: done in 0.0396039 secs using 100% CPU
Optimizing NNI: done in 0.022795 secs using 100% CPU
Optimizing NNI: done in 0.038635 secs using 100% CPU
Optimizing NNI: done in 0.033139 secs using 100% CPU
Optimizing NNI: done in 0.0584228 secs using 100% CPU
Optimizing NNI: done in 0.0263011 secs using 100% CPU
Iteration 390 / LogL: -11581.581 / Time: 0h:0m:18s (0h:0m:28s left)
Optimizing NNI: done in 0.0265372 secs using 100% CPU
Optimizing NNI: done in 0.0381961 secs using 100% CPU
Optimizing NNI: done in 0.0486641 secs using 100% CPU
Optimizing NNI: done in 0.0473659 secs using 100% CPU
Optimizing NNI: done in 0.047858 secs using 100% CPU
Optimizing NNI: done in 0.0277271 secs using 100% CPU
Optimizing NNI: done in 0.0387309 secs using 100% CPU
Optimizing NNI: done in 0.025526 secs using 100% CPU
Optimizing NNI: done in 0.037204 secs using 100% CPU
Optimizing NNI: done in 0.0356629 secs using 88.78% CPU
Iteration 400 / LogL: -11581.580 / Time: 0h:0m:18s (0h:0m:28s left)
Log-likelihood cutoff on original alignment: -11617.581
NOTE: Bootstrap correlation coefficient of split occurrence frequencies: 0.999
Optimizing NNI: done in 0.0327082 secs using 99.99% CPU
Optimizing NNI: done in 0.035532 secs using 99.98% CPU
Optimizing NNI: done in 0.027725 secs using 100% CPU
Optimizing NNI: done in 0.042078 secs using 100% CPU
Optimizing NNI: done in 0.0374019 secs using 100% CPU
Optimizing NNI: done in 0.0388451 secs using 100% CPU
Optimizing NNI: done in 0.0256472 secs using 99.99% CPU
Optimizing NNI: done in 0.0476079 secs using 100% CPU
Optimizing NNI: done in 0.0275888 secs using 99.99% CPU
Optimizing NNI: done in 0.0286431 secs using 100% CPU
Iteration 410 / LogL: -11581.581 / Time: 0h:0m:19s (0h:0m:27s left)
Optimizing NNI: done in 0.021477 secs using 100% CPU
Optimizing NNI: done in 0.038089 secs using 100% CPU
Optimizing NNI: done in 0.039736 secs using 100% CPU
Optimizing NNI: done in 0.03652 secs using 100% CPU
Optimizing NNI: done in 0.034163 secs using 100% CPU
Optimizing NNI: done in 0.042805 secs using 100% CPU
Optimizing NNI: done in 0.0379848 secs using 100% CPU
Optimizing NNI: done in 0.0473402 secs using 100% CPU
Optimizing NNI: done in 0.0331571 secs using 100% CPU
Optimizing NNI: done in 0.0479209 secs using 100% CPU
Iteration 420 / LogL: -11581.579 / Time: 0h:0m:19s (0h:0m:27s left)
Optimizing NNI: done in 0.0233068 secs using 100% CPU
Optimizing NNI: done in 0.029027 secs using 100% CPU
Optimizing NNI: done in 0.0179312 secs using 99.99% CPU
Optimizing NNI: done in 0.0402551 secs using 100% CPU
Optimizing NNI: done in 0.0318251 secs using 100% CPU
Optimizing NNI: done in 0.041815 secs using 99.97% CPU
Optimizing NNI: done in 0.0300632 secs using 99.92% CPU
Optimizing NNI: done in 0.041882 secs using 100% CPU
Optimizing NNI: done in 0.0216959 secs using 100% CPU
Optimizing NNI: done in 0.034842 secs using 100% CPU
Iteration 430 / LogL: -11581.587 / Time: 0h:0m:20s (0h:0m:26s left)
Optimizing NNI: done in 0.0458059 secs using 100% CPU
Optimizing NNI: done in 0.018815 secs using 100% CPU
Optimizing NNI: done in 0.0476279 secs using 100% CPU
Optimizing NNI: done in 0.035357 secs using 100% CPU
Optimizing NNI: done in 0.034308 secs using 100% CPU
Optimizing NNI: done in 0.038923 secs using 100% CPU
Optimizing NNI: done in 0.035537 secs using 100% CPU
Optimizing NNI: done in 0.039408 secs using 100% CPU
Optimizing NNI: done in 0.02934 secs using 100% CPU
Optimizing NNI: done in 0.0325739 secs using 100% CPU
Iteration 440 / LogL: -11581.587 / Time: 0h:0m:20s (0h:0m:26s left)
Optimizing NNI: done in 0.0422299 secs using 100% CPU
Optimizing NNI: done in 0.0398531 secs using 100% CPU
Optimizing NNI: done in 0.049258 secs using 99.97% CPU
Optimizing NNI: done in 0.0356679 secs using 100% CPU
Optimizing NNI: done in 0.044214 secs using 100% CPU
Optimizing NNI: done in 0.037143 secs using 100% CPU
Optimizing NNI: done in 0.0311379 secs using 100% CPU
Optimizing NNI: done in 0.0314181 secs using 100% CPU
Optimizing NNI: done in 0.042537 secs using 100% CPU
Optimizing NNI: done in 0.0387411 secs using 100% CPU
Iteration 450 / LogL: -11581.579 / Time: 0h:0m:20s (0h:0m:25s left)
Log-likelihood cutoff on original alignment: -11617.638
Optimizing NNI: done in 0.0338881 secs using 99.99% CPU
Optimizing NNI: done in 0.042361 secs using 99.99% CPU
Optimizing NNI: done in 0.0401571 secs using 100% CPU
Optimizing NNI: done in 0.0342989 secs using 100% CPU
Optimizing NNI: done in 0.0334699 secs using 99.99% CPU
Optimizing NNI: done in 0.028686 secs using 100% CPU
Optimizing NNI: done in 0.038053 secs using 99.99% CPU
Optimizing NNI: done in 0.0264959 secs using 99.97% CPU
Optimizing NNI: done in 0.052948 secs using 100% CPU
Optimizing NNI: done in 0.045681 secs using 100% CPU
Iteration 460 / LogL: -11581.580 / Time: 0h:0m:21s (0h:0m:25s left)
Optimizing NNI: done in 0.0314059 secs using 100% CPU
Optimizing NNI: done in 0.0245898 secs using 100% CPU
Optimizing NNI: done in 0.0296569 secs using 100% CPU
Optimizing NNI: done in 0.048044 secs using 100% CPU
Optimizing NNI: done in 0.049284 secs using 100% CPU
Optimizing NNI: done in 0.0413411 secs using 100% CPU
Optimizing NNI: done in 0.026484 secs using 100% CPU
Optimizing NNI: done in 0.0314419 secs using 100% CPU
Optimizing NNI: done in 0.030442 secs using 100% CPU
Optimizing NNI: done in 0.0503788 secs using 100% CPU
Iteration 470 / LogL: -11581.579 / Time: 0h:0m:21s (0h:0m:24s left)
Optimizing NNI: done in 0.0509388 secs using 100% CPU
Optimizing NNI: done in 0.043457 secs using 100% CPU
Optimizing NNI: done in 0.0434802 secs using 99.97% CPU
Optimizing NNI: done in 0.0409369 secs using 100% CPU
Optimizing NNI: done in 0.0413549 secs using 100% CPU
Optimizing NNI: done in 0.0171359 secs using 100% CPU
Optimizing NNI: done in 0.03234 secs using 100% CPU
Optimizing NNI: done in 0.0401101 secs using 100% CPU
Optimizing NNI: done in 0.025311 secs using 100% CPU
Optimizing NNI: done in 0.028085 secs using 100% CPU
Iteration 480 / LogL: -11581.579 / Time: 0h:0m:22s (0h:0m:24s left)
Optimizing NNI: done in 0.0492511 secs using 100% CPU
Optimizing NNI: done in 0.040555 secs using 100% CPU
Optimizing NNI: done in 0.0453601 secs using 100% CPU
Optimizing NNI: done in 0.0405018 secs using 100% CPU
Optimizing NNI: done in 0.033057 secs using 100% CPU
Optimizing NNI: done in 0.019048 secs using 100% CPU
Optimizing NNI: done in 0.0512519 secs using 100% CPU
Optimizing NNI: done in 0.0325999 secs using 100% CPU
Optimizing NNI: done in 0.0538249 secs using 100% CPU
Optimizing NNI: done in 0.019969 secs using 99.99% CPU
Iteration 490 / LogL: -11581.579 / Time: 0h:0m:22s (0h:0m:23s left)
Optimizing NNI: done in 0.0455458 secs using 100% CPU
Optimizing NNI: done in 0.04633 secs using 100% CPU
Optimizing NNI: done in 0.0328829 secs using 100% CPU
Optimizing NNI: done in 0.037003 secs using 100% CPU
Optimizing NNI: done in 0.025564 secs using 100% CPU
Optimizing NNI: done in 0.022161 secs using 100% CPU
Optimizing NNI: done in 0.0399871 secs using 100% CPU
Optimizing NNI: done in 0.0329039 secs using 87.86% CPU
Optimizing NNI: done in 0.057199 secs using 100% CPU
Optimizing NNI: done in 0.047425 secs using 100% CPU
Iteration 500 / LogL: -11581.579 / Time: 0h:0m:23s (0h:0m:23s left)
Log-likelihood cutoff on original alignment: -11617.592
NOTE: Bootstrap correlation coefficient of split occurrence frequencies: 1.000
Optimizing NNI: done in 0.0380239 secs using 100% CPU
Optimizing NNI: done in 0.0199571 secs using 99.98% CPU
UPDATE BEST LOG-LIKELIHOOD: -11581.579
Optimizing NNI: done in 0.0383549 secs using 100% CPU
Optimizing NNI: done in 0.0485799 secs using 99.98% CPU
Optimizing NNI: done in 0.0386701 secs using 99.95% CPU
Optimizing NNI: done in 0.0541792 secs using 100% CPU
Optimizing NNI: done in 0.0481741 secs using 100% CPU
Optimizing NNI: done in 0.035753 secs using 100% CPU
Optimizing NNI: done in 0.0664711 secs using 100% CPU
Optimizing NNI: done in 0.049654 secs using 100% CPU
Iteration 510 / LogL: -11581.580 / Time: 0h:0m:23s (0h:0m:22s left)
Optimizing NNI: done in 0.038568 secs using 100% CPU
Optimizing NNI: done in 0.0447621 secs using 100% CPU
Optimizing NNI: done in 0.0363441 secs using 100% CPU
Optimizing NNI: done in 0.0254941 secs using 99.99% CPU
Optimizing NNI: done in 0.0299358 secs using 99.99% CPU
Optimizing NNI: done in 0.0415871 secs using 100% CPU
Optimizing NNI: done in 0.048388 secs using 100% CPU
Optimizing NNI: done in 0.04952 secs using 100% CPU
Optimizing NNI: done in 0.050061 secs using 100% CPU
Optimizing NNI: done in 0.0460269 secs using 100% CPU
Iteration 520 / LogL: -11581.580 / Time: 0h:0m:24s (0h:0m:22s left)
Optimizing NNI: done in 0.0413558 secs using 100% CPU
Optimizing NNI: done in 0.0490248 secs using 100% CPU
Optimizing NNI: done in 0.038605 secs using 100% CPU
Optimizing NNI: done in 0.054131 secs using 100% CPU
Optimizing NNI: done in 0.0454102 secs using 100% CPU
Optimizing NNI: done in 0.0388131 secs using 100% CPU
Optimizing NNI: done in 0.043328 secs using 100% CPU
Optimizing NNI: done in 0.0694261 secs using 100% CPU
Optimizing NNI: done in 0.0310998 secs using 100% CPU
Optimizing NNI: done in 0.0563271 secs using 100% CPU
Iteration 530 / LogL: -11581.579 / Time: 0h:0m:24s (0h:0m:21s left)
Optimizing NNI: done in 0.0414841 secs using 100% CPU
Optimizing NNI: done in 0.021204 secs using 100% CPU
Optimizing NNI: done in 0.0397589 secs using 100% CPU
Optimizing NNI: done in 0.0292151 secs using 99.99% CPU
Optimizing NNI: done in 0.068397 secs using 100% CPU
Optimizing NNI: done in 0.0182948 secs using 100% CPU
Optimizing NNI: done in 0.0570021 secs using 100% CPU
Optimizing NNI: done in 0.0377979 secs using 99.95% CPU
Optimizing NNI: done in 0.0450232 secs using 100% CPU
Optimizing NNI: done in 0.038018 secs using 99.99% CPU
Iteration 540 / LogL: -11581.579 / Time: 0h:0m:25s (0h:0m:21s left)
Optimizing NNI: done in 0.0241611 secs using 99.99% CPU
Optimizing NNI: done in 0.053683 secs using 100% CPU
Optimizing NNI: done in 0.0338781 secs using 100% CPU
Optimizing NNI: done in 0.041018 secs using 100% CPU
Optimizing NNI: done in 0.0639992 secs using 99.98% CPU
Optimizing NNI: done in 0.0551701 secs using 99.99% CPU
Optimizing NNI: done in 0.0212631 secs using 100% CPU
Optimizing NNI: done in 0.0445299 secs using 99.99% CPU
Optimizing NNI: done in 0.0390489 secs using 99.99% CPU
Optimizing NNI: done in 0.0437648 secs using 100% CPU
Iteration 550 / LogL: -11581.624 / Time: 0h:0m:25s (0h:0m:20s left)
Log-likelihood cutoff on original alignment: -11617.592
Optimizing NNI: done in 0.0390449 secs using 100% CPU
Optimizing NNI: done in 0.0282249 secs using 100% CPU
Optimizing NNI: done in 0.031177 secs using 100% CPU
Optimizing NNI: done in 0.041379 secs using 100% CPU
Optimizing NNI: done in 0.0464821 secs using 100% CPU
Optimizing NNI: done in 0.040319 secs using 100% CPU
Optimizing NNI: done in 0.033334 secs using 100% CPU
Optimizing NNI: done in 0.0363202 secs using 100% CPU
Optimizing NNI: done in 0.0440161 secs using 100% CPU
Optimizing NNI: done in 0.0357041 secs using 100% CPU
Iteration 560 / LogL: -11581.582 / Time: 0h:0m:25s (0h:0m:20s left)
Optimizing NNI: done in 0.0412629 secs using 100% CPU
Optimizing NNI: done in 0.0335851 secs using 100% CPU
Optimizing NNI: done in 0.0442629 secs using 100% CPU
Optimizing NNI: done in 0.0510728 secs using 100% CPU
Optimizing NNI: done in 0.0507579 secs using 100% CPU
Optimizing NNI: done in 0.038229 secs using 100% CPU
Optimizing NNI: done in 0.0418 secs using 100% CPU
Optimizing NNI: done in 0.0375619 secs using 100% CPU
Optimizing NNI: done in 0.0284278 secs using 99.96% CPU
Optimizing NNI: done in 0.028738 secs using 100% CPU
Iteration 570 / LogL: -11581.580 / Time: 0h:0m:26s (0h:0m:19s left)
Optimizing NNI: done in 0.0284948 secs using 100% CPU
Optimizing NNI: done in 0.0219221 secs using 100% CPU
Optimizing NNI: done in 0.0373671 secs using 100% CPU
Optimizing NNI: done in 0.0304139 secs using 100% CPU
Optimizing NNI: done in 0.0339031 secs using 100% CPU
Optimizing NNI: done in 0.03039 secs using 100% CPU
Optimizing NNI: done in 0.0321269 secs using 100% CPU
Optimizing NNI: done in 0.0318601 secs using 99.99% CPU
Optimizing NNI: done in 0.0350039 secs using 100% CPU
Optimizing NNI: done in 0.0357351 secs using 100% CPU
Iteration 580 / LogL: -11581.580 / Time: 0h:0m:26s (0h:0m:19s left)
Optimizing NNI: done in 0.0389841 secs using 100% CPU
Optimizing NNI: done in 0.0555511 secs using 100% CPU
Optimizing NNI: done in 0.0589678 secs using 100% CPU
Optimizing NNI: done in 0.0376139 secs using 100% CPU
Optimizing NNI: done in 0.0382402 secs using 99.99% CPU
Optimizing NNI: done in 0.0399389 secs using 100% CPU
Optimizing NNI: done in 0.021914 secs using 100% CPU
Optimizing NNI: done in 0.0258942 secs using 99.95% CPU
Optimizing NNI: done in 0.0348032 secs using 100% CPU
Optimizing NNI: done in 0.045855 secs using 100% CPU
Iteration 590 / LogL: -11581.579 / Time: 0h:0m:27s (0h:0m:18s left)
Optimizing NNI: done in 0.0460842 secs using 100% CPU
Optimizing NNI: done in 0.040694 secs using 99.95% CPU
Optimizing NNI: done in 0.0506508 secs using 100% CPU
Optimizing NNI: done in 0.0326519 secs using 100% CPU
Optimizing NNI: done in 0.027463 secs using 100% CPU
Optimizing NNI: done in 0.050657 secs using 99.99% CPU
Optimizing NNI: done in 0.0472469 secs using 100% CPU
Optimizing NNI: done in 0.0306609 secs using 99.99% CPU
Optimizing NNI: done in 0.0247538 secs using 100% CPU
Optimizing NNI: done in 0.0285468 secs using 99.99% CPU
Iteration 600 / LogL: -11581.580 / Time: 0h:0m:27s (0h:0m:18s left)
Log-likelihood cutoff on original alignment: -11617.592
NOTE: Bootstrap correlation coefficient of split occurrence frequencies: 1.000
Optimizing NNI: done in 0.025532 secs using 100% CPU
Optimizing NNI: done in 0.041723 secs using 100% CPU
Optimizing NNI: done in 0.0364392 secs using 100% CPU
Optimizing NNI: done in 0.030477 secs using 99.96% CPU
Optimizing NNI: done in 0.0178711 secs using 100% CPU
Optimizing NNI: done in 0.0402291 secs using 100% CPU
Optimizing NNI: done in 0.036979 secs using 100% CPU
Optimizing NNI: done in 0.0407422 secs using 100% CPU
Optimizing NNI: done in 0.041141 secs using 100% CPU
Optimizing NNI: done in 0.0551052 secs using 100% CPU
Iteration 610 / LogL: -11581.579 / Time: 0h:0m:28s (0h:0m:18s left)
Optimizing NNI: done in 0.046279 secs using 100% CPU
Optimizing NNI: done in 0.032238 secs using 100% CPU
Optimizing NNI: done in 0.043844 secs using 100% CPU
Optimizing NNI: done in 0.0466778 secs using 100% CPU
Optimizing NNI: done in 0.036222 secs using 100% CPU
Optimizing NNI: done in 0.026783 secs using 100% CPU
Optimizing NNI: done in 0.03601 secs using 100% CPU
Optimizing NNI: done in 0.027529 secs using 100% CPU
Optimizing NNI: done in 0.026073 secs using 100% CPU
Optimizing NNI: done in 0.022857 secs using 100% CPU
Iteration 620 / LogL: -11581.579 / Time: 0h:0m:28s (0h:0m:17s left)
Optimizing NNI: done in 0.0170789 secs using 99.99% CPU
Optimizing NNI: done in 0.031599 secs using 100% CPU
Optimizing NNI: done in 0.041657 secs using 100% CPU
Optimizing NNI: done in 0.0353179 secs using 100% CPU
Optimizing NNI: done in 0.0462379 secs using 100% CPU
Optimizing NNI: done in 0.0277071 secs using 100% CPU
Optimizing NNI: done in 0.0262048 secs using 100% CPU
Optimizing NNI: done in 0.02707 secs using 100% CPU
Optimizing NNI: done in 0.0437109 secs using 100% CPU
Optimizing NNI: done in 0.0368111 secs using 99.95% CPU
Iteration 630 / LogL: -11581.579 / Time: 0h:0m:28s (0h:0m:17s left)
Optimizing NNI: done in 0.016778 secs using 99.99% CPU
UPDATE BEST LOG-LIKELIHOOD: -11581.579
Optimizing NNI: done in 0.0175042 secs using 99.99% CPU
Optimizing NNI: done in 0.0255861 secs using 100% CPU
Optimizing NNI: done in 0.0328751 secs using 99.99% CPU
Optimizing NNI: done in 0.0391681 secs using 100% CPU
Optimizing NNI: done in 0.041141 secs using 100% CPU
Optimizing NNI: done in 0.0297639 secs using 100% CPU
Optimizing NNI: done in 0.0346239 secs using 100% CPU
Optimizing NNI: done in 0.0430179 secs using 99.95% CPU
Optimizing NNI: done in 0.0443411 secs using 100% CPU
Iteration 640 / LogL: -11581.579 / Time: 0h:0m:29s (0h:0m:16s left)
Optimizing NNI: done in 0.0222681 secs using 100% CPU
Optimizing NNI: done in 0.0264919 secs using 100% CPU
Optimizing NNI: done in 0.0519938 secs using 100% CPU
Optimizing NNI: done in 0.024626 secs using 100% CPU
Optimizing NNI: done in 0.0245841 secs using 100% CPU
Optimizing NNI: done in 0.0253711 secs using 99.98% CPU
Optimizing NNI: done in 0.0321152 secs using 100% CPU
Optimizing NNI: done in 0.0242178 secs using 99.99% CPU
Optimizing NNI: done in 0.0515771 secs using 100% CPU
Optimizing NNI: done in 0.0220242 secs using 100% CPU
Iteration 650 / LogL: -11581.580 / Time: 0h:0m:29s (0h:0m:16s left)
Log-likelihood cutoff on original alignment: -11617.494
Optimizing NNI: done in 0.030407 secs using 100% CPU
Optimizing NNI: done in 0.0332689 secs using 99.99% CPU
Optimizing NNI: done in 0.0325031 secs using 100% CPU
Optimizing NNI: done in 0.0337961 secs using 100% CPU
Optimizing NNI: done in 0.0383232 secs using 99.98% CPU
Optimizing NNI: done in 0.0273731 secs using 100% CPU
Optimizing NNI: done in 0.037708 secs using 100% CPU
Optimizing NNI: done in 0.034863 secs using 100% CPU
Optimizing NNI: done in 0.0334091 secs using 100% CPU
Optimizing NNI: done in 0.0283709 secs using 99.99% CPU
Iteration 660 / LogL: -11581.579 / Time: 0h:0m:30s (0h:0m:15s left)
Optimizing NNI: done in 0.032608 secs using 100% CPU
Optimizing NNI: done in 0.0269358 secs using 99.99% CPU
Optimizing NNI: done in 0.0287759 secs using 100% CPU
Optimizing NNI: done in 0.0366209 secs using 100% CPU
Optimizing NNI: done in 0.0331559 secs using 100% CPU
Optimizing NNI: done in 0.0302751 secs using 100% CPU
Optimizing NNI: done in 0.0222988 secs using 100% CPU
Optimizing NNI: done in 0.043119 secs using 99.97% CPU
Optimizing NNI: done in 0.0405872 secs using 100% CPU
Optimizing NNI: done in 0.038342 secs using 100% CPU
Iteration 670 / LogL: -11581.587 / Time: 0h:0m:30s (0h:0m:15s left)
Optimizing NNI: done in 0.0245368 secs using 100% CPU
Optimizing NNI: done in 0.0255339 secs using 100% CPU
Optimizing NNI: done in 0.0422468 secs using 100% CPU
Optimizing NNI: done in 0.032809 secs using 100% CPU
Optimizing NNI: done in 0.0322258 secs using 100% CPU
Optimizing NNI: done in 0.0291431 secs using 100% CPU
Optimizing NNI: done in 0.02493 secs using 100% CPU
Optimizing NNI: done in 0.04403 secs using 100% CPU
Optimizing NNI: done in 0.0265129 secs using 100% CPU
Optimizing NNI: done in 0.0519619 secs using 100% CPU
Iteration 680 / LogL: -11581.580 / Time: 0h:0m:30s (0h:0m:14s left)
Optimizing NNI: done in 0.0217328 secs using 99.95% CPU
Optimizing NNI: done in 0.0328779 secs using 100% CPU
Optimizing NNI: done in 0.0423079 secs using 100% CPU
Optimizing NNI: done in 0.03458 secs using 100% CPU
Optimizing NNI: done in 0.03496 secs using 100% CPU
Optimizing NNI: done in 0.0405409 secs using 100% CPU
Optimizing NNI: done in 0.0267391 secs using 100% CPU
Optimizing NNI: done in 0.0302761 secs using 99.97% CPU
Optimizing NNI: done in 0.0293801 secs using 100% CPU
Optimizing NNI: done in 0.0361531 secs using 100% CPU
Iteration 690 / LogL: -11581.583 / Time: 0h:0m:31s (0h:0m:14s left)
Optimizing NNI: done in 0.037179 secs using 100% CPU
Optimizing NNI: done in 0.0432038 secs using 100% CPU
Optimizing NNI: done in 0.0326951 secs using 100% CPU
Optimizing NNI: done in 0.038239 secs using 100% CPU
Optimizing NNI: done in 0.0298178 secs using 100% CPU
Optimizing NNI: done in 0.0348701 secs using 100% CPU
Optimizing NNI: done in 0.023057 secs using 100% CPU
Optimizing NNI: done in 0.036016 secs using 100% CPU
Optimizing NNI: done in 0.028491 secs using 100% CPU
Optimizing NNI: done in 0.0338979 secs using 100% CPU
Iteration 700 / LogL: -11581.579 / Time: 0h:0m:31s (0h:0m:13s left)
Log-likelihood cutoff on original alignment: -11617.494
NOTE: Bootstrap correlation coefficient of split occurrence frequencies: 1.000
Optimizing NNI: done in 0.0436299 secs using 100% CPU
Optimizing NNI: done in 0.0197392 secs using 99.99% CPU
Optimizing NNI: done in 0.0272119 secs using 100% CPU
Optimizing NNI: done in 0.0287459 secs using 100% CPU
Optimizing NNI: done in 0.0329969 secs using 100% CPU
Optimizing NNI: done in 0.0250659 secs using 100% CPU
Optimizing NNI: done in 0.0344591 secs using 100% CPU
Optimizing NNI: done in 0.031286 secs using 100% CPU
Optimizing NNI: done in 0.053262 secs using 100% CPU
Optimizing NNI: done in 0.0388961 secs using 100% CPU
Iteration 710 / LogL: -11581.579 / Time: 0h:0m:32s (0h:0m:13s left)
Optimizing NNI: done in 0.0321259 secs using 100% CPU
Optimizing NNI: done in 0.02858 secs using 100% CPU
Optimizing NNI: done in 0.0341909 secs using 100% CPU
Optimizing NNI: done in 0.0338099 secs using 100% CPU
Optimizing NNI: done in 0.0294712 secs using 100% CPU
Optimizing NNI: done in 0.030592 secs using 100% CPU
Optimizing NNI: done in 0.0264139 secs using 99.99% CPU
Optimizing NNI: done in 0.0308759 secs using 100% CPU
Optimizing NNI: done in 0.0257471 secs using 100% CPU
Optimizing NNI: done in 0.0350969 secs using 100% CPU
Iteration 720 / LogL: -11581.580 / Time: 0h:0m:32s (0h:0m:12s left)
Optimizing NNI: done in 0.030257 secs using 100% CPU
Optimizing NNI: done in 0.0396559 secs using 100% CPU
Optimizing NNI: done in 0.031476 secs using 100% CPU
Optimizing NNI: done in 0.0391598 secs using 100% CPU
Optimizing NNI: done in 0.033113 secs using 100% CPU
Optimizing NNI: done in 0.0307388 secs using 99.99% CPU
Optimizing NNI: done in 0.038455 secs using 100% CPU
Optimizing NNI: done in 0.0359209 secs using 100% CPU
Optimizing NNI: done in 0.0326679 secs using 100% CPU
Optimizing NNI: done in 0.0295749 secs using 100% CPU
Iteration 730 / LogL: -11581.580 / Time: 0h:0m:32s (0h:0m:12s left)
Optimizing NNI: done in 0.030894 secs using 100% CPU
Optimizing NNI: done in 0.0395601 secs using 99.97% CPU
Optimizing NNI: done in 0.035979 secs using 100% CPU
Optimizing NNI: done in 0.0192831 secs using 99.99% CPU
Optimizing NNI: done in 0.0250611 secs using 100% CPU
Optimizing NNI: done in 0.0281391 secs using 100% CPU
Optimizing NNI: done in 0.0450921 secs using 100% CPU
Optimizing NNI: done in 0.0468221 secs using 100% CPU
Optimizing NNI: done in 0.0631509 secs using 99.99% CPU
Optimizing NNI: done in 0.033489 secs using 100% CPU
Iteration 740 / LogL: -11581.579 / Time: 0h:0m:33s (0h:0m:11s left)
Optimizing NNI: done in 0.0372791 secs using 99.99% CPU
Optimizing NNI: done in 0.0270002 secs using 99.99% CPU
Optimizing NNI: done in 0.0309851 secs using 100% CPU
Optimizing NNI: done in 0.0472171 secs using 100% CPU
Optimizing NNI: done in 0.026463 secs using 100% CPU
Optimizing NNI: done in 0.0404229 secs using 100% CPU
Optimizing NNI: done in 0.0218909 secs using 100% CPU
Optimizing NNI: done in 0.047998 secs using 100% CPU
Optimizing NNI: done in 0.028856 secs using 100% CPU
Optimizing NNI: done in 0.040858 secs using 100% CPU
Iteration 750 / LogL: -11581.579 / Time: 0h:0m:33s (0h:0m:11s left)
Log-likelihood cutoff on original alignment: -11617.565
Optimizing NNI: done in 0.028564 secs using 100% CPU
Optimizing NNI: done in 0.0318871 secs using 100% CPU
Optimizing NNI: done in 0.024581 secs using 100% CPU
Optimizing NNI: done in 0.0384519 secs using 100% CPU
Optimizing NNI: done in 0.0382979 secs using 99.97% CPU
Optimizing NNI: done in 0.0329728 secs using 100% CPU
Optimizing NNI: done in 0.0422759 secs using 100% CPU
Optimizing NNI: done in 0.0389152 secs using 100% CPU
Optimizing NNI: done in 0.0383139 secs using 100% CPU
Optimizing NNI: done in 0.0279 secs using 100% CPU
Iteration 760 / LogL: -11581.586 / Time: 0h:0m:34s (0h:0m:10s left)
Optimizing NNI: done in 0.0377171 secs using 99.99% CPU
Optimizing NNI: done in 0.0217612 secs using 100% CPU
Optimizing NNI: done in 0.033407 secs using 99.99% CPU
Optimizing NNI: done in 0.044637 secs using 100% CPU
Optimizing NNI: done in 0.0258279 secs using 99.99% CPU
Optimizing NNI: done in 0.022301 secs using 100% CPU
Optimizing NNI: done in 0.0321479 secs using 100% CPU
Optimizing NNI: done in 0.0455592 secs using 100% CPU
Optimizing NNI: done in 0.0268509 secs using 100% CPU
Optimizing NNI: done in 0.0318868 secs using 100% CPU
Iteration 770 / LogL: -11581.579 / Time: 0h:0m:34s (0h:0m:10s left)
Optimizing NNI: done in 0.0459919 secs using 100% CPU
Optimizing NNI: done in 0.0254469 secs using 100% CPU
Optimizing NNI: done in 0.03198 secs using 99.99% CPU
Optimizing NNI: done in 0.039526 secs using 100% CPU
Optimizing NNI: done in 0.0325549 secs using 100% CPU
Optimizing NNI: done in 0.0355999 secs using 100% CPU
Optimizing NNI: done in 0.029197 secs using 100% CPU
Optimizing NNI: done in 0.035893 secs using 100% CPU
Optimizing NNI: done in 0.0351748 secs using 99.99% CPU
Optimizing NNI: done in 0.0291569 secs using 99.96% CPU
Iteration 780 / LogL: -11581.579 / Time: 0h:0m:34s (0h:0m:9s left)
Optimizing NNI: done in 0.029757 secs using 100% CPU
Optimizing NNI: done in 0.0207269 secs using 100% CPU
Optimizing NNI: done in 0.02005 secs using 100% CPU
Optimizing NNI: done in 0.0323009 secs using 100% CPU
Optimizing NNI: done in 0.030237 secs using 99.99% CPU
Optimizing NNI: done in 0.0321469 secs using 100% CPU
Optimizing NNI: done in 0.0441129 secs using 99.99% CPU
Optimizing NNI: done in 0.0180771 secs using 100% CPU
Optimizing NNI: done in 0.041476 secs using 100% CPU
Optimizing NNI: done in 0.033879 secs using 100% CPU
Iteration 790 / LogL: -11581.585 / Time: 0h:0m:35s (0h:0m:9s left)
Optimizing NNI: done in 0.0490119 secs using 100% CPU
Optimizing NNI: done in 0.0278649 secs using 99.99% CPU
Optimizing NNI: done in 0.0381942 secs using 100% CPU
Optimizing NNI: done in 0.0397198 secs using 100% CPU
Optimizing NNI: done in 0.026875 secs using 100% CPU
Optimizing NNI: done in 0.041472 secs using 100% CPU
Optimizing NNI: done in 0.0366888 secs using 99.99% CPU
Optimizing NNI: done in 0.0290811 secs using 100% CPU
Optimizing NNI: done in 0.0256259 secs using 100% CPU
Optimizing NNI: done in 0.0244761 secs using 100% CPU
Iteration 800 / LogL: -11581.580 / Time: 0h:0m:35s (0h:0m:8s left)
Log-likelihood cutoff on original alignment: -11617.535
NOTE: Bootstrap correlation coefficient of split occurrence frequencies: 1.000
Optimizing NNI: done in 0.0435789 secs using 100% CPU
Optimizing NNI: done in 0.035579 secs using 100% CPU
Optimizing NNI: done in 0.0281861 secs using 100% CPU
Optimizing NNI: done in 0.041198 secs using 100% CPU
Optimizing NNI: done in 0.025954 secs using 100% CPU
Optimizing NNI: done in 0.0360448 secs using 100% CPU
Optimizing NNI: done in 0.0363152 secs using 99.99% CPU
Optimizing NNI: done in 0.0218229 secs using 100% CPU
Optimizing NNI: done in 0.0284109 secs using 100% CPU
Optimizing NNI: done in 0.023293 secs using 100% CPU
Iteration 810 / LogL: -11581.580 / Time: 0h:0m:36s (0h:0m:8s left)
Optimizing NNI: done in 0.029722 secs using 100% CPU
Optimizing NNI: done in 0.0384529 secs using 100% CPU
Optimizing NNI: done in 0.0349231 secs using 100% CPU
Optimizing NNI: done in 0.0283391 secs using 99.93% CPU
Optimizing NNI: done in 0.032177 secs using 100% CPU
Optimizing NNI: done in 0.0269809 secs using 100% CPU
Optimizing NNI: done in 0.0212941 secs using 99.99% CPU
Optimizing NNI: done in 0.0301819 secs using 100% CPU
Optimizing NNI: done in 0.0321121 secs using 100% CPU
Optimizing NNI: done in 0.029083 secs using 100% CPU
Iteration 820 / LogL: -11581.581 / Time: 0h:0m:36s (0h:0m:8s left)
Optimizing NNI: done in 0.0374689 secs using 100% CPU
Optimizing NNI: done in 0.0402429 secs using 100% CPU
Optimizing NNI: done in 0.0482359 secs using 100% CPU
Optimizing NNI: done in 0.025871 secs using 100% CPU
Optimizing NNI: done in 0.0331209 secs using 100% CPU
Optimizing NNI: done in 0.037631 secs using 100% CPU
Optimizing NNI: done in 0.0475199 secs using 100% CPU
Optimizing NNI: done in 0.0407059 secs using 100% CPU
Optimizing NNI: done in 0.041815 secs using 100% CPU
Optimizing NNI: done in 0.039067 secs using 100% CPU
Iteration 830 / LogL: -11581.587 / Time: 0h:0m:36s (0h:0m:7s left)
Optimizing NNI: done in 0.0359828 secs using 100% CPU
Optimizing NNI: done in 0.023983 secs using 100% CPU
Optimizing NNI: done in 0.0373929 secs using 100% CPU
Optimizing NNI: done in 0.0283949 secs using 100% CPU
Optimizing NNI: done in 0.0376971 secs using 100% CPU
Optimizing NNI: done in 0.025156 secs using 100% CPU
Optimizing NNI: done in 0.042398 secs using 99.95% CPU
Optimizing NNI: done in 0.026511 secs using 100% CPU
Optimizing NNI: done in 0.0387881 secs using 99.98% CPU
Optimizing NNI: done in 0.041141 secs using 100% CPU
Iteration 840 / LogL: -11581.579 / Time: 0h:0m:37s (0h:0m:7s left)
Optimizing NNI: done in 0.0418451 secs using 100% CPU
Optimizing NNI: done in 0.038857 secs using 100% CPU
Optimizing NNI: done in 0.0335591 secs using 100% CPU
Optimizing NNI: done in 0.036068 secs using 99.99% CPU
Optimizing NNI: done in 0.0419259 secs using 100% CPU
Optimizing NNI: done in 0.028583 secs using 100% CPU
Optimizing NNI: done in 0.0270841 secs using 100% CPU
Optimizing NNI: done in 0.0452011 secs using 100% CPU
Optimizing NNI: done in 0.0380909 secs using 100% CPU
Optimizing NNI: done in 0.0400801 secs using 100% CPU
Iteration 850 / LogL: -11581.579 / Time: 0h:0m:37s (0h:0m:6s left)
Log-likelihood cutoff on original alignment: -11617.588
Optimizing NNI: done in 0.048501 secs using 99.99% CPU
Optimizing NNI: done in 0.03052 secs using 100% CPU
Optimizing NNI: done in 0.031687 secs using 99.97% CPU
Optimizing NNI: done in 0.03633 secs using 100% CPU
Optimizing NNI: done in 0.0289178 secs using 100% CPU
Optimizing NNI: done in 0.033201 secs using 100% CPU
Optimizing NNI: done in 0.0383961 secs using 100% CPU
Optimizing NNI: done in 0.0359039 secs using 100% CPU
Optimizing NNI: done in 0.028857 secs using 100% CPU
Optimizing NNI: done in 0.0248508 secs using 99.99% CPU
Iteration 860 / LogL: -11581.580 / Time: 0h:0m:38s (0h:0m:6s left)
Optimizing NNI: done in 0.025207 secs using 100% CPU
Optimizing NNI: done in 0.0505221 secs using 100% CPU
Optimizing NNI: done in 0.0476401 secs using 100% CPU
Optimizing NNI: done in 0.0275252 secs using 100% CPU
Optimizing NNI: done in 0.0330439 secs using 100% CPU
Optimizing NNI: done in 0.0316341 secs using 99.99% CPU
Optimizing NNI: done in 0.054106 secs using 100% CPU
Optimizing NNI: done in 0.0344231 secs using 100% CPU
Optimizing NNI: done in 0.0341649 secs using 99.99% CPU
Optimizing NNI: done in 0.039279 secs using 100% CPU
Iteration 870 / LogL: -11581.579 / Time: 0h:0m:38s (0h:0m:5s left)
Optimizing NNI: done in 0.0329199 secs using 100% CPU
Optimizing NNI: done in 0.0358531 secs using 100% CPU
Optimizing NNI: done in 0.0417829 secs using 100% CPU
Optimizing NNI: done in 0.0384331 secs using 100% CPU
Optimizing NNI: done in 0.0280361 secs using 100% CPU
Optimizing NNI: done in 0.0294578 secs using 100% CPU
Optimizing NNI: done in 0.0327799 secs using 99.97% CPU
Optimizing NNI: done in 0.031162 secs using 100% CPU
Optimizing NNI: done in 0.029345 secs using 100% CPU
Optimizing NNI: done in 0.027354 secs using 100% CPU
Iteration 880 / LogL: -11581.579 / Time: 0h:0m:38s (0h:0m:5s left)
Optimizing NNI: done in 0.0391841 secs using 100% CPU
Optimizing NNI: done in 0.0452032 secs using 99.98% CPU
Optimizing NNI: done in 0.0375872 secs using 100% CPU
Optimizing NNI: done in 0.0242422 secs using 100% CPU
Optimizing NNI: done in 0.045454 secs using 100% CPU
Optimizing NNI: done in 0.0319731 secs using 100% CPU
Optimizing NNI: done in 0.044982 secs using 100% CPU
Optimizing NNI: done in 0.0339632 secs using 100% CPU
Optimizing NNI: done in 0.0268991 secs using 99.99% CPU
Optimizing NNI: done in 0.035886 secs using 100% CPU
Iteration 890 / LogL: -11581.579 / Time: 0h:0m:39s (0h:0m:4s left)
Optimizing NNI: done in 0.0323739 secs using 100% CPU
Optimizing NNI: done in 0.0490282 secs using 100% CPU
Optimizing NNI: done in 0.0361121 secs using 100% CPU
Optimizing NNI: done in 0.0429401 secs using 100% CPU
Optimizing NNI: done in 0.0322781 secs using 100% CPU
Optimizing NNI: done in 0.0262902 secs using 100% CPU
Optimizing NNI: done in 0.046628 secs using 100% CPU
Optimizing NNI: done in 0.037852 secs using 100% CPU
Optimizing NNI: done in 0.037842 secs using 100% CPU
Optimizing NNI: done in 0.0279989 secs using 100% CPU
Iteration 900 / LogL: -11581.579 / Time: 0h:0m:39s (0h:0m:4s left)
Log-likelihood cutoff on original alignment: -11617.639
NOTE: Bootstrap correlation coefficient of split occurrence frequencies: 1.000
Optimizing NNI: done in 0.027607 secs using 99.94% CPU
Optimizing NNI: done in 0.0409598 secs using 100% CPU
Optimizing NNI: done in 0.0197251 secs using 100% CPU
Optimizing NNI: done in 0.031707 secs using 100% CPU
Optimizing NNI: done in 0.0355589 secs using 100% CPU
Optimizing NNI: done in 0.026315 secs using 100% CPU
Optimizing NNI: done in 0.030298 secs using 100% CPU
Optimizing NNI: done in 0.0524909 secs using 100% CPU
Optimizing NNI: done in 0.047466 secs using 100% CPU
Optimizing NNI: done in 0.0293901 secs using 100% CPU
Iteration 910 / LogL: -11581.579 / Time: 0h:0m:40s (0h:0m:4s left)
Optimizing NNI: done in 0.0153019 secs using 99.99% CPU
Optimizing NNI: done in 0.0286851 secs using 100% CPU
Optimizing NNI: done in 0.034883 secs using 99.95% CPU
Optimizing NNI: done in 0.0254571 secs using 100% CPU
Optimizing NNI: done in 0.0449569 secs using 100% CPU
Optimizing NNI: done in 0.03392 secs using 100% CPU
Optimizing NNI: done in 0.0332689 secs using 100.1% CPU
Optimizing NNI: done in 0.033304 secs using 99.99% CPU
Optimizing NNI: done in 0.0213859 secs using 100% CPU
Optimizing NNI: done in 0.0524271 secs using 100% CPU
Iteration 920 / LogL: -11581.581 / Time: 0h:0m:40s (0h:0m:3s left)
Optimizing NNI: done in 0.0243199 secs using 99.99% CPU
Optimizing NNI: done in 0.0355051 secs using 99.99% CPU
Optimizing NNI: done in 0.0335 secs using 100% CPU
Optimizing NNI: done in 0.0262349 secs using 100% CPU
Optimizing NNI: done in 0.0352578 secs using 100% CPU
Optimizing NNI: done in 0.039484 secs using 99.98% CPU
Optimizing NNI: done in 0.040071 secs using 100% CPU
Optimizing NNI: done in 0.032294 secs using 100% CPU
Optimizing NNI: done in 0.0427401 secs using 100% CPU
Optimizing NNI: done in 0.034523 secs using 100% CPU
Iteration 930 / LogL: -11581.580 / Time: 0h:0m:41s (0h:0m:3s left)
Optimizing NNI: done in 0.029273 secs using 100% CPU
Optimizing NNI: done in 0.030309 secs using 100% CPU
Optimizing NNI: done in 0.038686 secs using 100% CPU
Optimizing NNI: done in 0.0333569 secs using 99.98% CPU
Optimizing NNI: done in 0.041939 secs using 100% CPU
Optimizing NNI: done in 0.03285 secs using 100% CPU
Optimizing NNI: done in 0.089704 secs using 100% CPU
Optimizing NNI: done in 0.048533 secs using 100% CPU
Optimizing NNI: done in 0.0506492 secs using 100% CPU
Optimizing NNI: done in 0.0442002 secs using 99.99% CPU
Iteration 940 / LogL: -11581.580 / Time: 0h:0m:41s (0h:0m:2s left)
Optimizing NNI: done in 0.030189 secs using 100% CPU
Optimizing NNI: done in 0.0404129 secs using 100% CPU
Optimizing NNI: done in 0.0552871 secs using 100% CPU
Optimizing NNI: done in 0.042505 secs using 99.99% CPU
Optimizing NNI: done in 0.0228379 secs using 99.99% CPU
Optimizing NNI: done in 0.044498 secs using 100% CPU
Optimizing NNI: done in 0.034302 secs using 100.1% CPU
Optimizing NNI: done in 0.0432611 secs using 100% CPU
Optimizing NNI: done in 0.0523782 secs using 100% CPU
Optimizing NNI: done in 0.0350461 secs using 100% CPU
Iteration 950 / LogL: -11581.580 / Time: 0h:0m:42s (0h:0m:2s left)
Log-likelihood cutoff on original alignment: -11617.528
Optimizing NNI: done in 0.0435898 secs using 99.97% CPU
Optimizing NNI: done in 0.0548019 secs using 100% CPU
Optimizing NNI: done in 0.0422208 secs using 100% CPU
Optimizing NNI: done in 0.051496 secs using 100% CPU
Optimizing NNI: done in 0.0433772 secs using 100% CPU
Optimizing NNI: done in 0.059834 secs using 100% CPU
Optimizing NNI: done in 0.049602 secs using 100% CPU
Optimizing NNI: done in 0.0413082 secs using 100% CPU
Optimizing NNI: done in 0.0404909 secs using 100% CPU
Optimizing NNI: done in 0.0498831 secs using 100% CPU
Iteration 960 / LogL: -11581.652 / Time: 0h:0m:42s (0h:0m:1s left)
Optimizing NNI: done in 0.0306828 secs using 100% CPU
Optimizing NNI: done in 0.0282099 secs using 99.99% CPU
Optimizing NNI: done in 0.034265 secs using 99.99% CPU
Optimizing NNI: done in 0.0577679 secs using 100% CPU
Optimizing NNI: done in 0.069324 secs using 100% CPU
Optimizing NNI: done in 0.046973 secs using 100% CPU
Optimizing NNI: done in 0.0331271 secs using 100% CPU
Optimizing NNI: done in 0.0385311 secs using 100% CPU
Optimizing NNI: done in 0.0455768 secs using 100% CPU
Optimizing NNI: done in 0.0467529 secs using 100% CPU
Iteration 970 / LogL: -11581.582 / Time: 0h:0m:43s (0h:0m:1s left)
Optimizing NNI: done in 0.038368 secs using 99.99% CPU
Optimizing NNI: done in 0.0315311 secs using 100% CPU
Optimizing NNI: done in 0.0182369 secs using 100% CPU
Optimizing NNI: done in 0.0516319 secs using 100% CPU
Optimizing NNI: done in 0.028456 secs using 100% CPU
Optimizing NNI: done in 0.0360389 secs using 100% CPU
Optimizing NNI: done in 0.0482049 secs using 100% CPU
Optimizing NNI: done in 0.0334361 secs using 100% CPU
Optimizing NNI: done in 0.0214601 secs using 100% CPU
Optimizing NNI: done in 0.028055 secs using 100% CPU
Iteration 980 / LogL: -11581.579 / Time: 0h:0m:43s (0h:0m:0s left)
Optimizing NNI: done in 0.0350668 secs using 100% CPU
Optimizing NNI: done in 0.047003 secs using 100% CPU
Optimizing NNI: done in 0.0423059 secs using 100% CPU
Optimizing NNI: done in 0.0515749 secs using 100% CPU
Optimizing NNI: done in 0.028547 secs using 100% CPU
Optimizing NNI: done in 0.0372849 secs using 100% CPU
Optimizing NNI: done in 0.0429041 secs using 99.97% CPU
Optimizing NNI: done in 0.0379949 secs using 100% CPU
Optimizing NNI: done in 0.0519211 secs using 100% CPU
Optimizing NNI: done in 0.0454562 secs using 100% CPU
Iteration 990 / LogL: -11581.579 / Time: 0h:0m:44s (0h:0m:0s left)
Optimizing NNI: done in 0.0319779 secs using 99.94% CPU
Optimizing NNI: done in 0.0265539 secs using 100% CPU
Optimizing NNI: done in 0.040874 secs using 100% CPU
Optimizing NNI: done in 0.0474911 secs using 100% CPU
Optimizing NNI: done in 0.0444102 secs using 99.99% CPU
Optimizing NNI: done in 0.0418611 secs using 100% CPU
Optimizing NNI: done in 0.040082 secs using 99.99% CPU
Optimizing NNI: done in 0.04144 secs using 100% CPU
Optimizing NNI: done in 0.02841 secs using 100% CPU
Optimizing NNI: done in 0.0447841 secs using 100% CPU
Iteration 1000 / LogL: -11581.589 / Time: 0h:0m:44s (0h:0m:0s left)
Log-likelihood cutoff on original alignment: -11617.551
NOTE: Bootstrap correlation coefficient of split occurrence frequencies: 1.000
Optimizing NNI: done in 0.041687 secs using 100% CPU
Optimizing NNI: done in 0.051368 secs using 99.96% CPU
TREE SEARCH COMPLETED AFTER 1002 ITERATIONS / Time: 0h:0m:44s

--------------------------------------------------------------------
|                    FINALIZING TREE SEARCH                        |
--------------------------------------------------------------------
Performs final model parameters optimization
Estimate model parameters (epsilon = 0.010)
Initial log-likelihood: -11581.579
Current log-likelihood at step 1: -11581.576
Partition-specific rates:  0.654 0.396 0.102 6.300 1.573
Parameters optimization took 0 rounds (0.013 sec)

Partition information was printed to partition.nex.best_model.nex
BEST SCORE FOUND : -11581.576

Testing tree branches by SH-like aLRT with 1000 replicates...
0.503 sec.
Creating bootstrap support values...
Split supports printed to NEXUS file partition.nex.splits.nex
Total tree length: 2.882

Total number of iterations: 1002
CPU time used for tree search: 44.616 sec (0h:0m:44s)
Wall-clock time used for tree search: 44.546 sec (0h:0m:44s)
Total CPU time used: 45.300 sec (0h:0m:45s)
Total wall-clock time used: 45.220 sec (0h:0m:45s)

Computing bootstrap consensus tree...
Reading input file partition.nex.splits.nex...
21 taxa and 103 splits.
Consensus tree written to partition.nex.contree
Reading input trees file partition.nex.contree
Log-likelihood of consensus tree: -11581.576

Analysis results written to: 
  IQ-TREE report:                partition.nex.iqtree
  Maximum-likelihood tree:       partition.nex.treefile
  Likelihood distances:          partition.nex.mldist
  Best partitioning scheme:      partition.nex.best_scheme.nex
           in RAxML format:      partition.nex.best_scheme

Ultrafast bootstrap approximation results written to:
  Split support values:          partition.nex.splits.nex
  Consensus tree:                partition.nex.contree
  Screen log file:               partition.nex.log

Date and Time: Sat Jun  7 01:41:04 2025
