# Supplementary material for: Morphological and molecular evidence support a new species of the genus Ilocomba Brescovit, 1997 (Araneae, Anyphaenidae, Anyphaeninae) from the Andes of Colombia
Source: Zookeys. 2026 Apr 22;1278:19–51. doi: 10.3897/zookeys.1278.162601 (PMC13129551; doi:10.3897/zookeys.1278.162601)
Supplement: Supplementary material 3 — Phylogenetic trees and analysis files from parsimony and likelihood inference of Ilocomba yotoco sp. nov. [file zookeys-1278-019_article-162601__-s003.zip › 2_Phylo/ML/7_-11581.575709/partition.nex.treefile]

(Hibana_sp_MCH2003:0.1847669391,(((((Acanthoceto_acupicta:0.1337207603,Sanogasta_alticola:0.2141686036)98.6/100:0.0495906182,Josa_calilegua:0.1763486783)91.8/93:0.0219150307,Elaver_sp_FSC2016:0.3601663494)89.7/88:0.0190950159,((Anyphaena_accentuata:0.1214400984,(Anyphaena_californica:0.0262971019,Anyphaena_pacifica:0.0070768606)95.9/96:0.0531180889)99.5/100:0.0654297993,((Otoniela_adisi:0.0143040437,Otoniela_quadrivittata:0.0350965306)100/100:0.1143363753,Buckupiella_imperatriz:0.2337773434)92.2/92:0.0390823832)73.4/74:0.0234608079)99.5/100:0.0492637538,(((Aysha_proseni:0.0578039202,Aysha_lagenifera:0.0704647818)99.9/100:0.0435908437,Xiruana_gracilipes:0.0778039171)79.5/57:0.0058037478,(Jessica_osoriana:0.0636989627,(Hatitia_sp_FSC2016:0.0807961084,(Illocomba_yotoco_Male_LAM_237:0.1266735684,(Illocomba_marta_Male_LAM_236:0.0069540127,(Illocomba_marta_LAM_309_Male:0.0110399650,Illocomba_marta_LAM_308_Female:0.0024439063)0/47:0.0000020947)100/100:0.0755945205)97.2/96:0.0349503246)91.9/71:0.0197872758)55.5/52:0.0072934124)99.6/100:0.0678375482)99.2/100:0.0691580310,Anyphaenoides_clavipes:0.1173701849);
