# Supplementary material for: Morphological and molecular evidence support a new species of the genus Ilocomba Brescovit, 1997 (Araneae, Anyphaenidae, Anyphaeninae) from the Andes of Colombia
Source: Zookeys. 2026 Apr 22;1278:19–51. doi: 10.3897/zookeys.1278.162601 (PMC13129551; doi:10.3897/zookeys.1278.162601)
Supplement: Supplementary material 3 — Phylogenetic trees and analysis files from parsimony and likelihood inference of Ilocomba yotoco sp. nov. [file zookeys-1278-019_article-162601__-s003.zip › 2_Phylo/ML/8_-11581.573795/partition.nex.contree]

(Hibana_sp_MCH2003:0.1852843699,(((((Acanthoceto_acupicta:0.1341184645,Sanogasta_alticola:0.2147610661)99:0.0497351680,Josa_calilegua:0.1768497634)93:0.0219790148,Elaver_sp_FSC2016:0.3612297334)87:0.0191564227,((Anyphaena_accentuata:0.1218227791,(Anyphaena_californica:0.0263724481,Anyphaena_pacifica:0.0071035197)96:0.0532381715)100:0.0656113549,((Otoniela_adisi:0.0143676771,Otoniela_quadrivittata:0.0351711868)100:0.1146536215,Buckupiella_imperatriz:0.2344679419)90:0.0392052057)71:0.0235137355)100:0.0494242908,(((Aysha_proseni:0.0579702049,Aysha_lagenifera:0.0706444151)100:0.0437101099,Xiruana_gracilipes:0.0780070244)51:0.0058208660,(Jessica_osoriana:0.0638794193,(Hatitia_sp_FSC2016:0.0809971892,(Illocomba_yotoco_Male_LAM_237:0.1269931777,(Illocomba_marta_Male_LAM_236:0.0069513495,(Illocomba_marta_LAM_309_Male:0.0110468311,Illocomba_marta_LAM_308_Female:0.0024433567)42:0.0000021812)100:0.0758195632)95:0.0350399467)67:0.0198504284)45:0.0073046203)100:0.0680023027)100:0.0694328297,Anyphaenoides_clavipes:0.1176625139);
