# Supplementary material for: Morphological and molecular evidence support a new species of the genus Ilocomba Brescovit, 1997 (Araneae, Anyphaenidae, Anyphaeninae) from the Andes of Colombia
Source: Zookeys. 2026 Apr 22;1278:19–51. doi: 10.3897/zookeys.1278.162601 (PMC13129551; doi:10.3897/zookeys.1278.162601)
Supplement: Supplementary material 3 — Phylogenetic trees and analysis files from parsimony and likelihood inference of Ilocomba yotoco sp. nov. [file zookeys-1278-019_article-162601__-s003.zip › 2_Phylo/ML/8_-11581.573795/partition.nex.log]

IQ-TREE multicore version 2.2.2.6 COVID-edition for Linux 64-bit built May 27 2023
Developed by Bui Quang Minh, James Barbetti, Nguyen Lam Tung,
Olga Chernomor, Heiko Schmidt, Dominik Schrempf, Michael Woodhams, Ly Trong Nhan.

Host:    Jimmy (AVX2, FMA3, 7 GB RAM)
Command: iqtree2 -s concatenated.fas -p partition.nex -m MFP+MERGE -bb 1000 -alrt 1000 -pers 0.2 -nstop 1000
Seed:    336794 (Using SPRNG - Scalable Parallel Random Number Generator)
Time:    Sat Jun  7 01:42:40 2025
Kernel:  AVX+FMA - 1 threads (16 CPU cores detected)

HINT: Use -nt option to specify number of threads because your CPU has 16 cores!
HINT: -nt AUTO will automatically determine the best number of threads to use.

Reading partition model file partition.nex ...
Reading alignment file concatenated.fas ... Phylip format detected
Alignment most likely contains DNA/RNA sequences
Constructing alignment: done in 0.0029161 secs using 48.25% CPU
Alignment has 21 sequences with 2234 columns, 866 distinct patterns
516 parsimony-informative, 258 singleton sites, 1460 constant sites
                                Gap/Ambiguity  Composition  p-value
Analyzing sequences: done in 6.10352e-05 secs using 99.94% CPU
   1  Hibana_sp_MCH2003                27.98%    passed     68.77%
   2  Acanthoceto_acupicta              3.13%    passed     46.93%
   3  Anyphaenoides_clavipes            2.73%    passed     58.63%
   4  Aysha_proseni                     2.06%    passed     99.10%
   5  Jessica_osoriana                  1.84%    passed     95.13%
   6  Xiruana_gracilipes                2.19%    passed     85.88%
   7  Anyphaena_accentuata              2.28%    passed     84.07%
   8  Otoniela_adisi                   16.97%    passed     63.21%
   9  Josa_calilegua                   10.47%    passed     92.44%
  10  Buckupiella_imperatriz           13.03%    passed     55.77%
  11  Hatitia_sp_FSC2016                3.89%    passed     98.81%
  12  Elaver_sp_FSC2016                 2.82%    passed     55.75%
  13  Aysha_lagenifera                  2.15%    passed     78.21%
  14  Sanogasta_alticola                9.67%    passed     44.17%
  15  Otoniela_quadrivittata           23.10%    passed     97.26%
  16  Illocomba_yotoco_Male_LAM_237    26.54%    passed     43.49%
  17  Illocomba_marta_Male_LAM_236     57.12%    failed      0.00%
  18  Illocomba_marta_LAM_309_Male     45.26%    failed      0.00%
  19  Illocomba_marta_LAM_308_Female   12.71%    passed     91.72%
  20  Anyphaena_californica            32.14%    failed      0.00%
  21  Anyphaena_pacifica               27.08%    failed      0.00%
WARNING: 1 sequences contain more than 50% gaps/ambiguity
****  TOTAL                            15.48%  4 sequences failed composition chi2 test (p-value<5%; df=3)
NOTE: No CharPartition defined, use all CharSets

Loading 8 partitions...
Identifying sites to remove: done in 0.000289917 secs using 100.4% CPU
Identifying sites to remove: done in 0.000424862 secs using 74.38% CPU
Identifying sites to remove: done in 5.50747e-05 secs using 99.86% CPU
Identifying sites to remove: done in 4.79221e-05 secs using 102.2% CPU
Identifying sites to remove: done in 9.799e-05 secs using 98.99% CPU
Subset	Type	Seqs	Sites	Infor	Invar	Model	Name
1		19	471	126	276	MFP+MERGE	16s_aln_pru_mod.fasta
2		19	780	141	545	MFP+MERGE	28s_aln_pru_mod.fasta
3		21	220	31	171	MFP+MERGE	coi_aln_pru_mod.fasta_pos1
4		21	219	8	204	MFP+MERGE	coi_aln_pru_mod.fasta_pos2
5		21	219	139	45	MFP+MERGE	coi_aln_pru_mod.fasta_pos3
6		16	109	3	98	MFP+MERGE	h3_aln_pru_mod.fasta_pos1
7		16	108	1	105	MFP+MERGE	h3_aln_pru_mod.fasta_pos2
8		16	108	67	16	MFP+MERGE	h3_aln_pru_mod.fasta_pos3
Degree of missing data: 0.088
Info: multi-threading strategy over partitions


Create initial parsimony tree by phylogenetic likelihood library (PLL)... 0.002 seconds
Perform fast likelihood tree search using GTR+I+G model...
Estimate model parameters (epsilon = 5.000)
Initial log-likelihood: -12664.059
Current log-likelihood at step 1: -11691.226
Current log-likelihood at step 2: -11528.605
Current log-likelihood at step 3: -11520.771
Current log-likelihood at step 4: -11518.708
Parameters optimization took 3 rounds (0.280 sec)


WARNING: Estimated model parameters are at boundary that can cause numerical instability!

Perform nearest neighbor interchange...
Optimizing NNI: done in 0.059479 secs using 99.75% CPU
Estimate model parameters (epsilon = 1.000)
Initial log-likelihood: -11504.537
Current log-likelihood at step 1: -11503.746
Partition-specific rates:  0.701 0.433 0.257 0.084 5.915 0.061 0.029 1.724
Parameters optimization took 0 rounds (0.039 sec)


WARNING: Estimated model parameters are at boundary that can cause numerical instability!

Time for fast ML tree search: 0.381 seconds

NOTE: ModelFinder requires 2 MB RAM!
Selecting individual models for 8 charsets using BIC...
 No. Model        Score       TreeLen     Charset
   1 GTR+F+I+G4   5425.263    1.817       16s_aln_pru_mod.fasta
   2 GTR+F+I+G4   7531.372    1.149       28s_aln_pru_mod.fasta
   3 GTR+F+I+G4   1709.188    0.689       coi_aln_pru_mod.fasta_pos1
   4 GTR+F+I+G4   963.350     0.171       coi_aln_pru_mod.fasta_pos2
   5 GTR+F+I+G4   4704.284    16.757      coi_aln_pru_mod.fasta_pos3
   6 GTR+F+I+G4   516.506     0.137       h3_aln_pru_mod.fasta_pos1
   7 GTR+F+I+G4   412.892     0.064       h3_aln_pru_mod.fasta_pos2
   8 GTR+F+I+G4   2215.657    3.847       h3_aln_pru_mod.fasta_pos3
Full partition model BIC score: 23976.711 (LnL: -11502.528  df:126)
Merging models to increase model fit (about 57 total partition schemes)...
   9 GTR+F+I+G4   24419.594   1.332       16s_aln_pru_mod.fasta+28s_aln_pru_mod.fasta
  10 GTR+F+I+G4   24044.689   1.436       16s_aln_pru_mod.fasta+coi_aln_pru_mod.fasta_pos1	0h:0m:0s (0h:0m:1s left)
  11 GTR+F+I+G4   24136.580   1.232       16s_aln_pru_mod.fasta+coi_aln_pru_mod.fasta_pos2	0h:0m:0s (0h:0m:1s left)
  12 GTR+F+I+G4   24343.741   3.549       16s_aln_pru_mod.fasta+coi_aln_pru_mod.fasta_pos3	0h:0m:0s (0h:0m:1s left)
  13 GTR+F+I+G4   24038.415   1.518       16s_aln_pru_mod.fasta+h3_aln_pru_mod.fasta_pos1	0h:0m:0s (0h:0m:1s left)
  14 GTR+F+I+G4   24025.004   1.508       16s_aln_pru_mod.fasta+h3_aln_pru_mod.fasta_pos2	0h:0m:0s (0h:0m:1s left)
  15 GTR+F+I+G4   24130.627   2.272       16s_aln_pru_mod.fasta+h3_aln_pru_mod.fasta_pos3	0h:0m:0s (0h:0m:1s left)
  16 GTR+F+I+G4   23992.711   1.029       28s_aln_pru_mod.fasta+coi_aln_pru_mod.fasta_pos1	0h:0m:0s (0h:0m:1s left)
  17 GTR+F+I+G4   24059.861   0.949       28s_aln_pru_mod.fasta+coi_aln_pru_mod.fasta_pos2	0h:0m:0s (0h:0m:1s left)
  18 GTR+F+I+G4   24936.286   1.610       28s_aln_pru_mod.fasta+coi_aln_pru_mod.fasta_pos3	0h:0m:0s (0h:0m:1s left)
  19 GTR+F+I+G4   23940.924   1.032       28s_aln_pru_mod.fasta+h3_aln_pru_mod.fasta_pos1	0h:0m:0s (0h:0m:1s left)
  20 GTR+F+I+G4   23962.450   1.024       28s_aln_pru_mod.fasta+h3_aln_pru_mod.fasta_pos2	0h:0m:1s (0h:0m:1s left)
  21 GTR+F+I+G4   24072.102   1.460       28s_aln_pru_mod.fasta+h3_aln_pru_mod.fasta_pos3	0h:0m:1s (0h:0m:1s left)
  22 GTR+F+I+G4   23975.521   0.419       coi_aln_pru_mod.fasta_pos1+coi_aln_pru_mod.fasta_pos2	0h:0m:1s (0h:0m:1s left)
  23 GTR+F+I+G4   24426.144   3.232       coi_aln_pru_mod.fasta_pos1+coi_aln_pru_mod.fasta_pos3	0h:0m:1s (0h:0m:1s left)
  24 GTR+F+I+G4   23953.574   0.495       coi_aln_pru_mod.fasta_pos1+h3_aln_pru_mod.fasta_pos1	0h:0m:1s (0h:0m:1s left)
  25 GTR+F+I+G4   23943.334   0.492       coi_aln_pru_mod.fasta_pos1+h3_aln_pru_mod.fasta_pos2	0h:0m:1s (0h:0m:1s left)
  26 GTR+F+I+G4   24077.507   1.793       coi_aln_pru_mod.fasta_pos1+h3_aln_pru_mod.fasta_pos3	0h:0m:1s (0h:0m:1s left)
  27 GTR+F+I+G4   24500.068   3.613       coi_aln_pru_mod.fasta_pos2+coi_aln_pru_mod.fasta_pos3	0h:0m:1s (0h:0m:1s left)
  28 GTR+F+I+G4   23951.935   0.160       coi_aln_pru_mod.fasta_pos2+h3_aln_pru_mod.fasta_pos1	0h:0m:1s (0h:0m:1s left)
  29 GTR+F+I+G4   23918.601   0.142       coi_aln_pru_mod.fasta_pos2+h3_aln_pru_mod.fasta_pos2	0h:0m:1s (0h:0m:1s left)
  30 GTR+F+I+G4   24157.298   1.659       coi_aln_pru_mod.fasta_pos2+h3_aln_pru_mod.fasta_pos3	0h:0m:1s (0h:0m:1s left)
  31 GTR+F+I+G4   24396.545   5.440       coi_aln_pru_mod.fasta_pos3+h3_aln_pru_mod.fasta_pos1	0h:0m:1s (0h:0m:1s left)
  32 GTR+F+I+G4   24323.496   7.081       coi_aln_pru_mod.fasta_pos3+h3_aln_pru_mod.fasta_pos2	0h:0m:1s (0h:0m:1s left)
  33 GTR+F+I+G4   24231.699   8.890       coi_aln_pru_mod.fasta_pos3+h3_aln_pru_mod.fasta_pos3	0h:0m:1s (0h:0m:1s left)
  34 GTR+F+I+G4   23912.066   0.095       h3_aln_pru_mod.fasta_pos1+h3_aln_pru_mod.fasta_pos2	0h:0m:1s (0h:0m:1s left)
  35 GTR+F+I+G4   24066.552   1.877       h3_aln_pru_mod.fasta_pos1+h3_aln_pru_mod.fasta_pos3	0h:0m:1s (0h:0m:1s left)
  36 GTR+F+I+G4   24082.632   2.045       h3_aln_pru_mod.fasta_pos2+h3_aln_pru_mod.fasta_pos3	0h:0m:1s (0h:0m:1s left)
2 compatible better partition pairs found
Merging h3_aln_pru_mod.fasta_pos1+h3_aln_pru_mod.fasta_pos2 with BIC score: 23912.066 (LnL: -11512.619  df: 115)
Merging coi_aln_pru_mod.fasta_pos1+coi_aln_pru_mod.fasta_pos2 with BIC score: 23910.876 (LnL: -11554.437  df: 104)
  37 GTR+F+I+G4   24103.039   1.080       16s_aln_pru_mod.fasta+coi_aln_pru_mod.fasta_pos1+coi_aln_pru_mod.fasta_pos2	0h:0m:1s (0h:0m:0s left)
  38 GTR+F+I+G4   24052.042   1.264       16s_aln_pru_mod.fasta+h3_aln_pru_mod.fasta_pos1+h3_aln_pru_mod.fasta_pos2	0h:0m:1s (0h:0m:0s left)
  39 GTR+F+I+G4   23989.210   0.878       28s_aln_pru_mod.fasta+coi_aln_pru_mod.fasta_pos1+coi_aln_pru_mod.fasta_pos2	0h:0m:1s (0h:0m:0s left)
  40 GTR+F+I+G4   23918.608   0.929       28s_aln_pru_mod.fasta+h3_aln_pru_mod.fasta_pos1+h3_aln_pru_mod.fasta_pos2	0h:0m:2s (0h:0m:0s left)
  41 GTR+F+I+G4   24555.104   1.901       coi_aln_pru_mod.fasta_pos1+coi_aln_pru_mod.fasta_pos2+coi_aln_pru_mod.fasta_pos3	0h:0m:2s (0h:0m:0s left)
  42 GTR+F+I+G4   23891.532   0.317       coi_aln_pru_mod.fasta_pos1+coi_aln_pru_mod.fasta_pos2+h3_aln_pru_mod.fasta_pos1+h3_aln_pru_mod.fasta_pos2	0h:0m:2s (0h:0m:0s left)
  43 GTR+F+I+G4   24085.261   1.201       coi_aln_pru_mod.fasta_pos1+coi_aln_pru_mod.fasta_pos2+h3_aln_pru_mod.fasta_pos3	0h:0m:2s (0h:0m:0s left)
  44 GTR+F+I+G4   24484.470   3.361       coi_aln_pru_mod.fasta_pos3+h3_aln_pru_mod.fasta_pos1+h3_aln_pru_mod.fasta_pos2	0h:0m:2s (0h:0m:0s left)
  45 GTR+F+I+G4   24076.451   1.264       h3_aln_pru_mod.fasta_pos1+h3_aln_pru_mod.fasta_pos2+h3_aln_pru_mod.fasta_pos3	0h:0m:2s (0h:0m:0s left)
Merging coi_aln_pru_mod.fasta_pos1+coi_aln_pru_mod.fasta_pos2+h3_aln_pru_mod.fasta_pos1+h3_aln_pru_mod.fasta_pos2 with BIC score: 23891.532 (LnL: -11587.179  df: 93)
  46 GTR+F+I+G4   24157.680   0.888       16s_aln_pru_mod.fasta+coi_aln_pru_mod.fasta_pos1+coi_aln_pru_mod.fasta_pos2+h3_aln_pru_mod.fasta_pos1+h3_aln_pru_mod.fasta_pos2	0h:0m:2s (0h:0m:0s left)
  47 GTR+F+I+G4   23977.086   0.763       28s_aln_pru_mod.fasta+coi_aln_pru_mod.fasta_pos1+coi_aln_pru_mod.fasta_pos2+h3_aln_pru_mod.fasta_pos1+h3_aln_pru_mod.fasta_pos2	0h:0m:2s (0h:0m:0s left)
  48 GTR+F+I+G4   24667.007   1.381       coi_aln_pru_mod.fasta_pos1+coi_aln_pru_mod.fasta_pos2+coi_aln_pru_mod.fasta_pos3+h3_aln_pru_mod.fasta_pos1+h3_aln_pru_mod.fasta_pos2	0h:0m:2s (0h:0m:0s left)
  49 GTR+F+I+G4   24099.943   0.869       coi_aln_pru_mod.fasta_pos1+coi_aln_pru_mod.fasta_pos2+h3_aln_pru_mod.fasta_pos1+h3_aln_pru_mod.fasta_pos2+h3_aln_pru_mod.fasta_pos3	0h:0m:2s (0h:0m:0s left)
Agglomerative model selection: (16s_aln_pru_mod.fasta,28s_aln_pru_mod.fasta,((coi_aln_pru_mod.fasta_pos1,coi_aln_pru_mod.fasta_pos2)2:23910.9,(h3_aln_pru_mod.fasta_pos1,h3_aln_pru_mod.fasta_pos2)1:23912.1)3:23891.5,coi_aln_pru_mod.fasta_pos3,h3_aln_pru_mod.fasta_pos3)
Merging into 5 partitions...
  50 GTR+F+G4     5419.703    16s_aln_pru_mod.fasta	0h:0m:3s (0h:0m:0s left)
  51 TIM3+F+R3    7522.631    28s_aln_pru_mod.fasta	0h:0m:8s (0h:0m:0s left)
  52 K3Pu+F+I     3600.506    coi_aln_pru_mod.fasta_pos1+coi_aln_pru_mod.fasta_pos2+h3_aln_pru_mod.fasta_pos1+h3_aln_pru_mod.fasta_pos2	0h:0m:9s (0h:0m:0s left)
  53 HKY+F+R2     4663.936    coi_aln_pru_mod.fasta_pos3	0h:0m:11s (0h:0m:0s left)
  54 TPM2+G4      2194.196    h3_aln_pru_mod.fasta_pos3	0h:0m:11s (0h:0m:0s left)
Best partition model BIC score: 23758.105 (LnL: -11582.158  df:77)
Partition information was printed to partition.nex.best_scheme.nex
Partition information in Raxml format was printed to partition.nex.best_scheme

All model information printed to partition.nex.model.gz
CPU time for ModelFinder: 12.175 seconds (0h:0m:12s)
Wall-clock time for ModelFinder: 12.186 seconds (0h:0m:12s)
Generating 1000 samples for ultrafast bootstrap (seed: 336794)...

NOTE: 5 MB RAM (0 GB) is required!
Estimate model parameters (epsilon = 0.100)
Initial log-likelihood: -11583.714
Current log-likelihood at step 1: -11581.717
Current log-likelihood at step 2: -11581.592
Current log-likelihood at step 3: -11581.579
Partition-specific rates:  0.656 0.397 0.102 6.294 1.573
Parameters optimization took 2 rounds (0.070 sec)

Wrote distance file to... 
Computing ML distances based on estimated model parameters...
Calculating distance matrix: done in 0.00026083 secs using 99.68% CPU
Computing ML distances took 0.000334 sec (of wall-clock time) 0.000334 sec (of CPU time)
WARNING: Some pairwise ML distances are too long (saturated)
Setting up auxiliary I and S matrices: done in 3.48091e-05 secs using 100.5% CPU
Constructing RapidNJ tree: done in 5.6982e-05 secs using 100% CPU
Computing RapidNJ tree took 0.000138 sec (of wall-clock time) 0.000137 sec (of CPU time)
Log-likelihood of RapidNJ tree: -12465.390
--------------------------------------------------------------------
|             INITIALIZING CANDIDATE TREE SET                      |
--------------------------------------------------------------------
Generating 98 parsimony trees... 0.253 second
Computing log-likelihood of 97 initial trees ... 0.302 seconds
Current best score: -11581.579

Do NNI search on 20 best initial trees
Optimizing NNI: done in 0.017134 secs using 100% CPU
Estimate model parameters (epsilon = 0.100)
Initial log-likelihood: -11581.579
Current log-likelihood at step 1: -11581.576
Parameters optimization took 0 rounds (0.015 sec)

BETTER TREE FOUND at iteration 1: -11581.576
Optimizing NNI: done in 0.0527699 secs using 100% CPU
Optimizing NNI: done in 0.05899 secs using 99.99% CPU
Optimizing NNI: done in 0.0532119 secs using 100% CPU
Optimizing NNI: done in 0.0625639 secs using 100% CPU
Optimizing NNI: done in 0.05584 secs using 100% CPU
Optimizing NNI: done in 0.0635059 secs using 100% CPU
Optimizing NNI: done in 0.05883 secs using 100% CPU
Optimizing NNI: done in 0.0409348 secs using 100% CPU
UPDATE BEST LOG-LIKELIHOOD: -11581.576
Optimizing NNI: done in 0.0557559 secs using 100% CPU
Iteration 10 / LogL: -11581.577 / Time: 0h:0m:1s
Optimizing NNI: done in 0.0596099 secs using 100% CPU
Optimizing NNI: done in 0.0503829 secs using 92.02% CPU
Optimizing NNI: done in 0.0560291 secs using 100% CPU
Optimizing NNI: done in 0.0550952 secs using 100% CPU
Optimizing NNI: done in 0.064425 secs using 100% CPU
Optimizing NNI: done in 0.0451529 secs using 100% CPU
Optimizing NNI: done in 0.0658638 secs using 100% CPU
Optimizing NNI: done in 0.0554981 secs using 100% CPU
Optimizing NNI: done in 0.058099 secs using 100% CPU
Optimizing NNI: done in 0.0461018 secs using 100% CPU
Iteration 20 / LogL: -11581.576 / Time: 0h:0m:1s
Finish initializing candidate tree set (1)
Current best tree score: -11581.576 / CPU time: 1.665
Number of iterations: 20
--------------------------------------------------------------------
|               OPTIMIZING CANDIDATE TREE SET                      |
--------------------------------------------------------------------
Optimizing NNI: done in 0.021096 secs using 100% CPU
UPDATE BEST LOG-LIKELIHOOD: -11581.576
Optimizing NNI: done in 0.025943 secs using 100% CPU
Optimizing NNI: done in 0.0338118 secs using 100% CPU
Optimizing NNI: done in 0.0379539 secs using 100% CPU
Optimizing NNI: done in 0.0268049 secs using 100% CPU
Optimizing NNI: done in 0.0446439 secs using 100% CPU
Optimizing NNI: done in 0.042397 secs using 100% CPU
Optimizing NNI: done in 0.027884 secs using 100% CPU
Optimizing NNI: done in 0.0314951 secs using 100% CPU
Optimizing NNI: done in 0.0329251 secs using 100% CPU
Iteration 30 / LogL: -11581.584 / Time: 0h:0m:2s (0h:1m:11s left)
Optimizing NNI: done in 0.0508418 secs using 100% CPU
Optimizing NNI: done in 0.0379441 secs using 99.96% CPU
Optimizing NNI: done in 0.0313058 secs using 100% CPU
Optimizing NNI: done in 0.021699 secs using 99.74% CPU
UPDATE BEST LOG-LIKELIHOOD: -11581.576
Optimizing NNI: done in 0.0411961 secs using 99.85% CPU
Optimizing NNI: done in 0.0301669 secs using 100% CPU
Optimizing NNI: done in 0.044014 secs using 100% CPU
Optimizing NNI: done in 0.060658 secs using 93.4% CPU
Optimizing NNI: done in 0.032397 secs using 100% CPU
Optimizing NNI: done in 0.0296879 secs using 99.97% CPU
Iteration 40 / LogL: -11581.597 / Time: 0h:0m:2s (0h:1m:3s left)
Optimizing NNI: done in 0.0398591 secs using 100% CPU
Optimizing NNI: done in 0.0345449 secs using 100% CPU
Optimizing NNI: done in 0.0279579 secs using 100% CPU
Optimizing NNI: done in 0.0320129 secs using 100% CPU
Optimizing NNI: done in 0.0224118 secs using 100% CPU
Optimizing NNI: done in 0.023705 secs using 100% CPU
Optimizing NNI: done in 0.0321441 secs using 100% CPU
Optimizing NNI: done in 0.0469658 secs using 100% CPU
Optimizing NNI: done in 0.0403559 secs using 100% CPU
Optimizing NNI: done in 0.0397129 secs using 100% CPU
Iteration 50 / LogL: -11581.584 / Time: 0h:0m:2s (0h:0m:57s left)
Log-likelihood cutoff on original alignment: -11617.730
Optimizing NNI: done in 0.0412459 secs using 99.99% CPU
Optimizing NNI: done in 0.0436192 secs using 99.99% CPU
Optimizing NNI: done in 0.0282819 secs using 100% CPU
Optimizing NNI: done in 0.0509031 secs using 100% CPU
Optimizing NNI: done in 0.0396562 secs using 100% CPU
Optimizing NNI: done in 0.0450261 secs using 100% CPU
Optimizing NNI: done in 0.0502129 secs using 99.97% CPU
Optimizing NNI: done in 0.0288799 secs using 100% CPU
Optimizing NNI: done in 0.0262771 secs using 100% CPU
Optimizing NNI: done in 0.0329001 secs using 100% CPU
Iteration 60 / LogL: -11581.585 / Time: 0h:0m:3s (0h:0m:54s left)
Optimizing NNI: done in 0.043257 secs using 100% CPU
Optimizing NNI: done in 0.0265288 secs using 100% CPU
Optimizing NNI: done in 0.0419888 secs using 98.32% CPU
Optimizing NNI: done in 0.0471959 secs using 99.96% CPU
Optimizing NNI: done in 0.032722 secs using 100% CPU
Optimizing NNI: done in 0.0231831 secs using 99.96% CPU
Optimizing NNI: done in 0.033113 secs using 100% CPU
Optimizing NNI: done in 0.02616 secs using 100% CPU
Optimizing NNI: done in 0.035115 secs using 100% CPU
Optimizing NNI: done in 0.0245872 secs using 100% CPU
UPDATE BEST LOG-LIKELIHOOD: -11581.576
Iteration 70 / LogL: -11581.576 / Time: 0h:0m:3s (0h:0m:50s left)
Optimizing NNI: done in 0.0455799 secs using 100% CPU
Optimizing NNI: done in 0.0345361 secs using 100% CPU
Optimizing NNI: done in 0.035099 secs using 100% CPU
Optimizing NNI: done in 0.0371239 secs using 99.99% CPU
Optimizing NNI: done in 0.0624139 secs using 99.95% CPU
Optimizing NNI: done in 0.0500009 secs using 100% CPU
Optimizing NNI: done in 0.0338411 secs using 100% CPU
Optimizing NNI: done in 0.0405691 secs using 99.99% CPU
Optimizing NNI: done in 0.0451078 secs using 99.98% CPU
Optimizing NNI: done in 0.042567 secs using 100% CPU
Iteration 80 / LogL: -11581.576 / Time: 0h:0m:4s (0h:0m:49s left)
Optimizing NNI: done in 0.039855 secs using 99.96% CPU
Optimizing NNI: done in 0.0233989 secs using 100% CPU
Optimizing NNI: done in 0.0409219 secs using 99.99% CPU
Optimizing NNI: done in 0.0342541 secs using 100% CPU
Optimizing NNI: done in 0.0322292 secs using 100% CPU
Optimizing NNI: done in 0.0556779 secs using 99.98% CPU
Optimizing NNI: done in 0.0295188 secs using 100% CPU
Optimizing NNI: done in 0.031842 secs using 100% CPU
Optimizing NNI: done in 0.0186241 secs using 100% CPU
Optimizing NNI: done in 0.0287831 secs using 100% CPU
Iteration 90 / LogL: -11581.576 / Time: 0h:0m:4s (0h:0m:47s left)
Optimizing NNI: done in 0.0468509 secs using 100% CPU
Optimizing NNI: done in 0.0431809 secs using 100% CPU
Optimizing NNI: done in 0.039921 secs using 100% CPU
Optimizing NNI: done in 0.021245 secs using 100% CPU
Optimizing NNI: done in 0.0413971 secs using 100% CPU
Optimizing NNI: done in 0.033566 secs using 99.99% CPU
Optimizing NNI: done in 0.0255909 secs using 99.99% CPU
Optimizing NNI: done in 0.0426161 secs using 100% CPU
Optimizing NNI: done in 0.0457819 secs using 100% CPU
Optimizing NNI: done in 0.039988 secs using 99.99% CPU
Iteration 100 / LogL: -11581.576 / Time: 0h:0m:5s (0h:0m:45s left)
Log-likelihood cutoff on original alignment: -11617.730
NOTE: Bootstrap correlation coefficient of split occurrence frequencies: 0.999
Optimizing NNI: done in 0.031801 secs using 100% CPU
Optimizing NNI: done in 0.0353322 secs using 100% CPU
Optimizing NNI: done in 0.048609 secs using 100% CPU
Optimizing NNI: done in 0.036061 secs using 100% CPU
Optimizing NNI: done in 0.043798 secs using 99.97% CPU
Optimizing NNI: done in 0.04951 secs using 100% CPU
Optimizing NNI: done in 0.0335131 secs using 100% CPU
Optimizing NNI: done in 0.038945 secs using 100% CPU
Optimizing NNI: done in 0.0442021 secs using 100% CPU
Optimizing NNI: done in 0.0426321 secs using 100% CPU
Iteration 110 / LogL: -11581.576 / Time: 0h:0m:5s (0h:0m:45s left)
Optimizing NNI: done in 0.027808 secs using 100% CPU
Optimizing NNI: done in 0.061626 secs using 100% CPU
Optimizing NNI: done in 0.0380778 secs using 100% CPU
Optimizing NNI: done in 0.0435872 secs using 100% CPU
Optimizing NNI: done in 0.0523481 secs using 100% CPU
Optimizing NNI: done in 0.035368 secs using 100% CPU
Optimizing NNI: done in 0.042958 secs using 100% CPU
Optimizing NNI: done in 0.038096 secs using 100% CPU
Optimizing NNI: done in 0.04971 secs using 100% CPU
Optimizing NNI: done in 0.0374639 secs using 100% CPU
Iteration 120 / LogL: -11581.576 / Time: 0h:0m:6s (0h:0m:44s left)
Optimizing NNI: done in 0.0588291 secs using 99.98% CPU
Optimizing NNI: done in 0.0450251 secs using 100% CPU
Optimizing NNI: done in 0.0400121 secs using 100% CPU
Optimizing NNI: done in 0.026824 secs using 100% CPU
Optimizing NNI: done in 0.038991 secs using 99.95% CPU
Optimizing NNI: done in 0.027297 secs using 100% CPU
Optimizing NNI: done in 0.0301261 secs using 99.73% CPU
Optimizing NNI: done in 0.045177 secs using 100% CPU
Optimizing NNI: done in 0.0571342 secs using 100% CPU
Optimizing NNI: done in 0.0494959 secs using 100% CPU
Iteration 130 / LogL: -11581.581 / Time: 0h:0m:6s (0h:0m:43s left)
Optimizing NNI: done in 0.027658 secs using 99.99% CPU
Optimizing NNI: done in 0.0382359 secs using 100% CPU
Optimizing NNI: done in 0.0363729 secs using 100% CPU
Optimizing NNI: done in 0.0373361 secs using 100% CPU
Optimizing NNI: done in 0.036541 secs using 100% CPU
Optimizing NNI: done in 0.044091 secs using 100% CPU
Optimizing NNI: done in 0.0221021 secs using 100% CPU
Optimizing NNI: done in 0.0329549 secs using 100% CPU
Optimizing NNI: done in 0.0503061 secs using 99.98% CPU
Optimizing NNI: done in 0.040029 secs using 90% CPU
Iteration 140 / LogL: -11581.576 / Time: 0h:0m:6s (0h:0m:42s left)
Optimizing NNI: done in 0.0396268 secs using 100% CPU
Optimizing NNI: done in 0.0425701 secs using 100% CPU
Optimizing NNI: done in 0.03933 secs using 100% CPU
Optimizing NNI: done in 0.029844 secs using 100% CPU
Optimizing NNI: done in 0.0467501 secs using 100% CPU
Optimizing NNI: done in 0.0388529 secs using 100% CPU
Optimizing NNI: done in 0.035305 secs using 99.99% CPU
Optimizing NNI: done in 0.0415971 secs using 100% CPU
Optimizing NNI: done in 0.049439 secs using 100% CPU
Optimizing NNI: done in 0.0275331 secs using 100% CPU
Iteration 150 / LogL: -11581.576 / Time: 0h:0m:7s (0h:0m:41s left)
Log-likelihood cutoff on original alignment: -11617.730
Optimizing NNI: done in 0.0239382 secs using 100% CPU
Optimizing NNI: done in 0.036083 secs using 99.99% CPU
Optimizing NNI: done in 0.03511 secs using 100% CPU
Optimizing NNI: done in 0.0576451 secs using 100% CPU
Optimizing NNI: done in 0.0259929 secs using 100% CPU
Optimizing NNI: done in 0.01775 secs using 99.99% CPU
Optimizing NNI: done in 0.0447981 secs using 99.99% CPU
Optimizing NNI: done in 0.0413389 secs using 99.98% CPU
Optimizing NNI: done in 0.0525119 secs using 99.99% CPU
Optimizing NNI: done in 0.0360842 secs using 100% CPU
Iteration 160 / LogL: -11581.576 / Time: 0h:0m:7s (0h:0m:41s left)
Optimizing NNI: done in 0.0421722 secs using 100% CPU
Optimizing NNI: done in 0.036454 secs using 100% CPU
Optimizing NNI: done in 0.048512 secs using 100% CPU
Optimizing NNI: done in 0.020906 secs using 100% CPU
Optimizing NNI: done in 0.0419321 secs using 100% CPU
Optimizing NNI: done in 0.0163071 secs using 99.99% CPU
Optimizing NNI: done in 0.0410709 secs using 100% CPU
Optimizing NNI: done in 0.0218148 secs using 100% CPU
Optimizing NNI: done in 0.033601 secs using 99.99% CPU
Optimizing NNI: done in 0.0452199 secs using 100% CPU
Iteration 170 / LogL: -11581.576 / Time: 0h:0m:8s (0h:0m:40s left)
Optimizing NNI: done in 0.0539238 secs using 100% CPU
Optimizing NNI: done in 0.0265529 secs using 99.99% CPU
Optimizing NNI: done in 0.0471041 secs using 100% CPU
Optimizing NNI: done in 0.0340481 secs using 100% CPU
Optimizing NNI: done in 0.037751 secs using 100% CPU
Optimizing NNI: done in 0.0279071 secs using 100% CPU
Optimizing NNI: done in 0.0355952 secs using 100% CPU
Optimizing NNI: done in 0.0177441 secs using 99.99% CPU
Optimizing NNI: done in 0.039376 secs using 99.99% CPU
Optimizing NNI: done in 0.0439599 secs using 100% CPU
Iteration 180 / LogL: -11581.576 / Time: 0h:0m:8s (0h:0m:39s left)
Optimizing NNI: done in 0.031173 secs using 100% CPU
Optimizing NNI: done in 0.0517108 secs using 92.27% CPU
Optimizing NNI: done in 0.0279648 secs using 100% CPU
Optimizing NNI: done in 0.0428572 secs using 100% CPU
Optimizing NNI: done in 0.02665 secs using 100% CPU
Optimizing NNI: done in 0.0197699 secs using 100% CPU
Optimizing NNI: done in 0.0169511 secs using 100% CPU
Optimizing NNI: done in 0.0449579 secs using 100% CPU
Optimizing NNI: done in 0.0302801 secs using 100% CPU
Optimizing NNI: done in 0.0366099 secs using 100% CPU
Iteration 190 / LogL: -11581.576 / Time: 0h:0m:8s (0h:0m:38s left)
Optimizing NNI: done in 0.04564 secs using 100% CPU
Optimizing NNI: done in 0.0427642 secs using 99.99% CPU
Optimizing NNI: done in 0.032783 secs using 100% CPU
Optimizing NNI: done in 0.042074 secs using 100% CPU
Optimizing NNI: done in 0.0238791 secs using 100% CPU
Optimizing NNI: done in 0.031657 secs using 100% CPU
Optimizing NNI: done in 0.0209172 secs using 100% CPU
Optimizing NNI: done in 0.0347638 secs using 100% CPU
Optimizing NNI: done in 0.02037 secs using 100% CPU
Optimizing NNI: done in 0.029232 secs using 100% CPU
Iteration 200 / LogL: -11581.578 / Time: 0h:0m:9s (0h:0m:37s left)
Log-likelihood cutoff on original alignment: -11617.730
NOTE: Bootstrap correlation coefficient of split occurrence frequencies: 1.000
Optimizing NNI: done in 0.045048 secs using 100% CPU
Optimizing NNI: done in 0.0446191 secs using 100% CPU
Optimizing NNI: done in 0.0432479 secs using 100% CPU
Optimizing NNI: done in 0.036036 secs using 99.99% CPU
Optimizing NNI: done in 0.0177209 secs using 100% CPU
Optimizing NNI: done in 0.0247331 secs using 99.86% CPU
Optimizing NNI: done in 0.0446711 secs using 100% CPU
Optimizing NNI: done in 0.0295749 secs using 100% CPU
Optimizing NNI: done in 0.0290761 secs using 100% CPU
Optimizing NNI: done in 0.0347891 secs using 100% CPU
Iteration 210 / LogL: -11581.576 / Time: 0h:0m:9s (0h:0m:36s left)
Optimizing NNI: done in 0.026278 secs using 100% CPU
Optimizing NNI: done in 0.0349779 secs using 100% CPU
Optimizing NNI: done in 0.0434558 secs using 100% CPU
Optimizing NNI: done in 0.0240998 secs using 100% CPU
Optimizing NNI: done in 0.0377522 secs using 100% CPU
Optimizing NNI: done in 0.0343199 secs using 100% CPU
Optimizing NNI: done in 0.06955 secs using 100% CPU
Optimizing NNI: done in 0.0272121 secs using 99.99% CPU
Optimizing NNI: done in 0.025157 secs using 100% CPU
Optimizing NNI: done in 0.046277 secs using 100% CPU
Iteration 220 / LogL: -11581.576 / Time: 0h:0m:10s (0h:0m:36s left)
Optimizing NNI: done in 0.0371721 secs using 100% CPU
Optimizing NNI: done in 0.0408521 secs using 99.99% CPU
Optimizing NNI: done in 0.0299811 secs using 100% CPU
Optimizing NNI: done in 0.0414588 secs using 99.97% CPU
Optimizing NNI: done in 0.0290151 secs using 100% CPU
Optimizing NNI: done in 0.0282309 secs using 100% CPU
Optimizing NNI: done in 0.0392861 secs using 100% CPU
Optimizing NNI: done in 0.0533891 secs using 99.98% CPU
Optimizing NNI: done in 0.0413289 secs using 100% CPU
Optimizing NNI: done in 0.033963 secs using 100% CPU
Iteration 230 / LogL: -11581.576 / Time: 0h:0m:10s (0h:0m:35s left)
Optimizing NNI: done in 0.0344539 secs using 100% CPU
Optimizing NNI: done in 0.0431781 secs using 100% CPU
Optimizing NNI: done in 0.0336502 secs using 100% CPU
Optimizing NNI: done in 0.033241 secs using 100% CPU
Optimizing NNI: done in 0.033525 secs using 100% CPU
Optimizing NNI: done in 0.0304801 secs using 100% CPU
Optimizing NNI: done in 0.031153 secs using 100% CPU
Optimizing NNI: done in 0.0306442 secs using 100% CPU
Optimizing NNI: done in 0.0439401 secs using 100% CPU
Optimizing NNI: done in 0.020606 secs using 100% CPU
Iteration 240 / LogL: -11587.541 / Time: 0h:0m:10s (0h:0m:34s left)
Optimizing NNI: done in 0.0330489 secs using 100% CPU
Optimizing NNI: done in 0.066983 secs using 100% CPU
Optimizing NNI: done in 0.034801 secs using 100% CPU
Optimizing NNI: done in 0.025394 secs using 100% CPU
Optimizing NNI: done in 0.024312 secs using 99.99% CPU
Optimizing NNI: done in 0.0278072 secs using 100% CPU
Optimizing NNI: done in 0.0277522 secs using 100% CPU
Optimizing NNI: done in 0.04638 secs using 100% CPU
Optimizing NNI: done in 0.05129 secs using 99.96% CPU
Optimizing NNI: done in 0.0285161 secs using 99.99% CPU
Iteration 250 / LogL: -11593.331 / Time: 0h:0m:11s (0h:0m:34s left)
Log-likelihood cutoff on original alignment: -11617.730
Optimizing NNI: done in 0.0530078 secs using 99.99% CPU
Optimizing NNI: done in 0.0815308 secs using 99.99% CPU
Optimizing NNI: done in 0.029084 secs using 100% CPU
Optimizing NNI: done in 0.053951 secs using 100% CPU
Optimizing NNI: done in 0.0390511 secs using 99.97% CPU
Optimizing NNI: done in 0.0460632 secs using 100% CPU
Optimizing NNI: done in 0.0552311 secs using 99.99% CPU
Optimizing NNI: done in 0.0317609 secs using 100% CPU
Optimizing NNI: done in 0.029639 secs using 100% CPU
Optimizing NNI: done in 0.034379 secs using 100% CPU
Iteration 260 / LogL: -11581.578 / Time: 0h:0m:11s (0h:0m:33s left)
Optimizing NNI: done in 0.0436611 secs using 100% CPU
Optimizing NNI: done in 0.0459769 secs using 100% CPU
Optimizing NNI: done in 0.043505 secs using 100% CPU
Optimizing NNI: done in 0.040432 secs using 100% CPU
Optimizing NNI: done in 0.0385849 secs using 100% CPU
Optimizing NNI: done in 0.026016 secs using 100% CPU
Optimizing NNI: done in 0.054662 secs using 100% CPU
Optimizing NNI: done in 0.0245709 secs using 100% CPU
Optimizing NNI: done in 0.045294 secs using 99.93% CPU
Optimizing NNI: done in 0.0378361 secs using 100% CPU
Iteration 270 / LogL: -11581.576 / Time: 0h:0m:12s (0h:0m:33s left)
Optimizing NNI: done in 0.0442469 secs using 100% CPU
Optimizing NNI: done in 0.053741 secs using 100% CPU
Optimizing NNI: done in 0.0416169 secs using 100% CPU
Optimizing NNI: done in 0.073848 secs using 100% CPU
Optimizing NNI: done in 0.048614 secs using 100% CPU
Optimizing NNI: done in 0.0442731 secs using 100% CPU
Optimizing NNI: done in 0.0357308 secs using 100% CPU
Optimizing NNI: done in 0.0400081 secs using 99.99% CPU
Optimizing NNI: done in 0.0470002 secs using 100% CPU
Optimizing NNI: done in 0.0486782 secs using 100% CPU
Iteration 280 / LogL: -11581.576 / Time: 0h:0m:12s (0h:0m:33s left)
Optimizing NNI: done in 0.0240409 secs using 100% CPU
Optimizing NNI: done in 0.0302138 secs using 100% CPU
Optimizing NNI: done in 0.045095 secs using 91.1% CPU
Optimizing NNI: done in 0.0466909 secs using 100% CPU
Optimizing NNI: done in 0.046598 secs using 100% CPU
Optimizing NNI: done in 0.040174 secs using 100% CPU
Optimizing NNI: done in 0.0507691 secs using 100% CPU
Optimizing NNI: done in 0.036561 secs using 100% CPU
Optimizing NNI: done in 0.0262821 secs using 100% CPU
Optimizing NNI: done in 0.028085 secs using 100% CPU
Iteration 290 / LogL: -11581.576 / Time: 0h:0m:13s (0h:0m:32s left)
Optimizing NNI: done in 0.0528669 secs using 99.98% CPU
Optimizing NNI: done in 0.038379 secs using 100% CPU
Optimizing NNI: done in 0.0436311 secs using 100% CPU
Optimizing NNI: done in 0.020561 secs using 99.99% CPU
Optimizing NNI: done in 0.0399289 secs using 100% CPU
Optimizing NNI: done in 0.0370212 secs using 100% CPU
Optimizing NNI: done in 0.0291851 secs using 99.94% CPU
Optimizing NNI: done in 0.041903 secs using 100% CPU
Optimizing NNI: done in 0.0481291 secs using 100% CPU
Optimizing NNI: done in 0.053091 secs using 100% CPU
Iteration 300 / LogL: -11581.586 / Time: 0h:0m:13s (0h:0m:32s left)
Log-likelihood cutoff on original alignment: -11617.730
NOTE: Bootstrap correlation coefficient of split occurrence frequencies: 0.995
Optimizing NNI: done in 0.026113 secs using 100% CPU
Optimizing NNI: done in 0.0487449 secs using 100% CPU
Optimizing NNI: done in 0.0386469 secs using 100% CPU
Optimizing NNI: done in 0.0323889 secs using 100% CPU
Optimizing NNI: done in 0.0275202 secs using 99.99% CPU
Optimizing NNI: done in 0.0365958 secs using 100% CPU
Optimizing NNI: done in 0.0299571 secs using 100% CPU
Optimizing NNI: done in 0.0300729 secs using 99.96% CPU
Optimizing NNI: done in 0.0549941 secs using 100% CPU
Optimizing NNI: done in 0.04702 secs using 100% CPU
Iteration 310 / LogL: -11581.594 / Time: 0h:0m:14s (0h:0m:31s left)
Optimizing NNI: done in 0.0255759 secs using 100% CPU
Optimizing NNI: done in 0.051168 secs using 99.97% CPU
Optimizing NNI: done in 0.0460591 secs using 99.96% CPU
Optimizing NNI: done in 0.040082 secs using 100% CPU
Optimizing NNI: done in 0.043565 secs using 100% CPU
Optimizing NNI: done in 0.0437729 secs using 100% CPU
Optimizing NNI: done in 0.0295701 secs using 100% CPU
Optimizing NNI: done in 0.0350249 secs using 99.98% CPU
Optimizing NNI: done in 0.026969 secs using 100% CPU
Optimizing NNI: done in 0.017482 secs using 100% CPU
Iteration 320 / LogL: -11583.255 / Time: 0h:0m:14s (0h:0m:31s left)
Optimizing NNI: done in 0.043756 secs using 100% CPU
Optimizing NNI: done in 0.0298648 secs using 100% CPU
Optimizing NNI: done in 0.072654 secs using 100% CPU
Optimizing NNI: done in 0.0328081 secs using 100% CPU
Optimizing NNI: done in 0.0485699 secs using 100% CPU
Optimizing NNI: done in 0.0212269 secs using 99.99% CPU
Optimizing NNI: done in 0.0370231 secs using 100% CPU
Optimizing NNI: done in 0.0431721 secs using 100% CPU
Optimizing NNI: done in 0.044255 secs using 100% CPU
Optimizing NNI: done in 0.043345 secs using 100% CPU
Iteration 330 / LogL: -11581.596 / Time: 0h:0m:15s (0h:0m:30s left)
Optimizing NNI: done in 0.0351441 secs using 100% CPU
Optimizing NNI: done in 0.038842 secs using 100% CPU
Optimizing NNI: done in 0.039042 secs using 100% CPU
Optimizing NNI: done in 0.0440969 secs using 99.99% CPU
Optimizing NNI: done in 0.0454371 secs using 100% CPU
Optimizing NNI: done in 0.0351012 secs using 99.97% CPU
Optimizing NNI: done in 0.0386109 secs using 100% CPU
Optimizing NNI: done in 0.0580971 secs using 100% CPU
Optimizing NNI: done in 0.028471 secs using 100% CPU
Optimizing NNI: done in 0.0422289 secs using 100% CPU
Iteration 340 / LogL: -11581.576 / Time: 0h:0m:15s (0h:0m:30s left)
Optimizing NNI: done in 0.0460911 secs using 100% CPU
Optimizing NNI: done in 0.0504491 secs using 100% CPU
Optimizing NNI: done in 0.0501699 secs using 99.98% CPU
Optimizing NNI: done in 0.017621 secs using 100% CPU
Optimizing NNI: done in 0.0480819 secs using 100% CPU
Optimizing NNI: done in 0.046407 secs using 100% CPU
Optimizing NNI: done in 0.02946 secs using 100% CPU
Optimizing NNI: done in 0.043946 secs using 100% CPU
Optimizing NNI: done in 0.032227 secs using 100% CPU
Optimizing NNI: done in 0.02897 secs using 99.99% CPU
Iteration 350 / LogL: -11581.576 / Time: 0h:0m:15s (0h:0m:29s left)
Log-likelihood cutoff on original alignment: -11617.730
Optimizing NNI: done in 0.0384159 secs using 99.99% CPU
Optimizing NNI: done in 0.0278549 secs using 99.99% CPU
Optimizing NNI: done in 0.0321829 secs using 100% CPU
Optimizing NNI: done in 0.046706 secs using 100% CPU
Optimizing NNI: done in 0.02525 secs using 100% CPU
Optimizing NNI: done in 0.0427232 secs using 99.99% CPU
Optimizing NNI: done in 0.0448701 secs using 99.97% CPU
Optimizing NNI: done in 0.0571811 secs using 100% CPU
Optimizing NNI: done in 0.0373569 secs using 100% CPU
Optimizing NNI: done in 0.0315659 secs using 100% CPU
Iteration 360 / LogL: -11581.576 / Time: 0h:0m:16s (0h:0m:29s left)
Optimizing NNI: done in 0.0311761 secs using 100% CPU
Optimizing NNI: done in 0.039156 secs using 100% CPU
Optimizing NNI: done in 0.0670891 secs using 100% CPU
Optimizing NNI: done in 0.0522521 secs using 99.98% CPU
Optimizing NNI: done in 0.033154 secs using 100% CPU
Optimizing NNI: done in 0.0579259 secs using 100% CPU
Optimizing NNI: done in 0.034847 secs using 100% CPU
Optimizing NNI: done in 0.0362821 secs using 100% CPU
Optimizing NNI: done in 0.0364301 secs using 100% CPU
Optimizing NNI: done in 0.0445011 secs using 100% CPU
Iteration 370 / LogL: -11581.581 / Time: 0h:0m:16s (0h:0m:28s left)
Optimizing NNI: done in 0.088841 secs using 100% CPU
Optimizing NNI: done in 0.0557439 secs using 100% CPU
Optimizing NNI: done in 0.0425181 secs using 100% CPU
Optimizing NNI: done in 0.0500872 secs using 100% CPU
Optimizing NNI: done in 0.0226998 secs using 99.99% CPU
Optimizing NNI: done in 0.041883 secs using 100% CPU
Optimizing NNI: done in 0.0413849 secs using 100% CPU
Optimizing NNI: done in 0.042902 secs using 99.99% CPU
Optimizing NNI: done in 0.044385 secs using 100% CPU
Optimizing NNI: done in 0.031703 secs using 100% CPU
Iteration 380 / LogL: -11581.578 / Time: 0h:0m:17s (0h:0m:28s left)
Optimizing NNI: done in 0.0302351 secs using 99.99% CPU
Optimizing NNI: done in 0.0653629 secs using 100% CPU
Optimizing NNI: done in 0.07002 secs using 100% CPU
Optimizing NNI: done in 0.0326791 secs using 100% CPU
Optimizing NNI: done in 0.0552661 secs using 100% CPU
Optimizing NNI: done in 0.0404549 secs using 99.99% CPU
Optimizing NNI: done in 0.036216 secs using 99.99% CPU
Optimizing NNI: done in 0.035388 secs using 100% CPU
Optimizing NNI: done in 0.038048 secs using 100% CPU
Optimizing NNI: done in 0.0464339 secs using 100% CPU
Iteration 390 / LogL: -11581.586 / Time: 0h:0m:17s (0h:0m:28s left)
Optimizing NNI: done in 0.056922 secs using 99.99% CPU
Optimizing NNI: done in 0.0230901 secs using 100% CPU
Optimizing NNI: done in 0.0335848 secs using 100% CPU
Optimizing NNI: done in 0.028749 secs using 100% CPU
Optimizing NNI: done in 0.0256312 secs using 100% CPU
Optimizing NNI: done in 0.033076 secs using 100% CPU
Optimizing NNI: done in 0.031353 secs using 100% CPU
Optimizing NNI: done in 0.0293241 secs using 99.99% CPU
Optimizing NNI: done in 0.0439398 secs using 99.96% CPU
Optimizing NNI: done in 0.02563 secs using 100% CPU
Iteration 400 / LogL: -11581.577 / Time: 0h:0m:18s (0h:0m:27s left)
Log-likelihood cutoff on original alignment: -11617.730
NOTE: Bootstrap correlation coefficient of split occurrence frequencies: 0.996
Optimizing NNI: done in 0.045151 secs using 100% CPU
Optimizing NNI: done in 0.0296268 secs using 100% CPU
Optimizing NNI: done in 0.0583651 secs using 100% CPU
Optimizing NNI: done in 0.0358419 secs using 99.99% CPU
Optimizing NNI: done in 0.0383141 secs using 99.99% CPU
Optimizing NNI: done in 0.0489171 secs using 100% CPU
Optimizing NNI: done in 0.0420182 secs using 99.99% CPU
Optimizing NNI: done in 0.0403318 secs using 100% CPU
Optimizing NNI: done in 0.031605 secs using 100% CPU
Optimizing NNI: done in 0.048203 secs using 100% CPU
Iteration 410 / LogL: -11581.577 / Time: 0h:0m:18s (0h:0m:27s left)
Optimizing NNI: done in 0.039479 secs using 99.99% CPU
Optimizing NNI: done in 0.0234132 secs using 100% CPU
Optimizing NNI: done in 0.020185 secs using 100% CPU
Optimizing NNI: done in 0.0247629 secs using 100% CPU
Optimizing NNI: done in 0.046061 secs using 100% CPU
Optimizing NNI: done in 0.0254979 secs using 100% CPU
Optimizing NNI: done in 0.05446 secs using 100% CPU
Optimizing NNI: done in 0.04177 secs using 100% CPU
Optimizing NNI: done in 0.0407679 secs using 100% CPU
Optimizing NNI: done in 0.042222 secs using 100% CPU
Iteration 420 / LogL: -11581.576 / Time: 0h:0m:19s (0h:0m:26s left)
Optimizing NNI: done in 0.0588751 secs using 99.97% CPU
Optimizing NNI: done in 0.03262 secs using 100% CPU
Optimizing NNI: done in 0.0377889 secs using 100% CPU
Optimizing NNI: done in 0.0434151 secs using 100% CPU
Optimizing NNI: done in 0.0478051 secs using 100% CPU
Optimizing NNI: done in 0.0350518 secs using 99.99% CPU
Optimizing NNI: done in 0.03457 secs using 100% CPU
Optimizing NNI: done in 0.0523789 secs using 100% CPU
Optimizing NNI: done in 0.0250258 secs using 100% CPU
Optimizing NNI: done in 0.053019 secs using 100% CPU
Iteration 430 / LogL: -11581.577 / Time: 0h:0m:19s (0h:0m:26s left)
Optimizing NNI: done in 0.0438101 secs using 100% CPU
Optimizing NNI: done in 0.040539 secs using 100% CPU
Optimizing NNI: done in 0.0311329 secs using 100% CPU
Optimizing NNI: done in 0.0346911 secs using 100% CPU
Optimizing NNI: done in 0.0395689 secs using 100% CPU
Optimizing NNI: done in 0.045239 secs using 99.98% CPU
Optimizing NNI: done in 0.0348191 secs using 99.99% CPU
Optimizing NNI: done in 0.0444071 secs using 100% CPU
Optimizing NNI: done in 0.037467 secs using 100% CPU
Optimizing NNI: done in 0.04496 secs using 100% CPU
Iteration 440 / LogL: -11581.596 / Time: 0h:0m:20s (0h:0m:25s left)
Optimizing NNI: done in 0.026412 secs using 99.99% CPU
Optimizing NNI: done in 0.023545 secs using 100% CPU
Optimizing NNI: done in 0.0402532 secs using 99.97% CPU
Optimizing NNI: done in 0.03602 secs using 100% CPU
Optimizing NNI: done in 0.0279391 secs using 100% CPU
Optimizing NNI: done in 0.0324941 secs using 100% CPU
Optimizing NNI: done in 0.0444441 secs using 99.99% CPU
Optimizing NNI: done in 0.034374 secs using 100% CPU
Optimizing NNI: done in 0.0495369 secs using 100% CPU
Optimizing NNI: done in 0.0305099 secs using 100% CPU
Iteration 450 / LogL: -11581.576 / Time: 0h:0m:20s (0h:0m:25s left)
Log-likelihood cutoff on original alignment: -11617.730
Optimizing NNI: done in 0.047148 secs using 100% CPU
Optimizing NNI: done in 0.027786 secs using 100% CPU
Optimizing NNI: done in 0.030371 secs using 100% CPU
Optimizing NNI: done in 0.0411701 secs using 100% CPU
Optimizing NNI: done in 0.0433061 secs using 100% CPU
Optimizing NNI: done in 0.093729 secs using 100% CPU
Optimizing NNI: done in 0.057791 secs using 100% CPU
Optimizing NNI: done in 0.055321 secs using 99.99% CPU
Optimizing NNI: done in 0.0182171 secs using 100% CPU
Optimizing NNI: done in 0.0465372 secs using 100% CPU
Iteration 460 / LogL: -11581.576 / Time: 0h:0m:21s (0h:0m:24s left)
Optimizing NNI: done in 0.020663 secs using 100% CPU
Optimizing NNI: done in 0.0366991 secs using 100% CPU
Optimizing NNI: done in 0.0341291 secs using 99.99% CPU
Optimizing NNI: done in 0.0464048 secs using 99.96% CPU
Optimizing NNI: done in 0.0365591 secs using 100% CPU
Optimizing NNI: done in 0.0393949 secs using 100% CPU
Optimizing NNI: done in 0.0256441 secs using 100% CPU
Optimizing NNI: done in 0.0414879 secs using 100% CPU
Optimizing NNI: done in 0.049293 secs using 100% CPU
Optimizing NNI: done in 0.036793 secs using 100% CPU
Iteration 470 / LogL: -11581.577 / Time: 0h:0m:21s (0h:0m:24s left)
Optimizing NNI: done in 0.031692 secs using 100% CPU
Optimizing NNI: done in 0.0400419 secs using 100% CPU
Optimizing NNI: done in 0.0304348 secs using 100% CPU
Optimizing NNI: done in 0.0491178 secs using 100% CPU
Optimizing NNI: done in 0.047147 secs using 100% CPU
Optimizing NNI: done in 0.046042 secs using 99.99% CPU
Optimizing NNI: done in 0.0227358 secs using 100% CPU
Optimizing NNI: done in 0.0509121 secs using 100% CPU
Optimizing NNI: done in 0.0435109 secs using 99.99% CPU
Optimizing NNI: done in 0.0244181 secs using 100% CPU
Iteration 480 / LogL: -11581.584 / Time: 0h:0m:22s (0h:0m:23s left)
Optimizing NNI: done in 0.051578 secs using 100% CPU
Optimizing NNI: done in 0.031601 secs using 100% CPU
Optimizing NNI: done in 0.0233729 secs using 100% CPU
Optimizing NNI: done in 0.0267439 secs using 99.99% CPU
Optimizing NNI: done in 0.042624 secs using 100% CPU
Optimizing NNI: done in 0.034837 secs using 100% CPU
Optimizing NNI: done in 0.0437329 secs using 99.93% CPU
Optimizing NNI: done in 0.0507751 secs using 100% CPU
Optimizing NNI: done in 0.0387731 secs using 100% CPU
Optimizing NNI: done in 0.0422969 secs using 100% CPU
Iteration 490 / LogL: -11581.579 / Time: 0h:0m:22s (0h:0m:23s left)
Optimizing NNI: done in 0.0414541 secs using 99.95% CPU
Optimizing NNI: done in 0.0244961 secs using 100% CPU
Optimizing NNI: done in 0.0223629 secs using 100% CPU
Optimizing NNI: done in 0.0357821 secs using 100% CPU
Optimizing NNI: done in 0.0360761 secs using 100% CPU
Optimizing NNI: done in 0.0294409 secs using 100% CPU
Optimizing NNI: done in 0.0396941 secs using 100% CPU
Optimizing NNI: done in 0.0509849 secs using 99.99% CPU
Optimizing NNI: done in 0.031111 secs using 99.99% CPU
Optimizing NNI: done in 0.04498 secs using 99.99% CPU
Iteration 500 / LogL: -11581.577 / Time: 0h:0m:22s (0h:0m:22s left)
Log-likelihood cutoff on original alignment: -11617.730
NOTE: Bootstrap correlation coefficient of split occurrence frequencies: 1.000
Optimizing NNI: done in 0.0388889 secs using 100% CPU
Optimizing NNI: done in 0.0513849 secs using 100% CPU
Optimizing NNI: done in 0.0306919 secs using 100% CPU
Optimizing NNI: done in 0.037235 secs using 100% CPU
Optimizing NNI: done in 0.041626 secs using 100% CPU
Optimizing NNI: done in 0.0641842 secs using 100% CPU
Optimizing NNI: done in 0.019932 secs using 99.99% CPU
Optimizing NNI: done in 0.0406771 secs using 100% CPU
Optimizing NNI: done in 0.0503621 secs using 100% CPU
Optimizing NNI: done in 0.033746 secs using 100% CPU
Iteration 510 / LogL: -11581.579 / Time: 0h:0m:23s (0h:0m:22s left)
Optimizing NNI: done in 0.0463028 secs using 100% CPU
Optimizing NNI: done in 0.0334599 secs using 100% CPU
Optimizing NNI: done in 0.0450311 secs using 100% CPU
Optimizing NNI: done in 0.05567 secs using 99.94% CPU
Optimizing NNI: done in 0.044003 secs using 100% CPU
Optimizing NNI: done in 0.0552919 secs using 99.98% CPU
Optimizing NNI: done in 0.0536969 secs using 100% CPU
Optimizing NNI: done in 0.0306468 secs using 100% CPU
Optimizing NNI: done in 0.044106 secs using 100% CPU
Optimizing NNI: done in 0.0288882 secs using 100% CPU
Iteration 520 / LogL: -11581.576 / Time: 0h:0m:23s (0h:0m:22s left)
Optimizing NNI: done in 0.0501692 secs using 100% CPU
Optimizing NNI: done in 0.0434701 secs using 100% CPU
Optimizing NNI: done in 0.044178 secs using 100% CPU
Optimizing NNI: done in 0.050535 secs using 99.97% CPU
Optimizing NNI: done in 0.038353 secs using 100% CPU
Optimizing NNI: done in 0.0508409 secs using 100% CPU
Optimizing NNI: done in 0.0310411 secs using 100% CPU
Optimizing NNI: done in 0.0615518 secs using 99.99% CPU
Optimizing NNI: done in 0.0232759 secs using 100% CPU
Optimizing NNI: done in 0.044652 secs using 100% CPU
Iteration 530 / LogL: -11581.576 / Time: 0h:0m:24s (0h:0m:21s left)
Optimizing NNI: done in 0.0411811 secs using 100% CPU
Optimizing NNI: done in 0.0323651 secs using 100% CPU
Optimizing NNI: done in 0.036196 secs using 99.99% CPU
Optimizing NNI: done in 0.04584 secs using 100% CPU
Optimizing NNI: done in 0.037421 secs using 100% CPU
Optimizing NNI: done in 0.0350101 secs using 100% CPU
Optimizing NNI: done in 0.040029 secs using 100% CPU
Optimizing NNI: done in 0.0356951 secs using 100% CPU
Optimizing NNI: done in 0.0491982 secs using 100% CPU
Optimizing NNI: done in 0.041316 secs using 100% CPU
Iteration 540 / LogL: -11581.580 / Time: 0h:0m:24s (0h:0m:21s left)
Optimizing NNI: done in 0.0520821 secs using 100% CPU
Optimizing NNI: done in 0.0422781 secs using 100% CPU
Optimizing NNI: done in 0.018671 secs using 100% CPU
Optimizing NNI: done in 0.0391202 secs using 100% CPU
Optimizing NNI: done in 0.0340919 secs using 100% CPU
Optimizing NNI: done in 0.036958 secs using 100% CPU
Optimizing NNI: done in 0.0374022 secs using 100% CPU
Optimizing NNI: done in 0.0381191 secs using 100% CPU
Optimizing NNI: done in 0.0526419 secs using 100% CPU
Optimizing NNI: done in 0.0267191 secs using 99.99% CPU
Iteration 550 / LogL: -11581.615 / Time: 0h:0m:25s (0h:0m:20s left)
Log-likelihood cutoff on original alignment: -11617.730
Optimizing NNI: done in 0.045105 secs using 100% CPU
Optimizing NNI: done in 0.047869 secs using 100% CPU
Optimizing NNI: done in 0.035218 secs using 100% CPU
Optimizing NNI: done in 0.0395968 secs using 100% CPU
Optimizing NNI: done in 0.0526419 secs using 100% CPU
Optimizing NNI: done in 0.038049 secs using 100% CPU
Optimizing NNI: done in 0.0250661 secs using 100% CPU
Optimizing NNI: done in 0.0442531 secs using 100% CPU
Optimizing NNI: done in 0.0535531 secs using 100% CPU
Optimizing NNI: done in 0.044107 secs using 100% CPU
Iteration 560 / LogL: -11581.576 / Time: 0h:0m:25s (0h:0m:20s left)
Optimizing NNI: done in 0.0319049 secs using 100% CPU
Optimizing NNI: done in 0.048919 secs using 100% CPU
Optimizing NNI: done in 0.0303919 secs using 100% CPU
Optimizing NNI: done in 0.0349638 secs using 100% CPU
Optimizing NNI: done in 0.0471129 secs using 100% CPU
Optimizing NNI: done in 0.03774 secs using 100% CPU
Optimizing NNI: done in 0.0425861 secs using 100% CPU
Optimizing NNI: done in 0.0338521 secs using 100% CPU
Optimizing NNI: done in 0.023802 secs using 100% CPU
Optimizing NNI: done in 0.024308 secs using 100% CPU
Iteration 570 / LogL: -11581.576 / Time: 0h:0m:26s (0h:0m:19s left)
Optimizing NNI: done in 0.023926 secs using 100% CPU
Optimizing NNI: done in 0.0318758 secs using 100% CPU
Optimizing NNI: done in 0.0289879 secs using 99.93% CPU
Optimizing NNI: done in 0.0478668 secs using 100% CPU
Optimizing NNI: done in 0.0291898 secs using 100% CPU
Optimizing NNI: done in 0.049155 secs using 100% CPU
Optimizing NNI: done in 0.0351651 secs using 100% CPU
Optimizing NNI: done in 0.0340691 secs using 100% CPU
Optimizing NNI: done in 0.030292 secs using 100% CPU
Optimizing NNI: done in 0.028892 secs using 100% CPU
Iteration 580 / LogL: -11581.578 / Time: 0h:0m:26s (0h:0m:19s left)
Optimizing NNI: done in 0.031343 secs using 100% CPU
Optimizing NNI: done in 0.0259712 secs using 100% CPU
Optimizing NNI: done in 0.038173 secs using 100% CPU
Optimizing NNI: done in 0.0424931 secs using 100% CPU
Optimizing NNI: done in 0.0368659 secs using 99.99% CPU
Optimizing NNI: done in 0.0336368 secs using 100% CPU
Optimizing NNI: done in 0.0401731 secs using 99.99% CPU
Optimizing NNI: done in 0.0247359 secs using 100% CPU
Optimizing NNI: done in 0.034348 secs using 99.99% CPU
Optimizing NNI: done in 0.0307891 secs using 100% CPU
Iteration 590 / LogL: -11581.582 / Time: 0h:0m:26s (0h:0m:18s left)
Optimizing NNI: done in 0.041379 secs using 100% CPU
Optimizing NNI: done in 0.029917 secs using 100% CPU
Optimizing NNI: done in 0.04603 secs using 100% CPU
Optimizing NNI: done in 0.0519662 secs using 100% CPU
Optimizing NNI: done in 0.036664 secs using 100% CPU
Optimizing NNI: done in 0.031913 secs using 100% CPU
Optimizing NNI: done in 0.030616 secs using 100% CPU
Optimizing NNI: done in 0.0379381 secs using 99.96% CPU
Optimizing NNI: done in 0.033926 secs using 100% CPU
Optimizing NNI: done in 0.0343211 secs using 100% CPU
Iteration 600 / LogL: -11581.576 / Time: 0h:0m:27s (0h:0m:18s left)
Log-likelihood cutoff on original alignment: -11617.730
NOTE: Bootstrap correlation coefficient of split occurrence frequencies: 1.000
Optimizing NNI: done in 0.0340159 secs using 100% CPU
Optimizing NNI: done in 0.048187 secs using 99.99% CPU
Optimizing NNI: done in 0.041883 secs using 90.42% CPU
Optimizing NNI: done in 0.0383239 secs using 99.99% CPU
Optimizing NNI: done in 0.0457649 secs using 99.97% CPU
Optimizing NNI: done in 0.0215631 secs using 100% CPU
Optimizing NNI: done in 0.0529881 secs using 100% CPU
Optimizing NNI: done in 0.0343618 secs using 100% CPU
Optimizing NNI: done in 0.0341499 secs using 100% CPU
Optimizing NNI: done in 0.0414519 secs using 100% CPU
Iteration 610 / LogL: -11581.576 / Time: 0h:0m:27s (0h:0m:17s left)
Optimizing NNI: done in 0.0482841 secs using 100% CPU
Optimizing NNI: done in 0.0438039 secs using 100% CPU
Optimizing NNI: done in 0.0412078 secs using 100% CPU
Optimizing NNI: done in 0.027765 secs using 100% CPU
Optimizing NNI: done in 0.032799 secs using 100% CPU
Optimizing NNI: done in 0.0395589 secs using 100% CPU
Optimizing NNI: done in 0.0339561 secs using 100% CPU
Optimizing NNI: done in 0.0311038 secs using 100% CPU
Optimizing NNI: done in 0.0409381 secs using 99.97% CPU
Optimizing NNI: done in 0.0316708 secs using 100% CPU
Iteration 620 / LogL: -11581.578 / Time: 0h:0m:28s (0h:0m:17s left)
Optimizing NNI: done in 0.056143 secs using 100% CPU
Optimizing NNI: done in 0.035706 secs using 100% CPU
Optimizing NNI: done in 0.0482199 secs using 100% CPU
Optimizing NNI: done in 0.0334411 secs using 100% CPU
Optimizing NNI: done in 0.0558481 secs using 100% CPU
Optimizing NNI: done in 0.040592 secs using 100% CPU
Optimizing NNI: done in 0.035079 secs using 100% CPU
Optimizing NNI: done in 0.0458519 secs using 100% CPU
Optimizing NNI: done in 0.0436902 secs using 100% CPU
Optimizing NNI: done in 0.0338509 secs using 100% CPU
Iteration 630 / LogL: -11581.576 / Time: 0h:0m:28s (0h:0m:16s left)
Optimizing NNI: done in 0.035373 secs using 100% CPU
Optimizing NNI: done in 0.0678029 secs using 100% CPU
Optimizing NNI: done in 0.033741 secs using 99.99% CPU
Optimizing NNI: done in 0.0323539 secs using 100% CPU
Optimizing NNI: done in 0.0534298 secs using 100% CPU
Optimizing NNI: done in 0.039078 secs using 100% CPU
Optimizing NNI: done in 0.0393159 secs using 99.99% CPU
Optimizing NNI: done in 0.0312569 secs using 100% CPU
Optimizing NNI: done in 0.024102 secs using 99.99% CPU
Optimizing NNI: done in 0.0348771 secs using 100% CPU
Iteration 640 / LogL: -11581.576 / Time: 0h:0m:29s (0h:0m:16s left)
Optimizing NNI: done in 0.0371501 secs using 99.96% CPU
Optimizing NNI: done in 0.0390191 secs using 100% CPU
Optimizing NNI: done in 0.0490201 secs using 99.99% CPU
Optimizing NNI: done in 0.0365081 secs using 100% CPU
Optimizing NNI: done in 0.046453 secs using 100% CPU
Optimizing NNI: done in 0.0475161 secs using 100% CPU
Optimizing NNI: done in 0.0470829 secs using 100% CPU
Optimizing NNI: done in 0.048918 secs using 100% CPU
Optimizing NNI: done in 0.0224719 secs using 100% CPU
UPDATE BEST LOG-LIKELIHOOD: -11581.576
Optimizing NNI: done in 0.023463 secs using 100% CPU
Iteration 650 / LogL: -11581.577 / Time: 0h:0m:29s (0h:0m:16s left)
Log-likelihood cutoff on original alignment: -11617.730
Optimizing NNI: done in 0.0416379 secs using 100% CPU
Optimizing NNI: done in 0.0433049 secs using 100% CPU
Optimizing NNI: done in 0.0345929 secs using 100% CPU
Optimizing NNI: done in 0.0433881 secs using 100% CPU
Optimizing NNI: done in 0.0344729 secs using 99.99% CPU
Optimizing NNI: done in 0.036309 secs using 100% CPU
Optimizing NNI: done in 0.0366728 secs using 100% CPU
Optimizing NNI: done in 0.0437679 secs using 100% CPU
Optimizing NNI: done in 0.0413129 secs using 100% CPU
Optimizing NNI: done in 0.0489872 secs using 100% CPU
Iteration 660 / LogL: -11581.579 / Time: 0h:0m:30s (0h:0m:15s left)
Optimizing NNI: done in 0.0592871 secs using 99.97% CPU
Optimizing NNI: done in 0.032033 secs using 100% CPU
Optimizing NNI: done in 0.0414391 secs using 100% CPU
Optimizing NNI: done in 0.0369492 secs using 100% CPU
Optimizing NNI: done in 0.0392442 secs using 100% CPU
Optimizing NNI: done in 0.0473099 secs using 100% CPU
Optimizing NNI: done in 0.042382 secs using 99.99% CPU
Optimizing NNI: done in 0.0296841 secs using 100% CPU
Optimizing NNI: done in 0.037632 secs using 99.99% CPU
Optimizing NNI: done in 0.0391212 secs using 100% CPU
Iteration 670 / LogL: -11581.576 / Time: 0h:0m:30s (0h:0m:15s left)
Optimizing NNI: done in 0.0296819 secs using 99.99% CPU
Optimizing NNI: done in 0.064703 secs using 100% CPU
Optimizing NNI: done in 0.048784 secs using 100% CPU
Optimizing NNI: done in 0.0436819 secs using 100% CPU
Optimizing NNI: done in 0.071641 secs using 100% CPU
Optimizing NNI: done in 0.0215421 secs using 100% CPU
Optimizing NNI: done in 0.0430241 secs using 100% CPU
Optimizing NNI: done in 0.046288 secs using 100% CPU
Optimizing NNI: done in 0.039263 secs using 100% CPU
Optimizing NNI: done in 0.0665908 secs using 100% CPU
Iteration 680 / LogL: -11581.576 / Time: 0h:0m:31s (0h:0m:14s left)
Optimizing NNI: done in 0.0477231 secs using 100% CPU
Optimizing NNI: done in 0.048583 secs using 100% CPU
Optimizing NNI: done in 0.0243559 secs using 100% CPU
Optimizing NNI: done in 0.0529799 secs using 100% CPU
Optimizing NNI: done in 0.049535 secs using 99.99% CPU
Optimizing NNI: done in 0.0290048 secs using 99.99% CPU
Optimizing NNI: done in 0.0224738 secs using 100% CPU
Optimizing NNI: done in 0.0442121 secs using 100% CPU
Optimizing NNI: done in 0.024807 secs using 100% CPU
Optimizing NNI: done in 0.0461431 secs using 99.95% CPU
Iteration 690 / LogL: -11581.576 / Time: 0h:0m:31s (0h:0m:14s left)
Optimizing NNI: done in 0.0419979 secs using 100% CPU
Optimizing NNI: done in 0.0363922 secs using 100% CPU
Optimizing NNI: done in 0.0316789 secs using 100% CPU
Optimizing NNI: done in 0.062223 secs using 100% CPU
Optimizing NNI: done in 0.049845 secs using 100% CPU
Optimizing NNI: done in 0.0498672 secs using 100% CPU
Optimizing NNI: done in 0.0486958 secs using 100% CPU
Optimizing NNI: done in 0.0622809 secs using 100% CPU
Optimizing NNI: done in 0.070672 secs using 100% CPU
Optimizing NNI: done in 0.036149 secs using 100% CPU
Iteration 700 / LogL: -11581.577 / Time: 0h:0m:32s (0h:0m:13s left)
Log-likelihood cutoff on original alignment: -11617.730
NOTE: Bootstrap correlation coefficient of split occurrence frequencies: 1.000
Optimizing NNI: done in 0.0454621 secs using 99.96% CPU
Optimizing NNI: done in 0.0442998 secs using 100% CPU
Optimizing NNI: done in 0.052731 secs using 100% CPU
Optimizing NNI: done in 0.036473 secs using 100% CPU
Optimizing NNI: done in 0.0366571 secs using 100% CPU
Optimizing NNI: done in 0.0289249 secs using 100% CPU
Optimizing NNI: done in 0.0363162 secs using 99.99% CPU
Optimizing NNI: done in 0.032088 secs using 100% CPU
Optimizing NNI: done in 0.0426309 secs using 100% CPU
Optimizing NNI: done in 0.033916 secs using 99.99% CPU
Iteration 710 / LogL: -11581.576 / Time: 0h:0m:32s (0h:0m:13s left)
Optimizing NNI: done in 0.0463629 secs using 100% CPU
Optimizing NNI: done in 0.0388689 secs using 100% CPU
Optimizing NNI: done in 0.0481629 secs using 100% CPU
Optimizing NNI: done in 0.057137 secs using 100% CPU
Optimizing NNI: done in 0.0302 secs using 100% CPU
Optimizing NNI: done in 0.0424371 secs using 100% CPU
Optimizing NNI: done in 0.0312841 secs using 100% CPU
Optimizing NNI: done in 0.0554121 secs using 100% CPU
Optimizing NNI: done in 0.0481901 secs using 100% CPU
Optimizing NNI: done in 0.050595 secs using 100% CPU
Iteration 720 / LogL: -11581.587 / Time: 0h:0m:33s (0h:0m:12s left)
Optimizing NNI: done in 0.0271661 secs using 99.99% CPU
Optimizing NNI: done in 0.023973 secs using 100% CPU
Optimizing NNI: done in 0.0353811 secs using 100% CPU
Optimizing NNI: done in 0.032382 secs using 100% CPU
Optimizing NNI: done in 0.0260839 secs using 100% CPU
Optimizing NNI: done in 0.0349889 secs using 100% CPU
Optimizing NNI: done in 0.0309079 secs using 100% CPU
Optimizing NNI: done in 0.038682 secs using 100% CPU
Optimizing NNI: done in 0.046375 secs using 99.97% CPU
Optimizing NNI: done in 0.027946 secs using 100% CPU
Iteration 730 / LogL: -11581.576 / Time: 0h:0m:33s (0h:0m:12s left)
Optimizing NNI: done in 0.0504451 secs using 100% CPU
Optimizing NNI: done in 0.0353081 secs using 100% CPU
Optimizing NNI: done in 0.0379858 secs using 100% CPU
Optimizing NNI: done in 0.046876 secs using 100% CPU
Optimizing NNI: done in 0.029799 secs using 100% CPU
Optimizing NNI: done in 0.055738 secs using 100% CPU
Optimizing NNI: done in 0.0378342 secs using 100% CPU
Optimizing NNI: done in 0.0280361 secs using 100% CPU
Optimizing NNI: done in 0.029568 secs using 100% CPU
Optimizing NNI: done in 0.037823 secs using 99.96% CPU
Iteration 740 / LogL: -11581.599 / Time: 0h:0m:34s (0h:0m:12s left)
Optimizing NNI: done in 0.059232 secs using 99.98% CPU
Optimizing NNI: done in 0.044987 secs using 100% CPU
Optimizing NNI: done in 0.046277 secs using 100% CPU
Optimizing NNI: done in 0.0345161 secs using 99.99% CPU
Optimizing NNI: done in 0.0485289 secs using 99.97% CPU
Optimizing NNI: done in 0.030278 secs using 100% CPU
Optimizing NNI: done in 0.040833 secs using 100% CPU
Optimizing NNI: done in 0.0604692 secs using 100% CPU
Optimizing NNI: done in 0.027694 secs using 100% CPU
Optimizing NNI: done in 0.0588739 secs using 100% CPU
Iteration 750 / LogL: -11581.576 / Time: 0h:0m:34s (0h:0m:11s left)
Log-likelihood cutoff on original alignment: -11617.730
Optimizing NNI: done in 0.0254402 secs using 100% CPU
Optimizing NNI: done in 0.028146 secs using 100% CPU
Optimizing NNI: done in 0.0295 secs using 99.99% CPU
Optimizing NNI: done in 0.03514 secs using 100% CPU
Optimizing NNI: done in 0.026845 secs using 100% CPU
Optimizing NNI: done in 0.032619 secs using 87.73% CPU
Optimizing NNI: done in 0.0330079 secs using 100% CPU
Optimizing NNI: done in 0.0415831 secs using 100% CPU
Optimizing NNI: done in 0.0338969 secs using 100% CPU
Optimizing NNI: done in 0.0345528 secs using 100% CPU
Iteration 760 / LogL: -11581.576 / Time: 0h:0m:35s (0h:0m:11s left)
Optimizing NNI: done in 0.037678 secs using 100% CPU
Optimizing NNI: done in 0.0415702 secs using 99.95% CPU
Optimizing NNI: done in 0.0523899 secs using 100% CPU
Optimizing NNI: done in 0.039973 secs using 100% CPU
Optimizing NNI: done in 0.0502779 secs using 100% CPU
Optimizing NNI: done in 0.0461781 secs using 99.97% CPU
Optimizing NNI: done in 0.0322602 secs using 100% CPU
Optimizing NNI: done in 0.03668 secs using 100% CPU
Optimizing NNI: done in 0.0224631 secs using 100% CPU
Optimizing NNI: done in 0.0318089 secs using 100% CPU
Iteration 770 / LogL: -11581.576 / Time: 0h:0m:35s (0h:0m:10s left)
Optimizing NNI: done in 0.0374229 secs using 100% CPU
Optimizing NNI: done in 0.0410631 secs using 100% CPU
Optimizing NNI: done in 0.0615411 secs using 100% CPU
Optimizing NNI: done in 0.0316701 secs using 99.92% CPU
Optimizing NNI: done in 0.0341339 secs using 100% CPU
Optimizing NNI: done in 0.036612 secs using 100% CPU
Optimizing NNI: done in 0.0370572 secs using 100% CPU
Optimizing NNI: done in 0.0353708 secs using 99.99% CPU
Optimizing NNI: done in 0.0321209 secs using 99.99% CPU
Optimizing NNI: done in 0.043632 secs using 99.95% CPU
Iteration 780 / LogL: -11581.650 / Time: 0h:0m:35s (0h:0m:10s left)
Optimizing NNI: done in 0.030277 secs using 100% CPU
Optimizing NNI: done in 0.0493228 secs using 100% CPU
Optimizing NNI: done in 0.0438468 secs using 100% CPU
Optimizing NNI: done in 0.034328 secs using 100% CPU
Optimizing NNI: done in 0.04125 secs using 100% CPU
Optimizing NNI: done in 0.0516791 secs using 100% CPU
Optimizing NNI: done in 0.0446541 secs using 100% CPU
Optimizing NNI: done in 0.040544 secs using 99.95% CPU
Optimizing NNI: done in 0.0313091 secs using 100% CPU
Optimizing NNI: done in 0.0405231 secs using 100% CPU
Iteration 790 / LogL: -11581.576 / Time: 0h:0m:36s (0h:0m:9s left)
Optimizing NNI: done in 0.0197639 secs using 100% CPU
Optimizing NNI: done in 0.0599849 secs using 100% CPU
Optimizing NNI: done in 0.042799 secs using 99.99% CPU
Optimizing NNI: done in 0.029609 secs using 99.99% CPU
Optimizing NNI: done in 0.0284069 secs using 100% CPU
Optimizing NNI: done in 0.050252 secs using 100% CPU
Optimizing NNI: done in 0.0595281 secs using 100% CPU
Optimizing NNI: done in 0.029129 secs using 100% CPU
Optimizing NNI: done in 0.040688 secs using 100% CPU
Optimizing NNI: done in 0.0394571 secs using 99.99% CPU
Iteration 800 / LogL: -11581.576 / Time: 0h:0m:36s (0h:0m:9s left)
Log-likelihood cutoff on original alignment: -11617.730
NOTE: Bootstrap correlation coefficient of split occurrence frequencies: 1.000
Optimizing NNI: done in 0.0200429 secs using 99.99% CPU
Optimizing NNI: done in 0.0432079 secs using 99.99% CPU
Optimizing NNI: done in 0.0453949 secs using 100% CPU
Optimizing NNI: done in 0.0509989 secs using 100% CPU
Optimizing NNI: done in 0.0477099 secs using 100% CPU
Optimizing NNI: done in 0.042146 secs using 100% CPU
Optimizing NNI: done in 0.0298212 secs using 100% CPU
Optimizing NNI: done in 0.0405769 secs using 100% CPU
Optimizing NNI: done in 0.0263801 secs using 100% CPU
UPDATE BEST LOG-LIKELIHOOD: -11581.576
Optimizing NNI: done in 0.0412199 secs using 100% CPU
Iteration 810 / LogL: -11581.577 / Time: 0h:0m:37s (0h:0m:8s left)
Optimizing NNI: done in 0.0282178 secs using 100% CPU
Optimizing NNI: done in 0.027355 secs using 100% CPU
Optimizing NNI: done in 0.0363851 secs using 99.95% CPU
Optimizing NNI: done in 0.032053 secs using 100% CPU
Optimizing NNI: done in 0.056493 secs using 100% CPU
Optimizing NNI: done in 0.0493932 secs using 100% CPU
Optimizing NNI: done in 0.0572572 secs using 100% CPU
Optimizing NNI: done in 0.0454719 secs using 100% CPU
Optimizing NNI: done in 0.0411041 secs using 99.99% CPU
Optimizing NNI: done in 0.0462189 secs using 100% CPU
Iteration 820 / LogL: -11581.577 / Time: 0h:0m:37s (0h:0m:8s left)
Optimizing NNI: done in 0.054389 secs using 100% CPU
Optimizing NNI: done in 0.070879 secs using 100% CPU
Optimizing NNI: done in 0.0343852 secs using 100% CPU
Optimizing NNI: done in 0.0427601 secs using 99.99% CPU
Optimizing NNI: done in 0.0546329 secs using 99.99% CPU
Optimizing NNI: done in 0.0389719 secs using 100% CPU
Optimizing NNI: done in 0.0500669 secs using 100% CPU
Optimizing NNI: done in 0.0226331 secs using 99.64% CPU
Optimizing NNI: done in 0.065448 secs using 100% CPU
Optimizing NNI: done in 0.0440042 secs using 100% CPU
Iteration 830 / LogL: -11581.576 / Time: 0h:0m:38s (0h:0m:7s left)
Optimizing NNI: done in 0.039634 secs using 99.99% CPU
Optimizing NNI: done in 0.030139 secs using 99.99% CPU
Optimizing NNI: done in 0.0559988 secs using 92.82% CPU
Optimizing NNI: done in 0.0529339 secs using 100% CPU
Optimizing NNI: done in 0.0568829 secs using 100% CPU
Optimizing NNI: done in 0.0435209 secs using 100% CPU
Optimizing NNI: done in 0.0602851 secs using 100% CPU
Optimizing NNI: done in 0.0251701 secs using 100% CPU
Optimizing NNI: done in 0.030159 secs using 100% CPU
Optimizing NNI: done in 0.041904 secs using 100% CPU
Iteration 840 / LogL: -11581.584 / Time: 0h:0m:38s (0h:0m:7s left)
Optimizing NNI: done in 0.0185821 secs using 100% CPU
Optimizing NNI: done in 0.0263228 secs using 100% CPU
Optimizing NNI: done in 0.0547941 secs using 99.99% CPU
Optimizing NNI: done in 0.043838 secs using 100% CPU
Optimizing NNI: done in 0.024395 secs using 100% CPU
Optimizing NNI: done in 0.039731 secs using 100% CPU
Optimizing NNI: done in 0.0230851 secs using 100% CPU
Optimizing NNI: done in 0.0385749 secs using 100% CPU
Optimizing NNI: done in 0.0396371 secs using 99.99% CPU
Optimizing NNI: done in 0.0416059 secs using 100% CPU
Iteration 850 / LogL: -11581.576 / Time: 0h:0m:39s (0h:0m:6s left)
Log-likelihood cutoff on original alignment: -11617.730
Optimizing NNI: done in 0.0384121 secs using 99.99% CPU
Optimizing NNI: done in 0.0206401 secs using 100% CPU
Optimizing NNI: done in 0.0673079 secs using 100% CPU
Optimizing NNI: done in 0.032505 secs using 100% CPU
Optimizing NNI: done in 0.030793 secs using 100% CPU
Optimizing NNI: done in 0.040899 secs using 99.88% CPU
Optimizing NNI: done in 0.0471251 secs using 100% CPU
Optimizing NNI: done in 0.0326889 secs using 100% CPU
Optimizing NNI: done in 0.0273991 secs using 100% CPU
Optimizing NNI: done in 0.046706 secs using 100% CPU
Iteration 860 / LogL: -11581.577 / Time: 0h:0m:39s (0h:0m:6s left)
Optimizing NNI: done in 0.0614841 secs using 100% CPU
Optimizing NNI: done in 0.028543 secs using 100% CPU
Optimizing NNI: done in 0.0449171 secs using 100% CPU
Optimizing NNI: done in 0.0403259 secs using 100% CPU
Optimizing NNI: done in 0.036001 secs using 100% CPU
Optimizing NNI: done in 0.0307682 secs using 100% CPU
Optimizing NNI: done in 0.0415201 secs using 100% CPU
Optimizing NNI: done in 0.02863 secs using 99.99% CPU
Optimizing NNI: done in 0.037266 secs using 100% CPU
Optimizing NNI: done in 0.036659 secs using 99.93% CPU
Iteration 870 / LogL: -11581.576 / Time: 0h:0m:40s (0h:0m:6s left)
Optimizing NNI: done in 0.0422101 secs using 99.97% CPU
Optimizing NNI: done in 0.058352 secs using 100% CPU
Optimizing NNI: done in 0.0245621 secs using 100% CPU
Optimizing NNI: done in 0.0371089 secs using 100% CPU
Optimizing NNI: done in 0.032922 secs using 100% CPU
Optimizing NNI: done in 0.053756 secs using 100% CPU
Optimizing NNI: done in 0.0296798 secs using 100% CPU
Optimizing NNI: done in 0.0412319 secs using 100% CPU
Optimizing NNI: done in 0.044481 secs using 100% CPU
Optimizing NNI: done in 0.0227931 secs using 99.99% CPU
Iteration 880 / LogL: -11581.576 / Time: 0h:0m:40s (0h:0m:5s left)
Optimizing NNI: done in 0.0238929 secs using 99.99% CPU
Optimizing NNI: done in 0.037447 secs using 100% CPU
Optimizing NNI: done in 0.0303869 secs using 100% CPU
Optimizing NNI: done in 0.0329459 secs using 100% CPU
Optimizing NNI: done in 0.036082 secs using 99.99% CPU
Optimizing NNI: done in 0.0413201 secs using 99.99% CPU
Optimizing NNI: done in 0.0440562 secs using 100% CPU
Optimizing NNI: done in 0.0315049 secs using 100% CPU
Optimizing NNI: done in 0.024122 secs using 100% CPU
Optimizing NNI: done in 0.04316 secs using 100% CPU
Iteration 890 / LogL: -11581.680 / Time: 0h:0m:41s (0h:0m:5s left)
Optimizing NNI: done in 0.024122 secs using 100% CPU
Optimizing NNI: done in 0.0411019 secs using 100% CPU
Optimizing NNI: done in 0.0368009 secs using 100% CPU
Optimizing NNI: done in 0.0373461 secs using 100% CPU
Optimizing NNI: done in 0.0203171 secs using 99.99% CPU
Optimizing NNI: done in 0.0377352 secs using 100% CPU
Optimizing NNI: done in 0.025444 secs using 100% CPU
Optimizing NNI: done in 0.0328851 secs using 100% CPU
Optimizing NNI: done in 0.032109 secs using 100% CPU
Optimizing NNI: done in 0.0491781 secs using 100% CPU
Iteration 900 / LogL: -11581.576 / Time: 0h:0m:41s (0h:0m:4s left)
Log-likelihood cutoff on original alignment: -11617.730
NOTE: Bootstrap correlation coefficient of split occurrence frequencies: 1.000
Optimizing NNI: done in 0.0403721 secs using 99.99% CPU
Optimizing NNI: done in 0.0258069 secs using 100% CPU
Optimizing NNI: done in 0.052382 secs using 100% CPU
Optimizing NNI: done in 0.0462909 secs using 100% CPU
Optimizing NNI: done in 0.030766 secs using 100% CPU
Optimizing NNI: done in 0.038697 secs using 100% CPU
Optimizing NNI: done in 0.0232639 secs using 100% CPU
Optimizing NNI: done in 0.0480571 secs using 100% CPU
Optimizing NNI: done in 0.051162 secs using 100% CPU
Optimizing NNI: done in 0.0320749 secs using 100% CPU
Iteration 910 / LogL: -11581.576 / Time: 0h:0m:42s (0h:0m:4s left)
Optimizing NNI: done in 0.044656 secs using 100% CPU
Optimizing NNI: done in 0.041131 secs using 100% CPU
Optimizing NNI: done in 0.036772 secs using 100% CPU
Optimizing NNI: done in 0.039326 secs using 100% CPU
Optimizing NNI: done in 0.039372 secs using 99.9% CPU
Optimizing NNI: done in 0.03684 secs using 99.98% CPU
Optimizing NNI: done in 0.0299921 secs using 100% CPU
Optimizing NNI: done in 0.029206 secs using 100% CPU
Optimizing NNI: done in 0.04406 secs using 90.93% CPU
Optimizing NNI: done in 0.050772 secs using 100% CPU
Iteration 920 / LogL: -11581.576 / Time: 0h:0m:42s (0h:0m:3s left)
Optimizing NNI: done in 0.0291939 secs using 100% CPU
Optimizing NNI: done in 0.0494189 secs using 100% CPU
Optimizing NNI: done in 0.0421259 secs using 99.97% CPU
Optimizing NNI: done in 0.0295031 secs using 99.99% CPU
Optimizing NNI: done in 0.0439501 secs using 100% CPU
Optimizing NNI: done in 0.051939 secs using 100% CPU
Optimizing NNI: done in 0.0217569 secs using 100% CPU
Optimizing NNI: done in 0.052758 secs using 100% CPU
Optimizing NNI: done in 0.0350671 secs using 99.99% CPU
Optimizing NNI: done in 0.050185 secs using 100% CPU
Iteration 930 / LogL: -11581.586 / Time: 0h:0m:43s (0h:0m:3s left)
Optimizing NNI: done in 0.029598 secs using 100% CPU
Optimizing NNI: done in 0.0565791 secs using 100% CPU
Optimizing NNI: done in 0.052335 secs using 100% CPU
Optimizing NNI: done in 0.0368879 secs using 99.99% CPU
Optimizing NNI: done in 0.0454149 secs using 100% CPU
Optimizing NNI: done in 0.046283 secs using 100% CPU
Optimizing NNI: done in 0.0276461 secs using 100% CPU
Optimizing NNI: done in 0.0339952 secs using 100% CPU
Optimizing NNI: done in 0.039377 secs using 99.99% CPU
Optimizing NNI: done in 0.0310328 secs using 100% CPU
Iteration 940 / LogL: -11581.577 / Time: 0h:0m:43s (0h:0m:2s left)
Optimizing NNI: done in 0.0362668 secs using 100% CPU
Optimizing NNI: done in 0.0432398 secs using 99.94% CPU
Optimizing NNI: done in 0.0286441 secs using 99.64% CPU
Optimizing NNI: done in 0.042948 secs using 99.97% CPU
Optimizing NNI: done in 0.031296 secs using 100% CPU
Optimizing NNI: done in 0.0361779 secs using 100% CPU
Optimizing NNI: done in 0.0323231 secs using 100% CPU
Optimizing NNI: done in 0.0446661 secs using 100% CPU
Optimizing NNI: done in 0.0345211 secs using 100% CPU
Optimizing NNI: done in 0.0559061 secs using 100% CPU
Iteration 950 / LogL: -11581.660 / Time: 0h:0m:43s (0h:0m:2s left)
Log-likelihood cutoff on original alignment: -11617.730
Optimizing NNI: done in 0.0416009 secs using 100% CPU
Optimizing NNI: done in 0.023356 secs using 100% CPU
Optimizing NNI: done in 0.0476151 secs using 99.96% CPU
Optimizing NNI: done in 0.0295269 secs using 100% CPU
Optimizing NNI: done in 0.0375922 secs using 100% CPU
Optimizing NNI: done in 0.0387909 secs using 100% CPU
Optimizing NNI: done in 0.0196729 secs using 100% CPU
Optimizing NNI: done in 0.049063 secs using 99.96% CPU
Optimizing NNI: done in 0.030767 secs using 100% CPU
Optimizing NNI: done in 0.037497 secs using 100% CPU
Iteration 960 / LogL: -11581.577 / Time: 0h:0m:44s (0h:0m:1s left)
Optimizing NNI: done in 0.025805 secs using 100% CPU
Optimizing NNI: done in 0.0477142 secs using 100% CPU
Optimizing NNI: done in 0.0365269 secs using 100% CPU
Optimizing NNI: done in 0.0361631 secs using 100% CPU
Optimizing NNI: done in 0.0255551 secs using 100% CPU
Optimizing NNI: done in 0.047507 secs using 100% CPU
Optimizing NNI: done in 0.0352199 secs using 100% CPU
Optimizing NNI: done in 0.028285 secs using 100% CPU
Optimizing NNI: done in 0.0502241 secs using 100% CPU
Optimizing NNI: done in 0.041431 secs using 100% CPU
Iteration 970 / LogL: -11581.576 / Time: 0h:0m:44s (0h:0m:1s left)
Optimizing NNI: done in 0.0505612 secs using 100% CPU
Optimizing NNI: done in 0.034158 secs using 100% CPU
Optimizing NNI: done in 0.0246949 secs using 100% CPU
Optimizing NNI: done in 0.0258231 secs using 100% CPU
Optimizing NNI: done in 0.0439429 secs using 100% CPU
Optimizing NNI: done in 0.0372908 secs using 100% CPU
Optimizing NNI: done in 0.047415 secs using 100% CPU
Optimizing NNI: done in 0.056371 secs using 100% CPU
Optimizing NNI: done in 0.0545781 secs using 100% CPU
Optimizing NNI: done in 0.051749 secs using 100% CPU
Iteration 980 / LogL: -11581.578 / Time: 0h:0m:45s (0h:0m:0s left)
Optimizing NNI: done in 0.0302429 secs using 100% CPU
Optimizing NNI: done in 0.0417721 secs using 100% CPU
Optimizing NNI: done in 0.0531042 secs using 100% CPU
Optimizing NNI: done in 0.0381069 secs using 100% CPU
Optimizing NNI: done in 0.0304022 secs using 100% CPU
Optimizing NNI: done in 0.037616 secs using 100% CPU
Optimizing NNI: done in 0.025512 secs using 100% CPU
Optimizing NNI: done in 0.0257401 secs using 99.99% CPU
Optimizing NNI: done in 0.042779 secs using 100% CPU
Optimizing NNI: done in 0.024277 secs using 100% CPU
Iteration 990 / LogL: -11581.576 / Time: 0h:0m:45s (0h:0m:0s left)
Optimizing NNI: done in 0.0325801 secs using 100% CPU
Optimizing NNI: done in 0.0492239 secs using 100% CPU
Optimizing NNI: done in 0.0403349 secs using 99.99% CPU
Optimizing NNI: done in 0.041482 secs using 100% CPU
Optimizing NNI: done in 0.0481591 secs using 100% CPU
Optimizing NNI: done in 0.0344431 secs using 99.99% CPU
Optimizing NNI: done in 0.0409999 secs using 99.99% CPU
Optimizing NNI: done in 0.0633211 secs using 100% CPU
Optimizing NNI: done in 0.062041 secs using 100% CPU
Optimizing NNI: done in 0.030926 secs using 99.93% CPU
Iteration 1000 / LogL: -11581.581 / Time: 0h:0m:46s (0h:0m:0s left)
Log-likelihood cutoff on original alignment: -11617.730
NOTE: Bootstrap correlation coefficient of split occurrence frequencies: 1.000
Optimizing NNI: done in 0.024456 secs using 100% CPU
Optimizing NNI: done in 0.044389 secs using 100% CPU
TREE SEARCH COMPLETED AFTER 1002 ITERATIONS / Time: 0h:0m:46s

--------------------------------------------------------------------
|                    FINALIZING TREE SEARCH                        |
--------------------------------------------------------------------
Performs final model parameters optimization
Estimate model parameters (epsilon = 0.010)
Initial log-likelihood: -11581.576
Current log-likelihood at step 1: -11581.574
Partition-specific rates:  0.653 0.395 0.102 6.311 1.568
Parameters optimization took 0 rounds (0.014 sec)

Partition information was printed to partition.nex.best_model.nex
BEST SCORE FOUND : -11581.574

Testing tree branches by SH-like aLRT with 1000 replicates...
0.479 sec.
Creating bootstrap support values...
Split supports printed to NEXUS file partition.nex.splits.nex
Total tree length: 2.890

Total number of iterations: 1002
CPU time used for tree search: 46.348 sec (0h:0m:46s)
Wall-clock time used for tree search: 46.294 sec (0h:0m:46s)
Total CPU time used: 47.032 sec (0h:0m:47s)
Total wall-clock time used: 46.956 sec (0h:0m:46s)

Computing bootstrap consensus tree...
Reading input file partition.nex.splits.nex...
21 taxa and 108 splits.
Consensus tree written to partition.nex.contree
Reading input trees file partition.nex.contree
Log-likelihood of consensus tree: -11581.574

Analysis results written to: 
  IQ-TREE report:                partition.nex.iqtree
  Maximum-likelihood tree:       partition.nex.treefile
  Likelihood distances:          partition.nex.mldist
  Best partitioning scheme:      partition.nex.best_scheme.nex
           in RAxML format:      partition.nex.best_scheme

Ultrafast bootstrap approximation results written to:
  Split support values:          partition.nex.splits.nex
  Consensus tree:                partition.nex.contree
  Screen log file:               partition.nex.log

Date and Time: Sat Jun  7 01:43:39 2025
