# Supplementary material for: Morphological and molecular evidence support a new species of the genus Ilocomba Brescovit, 1997 (Araneae, Anyphaenidae, Anyphaeninae) from the Andes of Colombia
Source: Zookeys. 2026 Apr 22;1278:19–51. doi: 10.3897/zookeys.1278.162601 (PMC13129551; doi:10.3897/zookeys.1278.162601)
Supplement: Supplementary material 3 — Phylogenetic trees and analysis files from parsimony and likelihood inference of Ilocomba yotoco sp. nov. [file zookeys-1278-019_article-162601__-s003.zip › 2_Phylo/ML/8_-11581.573795/partition.nex.treefile]

(Hibana_sp_MCH2003:0.1852677451,(((((Acanthoceto_acupicta:0.1341011481,Sanogasta_alticola:0.2147725172)98.4/99:0.0497324340,Josa_calilegua:0.1768438605)91.7/93:0.0219779983,Elaver_sp_FSC2016:0.3612359277)89.3/87:0.0191531497,((Anyphaena_accentuata:0.1217953443,(Anyphaena_californica:0.0263753551,Anyphaena_pacifica:0.0071021488)96.8/96:0.0532477394)99.6/100:0.0656181848,((Otoniela_adisi:0.0143395684,Otoniela_quadrivittata:0.0351864997)99.9/100:0.1146734250,Buckupiella_imperatriz:0.2344615647)93.4/90:0.0391831772)74.5/71:0.0235224349)99.1/100:0.0494040729,(((Aysha_proseni:0.0579559792,Aysha_lagenifera:0.0706488048)99.7/100:0.0437115795,Xiruana_gracilipes:0.0780110445)78.4/51:0.0058172259,(Jessica_osoriana:0.0638676991,(Hatitia_sp_FSC2016:0.0810128771,(Illocomba_yotoco_Male_LAM_237:0.1269989334,(Illocomba_marta_Male_LAM_236:0.0069522228,(Illocomba_marta_LAM_309_Male:0.0110481056,Illocomba_marta_LAM_308_Female:0.0024441311)0/42:0.0000020521)99.9/100:0.0758029289)96.9/95:0.0350490652)90.9/67:0.0198386789)55.5/45:0.0073131393)100/100:0.0680261804)99.2/100:0.0693636198,Anyphaenoides_clavipes:0.1176938555);
