# Supplementary material for: Morphological and molecular evidence support a new species of the genus Ilocomba Brescovit, 1997 (Araneae, Anyphaenidae, Anyphaeninae) from the Andes of Colombia
Source: Zookeys. 2026 Apr 22;1278:19–51. doi: 10.3897/zookeys.1278.162601 (PMC13129551; doi:10.3897/zookeys.1278.162601)
Supplement: Supplementary material 3 — Phylogenetic trees and analysis files from parsimony and likelihood inference of Ilocomba yotoco sp. nov. [file zookeys-1278-019_article-162601__-s003.zip › 2_Phylo/ML/9_-11581.575035/partition.nex.best_model.nex]

#nexus
begin sets;
  charset 16s_aln_pru_mod.fasta = , 1-471;
  charset 28s_aln_pru_mod.fasta = , 472-1251;
  charset coi_aln_pru_mod.fasta_pos1_coi_aln_pru_mod.fasta_pos2_h3_aln_pru_mod.fasta_pos1_h3_aln_pru_mod.fasta_pos2 = , 1252-1909\3  1253-1909\3  1910-2234\3  1911-2234\3;
  charset coi_aln_pru_mod.fasta_pos3 = , 1254-1909\3;
  charset h3_aln_pru_mod.fasta_pos3 = , 1912-2234\3;
  charpartition mymodels =
    GTR{2.85572,10.6419,20.0174,0.0001,32.7616}+F{0.423389,0.106177,0.112879,0.357555}+G4{0.296728}: 16s_aln_pru_mod.fasta{1.83025},
    TIM3{0.440074,1.33067,4.59645}+F{0.169866,0.292995,0.362988,0.174151}+R3{0.711199,0.0868023,0.235397,1.82567,0.0534037,9.52197}: 28s_aln_pru_mod.fasta{1.13547},
    K3Pu{6.92733,2.37941}+F{0.221703,0.203871,0.239157,0.335268}+I{0.855435}: coi_aln_pru_mod.fasta_pos1_coi_aln_pru_mod.fasta_pos2_h3_aln_pru_mod.fasta_pos1_h3_aln_pru_mod.fasta_pos2{0.293918},
    HKY{45.5784}+F{0.375916,0.00938645,0.0659341,0.548764}+R2{0.625495,0.217886,0.374505,2.30628}: coi_aln_pru_mod.fasta_pos3{18.1696},
    TPM2{9.18087,30.8505}+FQ+G4{1.40755}: h3_aln_pru_mod.fasta_pos3{3.77361};
end;
