# Supplementary material for: Morphological and molecular evidence support a new species of the genus Ilocomba Brescovit, 1997 (Araneae, Anyphaenidae, Anyphaeninae) from the Andes of Colombia
Source: Zookeys. 2026 Apr 22;1278:19–51. doi: 10.3897/zookeys.1278.162601 (PMC13129551; doi:10.3897/zookeys.1278.162601)
Supplement: Supplementary material 3 — Phylogenetic trees and analysis files from parsimony and likelihood inference of Ilocomba yotoco sp. nov. [file zookeys-1278-019_article-162601__-s003.zip › 2_Phylo/ML/9_-11581.575035/partition.nex.contree]

(Hibana_sp_MCH2003:0.1848831658,(((((Acanthoceto_acupicta:0.1338052765,Sanogasta_alticola:0.2143030465)99:0.0496212557,Josa_calilegua:0.1764615473)91:0.0219300416,Elaver_sp_FSC2016:0.3604225402)86:0.0191060707,((Anyphaena_accentuata:0.1215248498,(Anyphaena_californica:0.0263109187,Anyphaena_pacifica:0.0070846200)97:0.0531494634)100:0.0654679444,((Otoniela_adisi:0.0143233547,Otoniela_quadrivittata:0.0351059342)100:0.1144089830,Buckupiella_imperatriz:0.2339381048)91:0.0391108675)71:0.0234680852)100:0.0493088276,(((Aysha_proseni:0.0578385461,Aysha_lagenifera:0.0705032765)100:0.0436160203,Xiruana_gracilipes:0.0778454008)52:0.0058063172,(Jessica_osoriana:0.0637373392,(Hatitia_sp_FSC2016:0.0808381829,(Illocomba_yotoco_Male_LAM_237:0.1267424686,(Illocomba_marta_Male_LAM_236:0.0069532509,(Illocomba_marta_LAM_309_Male:0.0110420761,Illocomba_marta_LAM_308_Female:0.0024434185)42:0.0000021423)100:0.0756375255)96:0.0349715917)68:0.0197987589)46:0.0072960569)100:0.0678676027)100:0.0692207092,Anyphaenoides_clavipes:0.1174370400);
