# Supplementary material for: Morphological and molecular evidence support a new species of the genus Ilocomba Brescovit, 1997 (Araneae, Anyphaenidae, Anyphaeninae) from the Andes of Colombia
Source: Zookeys. 2026 Apr 22;1278:19–51. doi: 10.3897/zookeys.1278.162601 (PMC13129551; doi:10.3897/zookeys.1278.162601)
Supplement: Supplementary material 3 — Phylogenetic trees and analysis files from parsimony and likelihood inference of Ilocomba yotoco sp. nov. [file zookeys-1278-019_article-162601__-s003.zip › 2_Phylo/ML/9_-11581.575035/partition.nex.log]

IQ-TREE multicore version 2.2.2.6 COVID-edition for Linux 64-bit built May 27 2023
Developed by Bui Quang Minh, James Barbetti, Nguyen Lam Tung,
Olga Chernomor, Heiko Schmidt, Dominik Schrempf, Michael Woodhams, Ly Trong Nhan.

Host:    Jimmy (AVX2, FMA3, 7 GB RAM)
Command: iqtree2 -s concatenated.fas -p partition.nex -m MFP+MERGE -bb 1000 -alrt 1000 -pers 0.2 -nstop 1000
Seed:    395466 (Using SPRNG - Scalable Parallel Random Number Generator)
Time:    Sat Jun  7 01:47:03 2025
Kernel:  AVX+FMA - 1 threads (16 CPU cores detected)

HINT: Use -nt option to specify number of threads because your CPU has 16 cores!
HINT: -nt AUTO will automatically determine the best number of threads to use.

Reading partition model file partition.nex ...
Reading alignment file concatenated.fas ... Phylip format detected
Alignment most likely contains DNA/RNA sequences
Constructing alignment: done in 0.00239682 secs using 32.92% CPU
Alignment has 21 sequences with 2234 columns, 866 distinct patterns
516 parsimony-informative, 258 singleton sites, 1460 constant sites
                                Gap/Ambiguity  Composition  p-value
Analyzing sequences: done in 5.6982e-05 secs
   1  Hibana_sp_MCH2003                27.98%    passed     68.77%
   2  Acanthoceto_acupicta              3.13%    passed     46.93%
   3  Anyphaenoides_clavipes            2.73%    passed     58.63%
   4  Aysha_proseni                     2.06%    passed     99.10%
   5  Jessica_osoriana                  1.84%    passed     95.13%
   6  Xiruana_gracilipes                2.19%    passed     85.88%
   7  Anyphaena_accentuata              2.28%    passed     84.07%
   8  Otoniela_adisi                   16.97%    passed     63.21%
   9  Josa_calilegua                   10.47%    passed     92.44%
  10  Buckupiella_imperatriz           13.03%    passed     55.77%
  11  Hatitia_sp_FSC2016                3.89%    passed     98.81%
  12  Elaver_sp_FSC2016                 2.82%    passed     55.75%
  13  Aysha_lagenifera                  2.15%    passed     78.21%
  14  Sanogasta_alticola                9.67%    passed     44.17%
  15  Otoniela_quadrivittata           23.10%    passed     97.26%
  16  Illocomba_yotoco_Male_LAM_237    26.54%    passed     43.49%
  17  Illocomba_marta_Male_LAM_236     57.12%    failed      0.00%
  18  Illocomba_marta_LAM_309_Male     45.26%    failed      0.00%
  19  Illocomba_marta_LAM_308_Female   12.71%    passed     91.72%
  20  Anyphaena_californica            32.14%    failed      0.00%
  21  Anyphaena_pacifica               27.08%    failed      0.00%
WARNING: 1 sequences contain more than 50% gaps/ambiguity
****  TOTAL                            15.48%  4 sequences failed composition chi2 test (p-value<5%; df=3)
NOTE: No CharPartition defined, use all CharSets

Loading 8 partitions...
Identifying sites to remove: done in 0.000194788 secs
Identifying sites to remove: done in 0.000405073 secs
Identifying sites to remove: done in 3.48091e-05 secs
Identifying sites to remove: done in 3.00407e-05 secs
Identifying sites to remove: done in 6.29425e-05 secs
Subset	Type	Seqs	Sites	Infor	Invar	Model	Name
1		19	471	126	276	MFP+MERGE	16s_aln_pru_mod.fasta
2		19	780	141	545	MFP+MERGE	28s_aln_pru_mod.fasta
3		21	220	31	171	MFP+MERGE	coi_aln_pru_mod.fasta_pos1
4		21	219	8	204	MFP+MERGE	coi_aln_pru_mod.fasta_pos2
5		21	219	139	45	MFP+MERGE	coi_aln_pru_mod.fasta_pos3
6		16	109	3	98	MFP+MERGE	h3_aln_pru_mod.fasta_pos1
7		16	108	1	105	MFP+MERGE	h3_aln_pru_mod.fasta_pos2
8		16	108	67	16	MFP+MERGE	h3_aln_pru_mod.fasta_pos3
Degree of missing data: 0.088
Info: multi-threading strategy over partitions


Create initial parsimony tree by phylogenetic likelihood library (PLL)... 0.002 seconds
Perform fast likelihood tree search using GTR+I+G model...
Estimate model parameters (epsilon = 5.000)
Initial log-likelihood: -12664.075
Current log-likelihood at step 1: -11691.934
Current log-likelihood at step 2: -11529.471
Current log-likelihood at step 3: -11521.182
Current log-likelihood at step 4: -11519.650
Parameters optimization took 3 rounds (0.308 sec)


WARNING: Estimated model parameters are at boundary that can cause numerical instability!

Perform nearest neighbor interchange...
Optimizing NNI: done in 0.058022 secs using 92.96% CPU
Estimate model parameters (epsilon = 1.000)
Initial log-likelihood: -11505.521
Current log-likelihood at step 1: -11504.324
Current log-likelihood at step 2: -11503.551
Partition-specific rates:  0.721 0.445 0.264 0.082 5.797 0.063 0.030 1.772
Parameters optimization took 1 rounds (0.105 sec)


WARNING: Estimated model parameters are at boundary that can cause numerical instability!

Time for fast ML tree search: 0.475 seconds

NOTE: ModelFinder requires 2 MB RAM!
Selecting individual models for 8 charsets using BIC...
 No. Model        Score       TreeLen     Charset
   1 GTR+F+I+G4   5424.685    1.813       16s_aln_pru_mod.fasta
   2 GTR+F+I+G4   7531.698    1.149       28s_aln_pru_mod.fasta
   3 GTR+F+I+G4   1709.234    0.689       coi_aln_pru_mod.fasta_pos1
   4 GTR+F+I+G4   963.148     0.170       coi_aln_pru_mod.fasta_pos2
   5 GTR+F+I+G4   4704.855    16.522      coi_aln_pru_mod.fasta_pos3
   6 GTR+F+I+G4   516.467     0.137       h3_aln_pru_mod.fasta_pos1
   7 GTR+F+I+G4   412.835     0.064       h3_aln_pru_mod.fasta_pos2
   8 GTR+F+I+G4   2215.530    3.846       h3_aln_pru_mod.fasta_pos3
Full partition model BIC score: 23976.651 (LnL: -11502.498  df:126)
Merging models to increase model fit (about 57 total partition schemes)...
   9 GTR+F+I+G4   24419.305   1.331       16s_aln_pru_mod.fasta+28s_aln_pru_mod.fasta
  10 GTR+F+I+G4   24044.579   1.433       16s_aln_pru_mod.fasta+coi_aln_pru_mod.fasta_pos1	0h:0m:0s (0h:0m:1s left)
  11 GTR+F+I+G4   24136.514   1.232       16s_aln_pru_mod.fasta+coi_aln_pru_mod.fasta_pos2	0h:0m:0s (0h:0m:1s left)
  12 GTR+F+I+G4   24342.879   3.550       16s_aln_pru_mod.fasta+coi_aln_pru_mod.fasta_pos3	0h:0m:0s (0h:0m:1s left)
  13 GTR+F+I+G4   24038.281   1.519       16s_aln_pru_mod.fasta+h3_aln_pru_mod.fasta_pos1	0h:0m:0s (0h:0m:1s left)
  14 GTR+F+I+G4   24025.008   1.506       16s_aln_pru_mod.fasta+h3_aln_pru_mod.fasta_pos2	0h:0m:0s (0h:0m:1s left)
  15 GTR+F+I+G4   24130.535   2.271       16s_aln_pru_mod.fasta+h3_aln_pru_mod.fasta_pos3	0h:0m:0s (0h:0m:1s left)
  16 GTR+F+I+G4   23992.408   1.028       28s_aln_pru_mod.fasta+coi_aln_pru_mod.fasta_pos1	0h:0m:0s (0h:0m:1s left)
  17 GTR+F+I+G4   24059.796   0.949       28s_aln_pru_mod.fasta+coi_aln_pru_mod.fasta_pos2	0h:0m:0s (0h:0m:1s left)
  18 GTR+F+I+G4   24934.891   1.608       28s_aln_pru_mod.fasta+coi_aln_pru_mod.fasta_pos3	0h:0m:0s (0h:0m:2s left)
  19 GTR+F+I+G4   23940.791   1.031       28s_aln_pru_mod.fasta+h3_aln_pru_mod.fasta_pos1	0h:0m:1s (0h:0m:2s left)
  20 GTR+F+I+G4   23962.171   1.023       28s_aln_pru_mod.fasta+h3_aln_pru_mod.fasta_pos2	0h:0m:1s (0h:0m:2s left)
  21 GTR+F+I+G4   24072.020   1.459       28s_aln_pru_mod.fasta+h3_aln_pru_mod.fasta_pos3	0h:0m:1s (0h:0m:2s left)
  22 GTR+F+I+G4   23975.519   0.418       coi_aln_pru_mod.fasta_pos1+coi_aln_pru_mod.fasta_pos2	0h:0m:1s (0h:0m:1s left)
  23 GTR+F+I+G4   24425.620   3.212       coi_aln_pru_mod.fasta_pos1+coi_aln_pru_mod.fasta_pos3	0h:0m:1s (0h:0m:1s left)
  24 GTR+F+I+G4   23953.577   0.495       coi_aln_pru_mod.fasta_pos1+h3_aln_pru_mod.fasta_pos1	0h:0m:1s (0h:0m:1s left)
  25 GTR+F+I+G4   23943.309   0.491       coi_aln_pru_mod.fasta_pos1+h3_aln_pru_mod.fasta_pos2	0h:0m:1s (0h:0m:1s left)
  26 GTR+F+I+G4   24077.497   1.791       coi_aln_pru_mod.fasta_pos1+h3_aln_pru_mod.fasta_pos3	0h:0m:1s (0h:0m:1s left)
  27 GTR+F+I+G4   24499.525   3.594       coi_aln_pru_mod.fasta_pos2+coi_aln_pru_mod.fasta_pos3	0h:0m:1s (0h:0m:1s left)
  28 GTR+F+I+G4   23951.982   0.159       coi_aln_pru_mod.fasta_pos2+h3_aln_pru_mod.fasta_pos1	0h:0m:1s (0h:0m:1s left)
  29 GTR+F+I+G4   23918.585   0.140       coi_aln_pru_mod.fasta_pos2+h3_aln_pru_mod.fasta_pos2	0h:0m:1s (0h:0m:1s left)
  30 GTR+F+I+G4   24157.308   1.654       coi_aln_pru_mod.fasta_pos2+h3_aln_pru_mod.fasta_pos3	0h:0m:1s (0h:0m:1s left)
  31 GTR+F+I+G4   24396.025   5.446       coi_aln_pru_mod.fasta_pos3+h3_aln_pru_mod.fasta_pos1	0h:0m:1s (0h:0m:1s left)
  32 GTR+F+I+G4   24323.209   6.965       coi_aln_pru_mod.fasta_pos3+h3_aln_pru_mod.fasta_pos2	0h:0m:1s (0h:0m:1s left)
  33 GTR+F+I+G4   24231.306   8.841       coi_aln_pru_mod.fasta_pos3+h3_aln_pru_mod.fasta_pos3	0h:0m:1s (0h:0m:1s left)
  34 GTR+F+I+G4   23912.067   0.095       h3_aln_pru_mod.fasta_pos1+h3_aln_pru_mod.fasta_pos2	0h:0m:1s (0h:0m:1s left)
  35 GTR+F+I+G4   24066.559   1.884       h3_aln_pru_mod.fasta_pos1+h3_aln_pru_mod.fasta_pos3	0h:0m:1s (0h:0m:1s left)
  36 GTR+F+I+G4   24082.634   2.042       h3_aln_pru_mod.fasta_pos2+h3_aln_pru_mod.fasta_pos3	0h:0m:1s (0h:0m:1s left)
2 compatible better partition pairs found
Merging h3_aln_pru_mod.fasta_pos1+h3_aln_pru_mod.fasta_pos2 with BIC score: 23912.067 (LnL: -11512.619  df: 115)
Merging coi_aln_pru_mod.fasta_pos1+coi_aln_pru_mod.fasta_pos2 with BIC score: 23910.935 (LnL: -11554.467  df: 104)
  37 GTR+F+I+G4   24103.041   1.079       16s_aln_pru_mod.fasta+coi_aln_pru_mod.fasta_pos1+coi_aln_pru_mod.fasta_pos2	0h:0m:1s (0h:0m:1s left)
  38 GTR+F+I+G4   24052.026   1.264       16s_aln_pru_mod.fasta+h3_aln_pru_mod.fasta_pos1+h3_aln_pru_mod.fasta_pos2	0h:0m:1s (0h:0m:0s left)
  39 GTR+F+I+G4   23989.205   0.878       28s_aln_pru_mod.fasta+coi_aln_pru_mod.fasta_pos1+coi_aln_pru_mod.fasta_pos2	0h:0m:2s (0h:0m:0s left)
  40 GTR+F+I+G4   23918.551   0.929       28s_aln_pru_mod.fasta+h3_aln_pru_mod.fasta_pos1+h3_aln_pru_mod.fasta_pos2	0h:0m:2s (0h:0m:0s left)
  41 GTR+F+I+G4   24554.563   1.915       coi_aln_pru_mod.fasta_pos1+coi_aln_pru_mod.fasta_pos2+coi_aln_pru_mod.fasta_pos3	0h:0m:2s (0h:0m:0s left)
  42 GTR+F+I+G4   23891.538   0.317       coi_aln_pru_mod.fasta_pos1+coi_aln_pru_mod.fasta_pos2+h3_aln_pru_mod.fasta_pos1+h3_aln_pru_mod.fasta_pos2	0h:0m:2s (0h:0m:0s left)
  43 GTR+F+I+G4   24085.547   1.200       coi_aln_pru_mod.fasta_pos1+coi_aln_pru_mod.fasta_pos2+h3_aln_pru_mod.fasta_pos3	0h:0m:2s (0h:0m:0s left)
  44 GTR+F+I+G4   24483.798   3.350       coi_aln_pru_mod.fasta_pos3+h3_aln_pru_mod.fasta_pos1+h3_aln_pru_mod.fasta_pos2	0h:0m:2s (0h:0m:0s left)
  45 GTR+F+I+G4   24076.581   1.254       h3_aln_pru_mod.fasta_pos1+h3_aln_pru_mod.fasta_pos2+h3_aln_pru_mod.fasta_pos3	0h:0m:2s (0h:0m:0s left)
Merging coi_aln_pru_mod.fasta_pos1+coi_aln_pru_mod.fasta_pos2+h3_aln_pru_mod.fasta_pos1+h3_aln_pru_mod.fasta_pos2 with BIC score: 23891.538 (LnL: -11587.182  df: 93)
  46 GTR+F+I+G4   24157.632   0.887       16s_aln_pru_mod.fasta+coi_aln_pru_mod.fasta_pos1+coi_aln_pru_mod.fasta_pos2+h3_aln_pru_mod.fasta_pos1+h3_aln_pru_mod.fasta_pos2	0h:0m:2s (0h:0m:0s left)
  47 GTR+F+I+G4   23977.066   0.763       28s_aln_pru_mod.fasta+coi_aln_pru_mod.fasta_pos1+coi_aln_pru_mod.fasta_pos2+h3_aln_pru_mod.fasta_pos1+h3_aln_pru_mod.fasta_pos2	0h:0m:2s (0h:0m:0s left)
  48 GTR+F+I+G4   24666.129   1.381       coi_aln_pru_mod.fasta_pos1+coi_aln_pru_mod.fasta_pos2+coi_aln_pru_mod.fasta_pos3+h3_aln_pru_mod.fasta_pos1+h3_aln_pru_mod.fasta_pos2	0h:0m:2s (0h:0m:0s left)
  49 GTR+F+I+G4   24100.027   0.869       coi_aln_pru_mod.fasta_pos1+coi_aln_pru_mod.fasta_pos2+h3_aln_pru_mod.fasta_pos1+h3_aln_pru_mod.fasta_pos2+h3_aln_pru_mod.fasta_pos3	0h:0m:2s (0h:0m:0s left)
Agglomerative model selection: (16s_aln_pru_mod.fasta,28s_aln_pru_mod.fasta,((coi_aln_pru_mod.fasta_pos1,coi_aln_pru_mod.fasta_pos2)2:23910.9,(h3_aln_pru_mod.fasta_pos1,h3_aln_pru_mod.fasta_pos2)1:23912.1)3:23891.5,coi_aln_pru_mod.fasta_pos3,h3_aln_pru_mod.fasta_pos3)
Merging into 5 partitions...
  50 GTR+F+G4     5419.080    16s_aln_pru_mod.fasta	0h:0m:4s (0h:0m:0s left)
  51 TIM3+F+R3    7522.780    28s_aln_pru_mod.fasta	0h:0m:9s (0h:0m:1s left)
  52 K3Pu+F+I     3600.439    coi_aln_pru_mod.fasta_pos1+coi_aln_pru_mod.fasta_pos2+h3_aln_pru_mod.fasta_pos1+h3_aln_pru_mod.fasta_pos2	0h:0m:10s (0h:0m:0s left)
  53 HKY+F+R2     4664.635    coi_aln_pru_mod.fasta_pos3	0h:0m:11s (0h:0m:0s left)
  54 TPM2+G4      2194.116    h3_aln_pru_mod.fasta_pos3	0h:0m:12s (0h:0m:0s left)
Best partition model BIC score: 23758.183 (LnL: -11582.197  df:77)
Partition information was printed to partition.nex.best_scheme.nex
Partition information in Raxml format was printed to partition.nex.best_scheme

All model information printed to partition.nex.model.gz
CPU time for ModelFinder: 13.254 seconds (0h:0m:13s)
Wall-clock time for ModelFinder: 13.273 seconds (0h:0m:13s)
Generating 1000 samples for ultrafast bootstrap (seed: 395466)...

NOTE: 5 MB RAM (0 GB) is required!
Estimate model parameters (epsilon = 0.100)
Initial log-likelihood: -11583.756
Current log-likelihood at step 1: -11581.729
Current log-likelihood at step 2: -11581.599
Current log-likelihood at step 3: -11581.584
Partition-specific rates:  0.657 0.398 0.103 6.282 1.579
Parameters optimization took 2 rounds (0.055 sec)

Wrote distance file to... 
Computing ML distances based on estimated model parameters...
Calculating distance matrix: done in 9.91821e-05 secs using 98.81% CPU
Computing ML distances took 0.000140 sec (of wall-clock time) 0.000140 sec (of CPU time)
WARNING: Some pairwise ML distances are too long (saturated)
Setting up auxiliary I and S matrices: done in 3.60012e-05 secs using 100% CPU
Constructing RapidNJ tree: done in 5.10216e-05 secs using 101.9% CPU
Computing RapidNJ tree took 0.000156 sec (of wall-clock time) 0.000452 sec (of CPU time)
Log-likelihood of RapidNJ tree: -12465.519
--------------------------------------------------------------------
|             INITIALIZING CANDIDATE TREE SET                      |
--------------------------------------------------------------------
Generating 98 parsimony trees... 0.257 second
Computing log-likelihood of 98 initial trees ... 0.307 seconds
Current best score: -11581.584

Do NNI search on 20 best initial trees
Optimizing NNI: done in 0.0185361 secs using 100% CPU
Estimate model parameters (epsilon = 0.100)
Initial log-likelihood: -11581.584
Current log-likelihood at step 1: -11581.578
Parameters optimization took 0 rounds (0.017 sec)

BETTER TREE FOUND at iteration 1: -11581.578
Optimizing NNI: done in 0.06657 secs using 100% CPU
Optimizing NNI: done in 0.0659039 secs using 100% CPU
Optimizing NNI: done in 0.0538938 secs using 100% CPU
Optimizing NNI: done in 0.0610018 secs using 100% CPU
Optimizing NNI: done in 0.0505199 secs using 100% CPU
Optimizing NNI: done in 0.058917 secs using 100% CPU
Optimizing NNI: done in 0.0577059 secs using 100% CPU
Optimizing NNI: done in 0.0583229 secs using 99.97% CPU
Optimizing NNI: done in 0.0448141 secs using 100% CPU
Iteration 10 / LogL: -11587.540 / Time: 0h:0m:1s
Optimizing NNI: done in 0.0731621 secs using 100% CPU
Optimizing NNI: done in 0.060719 secs using 93.42% CPU
Optimizing NNI: done in 0.0646689 secs using 100% CPU
Optimizing NNI: done in 0.080605 secs using 100% CPU
Optimizing NNI: done in 0.0659668 secs using 100% CPU
UPDATE BEST LOG-LIKELIHOOD: -11581.578
Optimizing NNI: done in 0.06037 secs using 100% CPU
Optimizing NNI: done in 0.0667222 secs using 100% CPU
Optimizing NNI: done in 0.045408 secs using 100% CPU
UPDATE BEST LOG-LIKELIHOOD: -11581.578
Optimizing NNI: done in 0.053721 secs using 100% CPU
Optimizing NNI: done in 0.0746388 secs using 100% CPU
Iteration 20 / LogL: -11587.541 / Time: 0h:0m:1s
Finish initializing candidate tree set (2)
Current best tree score: -11581.578 / CPU time: 1.785
Number of iterations: 20
--------------------------------------------------------------------
|               OPTIMIZING CANDIDATE TREE SET                      |
--------------------------------------------------------------------
Optimizing NNI: done in 0.0424569 secs using 100% CPU
Optimizing NNI: done in 0.0370691 secs using 99.99% CPU
Optimizing NNI: done in 0.03773 secs using 100% CPU
Optimizing NNI: done in 0.037802 secs using 100% CPU
Optimizing NNI: done in 0.0399308 secs using 100% CPU
Optimizing NNI: done in 0.0469029 secs using 99.97% CPU
Optimizing NNI: done in 0.0419221 secs using 100% CPU
Optimizing NNI: done in 0.034966 secs using 100% CPU
Optimizing NNI: done in 0.0521259 secs using 100% CPU
Optimizing NNI: done in 0.0513909 secs using 100% CPU
Iteration 30 / LogL: -11581.578 / Time: 0h:0m:2s (0h:1m:18s left)
Optimizing NNI: done in 0.0223601 secs using 99.99% CPU
Optimizing NNI: done in 0.0329602 secs using 99.99% CPU
Optimizing NNI: done in 0.0380309 secs using 100% CPU
Optimizing NNI: done in 0.0530121 secs using 100% CPU
Optimizing NNI: done in 0.022541 secs using 100% CPU
Optimizing NNI: done in 0.0403051 secs using 100% CPU
Optimizing NNI: done in 0.039115 secs using 99.96% CPU
Optimizing NNI: done in 0.0407 secs using 100% CPU
Optimizing NNI: done in 0.0696819 secs using 99.99% CPU
Optimizing NNI: done in 0.0277872 secs using 98.5% CPU
Iteration 40 / LogL: -11587.544 / Time: 0h:0m:2s (0h:1m:8s left)
Optimizing NNI: done in 0.0466762 secs using 100% CPU
Optimizing NNI: done in 0.033314 secs using 100% CPU
Optimizing NNI: done in 0.0279179 secs using 100% CPU
Optimizing NNI: done in 0.0513921 secs using 100% CPU
Optimizing NNI: done in 0.031868 secs using 100% CPU
Optimizing NNI: done in 0.021523 secs using 100% CPU
Optimizing NNI: done in 0.039134 secs using 99.99% CPU
UPDATE BEST LOG-LIKELIHOOD: -11581.578
Optimizing NNI: done in 0.0350218 secs using 100% CPU
Optimizing NNI: done in 0.035856 secs using 100% CPU
Optimizing NNI: done in 0.0492079 secs using 99.98% CPU
Iteration 50 / LogL: -11581.579 / Time: 0h:0m:3s (0h:1m:1s left)
Log-likelihood cutoff on original alignment: -11611.287
Optimizing NNI: done in 0.0284529 secs using 99.99% CPU
Optimizing NNI: done in 0.048902 secs using 100% CPU
Optimizing NNI: done in 0.0365849 secs using 99.99% CPU
Optimizing NNI: done in 0.0371709 secs using 100% CPU
Optimizing NNI: done in 0.0248492 secs using 98.06% CPU
Optimizing NNI: done in 0.0856719 secs using 99.97% CPU
Optimizing NNI: done in 0.0466402 secs using 100% CPU
Optimizing NNI: done in 0.0343502 secs using 100% CPU
Optimizing NNI: done in 0.0399311 secs using 100% CPU
UPDATE BEST LOG-LIKELIHOOD: -11581.578
Optimizing NNI: done in 0.0382881 secs using 99.99% CPU
Iteration 60 / LogL: -11581.584 / Time: 0h:0m:3s (0h:0m:59s left)
Optimizing NNI: done in 0.0257359 secs using 100% CPU
Optimizing NNI: done in 0.0515709 secs using 100% CPU
Optimizing NNI: done in 0.0671639 secs using 100% CPU
Optimizing NNI: done in 0.038429 secs using 100% CPU
Optimizing NNI: done in 0.0327661 secs using 100% CPU
UPDATE BEST LOG-LIKELIHOOD: -11581.578
Optimizing NNI: done in 0.0360291 secs using 100% CPU
Optimizing NNI: done in 0.0347199 secs using 100% CPU
Optimizing NNI: done in 0.0662069 secs using 100% CPU
Optimizing NNI: done in 0.020334 secs using 100% CPU
Optimizing NNI: done in 0.0522251 secs using 99.97% CPU
Iteration 70 / LogL: -11581.578 / Time: 0h:0m:4s (0h:0m:56s left)
Optimizing NNI: done in 0.0412281 secs using 100% CPU
Optimizing NNI: done in 0.037746 secs using 99.99% CPU
Optimizing NNI: done in 0.0377159 secs using 100% CPU
Optimizing NNI: done in 0.0372488 secs using 100% CPU
Optimizing NNI: done in 0.0367229 secs using 100% CPU
Optimizing NNI: done in 0.0330989 secs using 99.16% CPU
Optimizing NNI: done in 0.0395918 secs using 100% CPU
Optimizing NNI: done in 0.0265141 secs using 99.99% CPU
Optimizing NNI: done in 0.033884 secs using 100% CPU
Optimizing NNI: done in 0.029187 secs using 99.99% CPU
Iteration 80 / LogL: -11581.578 / Time: 0h:0m:4s (0h:0m:53s left)
Optimizing NNI: done in 0.031543 secs using 100% CPU
Optimizing NNI: done in 0.046124 secs using 99.97% CPU
Optimizing NNI: done in 0.0325038 secs using 100% CPU
Optimizing NNI: done in 0.0304642 secs using 100% CPU
Optimizing NNI: done in 0.0336039 secs using 100% CPU
Optimizing NNI: done in 0.0454869 secs using 100% CPU
Optimizing NNI: done in 0.0465519 secs using 100% CPU
Optimizing NNI: done in 0.0238969 secs using 100% CPU
Optimizing NNI: done in 0.0191681 secs using 100% CPU
Optimizing NNI: done in 0.0438671 secs using 100% CPU
Iteration 90 / LogL: -11581.578 / Time: 0h:0m:4s (0h:0m:50s left)
Optimizing NNI: done in 0.0271831 secs using 100% CPU
Optimizing NNI: done in 0.0208759 secs using 100% CPU
Optimizing NNI: done in 0.0423501 secs using 100% CPU
Optimizing NNI: done in 0.05126 secs using 100% CPU
Optimizing NNI: done in 0.0436771 secs using 99.97% CPU
Optimizing NNI: done in 0.036288 secs using 99.99% CPU
Optimizing NNI: done in 0.040792 secs using 100% CPU
Optimizing NNI: done in 0.0536621 secs using 100% CPU
Optimizing NNI: done in 0.0446141 secs using 100% CPU
Optimizing NNI: done in 0.058357 secs using 100% CPU
Iteration 100 / LogL: -11581.578 / Time: 0h:0m:5s (0h:0m:49s left)
Log-likelihood cutoff on original alignment: -11611.264
NOTE: Bootstrap correlation coefficient of split occurrence frequencies: 1.000
Optimizing NNI: done in 0.0268681 secs using 100% CPU
Optimizing NNI: done in 0.0438392 secs using 100% CPU
Optimizing NNI: done in 0.0345929 secs using 100% CPU
Optimizing NNI: done in 0.033129 secs using 100% CPU
Optimizing NNI: done in 0.047658 secs using 100% CPU
Optimizing NNI: done in 0.019743 secs using 100% CPU
Optimizing NNI: done in 0.048053 secs using 100% CPU
Optimizing NNI: done in 0.040477 secs using 100% CPU
Optimizing NNI: done in 0.035681 secs using 100% CPU
Optimizing NNI: done in 0.0354359 secs using 99.11% CPU
Iteration 110 / LogL: -11581.584 / Time: 0h:0m:5s (0h:0m:47s left)
Optimizing NNI: done in 0.0200651 secs using 100% CPU
UPDATE BEST LOG-LIKELIHOOD: -11581.578
Optimizing NNI: done in 0.0520761 secs using 100% CPU
Optimizing NNI: done in 0.0458081 secs using 100% CPU
Optimizing NNI: done in 0.0407588 secs using 100% CPU
Optimizing NNI: done in 0.0524001 secs using 100% CPU
Optimizing NNI: done in 0.020149 secs using 100% CPU
Optimizing NNI: done in 0.0585179 secs using 99.96% CPU
Optimizing NNI: done in 0.0358319 secs using 99.94% CPU
Optimizing NNI: done in 0.051331 secs using 100% CPU
Optimizing NNI: done in 0.0698638 secs using 100% CPU
Iteration 120 / LogL: -11581.578 / Time: 0h:0m:6s (0h:0m:46s left)
Optimizing NNI: done in 0.06235 secs using 100% CPU
Optimizing NNI: done in 0.0454462 secs using 100% CPU
Optimizing NNI: done in 0.024611 secs using 100% CPU
Optimizing NNI: done in 0.0289919 secs using 100% CPU
Optimizing NNI: done in 0.0217211 secs using 100% CPU
Optimizing NNI: done in 0.0370269 secs using 100% CPU
Optimizing NNI: done in 0.0391872 secs using 99.96% CPU
Optimizing NNI: done in 0.0341332 secs using 100% CPU
Optimizing NNI: done in 0.0336881 secs using 100% CPU
Optimizing NNI: done in 0.0453172 secs using 100% CPU
Iteration 130 / LogL: -11581.585 / Time: 0h:0m:6s (0h:0m:45s left)
Optimizing NNI: done in 0.024816 secs using 99.99% CPU
Optimizing NNI: done in 0.066494 secs using 99.99% CPU
Optimizing NNI: done in 0.0458121 secs using 100% CPU
Optimizing NNI: done in 0.0427451 secs using 99.99% CPU
Optimizing NNI: done in 0.030298 secs using 100% CPU
Optimizing NNI: done in 0.040432 secs using 100% CPU
Optimizing NNI: done in 0.032696 secs using 99.99% CPU
Optimizing NNI: done in 0.0293419 secs using 100% CPU
Optimizing NNI: done in 0.034034 secs using 99.96% CPU
Optimizing NNI: done in 0.0327759 secs using 100% CPU
Iteration 140 / LogL: -11581.583 / Time: 0h:0m:7s (0h:0m:44s left)
Optimizing NNI: done in 0.032547 secs using 100% CPU
Optimizing NNI: done in 0.0590959 secs using 100% CPU
Optimizing NNI: done in 0.036448 secs using 100% CPU
Optimizing NNI: done in 0.042156 secs using 100% CPU
Optimizing NNI: done in 0.0173261 secs using 100% CPU
Optimizing NNI: done in 0.028697 secs using 100% CPU
Optimizing NNI: done in 0.0423799 secs using 99.98% CPU
Optimizing NNI: done in 0.0231659 secs using 99.94% CPU
Optimizing NNI: done in 0.0484381 secs using 100% CPU
Optimizing NNI: done in 0.0278339 secs using 99.99% CPU
Iteration 150 / LogL: -11581.578 / Time: 0h:0m:7s (0h:0m:43s left)
Log-likelihood cutoff on original alignment: -11611.264
Optimizing NNI: done in 0.0352859 secs using 100% CPU
Optimizing NNI: done in 0.0200779 secs using 100% CPU
Optimizing NNI: done in 0.033545 secs using 100% CPU
Optimizing NNI: done in 0.0316319 secs using 100% CPU
Optimizing NNI: done in 0.032387 secs using 100% CPU
Optimizing NNI: done in 0.057338 secs using 100% CPU
Optimizing NNI: done in 0.0383599 secs using 100% CPU
Optimizing NNI: done in 0.035099 secs using 99.99% CPU
Optimizing NNI: done in 0.041661 secs using 100% CPU
Optimizing NNI: done in 0.069226 secs using 100% CPU
Iteration 160 / LogL: -11581.579 / Time: 0h:0m:8s (0h:0m:42s left)
Optimizing NNI: done in 0.0363901 secs using 100% CPU
Optimizing NNI: done in 0.0226979 secs using 100% CPU
Optimizing NNI: done in 0.03687 secs using 100% CPU
Optimizing NNI: done in 0.0360229 secs using 100% CPU
Optimizing NNI: done in 0.0410151 secs using 100% CPU
Optimizing NNI: done in 0.0400829 secs using 100% CPU
Optimizing NNI: done in 0.022465 secs using 100% CPU
Optimizing NNI: done in 0.016084 secs using 100% CPU
Optimizing NNI: done in 0.032059 secs using 100% CPU
Optimizing NNI: done in 0.042902 secs using 99.97% CPU
Iteration 170 / LogL: -11581.578 / Time: 0h:0m:8s (0h:0m:41s left)
Optimizing NNI: done in 0.0627601 secs using 100% CPU
Optimizing NNI: done in 0.038537 secs using 100% CPU
Optimizing NNI: done in 0.0272841 secs using 100% CPU
Optimizing NNI: done in 0.0232198 secs using 100% CPU
Optimizing NNI: done in 0.024085 secs using 100% CPU
Optimizing NNI: done in 0.0400999 secs using 100% CPU
Optimizing NNI: done in 0.024899 secs using 100% CPU
Optimizing NNI: done in 0.0235121 secs using 100% CPU
Optimizing NNI: done in 0.0388939 secs using 100% CPU
Optimizing NNI: done in 0.0278509 secs using 100% CPU
Iteration 180 / LogL: -11587.546 / Time: 0h:0m:8s (0h:0m:40s left)
Optimizing NNI: done in 0.041615 secs using 100% CPU
Optimizing NNI: done in 0.036413 secs using 99.99% CPU
Optimizing NNI: done in 0.042186 secs using 99.98% CPU
Optimizing NNI: done in 0.0399539 secs using 100% CPU
Optimizing NNI: done in 0.036365 secs using 99.99% CPU
Optimizing NNI: done in 0.0410459 secs using 100% CPU
Optimizing NNI: done in 0.0392299 secs using 100% CPU
Optimizing NNI: done in 0.038275 secs using 99.99% CPU
Optimizing NNI: done in 0.035686 secs using 100% CPU
Optimizing NNI: done in 0.0516939 secs using 99.99% CPU
Iteration 190 / LogL: -11581.578 / Time: 0h:0m:9s (0h:0m:39s left)
Optimizing NNI: done in 0.0416372 secs using 100% CPU
Optimizing NNI: done in 0.027132 secs using 100% CPU
Optimizing NNI: done in 0.0310829 secs using 100% CPU
Optimizing NNI: done in 0.0302968 secs using 100% CPU
Optimizing NNI: done in 0.0279269 secs using 99.94% CPU
UPDATE BEST LOG-LIKELIHOOD: -11581.578
Optimizing NNI: done in 0.044852 secs using 100% CPU
Optimizing NNI: done in 0.033618 secs using 100% CPU
Optimizing NNI: done in 0.0370929 secs using 99.99% CPU
Optimizing NNI: done in 0.0471239 secs using 100% CPU
Optimizing NNI: done in 0.0463371 secs using 100% CPU
Iteration 200 / LogL: -11581.583 / Time: 0h:0m:9s (0h:0m:38s left)
Log-likelihood cutoff on original alignment: -11610.541
NOTE: Bootstrap correlation coefficient of split occurrence frequencies: 1.000
Optimizing NNI: done in 0.0389531 secs using 100% CPU
Optimizing NNI: done in 0.0342579 secs using 99.97% CPU
Optimizing NNI: done in 0.02865 secs using 100% CPU
Optimizing NNI: done in 0.0583961 secs using 100% CPU
Optimizing NNI: done in 0.048414 secs using 100% CPU
Optimizing NNI: done in 0.015167 secs using 100% CPU
Optimizing NNI: done in 0.030725 secs using 100% CPU
Optimizing NNI: done in 0.0335209 secs using 99.97% CPU
Optimizing NNI: done in 0.029099 secs using 100% CPU
Optimizing NNI: done in 0.0281739 secs using 100% CPU
Iteration 210 / LogL: -11581.578 / Time: 0h:0m:10s (0h:0m:38s left)
Optimizing NNI: done in 0.0478692 secs using 99.97% CPU
Optimizing NNI: done in 0.0328121 secs using 100% CPU
Optimizing NNI: done in 0.021817 secs using 100% CPU
Optimizing NNI: done in 0.0517099 secs using 100% CPU
Optimizing NNI: done in 0.0462201 secs using 100% CPU
Optimizing NNI: done in 0.0411279 secs using 100% CPU
Optimizing NNI: done in 0.023077 secs using 100% CPU
Optimizing NNI: done in 0.0350161 secs using 99.97% CPU
Optimizing NNI: done in 0.036695 secs using 100% CPU
Optimizing NNI: done in 0.056452 secs using 100% CPU
Iteration 220 / LogL: -11581.579 / Time: 0h:0m:10s (0h:0m:37s left)
Optimizing NNI: done in 0.0468249 secs using 100% CPU
Optimizing NNI: done in 0.060905 secs using 100% CPU
Optimizing NNI: done in 0.0358369 secs using 100% CPU
Optimizing NNI: done in 0.0487928 secs using 100% CPU
Optimizing NNI: done in 0.029424 secs using 99.99% CPU
Optimizing NNI: done in 0.0461278 secs using 100% CPU
Optimizing NNI: done in 0.0218899 secs using 100% CPU
UPDATE BEST LOG-LIKELIHOOD: -11581.578
Optimizing NNI: done in 0.035068 secs using 100% CPU
Optimizing NNI: done in 0.0420239 secs using 100% CPU
Optimizing NNI: done in 0.0258961 secs using 100% CPU
Iteration 230 / LogL: -11587.541 / Time: 0h:0m:10s (0h:0m:36s left)
Optimizing NNI: done in 0.0383091 secs using 100% CPU
Optimizing NNI: done in 0.055742 secs using 100% CPU
Optimizing NNI: done in 0.038897 secs using 99.99% CPU
Optimizing NNI: done in 0.0288858 secs using 100% CPU
Optimizing NNI: done in 0.034847 secs using 99.96% CPU
Optimizing NNI: done in 0.041378 secs using 100% CPU
Optimizing NNI: done in 0.0464771 secs using 100% CPU
Optimizing NNI: done in 0.0428231 secs using 100% CPU
Optimizing NNI: done in 0.0324249 secs using 100% CPU
Optimizing NNI: done in 0.041528 secs using 100% CPU
Iteration 240 / LogL: -11581.581 / Time: 0h:0m:11s (0h:0m:36s left)
Optimizing NNI: done in 0.034276 secs using 100% CPU
Optimizing NNI: done in 0.029552 secs using 100% CPU
Optimizing NNI: done in 0.039094 secs using 99.98% CPU
Optimizing NNI: done in 0.027766 secs using 99.99% CPU
Optimizing NNI: done in 0.0188761 secs using 100% CPU
Optimizing NNI: done in 0.0403841 secs using 100% CPU
Optimizing NNI: done in 0.0504808 secs using 100% CPU
Optimizing NNI: done in 0.0416691 secs using 100% CPU
Optimizing NNI: done in 0.040555 secs using 100% CPU
Optimizing NNI: done in 0.045583 secs using 100% CPU
Iteration 250 / LogL: -11581.586 / Time: 0h:0m:11s (0h:0m:35s left)
Log-likelihood cutoff on original alignment: -11610.795
Optimizing NNI: done in 0.0322249 secs using 99.99% CPU
Optimizing NNI: done in 0.0409122 secs using 100% CPU
Optimizing NNI: done in 0.029022 secs using 100% CPU
Optimizing NNI: done in 0.0344429 secs using 100% CPU
Optimizing NNI: done in 0.0294671 secs using 100% CPU
Optimizing NNI: done in 0.0546961 secs using 100% CPU
Optimizing NNI: done in 0.035368 secs using 100% CPU
Optimizing NNI: done in 0.0376761 secs using 99.97% CPU
Optimizing NNI: done in 0.0410891 secs using 100% CPU
Optimizing NNI: done in 0.0400801 secs using 99.99% CPU
Iteration 260 / LogL: -11581.578 / Time: 0h:0m:12s (0h:0m:35s left)
Optimizing NNI: done in 0.0333672 secs using 99.99% CPU
Optimizing NNI: done in 0.0296459 secs using 100% CPU
Optimizing NNI: done in 0.029283 secs using 100% CPU
Optimizing NNI: done in 0.0240571 secs using 100% CPU
Optimizing NNI: done in 0.0457311 secs using 100% CPU
Optimizing NNI: done in 0.0449939 secs using 100% CPU
Optimizing NNI: done in 0.070641 secs using 100% CPU
Optimizing NNI: done in 0.0506039 secs using 100% CPU
Optimizing NNI: done in 0.0615761 secs using 100% CPU
Optimizing NNI: done in 0.0346739 secs using 100% CPU
Iteration 270 / LogL: -11581.579 / Time: 0h:0m:12s (0h:0m:34s left)
Optimizing NNI: done in 0.051578 secs using 100% CPU
Optimizing NNI: done in 0.0468552 secs using 100% CPU
Optimizing NNI: done in 0.0266092 secs using 100% CPU
Optimizing NNI: done in 0.0203881 secs using 100% CPU
Optimizing NNI: done in 0.0227439 secs using 100% CPU
Optimizing NNI: done in 0.021759 secs using 100% CPU
Optimizing NNI: done in 0.036715 secs using 99.99% CPU
Optimizing NNI: done in 0.0380991 secs using 100% CPU
Optimizing NNI: done in 0.0254161 secs using 100% CPU
Optimizing NNI: done in 0.0274122 secs using 99.99% CPU
Iteration 280 / LogL: -11587.542 / Time: 0h:0m:13s (0h:0m:33s left)
Optimizing NNI: done in 0.0466921 secs using 99.96% CPU
Optimizing NNI: done in 0.0694928 secs using 100% CPU
Optimizing NNI: done in 0.029284 secs using 100% CPU
Optimizing NNI: done in 0.066612 secs using 99.98% CPU
Optimizing NNI: done in 0.0261068 secs using 99.99% CPU
Optimizing NNI: done in 0.0388401 secs using 99.99% CPU
Optimizing NNI: done in 0.04987 secs using 99.97% CPU
Optimizing NNI: done in 0.0598052 secs using 100% CPU
Optimizing NNI: done in 0.037667 secs using 100% CPU
Optimizing NNI: done in 0.0411181 secs using 100% CPU
Iteration 290 / LogL: -11581.579 / Time: 0h:0m:13s (0h:0m:33s left)
Optimizing NNI: done in 0.0410609 secs using 100% CPU
Optimizing NNI: done in 0.0351028 secs using 100% CPU
Optimizing NNI: done in 0.0327771 secs using 100% CPU
Optimizing NNI: done in 0.0288229 secs using 100% CPU
Optimizing NNI: done in 0.044539 secs using 100% CPU
Optimizing NNI: done in 0.0517991 secs using 100% CPU
Optimizing NNI: done in 0.053941 secs using 100% CPU
Optimizing NNI: done in 0.0220039 secs using 100% CPU
Optimizing NNI: done in 0.026258 secs using 99.99% CPU
Optimizing NNI: done in 0.0508358 secs using 100% CPU
Iteration 300 / LogL: -11581.578 / Time: 0h:0m:14s (0h:0m:32s left)
Log-likelihood cutoff on original alignment: -11611.285
NOTE: Bootstrap correlation coefficient of split occurrence frequencies: 1.000
Optimizing NNI: done in 0.0573349 secs using 100% CPU
Optimizing NNI: done in 0.033808 secs using 99.99% CPU
Optimizing NNI: done in 0.030844 secs using 100% CPU
Optimizing NNI: done in 0.0277128 secs using 100% CPU
Optimizing NNI: done in 0.0179501 secs using 100% CPU
Optimizing NNI: done in 0.0528619 secs using 100% CPU
Optimizing NNI: done in 0.0260019 secs using 100% CPU
Optimizing NNI: done in 0.0201011 secs using 100% CPU
Optimizing NNI: done in 0.046057 secs using 99.97% CPU
Optimizing NNI: done in 0.0474012 secs using 100% CPU
Iteration 310 / LogL: -11581.578 / Time: 0h:0m:14s (0h:0m:32s left)
Optimizing NNI: done in 0.0355411 secs using 99.98% CPU
Optimizing NNI: done in 0.0385721 secs using 100% CPU
Optimizing NNI: done in 0.0331161 secs using 100% CPU
Optimizing NNI: done in 0.0367029 secs using 100% CPU
Optimizing NNI: done in 0.052346 secs using 100% CPU
Optimizing NNI: done in 0.0426829 secs using 100% CPU
Optimizing NNI: done in 0.0378051 secs using 99.98% CPU
Optimizing NNI: done in 0.0343311 secs using 100% CPU
Optimizing NNI: done in 0.033289 secs using 99.99% CPU
Optimizing NNI: done in 0.0212629 secs using 100% CPU
Iteration 320 / LogL: -11585.010 / Time: 0h:0m:14s (0h:0m:31s left)
Optimizing NNI: done in 0.051079 secs using 100% CPU
Optimizing NNI: done in 0.0362408 secs using 100% CPU
Optimizing NNI: done in 0.056674 secs using 100% CPU
Optimizing NNI: done in 0.0486729 secs using 100% CPU
Optimizing NNI: done in 0.032347 secs using 99.99% CPU
Optimizing NNI: done in 0.0373359 secs using 100% CPU
Optimizing NNI: done in 0.0409112 secs using 100% CPU
Optimizing NNI: done in 0.0421681 secs using 100% CPU
Optimizing NNI: done in 0.020416 secs using 99.99% CPU
Optimizing NNI: done in 0.025692 secs using 100% CPU
Iteration 330 / LogL: -11581.578 / Time: 0h:0m:15s (0h:0m:31s left)
Optimizing NNI: done in 0.037962 secs using 100% CPU
Optimizing NNI: done in 0.0619321 secs using 100% CPU
Optimizing NNI: done in 0.0182731 secs using 99.96% CPU
Optimizing NNI: done in 0.057538 secs using 100% CPU
Optimizing NNI: done in 0.0325608 secs using 100% CPU
Optimizing NNI: done in 0.037756 secs using 100% CPU
Optimizing NNI: done in 0.0335019 secs using 99.99% CPU
Optimizing NNI: done in 0.048784 secs using 100% CPU
Optimizing NNI: done in 0.028527 secs using 99.99% CPU
Optimizing NNI: done in 0.030087 secs using 100% CPU
Iteration 340 / LogL: -11581.578 / Time: 0h:0m:15s (0h:0m:30s left)
Optimizing NNI: done in 0.03057 secs using 100% CPU
Optimizing NNI: done in 0.080893 secs using 100% CPU
Optimizing NNI: done in 0.032907 secs using 100% CPU
Optimizing NNI: done in 0.032501 secs using 100% CPU
Optimizing NNI: done in 0.026665 secs using 100% CPU
Optimizing NNI: done in 0.0288689 secs using 100% CPU
Optimizing NNI: done in 0.0326691 secs using 100% CPU
Optimizing NNI: done in 0.0288231 secs using 99.99% CPU
Optimizing NNI: done in 0.0275939 secs using 99.92% CPU
Optimizing NNI: done in 0.0538909 secs using 100% CPU
Iteration 350 / LogL: -11581.578 / Time: 0h:0m:16s (0h:0m:30s left)
Log-likelihood cutoff on original alignment: -11611.285
Optimizing NNI: done in 0.0428119 secs using 100% CPU
Optimizing NNI: done in 0.0267339 secs using 100% CPU
Optimizing NNI: done in 0.050565 secs using 100% CPU
Optimizing NNI: done in 0.040771 secs using 100% CPU
Optimizing NNI: done in 0.079391 secs using 100% CPU
Optimizing NNI: done in 0.046349 secs using 100% CPU
Optimizing NNI: done in 0.0344481 secs using 100% CPU
Optimizing NNI: done in 0.0432911 secs using 100% CPU
Optimizing NNI: done in 0.02794 secs using 100% CPU
Optimizing NNI: done in 0.042623 secs using 100% CPU
Iteration 360 / LogL: -11581.584 / Time: 0h:0m:16s (0h:0m:29s left)
Optimizing NNI: done in 0.0186529 secs using 100% CPU
Optimizing NNI: done in 0.034328 secs using 100% CPU
Optimizing NNI: done in 0.0306551 secs using 100% CPU
Optimizing NNI: done in 0.0201521 secs using 99.99% CPU
Optimizing NNI: done in 0.030694 secs using 100% CPU
Optimizing NNI: done in 0.0289049 secs using 99.99% CPU
Optimizing NNI: done in 0.0356231 secs using 100% CPU
Optimizing NNI: done in 0.0419641 secs using 100% CPU
Optimizing NNI: done in 0.0318859 secs using 100% CPU
Optimizing NNI: done in 0.032161 secs using 100% CPU
Iteration 370 / LogL: -11581.578 / Time: 0h:0m:17s (0h:0m:29s left)
Optimizing NNI: done in 0.0617762 secs using 99.98% CPU
Optimizing NNI: done in 0.0396788 secs using 100% CPU
Optimizing NNI: done in 0.0605011 secs using 100% CPU
Optimizing NNI: done in 0.0331659 secs using 100% CPU
Optimizing NNI: done in 0.0597711 secs using 100% CPU
Optimizing NNI: done in 0.027698 secs using 100% CPU
Optimizing NNI: done in 0.0358939 secs using 100% CPU
Optimizing NNI: done in 0.03758 secs using 100% CPU
Optimizing NNI: done in 0.0272391 secs using 100% CPU
Optimizing NNI: done in 0.0483351 secs using 100% CPU
Iteration 380 / LogL: -11581.578 / Time: 0h:0m:17s (0h:0m:28s left)
Optimizing NNI: done in 0.038677 secs using 99.99% CPU
Optimizing NNI: done in 0.0483379 secs using 100% CPU
Optimizing NNI: done in 0.053493 secs using 100% CPU
Optimizing NNI: done in 0.0377522 secs using 100% CPU
Optimizing NNI: done in 0.032773 secs using 100% CPU
Optimizing NNI: done in 0.048748 secs using 100% CPU
Optimizing NNI: done in 0.0357361 secs using 100% CPU
Optimizing NNI: done in 0.0384371 secs using 99.98% CPU
Optimizing NNI: done in 0.045424 secs using 100% CPU
Optimizing NNI: done in 0.0483599 secs using 100% CPU
Iteration 390 / LogL: -11581.579 / Time: 0h:0m:18s (0h:0m:28s left)
Optimizing NNI: done in 0.0409091 secs using 100% CPU
Optimizing NNI: done in 0.0342011 secs using 99.96% CPU
Optimizing NNI: done in 0.0401139 secs using 100% CPU
Optimizing NNI: done in 0.032815 secs using 100% CPU
Optimizing NNI: done in 0.0334918 secs using 100% CPU
Optimizing NNI: done in 0.03899 secs using 99.99% CPU
Optimizing NNI: done in 0.0480781 secs using 100% CPU
Optimizing NNI: done in 0.0424502 secs using 100% CPU
Optimizing NNI: done in 0.0363021 secs using 100% CPU
Optimizing NNI: done in 0.0404401 secs using 100% CPU
Iteration 400 / LogL: -11581.578 / Time: 0h:0m:18s (0h:0m:27s left)
Log-likelihood cutoff on original alignment: -11611.285
NOTE: Bootstrap correlation coefficient of split occurrence frequencies: 1.000
Optimizing NNI: done in 0.0274758 secs using 100% CPU
Optimizing NNI: done in 0.0348129 secs using 100% CPU
Optimizing NNI: done in 0.0436678 secs using 100% CPU
Optimizing NNI: done in 0.046325 secs using 100% CPU
Optimizing NNI: done in 0.035569 secs using 100% CPU
Optimizing NNI: done in 0.0454071 secs using 99.99% CPU
Optimizing NNI: done in 0.0367239 secs using 100% CPU
Optimizing NNI: done in 0.0458169 secs using 100% CPU
Optimizing NNI: done in 0.06635 secs using 100% CPU
Optimizing NNI: done in 0.0555971 secs using 100% CPU
Iteration 410 / LogL: -11581.586 / Time: 0h:0m:19s (0h:0m:27s left)
Optimizing NNI: done in 0.0431719 secs using 100% CPU
Optimizing NNI: done in 0.0389249 secs using 100% CPU
Optimizing NNI: done in 0.030762 secs using 100% CPU
Optimizing NNI: done in 0.0419941 secs using 100% CPU
Optimizing NNI: done in 0.035135 secs using 100% CPU
Optimizing NNI: done in 0.032233 secs using 100% CPU
Optimizing NNI: done in 0.0576921 secs using 100% CPU
Optimizing NNI: done in 0.0377381 secs using 100% CPU
Optimizing NNI: done in 0.0165939 secs using 99.89% CPU
Optimizing NNI: done in 0.0285151 secs using 99.98% CPU
Iteration 420 / LogL: -11581.585 / Time: 0h:0m:19s (0h:0m:26s left)
Optimizing NNI: done in 0.028846 secs using 99.94% CPU
Optimizing NNI: done in 0.0311749 secs using 100% CPU
Optimizing NNI: done in 0.040925 secs using 100% CPU
Optimizing NNI: done in 0.0439858 secs using 100% CPU
Optimizing NNI: done in 0.0428851 secs using 100% CPU
Optimizing NNI: done in 0.0331092 secs using 100% CPU
Optimizing NNI: done in 0.0344 secs using 92.99% CPU
Optimizing NNI: done in 0.039243 secs using 100% CPU
Optimizing NNI: done in 0.0450609 secs using 100% CPU
Optimizing NNI: done in 0.0541022 secs using 100% CPU
Iteration 430 / LogL: -11581.579 / Time: 0h:0m:19s (0h:0m:26s left)
Optimizing NNI: done in 0.0436189 secs using 99.98% CPU
Optimizing NNI: done in 0.0389211 secs using 100% CPU
Optimizing NNI: done in 0.0471239 secs using 100% CPU
Optimizing NNI: done in 0.018883 secs using 99.99% CPU
Optimizing NNI: done in 0.0247409 secs using 100% CPU
Optimizing NNI: done in 0.0341911 secs using 100% CPU
Optimizing NNI: done in 0.0304129 secs using 100% CPU
Optimizing NNI: done in 0.0420129 secs using 99.99% CPU
Optimizing NNI: done in 0.0167382 secs using 99.99% CPU
Optimizing NNI: done in 0.0271988 secs using 100% CPU
Iteration 440 / LogL: -11581.578 / Time: 0h:0m:20s (0h:0m:25s left)
Optimizing NNI: done in 0.035111 secs using 100% CPU
Optimizing NNI: done in 0.0482261 secs using 100% CPU
Optimizing NNI: done in 0.0262868 secs using 100% CPU
Optimizing NNI: done in 0.029772 secs using 100% CPU
Optimizing NNI: done in 0.047735 secs using 99.97% CPU
Optimizing NNI: done in 0.0471351 secs using 100% CPU
Optimizing NNI: done in 0.0326421 secs using 100% CPU
Optimizing NNI: done in 0.0394781 secs using 100% CPU
Optimizing NNI: done in 0.0321379 secs using 100% CPU
Optimizing NNI: done in 0.029521 secs using 100% CPU
Iteration 450 / LogL: -11587.540 / Time: 0h:0m:20s (0h:0m:25s left)
Log-likelihood cutoff on original alignment: -11611.288
Optimizing NNI: done in 0.0290029 secs using 100% CPU
Optimizing NNI: done in 0.031204 secs using 99.99% CPU
Optimizing NNI: done in 0.024262 secs using 100% CPU
Optimizing NNI: done in 0.034517 secs using 100% CPU
Optimizing NNI: done in 0.0225 secs using 100% CPU
Optimizing NNI: done in 0.0376019 secs using 100% CPU
Optimizing NNI: done in 0.03264 secs using 100% CPU
Optimizing NNI: done in 0.0370989 secs using 100% CPU
Optimizing NNI: done in 0.0577161 secs using 100% CPU
Optimizing NNI: done in 0.0287349 secs using 100% CPU
Iteration 460 / LogL: -11581.578 / Time: 0h:0m:21s (0h:0m:24s left)
Optimizing NNI: done in 0.032603 secs using 98.79% CPU
Optimizing NNI: done in 0.0358751 secs using 100% CPU
Optimizing NNI: done in 0.053452 secs using 100% CPU
Optimizing NNI: done in 0.0596759 secs using 100% CPU
Optimizing NNI: done in 0.046411 secs using 100% CPU
Optimizing NNI: done in 0.0290499 secs using 100% CPU
Optimizing NNI: done in 0.0273941 secs using 100% CPU
Optimizing NNI: done in 0.036083 secs using 100% CPU
Optimizing NNI: done in 0.0293889 secs using 99.99% CPU
Optimizing NNI: done in 0.0337789 secs using 100% CPU
Iteration 470 / LogL: -11587.543 / Time: 0h:0m:21s (0h:0m:24s left)
Optimizing NNI: done in 0.0344021 secs using 100% CPU
Optimizing NNI: done in 0.0420282 secs using 99.99% CPU
Optimizing NNI: done in 0.0366859 secs using 100% CPU
Optimizing NNI: done in 0.0360229 secs using 99.99% CPU
Optimizing NNI: done in 0.041163 secs using 100% CPU
Optimizing NNI: done in 0.0326219 secs using 100% CPU
Optimizing NNI: done in 0.031796 secs using 100% CPU
Optimizing NNI: done in 0.037169 secs using 100% CPU
Optimizing NNI: done in 0.034951 secs using 100% CPU
Optimizing NNI: done in 0.0543799 secs using 99.99% CPU
Iteration 480 / LogL: -11581.578 / Time: 0h:0m:21s (0h:0m:23s left)
Optimizing NNI: done in 0.0447381 secs using 100% CPU
Optimizing NNI: done in 0.0407579 secs using 100% CPU
Optimizing NNI: done in 0.0439799 secs using 100% CPU
Optimizing NNI: done in 0.017987 secs using 99.89% CPU
Optimizing NNI: done in 0.036469 secs using 99.97% CPU
Optimizing NNI: done in 0.051295 secs using 100% CPU
Optimizing NNI: done in 0.0226789 secs using 100% CPU
Optimizing NNI: done in 0.085799 secs using 100% CPU
Optimizing NNI: done in 0.056242 secs using 99.97% CPU
Optimizing NNI: done in 0.0425301 secs using 100% CPU
Iteration 490 / LogL: -11581.578 / Time: 0h:0m:22s (0h:0m:23s left)
Optimizing NNI: done in 0.022459 secs using 100% CPU
Optimizing NNI: done in 0.039897 secs using 100% CPU
Optimizing NNI: done in 0.04054 secs using 100% CPU
Optimizing NNI: done in 0.02052 secs using 100% CPU
Optimizing NNI: done in 0.0353029 secs using 99.96% CPU
Optimizing NNI: done in 0.035779 secs using 100% CPU
Optimizing NNI: done in 0.0421412 secs using 100% CPU
Optimizing NNI: done in 0.0467041 secs using 100% CPU
Optimizing NNI: done in 0.041647 secs using 99.99% CPU
Optimizing NNI: done in 0.0234969 secs using 100% CPU
Iteration 500 / LogL: -11581.578 / Time: 0h:0m:22s (0h:0m:22s left)
Log-likelihood cutoff on original alignment: -11611.288
NOTE: Bootstrap correlation coefficient of split occurrence frequencies: 1.000
Optimizing NNI: done in 0.051898 secs using 100% CPU
Optimizing NNI: done in 0.0475461 secs using 100% CPU
Optimizing NNI: done in 0.0292931 secs using 99.99% CPU
Optimizing NNI: done in 0.047966 secs using 100% CPU
Optimizing NNI: done in 0.0525491 secs using 100% CPU
Optimizing NNI: done in 0.0391541 secs using 100% CPU
Optimizing NNI: done in 0.031105 secs using 100% CPU
Optimizing NNI: done in 0.0316908 secs using 100% CPU
Optimizing NNI: done in 0.0415201 secs using 100% CPU
Optimizing NNI: done in 0.02633 secs using 100% CPU
Iteration 510 / LogL: -11581.580 / Time: 0h:0m:23s (0h:0m:22s left)
Optimizing NNI: done in 0.0400681 secs using 100% CPU
Optimizing NNI: done in 0.0222731 secs using 99.99% CPU
Optimizing NNI: done in 0.027169 secs using 100% CPU
Optimizing NNI: done in 0.055305 secs using 99.98% CPU
Optimizing NNI: done in 0.0401371 secs using 100% CPU
Optimizing NNI: done in 0.0285311 secs using 100% CPU
Optimizing NNI: done in 0.0421469 secs using 100% CPU
Optimizing NNI: done in 0.0454929 secs using 100.1% CPU
Optimizing NNI: done in 0.0433578 secs using 100% CPU
Optimizing NNI: done in 0.0336561 secs using 99.98% CPU
Iteration 520 / LogL: -11581.583 / Time: 0h:0m:23s (0h:0m:22s left)
Optimizing NNI: done in 0.0464311 secs using 100% CPU
Optimizing NNI: done in 0.0457211 secs using 100% CPU
Optimizing NNI: done in 0.0404191 secs using 99.99% CPU
Optimizing NNI: done in 0.0471141 secs using 100% CPU
Optimizing NNI: done in 0.021651 secs using 100% CPU
Optimizing NNI: done in 0.034276 secs using 100% CPU
Optimizing NNI: done in 0.045548 secs using 100% CPU
Optimizing NNI: done in 0.034436 secs using 99.97% CPU
Optimizing NNI: done in 0.0406749 secs using 100% CPU
Optimizing NNI: done in 0.031065 secs using 100% CPU
Iteration 530 / LogL: -11587.545 / Time: 0h:0m:24s (0h:0m:21s left)
Optimizing NNI: done in 0.053278 secs using 100% CPU
Optimizing NNI: done in 0.0237899 secs using 100% CPU
Optimizing NNI: done in 0.032218 secs using 100% CPU
Optimizing NNI: done in 0.038569 secs using 100% CPU
Optimizing NNI: done in 0.0654731 secs using 100% CPU
Optimizing NNI: done in 0.0416529 secs using 100% CPU
Optimizing NNI: done in 0.0340459 secs using 100% CPU
Optimizing NNI: done in 0.0257931 secs using 99.99% CPU
Optimizing NNI: done in 0.023495 secs using 100% CPU
Optimizing NNI: done in 0.0280569 secs using 100% CPU
Iteration 540 / LogL: -11581.585 / Time: 0h:0m:24s (0h:0m:21s left)
Optimizing NNI: done in 0.035882 secs using 100% CPU
Optimizing NNI: done in 0.052779 secs using 99.99% CPU
Optimizing NNI: done in 0.0435109 secs using 100% CPU
Optimizing NNI: done in 0.0415108 secs using 100% CPU
Optimizing NNI: done in 0.0266199 secs using 100% CPU
Optimizing NNI: done in 0.0327559 secs using 100% CPU
Optimizing NNI: done in 0.0604291 secs using 99.98% CPU
Optimizing NNI: done in 0.050127 secs using 100% CPU
Optimizing NNI: done in 0.0291431 secs using 100% CPU
Optimizing NNI: done in 0.0461309 secs using 99.97% CPU
Iteration 550 / LogL: -11581.585 / Time: 0h:0m:25s (0h:0m:20s left)
Log-likelihood cutoff on original alignment: -11611.288
Optimizing NNI: done in 0.0222781 secs using 100% CPU
Optimizing NNI: done in 0.03667 secs using 100% CPU
Optimizing NNI: done in 0.034097 secs using 100% CPU
Optimizing NNI: done in 0.0631831 secs using 100% CPU
Optimizing NNI: done in 0.0426302 secs using 100% CPU
Optimizing NNI: done in 0.019047 secs using 100% CPU
Optimizing NNI: done in 0.0422332 secs using 100% CPU
Optimizing NNI: done in 0.0316498 secs using 100% CPU
Optimizing NNI: done in 0.0369301 secs using 100% CPU
Optimizing NNI: done in 0.0252881 secs using 100% CPU
Iteration 560 / LogL: -11581.582 / Time: 0h:0m:25s (0h:0m:20s left)
Optimizing NNI: done in 0.0515301 secs using 100% CPU
Optimizing NNI: done in 0.0315492 secs using 100% CPU
Optimizing NNI: done in 0.0416222 secs using 100% CPU
Optimizing NNI: done in 0.0440049 secs using 100% CPU
Optimizing NNI: done in 0.0473461 secs using 100% CPU
Optimizing NNI: done in 0.0422778 secs using 99.99% CPU
Optimizing NNI: done in 0.03368 secs using 100% CPU
Optimizing NNI: done in 0.0324171 secs using 100% CPU
Optimizing NNI: done in 0.0350859 secs using 100% CPU
Optimizing NNI: done in 0.037909 secs using 100% CPU
Iteration 570 / LogL: -11581.578 / Time: 0h:0m:26s (0h:0m:19s left)
Optimizing NNI: done in 0.0276458 secs using 100% CPU
Optimizing NNI: done in 0.026943 secs using 100% CPU
Optimizing NNI: done in 0.017529 secs using 99.99% CPU
Optimizing NNI: done in 0.0393679 secs using 100% CPU
Optimizing NNI: done in 0.051234 secs using 100% CPU
Optimizing NNI: done in 0.0508559 secs using 100% CPU
Optimizing NNI: done in 0.024498 secs using 100% CPU
Optimizing NNI: done in 0.0333509 secs using 100% CPU
Optimizing NNI: done in 0.0376749 secs using 100% CPU
Optimizing NNI: done in 0.03637 secs using 100% CPU
Iteration 580 / LogL: -11581.586 / Time: 0h:0m:26s (0h:0m:19s left)
Optimizing NNI: done in 0.031743 secs using 100% CPU
Optimizing NNI: done in 0.034358 secs using 100% CPU
Optimizing NNI: done in 0.0446661 secs using 100% CPU
Optimizing NNI: done in 0.0452271 secs using 100% CPU
Optimizing NNI: done in 0.0324261 secs using 100% CPU
Optimizing NNI: done in 0.031893 secs using 100% CPU
Optimizing NNI: done in 0.0401571 secs using 100% CPU
Optimizing NNI: done in 0.0310688 secs using 100% CPU
Optimizing NNI: done in 0.03143 secs using 100% CPU
Optimizing NNI: done in 0.0322249 secs using 99.98% CPU
Iteration 590 / LogL: -11581.578 / Time: 0h:0m:26s (0h:0m:18s left)
Optimizing NNI: done in 0.0288031 secs using 100% CPU
Optimizing NNI: done in 0.0330021 secs using 100% CPU
Optimizing NNI: done in 0.0267971 secs using 100% CPU
Optimizing NNI: done in 0.0479212 secs using 100% CPU
Optimizing NNI: done in 0.047395 secs using 100% CPU
Optimizing NNI: done in 0.0560591 secs using 100% CPU
Optimizing NNI: done in 0.042191 secs using 99.98% CPU
Optimizing NNI: done in 0.0505288 secs using 100% CPU
Optimizing NNI: done in 0.042115 secs using 100% CPU
Optimizing NNI: done in 0.036005 secs using 100% CPU
Iteration 600 / LogL: -11581.579 / Time: 0h:0m:27s (0h:0m:18s left)
Log-likelihood cutoff on original alignment: -11611.288
NOTE: Bootstrap correlation coefficient of split occurrence frequencies: 1.000
Optimizing NNI: done in 0.03514 secs using 99.99% CPU
Optimizing NNI: done in 0.031918 secs using 100% CPU
Optimizing NNI: done in 0.028146 secs using 100% CPU
Optimizing NNI: done in 0.0444021 secs using 99.99% CPU
Optimizing NNI: done in 0.029403 secs using 99.97% CPU
Optimizing NNI: done in 0.021255 secs using 100% CPU
Optimizing NNI: done in 0.0303211 secs using 99.99% CPU
Optimizing NNI: done in 0.033886 secs using 100% CPU
Optimizing NNI: done in 0.0380771 secs using 100% CPU
Optimizing NNI: done in 0.0338979 secs using 100% CPU
Iteration 610 / LogL: -11581.580 / Time: 0h:0m:27s (0h:0m:17s left)
Optimizing NNI: done in 0.045692 secs using 100% CPU
Optimizing NNI: done in 0.0614181 secs using 100% CPU
Optimizing NNI: done in 0.0279291 secs using 100% CPU
Optimizing NNI: done in 0.027791 secs using 100% CPU
Optimizing NNI: done in 0.038033 secs using 100% CPU
Optimizing NNI: done in 0.0387709 secs using 100% CPU
Optimizing NNI: done in 0.0254221 secs using 100% CPU
Optimizing NNI: done in 0.042799 secs using 100% CPU
Optimizing NNI: done in 0.0411639 secs using 100% CPU
Optimizing NNI: done in 0.0317531 secs using 100% CPU
Iteration 620 / LogL: -11581.578 / Time: 0h:0m:28s (0h:0m:17s left)
Optimizing NNI: done in 0.0278292 secs using 100% CPU
Optimizing NNI: done in 0.0394399 secs using 100% CPU
Optimizing NNI: done in 0.04198 secs using 99.99% CPU
Optimizing NNI: done in 0.031265 secs using 100% CPU
Optimizing NNI: done in 0.039526 secs using 100% CPU
Optimizing NNI: done in 0.0367792 secs using 99.99% CPU
Optimizing NNI: done in 0.0434179 secs using 100% CPU
Optimizing NNI: done in 0.0430639 secs using 100% CPU
Optimizing NNI: done in 0.0632451 secs using 100% CPU
Optimizing NNI: done in 0.0299871 secs using 100% CPU
Iteration 630 / LogL: -11581.578 / Time: 0h:0m:28s (0h:0m:16s left)
Optimizing NNI: done in 0.0302408 secs using 100% CPU
Optimizing NNI: done in 0.0201499 secs using 100% CPU
Optimizing NNI: done in 0.046283 secs using 100% CPU
Optimizing NNI: done in 0.029871 secs using 100% CPU
Optimizing NNI: done in 0.0473561 secs using 100% CPU
Optimizing NNI: done in 0.055222 secs using 100% CPU
Optimizing NNI: done in 0.0300019 secs using 100% CPU
Optimizing NNI: done in 0.0258248 secs using 100% CPU
Optimizing NNI: done in 0.032289 secs using 100% CPU
Optimizing NNI: done in 0.034574 secs using 99.99% CPU
Iteration 640 / LogL: -11581.597 / Time: 0h:0m:29s (0h:0m:16s left)
Optimizing NNI: done in 0.038532 secs using 100% CPU
Optimizing NNI: done in 0.0352399 secs using 99.99% CPU
Optimizing NNI: done in 0.0320151 secs using 100% CPU
Optimizing NNI: done in 0.040942 secs using 100% CPU
Optimizing NNI: done in 0.0371602 secs using 100% CPU
Optimizing NNI: done in 0.0367351 secs using 100% CPU
Optimizing NNI: done in 0.0287659 secs using 100% CPU
Optimizing NNI: done in 0.0368788 secs using 100% CPU
Optimizing NNI: done in 0.048434 secs using 99.96% CPU
Optimizing NNI: done in 0.034651 secs using 100% CPU
Iteration 650 / LogL: -11581.578 / Time: 0h:0m:29s (0h:0m:15s left)
Log-likelihood cutoff on original alignment: -11611.288
Optimizing NNI: done in 0.0430999 secs using 100% CPU
Optimizing NNI: done in 0.0504792 secs using 100% CPU
Optimizing NNI: done in 0.037776 secs using 100% CPU
Optimizing NNI: done in 0.0463381 secs using 100% CPU
Optimizing NNI: done in 0.0371208 secs using 100% CPU
Optimizing NNI: done in 0.0396171 secs using 99.99% CPU
Optimizing NNI: done in 0.0658669 secs using 100% CPU
Optimizing NNI: done in 0.027632 secs using 100% CPU
Optimizing NNI: done in 0.0300841 secs using 100% CPU
Optimizing NNI: done in 0.0331919 secs using 99.99% CPU
Iteration 660 / LogL: -11581.585 / Time: 0h:0m:30s (0h:0m:15s left)
Optimizing NNI: done in 0.028023 secs using 100% CPU
Optimizing NNI: done in 0.0339 secs using 100% CPU
Optimizing NNI: done in 0.0459061 secs using 100% CPU
Optimizing NNI: done in 0.040235 secs using 99.96% CPU
Optimizing NNI: done in 0.0407312 secs using 99.99% CPU
Optimizing NNI: done in 0.0407729 secs using 100% CPU
Optimizing NNI: done in 0.0341539 secs using 100% CPU
Optimizing NNI: done in 0.0504661 secs using 100% CPU
Optimizing NNI: done in 0.016222 secs using 100% CPU
Optimizing NNI: done in 0.025722 secs using 100% CPU
Iteration 670 / LogL: -11581.578 / Time: 0h:0m:30s (0h:0m:15s left)
Optimizing NNI: done in 0.0300539 secs using 100% CPU
Optimizing NNI: done in 0.0293078 secs using 99.95% CPU
Optimizing NNI: done in 0.057781 secs using 100% CPU
Optimizing NNI: done in 0.0314569 secs using 100% CPU
Optimizing NNI: done in 0.0416629 secs using 100% CPU
Optimizing NNI: done in 0.0339382 secs using 100% CPU
Optimizing NNI: done in 0.025914 secs using 100% CPU
Optimizing NNI: done in 0.0358901 secs using 100% CPU
Optimizing NNI: done in 0.0358431 secs using 100% CPU
Optimizing NNI: done in 0.0276549 secs using 99.99% CPU
Iteration 680 / LogL: -11581.578 / Time: 0h:0m:30s (0h:0m:14s left)
Optimizing NNI: done in 0.0497291 secs using 100% CPU
Optimizing NNI: done in 0.0457721 secs using 100% CPU
Optimizing NNI: done in 0.034066 secs using 100% CPU
Optimizing NNI: done in 0.0271111 secs using 100% CPU
Optimizing NNI: done in 0.0486341 secs using 100% CPU
Optimizing NNI: done in 0.0309429 secs using 100% CPU
Optimizing NNI: done in 0.062017 secs using 100% CPU
Optimizing NNI: done in 0.044872 secs using 99.98% CPU
Optimizing NNI: done in 0.0394359 secs using 100% CPU
Optimizing NNI: done in 0.0288811 secs using 100% CPU
Iteration 690 / LogL: -11581.579 / Time: 0h:0m:31s (0h:0m:14s left)
Optimizing NNI: done in 0.029568 secs using 100% CPU
Optimizing NNI: done in 0.034632 secs using 100% CPU
Optimizing NNI: done in 0.0475621 secs using 100% CPU
Optimizing NNI: done in 0.0340161 secs using 100% CPU
Optimizing NNI: done in 0.029901 secs using 100% CPU
Optimizing NNI: done in 0.0381131 secs using 100% CPU
Optimizing NNI: done in 0.0423141 secs using 100% CPU
Optimizing NNI: done in 0.034457 secs using 100% CPU
Optimizing NNI: done in 0.0395498 secs using 100% CPU
Optimizing NNI: done in 0.033385 secs using 100% CPU
Iteration 700 / LogL: -11581.581 / Time: 0h:0m:31s (0h:0m:13s left)
Log-likelihood cutoff on original alignment: -11611.288
NOTE: Bootstrap correlation coefficient of split occurrence frequencies: 1.000
Optimizing NNI: done in 0.034996 secs using 99.99% CPU
Optimizing NNI: done in 0.0279369 secs using 100% CPU
Optimizing NNI: done in 0.0421932 secs using 100% CPU
Optimizing NNI: done in 0.0267842 secs using 100% CPU
Optimizing NNI: done in 0.0415609 secs using 100% CPU
Optimizing NNI: done in 0.044848 secs using 100% CPU
Optimizing NNI: done in 0.0317891 secs using 100% CPU
Optimizing NNI: done in 0.03198 secs using 100% CPU
Optimizing NNI: done in 0.044173 secs using 100% CPU
Optimizing NNI: done in 0.030014 secs using 99.96% CPU
Iteration 710 / LogL: -11581.579 / Time: 0h:0m:32s (0h:0m:13s left)
Optimizing NNI: done in 0.0330291 secs using 100% CPU
Optimizing NNI: done in 0.033673 secs using 100% CPU
Optimizing NNI: done in 0.041954 secs using 100% CPU
Optimizing NNI: done in 0.045779 secs using 100% CPU
Optimizing NNI: done in 0.017462 secs using 99.98% CPU
Optimizing NNI: done in 0.0261528 secs using 100% CPU
Optimizing NNI: done in 0.040488 secs using 100% CPU
Optimizing NNI: done in 0.0280941 secs using 100% CPU
Optimizing NNI: done in 0.0393229 secs using 100% CPU
Optimizing NNI: done in 0.0483241 secs using 100% CPU
Iteration 720 / LogL: -11581.580 / Time: 0h:0m:32s (0h:0m:12s left)
Optimizing NNI: done in 0.040014 secs using 100% CPU
Optimizing NNI: done in 0.0352142 secs using 100% CPU
Optimizing NNI: done in 0.0552959 secs using 100% CPU
Optimizing NNI: done in 0.028734 secs using 100% CPU
Optimizing NNI: done in 0.034704 secs using 100% CPU
Optimizing NNI: done in 0.040385 secs using 99.99% CPU
Optimizing NNI: done in 0.0283818 secs using 100% CPU
Optimizing NNI: done in 0.0445521 secs using 100% CPU
Optimizing NNI: done in 0.0378668 secs using 100% CPU
Optimizing NNI: done in 0.027976 secs using 100% CPU
Iteration 730 / LogL: -11581.579 / Time: 0h:0m:33s (0h:0m:12s left)
Optimizing NNI: done in 0.024482 secs using 100% CPU
Optimizing NNI: done in 0.0352941 secs using 100% CPU
Optimizing NNI: done in 0.0308199 secs using 100% CPU
Optimizing NNI: done in 0.033076 secs using 99.97% CPU
Optimizing NNI: done in 0.0413661 secs using 99.99% CPU
Optimizing NNI: done in 0.0309741 secs using 100% CPU
Optimizing NNI: done in 0.046958 secs using 99.95% CPU
Optimizing NNI: done in 0.030879 secs using 100% CPU
Optimizing NNI: done in 0.040766 secs using 100% CPU
Optimizing NNI: done in 0.0360801 secs using 99.99% CPU
Iteration 740 / LogL: -11581.578 / Time: 0h:0m:33s (0h:0m:11s left)
Optimizing NNI: done in 0.022372 secs using 100% CPU
Optimizing NNI: done in 0.032342 secs using 100% CPU
Optimizing NNI: done in 0.0258248 secs using 100% CPU
Optimizing NNI: done in 0.0416031 secs using 100% CPU
Optimizing NNI: done in 0.0496519 secs using 100% CPU
Optimizing NNI: done in 0.0268672 secs using 100% CPU
Optimizing NNI: done in 0.0335178 secs using 100% CPU
Optimizing NNI: done in 0.033534 secs using 100% CPU
Optimizing NNI: done in 0.018605 secs using 99.99% CPU
Optimizing NNI: done in 0.0400569 secs using 100% CPU
Iteration 750 / LogL: -11581.579 / Time: 0h:0m:33s (0h:0m:11s left)
Log-likelihood cutoff on original alignment: -11611.288
Optimizing NNI: done in 0.024282 secs using 99.99% CPU
Optimizing NNI: done in 0.042469 secs using 100% CPU
Optimizing NNI: done in 0.0230141 secs using 100% CPU
Optimizing NNI: done in 0.042428 secs using 100% CPU
Optimizing NNI: done in 0.0358891 secs using 100% CPU
Optimizing NNI: done in 0.0229869 secs using 100% CPU
Optimizing NNI: done in 0.0271611 secs using 100% CPU
Optimizing NNI: done in 0.0408731 secs using 100% CPU
Optimizing NNI: done in 0.0460389 secs using 100% CPU
Optimizing NNI: done in 0.035743 secs using 100% CPU
Iteration 760 / LogL: -11581.578 / Time: 0h:0m:34s (0h:0m:10s left)
Optimizing NNI: done in 0.033505 secs using 100% CPU
Optimizing NNI: done in 0.0274861 secs using 100% CPU
Optimizing NNI: done in 0.0410502 secs using 100% CPU
Optimizing NNI: done in 0.0316949 secs using 100% CPU
Optimizing NNI: done in 0.0265698 secs using 99.97% CPU
Optimizing NNI: done in 0.0331459 secs using 100% CPU
Optimizing NNI: done in 0.0262229 secs using 99.99% CPU
Optimizing NNI: done in 0.0444119 secs using 100% CPU
Optimizing NNI: done in 0.0237849 secs using 100% CPU
Optimizing NNI: done in 0.027632 secs using 99.99% CPU
Iteration 770 / LogL: -11581.578 / Time: 0h:0m:34s (0h:0m:10s left)
Optimizing NNI: done in 0.0518942 secs using 100% CPU
Optimizing NNI: done in 0.0317879 secs using 99.99% CPU
Optimizing NNI: done in 0.0211 secs using 100% CPU
Optimizing NNI: done in 0.03315 secs using 99.99% CPU
Optimizing NNI: done in 0.024991 secs using 100% CPU
Optimizing NNI: done in 0.0433531 secs using 100% CPU
Optimizing NNI: done in 0.038547 secs using 100% CPU
Optimizing NNI: done in 0.026835 secs using 100% CPU
Optimizing NNI: done in 0.0290389 secs using 100% CPU
Optimizing NNI: done in 0.0357621 secs using 100% CPU
Iteration 780 / LogL: -11581.594 / Time: 0h:0m:35s (0h:0m:9s left)
Optimizing NNI: done in 0.039861 secs using 100% CPU
Optimizing NNI: done in 0.031507 secs using 100% CPU
Optimizing NNI: done in 0.0327799 secs using 100% CPU
Optimizing NNI: done in 0.0285599 secs using 100% CPU
Optimizing NNI: done in 0.0280139 secs using 100% CPU
Optimizing NNI: done in 0.042094 secs using 100% CPU
Optimizing NNI: done in 0.0345161 secs using 100% CPU
Optimizing NNI: done in 0.0538399 secs using 100% CPU
Optimizing NNI: done in 0.04916 secs using 100% CPU
Optimizing NNI: done in 0.0450621 secs using 100% CPU
Iteration 790 / LogL: -11581.587 / Time: 0h:0m:35s (0h:0m:9s left)
Optimizing NNI: done in 0.0415721 secs using 99.97% CPU
Optimizing NNI: done in 0.0519989 secs using 100% CPU
Optimizing NNI: done in 0.026886 secs using 100% CPU
Optimizing NNI: done in 0.0428798 secs using 100% CPU
Optimizing NNI: done in 0.0217679 secs using 100% CPU
Optimizing NNI: done in 0.019033 secs using 99.99% CPU
Optimizing NNI: done in 0.0384209 secs using 100% CPU
Optimizing NNI: done in 0.0286751 secs using 100% CPU
Optimizing NNI: done in 0.0359342 secs using 99.99% CPU
Optimizing NNI: done in 0.041899 secs using 100% CPU
Iteration 800 / LogL: -11581.630 / Time: 0h:0m:35s (0h:0m:9s left)
Log-likelihood cutoff on original alignment: -11611.288
NOTE: Bootstrap correlation coefficient of split occurrence frequencies: 1.000
Optimizing NNI: done in 0.0214109 secs using 99.99% CPU
Optimizing NNI: done in 0.034368 secs using 99.99% CPU
Optimizing NNI: done in 0.0259521 secs using 100% CPU
Optimizing NNI: done in 0.0482059 secs using 100% CPU
Optimizing NNI: done in 0.039346 secs using 99.96% CPU
Optimizing NNI: done in 0.040966 secs using 100% CPU
Optimizing NNI: done in 0.0302422 secs using 100% CPU
Optimizing NNI: done in 0.0305321 secs using 100% CPU
Optimizing NNI: done in 0.0260251 secs using 100% CPU
Optimizing NNI: done in 0.0351291 secs using 100% CPU
Iteration 810 / LogL: -11581.579 / Time: 0h:0m:36s (0h:0m:8s left)
Optimizing NNI: done in 0.0587449 secs using 100% CPU
Optimizing NNI: done in 0.0298929 secs using 100% CPU
Optimizing NNI: done in 0.0413489 secs using 100% CPU
Optimizing NNI: done in 0.0347199 secs using 100% CPU
Optimizing NNI: done in 0.0250938 secs using 99.99% CPU
Optimizing NNI: done in 0.027359 secs using 100% CPU
Optimizing NNI: done in 0.0690329 secs using 100% CPU
Optimizing NNI: done in 0.0444021 secs using 100% CPU
Optimizing NNI: done in 0.039309 secs using 100% CPU
Optimizing NNI: done in 0.039449 secs using 100% CPU
Iteration 820 / LogL: -11581.578 / Time: 0h:0m:36s (0h:0m:8s left)
Optimizing NNI: done in 0.0313859 secs using 100% CPU
Optimizing NNI: done in 0.0392029 secs using 100% CPU
Optimizing NNI: done in 0.0223761 secs using 100% CPU
Optimizing NNI: done in 0.0432229 secs using 100% CPU
Optimizing NNI: done in 0.038394 secs using 100% CPU
Optimizing NNI: done in 0.0406768 secs using 100% CPU
Optimizing NNI: done in 0.0297542 secs using 100% CPU
Optimizing NNI: done in 0.031147 secs using 99.96% CPU
Optimizing NNI: done in 0.0555198 secs using 100% CPU
Optimizing NNI: done in 0.049823 secs using 100% CPU
Iteration 830 / LogL: -11581.579 / Time: 0h:0m:37s (0h:0m:7s left)
Optimizing NNI: done in 0.0434341 secs using 100% CPU
Optimizing NNI: done in 0.017071 secs using 99.99% CPU
Optimizing NNI: done in 0.036454 secs using 100% CPU
Optimizing NNI: done in 0.039912 secs using 99.99% CPU
Optimizing NNI: done in 0.040812 secs using 100% CPU
Optimizing NNI: done in 0.0420671 secs using 100% CPU
Optimizing NNI: done in 0.0472989 secs using 100% CPU
Optimizing NNI: done in 0.0425429 secs using 100% CPU
Optimizing NNI: done in 0.0429389 secs using 100% CPU
Optimizing NNI: done in 0.037189 secs using 99.99% CPU
Iteration 840 / LogL: -11581.579 / Time: 0h:0m:37s (0h:0m:7s left)
Optimizing NNI: done in 0.0519161 secs using 100% CPU
Optimizing NNI: done in 0.042232 secs using 100% CPU
Optimizing NNI: done in 0.024143 secs using 99.99% CPU
Optimizing NNI: done in 0.055207 secs using 100% CPU
Optimizing NNI: done in 0.051389 secs using 100% CPU
Optimizing NNI: done in 0.024857 secs using 100% CPU
Optimizing NNI: done in 0.0306981 secs using 100% CPU
Optimizing NNI: done in 0.037617 secs using 100% CPU
Optimizing NNI: done in 0.0334558 secs using 99.96% CPU
Optimizing NNI: done in 0.0484409 secs using 100% CPU
Iteration 850 / LogL: -11581.578 / Time: 0h:0m:38s (0h:0m:6s left)
Log-likelihood cutoff on original alignment: -11611.288
Optimizing NNI: done in 0.03953 secs using 100% CPU
Optimizing NNI: done in 0.028059 secs using 100% CPU
Optimizing NNI: done in 0.0467641 secs using 100% CPU
Optimizing NNI: done in 0.0462999 secs using 100% CPU
Optimizing NNI: done in 0.042213 secs using 99.96% CPU
Optimizing NNI: done in 0.0479689 secs using 100% CPU
Optimizing NNI: done in 0.0373151 secs using 100% CPU
Optimizing NNI: done in 0.0391409 secs using 100% CPU
Optimizing NNI: done in 0.041496 secs using 99.99% CPU
Optimizing NNI: done in 0.0367949 secs using 99.99% CPU
Iteration 860 / LogL: -11581.579 / Time: 0h:0m:38s (0h:0m:6s left)
Optimizing NNI: done in 0.033098 secs using 100% CPU
Optimizing NNI: done in 0.057332 secs using 100% CPU
Optimizing NNI: done in 0.028676 secs using 100% CPU
Optimizing NNI: done in 0.0420511 secs using 100% CPU
Optimizing NNI: done in 0.0318429 secs using 100% CPU
Optimizing NNI: done in 0.0426939 secs using 100% CPU
Optimizing NNI: done in 0.041043 secs using 100% CPU
Optimizing NNI: done in 0.0512331 secs using 100% CPU
Optimizing NNI: done in 0.027632 secs using 99.99% CPU
Optimizing NNI: done in 0.043093 secs using 100% CPU
Iteration 870 / LogL: -11581.589 / Time: 0h:0m:39s (0h:0m:5s left)
Optimizing NNI: done in 0.0422912 secs using 100% CPU
Optimizing NNI: done in 0.034656 secs using 100% CPU
Optimizing NNI: done in 0.0542221 secs using 100% CPU
Optimizing NNI: done in 0.051728 secs using 100% CPU
Optimizing NNI: done in 0.04409 secs using 99.96% CPU
Optimizing NNI: done in 0.0350671 secs using 99.97% CPU
Optimizing NNI: done in 0.0495741 secs using 100% CPU
Optimizing NNI: done in 0.036516 secs using 100% CPU
Optimizing NNI: done in 0.0345109 secs using 100% CPU
Optimizing NNI: done in 0.0411749 secs using 100% CPU
Iteration 880 / LogL: -11581.587 / Time: 0h:0m:39s (0h:0m:5s left)
Optimizing NNI: done in 0.046484 secs using 100% CPU
Optimizing NNI: done in 0.042156 secs using 100% CPU
Optimizing NNI: done in 0.054069 secs using 100% CPU
Optimizing NNI: done in 0.033401 secs using 100% CPU
Optimizing NNI: done in 0.0479362 secs using 100% CPU
Optimizing NNI: done in 0.0318239 secs using 100% CPU
Optimizing NNI: done in 0.035589 secs using 100% CPU
Optimizing NNI: done in 0.0458839 secs using 100% CPU
Optimizing NNI: done in 0.050282 secs using 100% CPU
Optimizing NNI: done in 0.045049 secs using 99.97% CPU
Iteration 890 / LogL: -11581.578 / Time: 0h:0m:40s (0h:0m:5s left)
Optimizing NNI: done in 0.0380161 secs using 100% CPU
Optimizing NNI: done in 0.0208571 secs using 100% CPU
Optimizing NNI: done in 0.0385361 secs using 99.99% CPU
Optimizing NNI: done in 0.0260129 secs using 100% CPU
Optimizing NNI: done in 0.0322912 secs using 100% CPU
Optimizing NNI: done in 0.0434752 secs using 100% CPU
Optimizing NNI: done in 0.049978 secs using 100% CPU
Optimizing NNI: done in 0.0459299 secs using 100% CPU
Optimizing NNI: done in 0.0164979 secs using 100% CPU
Optimizing NNI: done in 0.049644 secs using 100% CPU
Iteration 900 / LogL: -11581.578 / Time: 0h:0m:40s (0h:0m:4s left)
Log-likelihood cutoff on original alignment: -11611.288
NOTE: Bootstrap correlation coefficient of split occurrence frequencies: 1.000
Optimizing NNI: done in 0.0388689 secs using 100% CPU
Optimizing NNI: done in 0.0416961 secs using 100% CPU
Optimizing NNI: done in 0.0264611 secs using 100% CPU
Optimizing NNI: done in 0.056555 secs using 100% CPU
Optimizing NNI: done in 0.022552 secs using 100% CPU
Optimizing NNI: done in 0.0426421 secs using 90.62% CPU
Optimizing NNI: done in 0.0431421 secs using 100% CPU
Optimizing NNI: done in 0.0550361 secs using 99.99% CPU
Optimizing NNI: done in 0.028393 secs using 100% CPU
Optimizing NNI: done in 0.0317461 secs using 100% CPU
Iteration 910 / LogL: -11581.578 / Time: 0h:0m:41s (0h:0m:4s left)
Optimizing NNI: done in 0.049372 secs using 99.97% CPU
Optimizing NNI: done in 0.0320382 secs using 100% CPU
Optimizing NNI: done in 0.038094 secs using 99.99% CPU
Optimizing NNI: done in 0.028728 secs using 100% CPU
Optimizing NNI: done in 0.03986 secs using 100% CPU
Optimizing NNI: done in 0.02509 secs using 100% CPU
Optimizing NNI: done in 0.0417209 secs using 100% CPU
Optimizing NNI: done in 0.035814 secs using 100% CPU
Optimizing NNI: done in 0.036979 secs using 100% CPU
Optimizing NNI: done in 0.0177019 secs using 100% CPU
Iteration 920 / LogL: -11581.580 / Time: 0h:0m:41s (0h:0m:3s left)
Optimizing NNI: done in 0.0508139 secs using 100% CPU
Optimizing NNI: done in 0.031744 secs using 100% CPU
Optimizing NNI: done in 0.025203 secs using 100% CPU
Optimizing NNI: done in 0.0410471 secs using 100% CPU
Optimizing NNI: done in 0.0548542 secs using 100% CPU
Optimizing NNI: done in 0.0444992 secs using 100% CPU
Optimizing NNI: done in 0.0522671 secs using 100% CPU
Optimizing NNI: done in 0.0282261 secs using 100% CPU
Optimizing NNI: done in 0.0465341 secs using 100% CPU
Optimizing NNI: done in 0.0257239 secs using 100% CPU
Iteration 930 / LogL: -11581.579 / Time: 0h:0m:41s (0h:0m:3s left)
Optimizing NNI: done in 0.027492 secs using 100% CPU
Optimizing NNI: done in 0.0442669 secs using 100% CPU
Optimizing NNI: done in 0.051415 secs using 100% CPU
Optimizing NNI: done in 0.051439 secs using 99.97% CPU
Optimizing NNI: done in 0.0552161 secs using 100% CPU
Optimizing NNI: done in 0.0403721 secs using 100% CPU
Optimizing NNI: done in 0.0380309 secs using 100% CPU
Optimizing NNI: done in 0.0365679 secs using 100% CPU
Optimizing NNI: done in 0.0356071 secs using 100% CPU
Optimizing NNI: done in 0.043113 secs using 100.1% CPU
Iteration 940 / LogL: -11581.579 / Time: 0h:0m:42s (0h:0m:2s left)
Optimizing NNI: done in 0.0525551 secs using 99.99% CPU
Optimizing NNI: done in 0.0223451 secs using 99.99% CPU
Optimizing NNI: done in 0.037436 secs using 100% CPU
Optimizing NNI: done in 0.039896 secs using 100% CPU
Optimizing NNI: done in 0.0531969 secs using 100% CPU
Optimizing NNI: done in 0.0440819 secs using 100% CPU
Optimizing NNI: done in 0.0367749 secs using 100% CPU
Optimizing NNI: done in 0.0377791 secs using 100% CPU
Optimizing NNI: done in 0.0278409 secs using 99.99% CPU
Optimizing NNI: done in 0.0374651 secs using 99.99% CPU
Iteration 950 / LogL: -11581.601 / Time: 0h:0m:42s (0h:0m:2s left)
Log-likelihood cutoff on original alignment: -11611.288
Optimizing NNI: done in 0.040972 secs using 100% CPU
Optimizing NNI: done in 0.0468922 secs using 99.99% CPU
Optimizing NNI: done in 0.032228 secs using 100% CPU
Optimizing NNI: done in 0.0366859 secs using 100% CPU
Optimizing NNI: done in 0.0427511 secs using 100% CPU
Optimizing NNI: done in 0.034014 secs using 100% CPU
Optimizing NNI: done in 0.0148339 secs using 100% CPU
Optimizing NNI: done in 0.040761 secs using 100% CPU
Optimizing NNI: done in 0.0395432 secs using 99.97% CPU
Optimizing NNI: done in 0.0295529 secs using 100% CPU
Iteration 960 / LogL: -11581.579 / Time: 0h:0m:43s (0h:0m:1s left)
Optimizing NNI: done in 0.0181122 secs using 99.99% CPU
Optimizing NNI: done in 0.0373321 secs using 100% CPU
Optimizing NNI: done in 0.0522869 secs using 99.99% CPU
Optimizing NNI: done in 0.037715 secs using 99.99% CPU
Optimizing NNI: done in 0.042676 secs using 100% CPU
Optimizing NNI: done in 0.036891 secs using 100% CPU
Optimizing NNI: done in 0.0305781 secs using 100% CPU
Optimizing NNI: done in 0.043972 secs using 100% CPU
Optimizing NNI: done in 0.040643 secs using 100% CPU
Optimizing NNI: done in 0.0415339 secs using 100% CPU
Iteration 970 / LogL: -11581.578 / Time: 0h:0m:43s (0h:0m:1s left)
Optimizing NNI: done in 0.0407429 secs using 100% CPU
Optimizing NNI: done in 0.0308909 secs using 100% CPU
Optimizing NNI: done in 0.0456839 secs using 100% CPU
Optimizing NNI: done in 0.0430431 secs using 100% CPU
Optimizing NNI: done in 0.0313401 secs using 100% CPU
Optimizing NNI: done in 0.0443048 secs using 100% CPU
Optimizing NNI: done in 0.0200882 secs using 99.95% CPU
Optimizing NNI: done in 0.0172949 secs using 100% CPU
Optimizing NNI: done in 0.0241399 secs using 100% CPU
Optimizing NNI: done in 0.0304179 secs using 100% CPU
Iteration 980 / LogL: -11581.592 / Time: 0h:0m:44s (0h:0m:0s left)
Optimizing NNI: done in 0.047858 secs using 100% CPU
Optimizing NNI: done in 0.041368 secs using 99.99% CPU
Optimizing NNI: done in 0.0476599 secs using 100% CPU
Optimizing NNI: done in 0.0451539 secs using 100% CPU
Optimizing NNI: done in 0.0478549 secs using 100% CPU
Optimizing NNI: done in 0.0335062 secs using 100% CPU
Optimizing NNI: done in 0.047029 secs using 100% CPU
Optimizing NNI: done in 0.0412471 secs using 100% CPU
Optimizing NNI: done in 0.0196838 secs using 100% CPU
Optimizing NNI: done in 0.0335951 secs using 100% CPU
Iteration 990 / LogL: -11581.578 / Time: 0h:0m:44s (0h:0m:0s left)
Optimizing NNI: done in 0.0432181 secs using 100% CPU
Optimizing NNI: done in 0.040566 secs using 100% CPU
Optimizing NNI: done in 0.050689 secs using 99.99% CPU
Optimizing NNI: done in 0.0274761 secs using 100% CPU
Optimizing NNI: done in 0.0314879 secs using 100% CPU
Optimizing NNI: done in 0.0627642 secs using 99.99% CPU
Optimizing NNI: done in 0.0497839 secs using 100% CPU
Optimizing NNI: done in 0.040628 secs using 100% CPU
Optimizing NNI: done in 0.0449951 secs using 100% CPU
Optimizing NNI: done in 0.03018 secs using 100% CPU
Iteration 1000 / LogL: -11583.258 / Time: 0h:0m:45s (0h:0m:0s left)
Log-likelihood cutoff on original alignment: -11611.288
NOTE: Bootstrap correlation coefficient of split occurrence frequencies: 1.000
Optimizing NNI: done in 0.059077 secs using 100% CPU
Optimizing NNI: done in 0.0300241 secs using 99.99% CPU
TREE SEARCH COMPLETED AFTER 1002 ITERATIONS / Time: 0h:0m:45s

--------------------------------------------------------------------
|                    FINALIZING TREE SEARCH                        |
--------------------------------------------------------------------
Performs final model parameters optimization
Estimate model parameters (epsilon = 0.010)
Initial log-likelihood: -11581.578
Current log-likelihood at step 1: -11581.575
Partition-specific rates:  0.654 0.396 0.102 6.302 1.572
Parameters optimization took 0 rounds (0.014 sec)

Partition information was printed to partition.nex.best_model.nex
BEST SCORE FOUND : -11581.575

Testing tree branches by SH-like aLRT with 1000 replicates...
0.465 sec.
Creating bootstrap support values...
Split supports printed to NEXUS file partition.nex.splits.nex
Total tree length: 2.883

Total number of iterations: 1002
CPU time used for tree search: 45.312 sec (0h:0m:45s)
Wall-clock time used for tree search: 45.268 sec (0h:0m:45s)
Total CPU time used: 45.958 sec (0h:0m:45s)
Total wall-clock time used: 45.893 sec (0h:0m:45s)

Computing bootstrap consensus tree...
Reading input file partition.nex.splits.nex...
21 taxa and 105 splits.
Consensus tree written to partition.nex.contree
Reading input trees file partition.nex.contree
Log-likelihood of consensus tree: -11581.575

Analysis results written to: 
  IQ-TREE report:                partition.nex.iqtree
  Maximum-likelihood tree:       partition.nex.treefile
  Likelihood distances:          partition.nex.mldist
  Best partitioning scheme:      partition.nex.best_scheme.nex
           in RAxML format:      partition.nex.best_scheme

Ultrafast bootstrap approximation results written to:
  Split support values:          partition.nex.splits.nex
  Consensus tree:                partition.nex.contree
  Screen log file:               partition.nex.log

Date and Time: Sat Jun  7 01:48:02 2025
