# Supplementary material for: Morphological and molecular evidence support a new species of the genus Ilocomba Brescovit, 1997 (Araneae, Anyphaenidae, Anyphaeninae) from the Andes of Colombia
Source: Zookeys. 2026 Apr 22;1278:19–51. doi: 10.3897/zookeys.1278.162601 (PMC13129551; doi:10.3897/zookeys.1278.162601)
Supplement: Supplementary material 3 — Phylogenetic trees and analysis files from parsimony and likelihood inference of Ilocomba yotoco sp. nov. [file zookeys-1278-019_article-162601__-s003.zip › 2_Phylo/ML/9_-11581.575035/partition.nex.treefile]

(Hibana_sp_MCH2003:0.1848796640,(((((Acanthoceto_acupicta:0.1338046279,Sanogasta_alticola:0.2143092587)98.5/99:0.0496218821,Josa_calilegua:0.1764636733)90.1/91:0.0219299790,Elaver_sp_FSC2016:0.3604301738)90.5/86:0.0191059687,((Anyphaena_accentuata:0.1215154241,(Anyphaena_californica:0.0263123956,Anyphaena_pacifica:0.0070842581)97.5/97:0.0531528957)99.1/100:0.0654630113,((Otoniela_adisi:0.0143113354,Otoniela_quadrivittata:0.0351122319)100/100:0.1144154917,Buckupiella_imperatriz:0.2339350379)92.8/91:0.0391029141)73.1/71:0.0234734544)98.6/100:0.0492969503,(((Aysha_proseni:0.0578359855,Aysha_lagenifera:0.0705046098)100/100:0.0436161073,Xiruana_gracilipes:0.0778463949)77.7/52:0.0058052282,(Jessica_osoriana:0.0637364129,(Hatitia_sp_FSC2016:0.0808420023,(Illocomba_yotoco_Male_LAM_237:0.1267450444,(Illocomba_marta_Male_LAM_236:0.0069541164,(Illocomba_marta_LAM_309_Male:0.0110424184,Illocomba_marta_LAM_308_Female:0.0024441294)0/42:0.0000020942)100/100:0.0756339326)96.3/96:0.0349732884)90.4/68:0.0197974557)58.8/46:0.0072962809)99.8/100:0.0678770075)99.4/100:0.0692081424,Anyphaenoides_clavipes:0.1174440074);
