# Supplementary material for: Morphological and molecular evidence support a new species of the genus Ilocomba Brescovit, 1997 (Araneae, Anyphaenidae, Anyphaeninae) from the Andes of Colombia
Source: Zookeys. 2026 Apr 22;1278:19–51. doi: 10.3897/zookeys.1278.162601 (PMC13129551; doi:10.3897/zookeys.1278.162601)
Supplement: Supplementary material 3 — Phylogenetic trees and analysis files from parsimony and likelihood inference of Ilocomba yotoco sp. nov. [file zookeys-1278-019_article-162601__-s003.zip › 2_Phylo/MP/Boot/boot.nwk]

#NEXUS

begin trees ; 
tree tagged_tree = [&U] 
(Elaver_sp_FSC2016 /,((((Hibana_sp_MCH2003 /,Anyphaenoides_clavipes /)92/90,((Aysha_proseni /,Aysha_lagenifera /)95/93,(Jessica_osoriana /,((Xiruana_gracilipes /,Hatitia_sp_FSC2016 /)21/[11],(Illocomba_yotoco_Male_LAM_237 /,(Illocomba_marta_Male_LAM_236 /,Illocomba_marta_LAM_309_Male /,Illocomba_marta_LAM_308_Female /)100/100)66/55)17/[15])31/12)100/100)75/60,(Josa_calilegua /,(Acanthoceto_acupicta /,Sanogasta_alticola /)91/84)69/56)18/[8],((Anyphaena_accentuata /,(Anyphaena_californica /,Anyphaena_pacifica /)100/100)94/92,(Buckupiella_imperatriz /,(Otoniela_adisi /,Otoniela_quadrivittata /)100/100)72/59)48/32)100/100)/;
tree tnt_1 = [&U] 
(Elaver_sp_FSC2016 ,((((Hibana_sp_MCH2003 ,Anyphaenoides_clavipes ),((Aysha_proseni ,Aysha_lagenifera ),(Jessica_osoriana ,((Xiruana_gracilipes ,Hatitia_sp_FSC2016 ),(Illocomba_yotoco_Male_LAM_237 ,(Illocomba_marta_Male_LAM_236 ,Illocomba_marta_LAM_309_Male ,Illocomba_marta_LAM_308_Female )))))),(Josa_calilegua ,(Acanthoceto_acupicta ,Sanogasta_alticola ))),((Anyphaena_accentuata ,(Anyphaena_californica ,Anyphaena_pacifica )),(Buckupiella_imperatriz ,(Otoniela_adisi ,Otoniela_quadrivittata )))));
tree tnt_2 = [&U] 
(Elaver_sp_FSC2016 ,((((Hibana_sp_MCH2003 ,Anyphaenoides_clavipes ),((Aysha_proseni ,Aysha_lagenifera ),(Jessica_osoriana ,((Xiruana_gracilipes ,Hatitia_sp_FSC2016 ),(Illocomba_yotoco_Male_LAM_237 ,(Illocomba_marta_Male_LAM_236 ,Illocomba_marta_LAM_309_Male ,Illocomba_marta_LAM_308_Female )))))),(Josa_calilegua ,(Acanthoceto_acupicta ,Sanogasta_alticola ))),((Anyphaena_accentuata ,(Anyphaena_californica ,Anyphaena_pacifica )),(Buckupiella_imperatriz ,(Otoniela_adisi ,Otoniela_quadrivittata )))));

end ; 
