# Supplementary material for: Morphological and molecular evidence support a new species of the genus Ilocomba Brescovit, 1997 (Araneae, Anyphaenidae, Anyphaeninae) from the Andes of Colombia
Source: Zookeys. 2026 Apr 22;1278:19–51. doi: 10.3897/zookeys.1278.162601 (PMC13129551; doi:10.3897/zookeys.1278.162601)
Supplement: Supplementary material 3 — Phylogenetic trees and analysis files from parsimony and likelihood inference of Ilocomba yotoco sp. nov. [file zookeys-1278-019_article-162601__-s003.zip › 2_Phylo/MP/Boot/bootresults.txt]

Reading from concat.tnt 
Matrices will be read as DNA data 
Matrix space: allocate for up to 8 states 
Matrix (2234x21, 8 states). Memory required for data: 1.15 Mbytes 
Again reading from boot.run 
Reading from EWstrictcon.tre 
'tree(s) from TNT, for data in concat.tnt'
1 trees read (trees 0-0) 
Again reading from boot.run 
Space for 1000000 trees in memory 
Naked is ON 
Taxon names is ON 
Copied legends: "Group freqs., 1000 replicates, cut=50 (tree 0) - Standard Bootstrap" 
Copied legends: "GC values, 1000 replicates, cut=0 (tree 1) - Standard Bootstrap" 
 
Saved trees (Nexus format) to file boot.nwk 
