# Supplementary material for: Morphological and molecular evidence support a new species of the genus Ilocomba Brescovit, 1997 (Araneae, Anyphaenidae, Anyphaeninae) from the Andes of Colombia
Source: Zookeys. 2026 Apr 22;1278:19–51. doi: 10.3897/zookeys.1278.162601 (PMC13129551; doi:10.3897/zookeys.1278.162601)
Supplement: Supplementary material 3 — Phylogenetic trees and analysis files from parsimony and likelihood inference of Ilocomba yotoco sp. nov. [file zookeys-1278-019_article-162601__-s003.zip › 2_Phylo/MP/concat.run]

mxram 4000;
macro=;
proc concat.tnt;
hold 1000000;
log concat.txt;
taxname=;
xmu: hit 50 rep 5 ratchet 50 fuse 20 drift 20;
xmu;
bb = fillonly;
le;
ne*;
tsave* concat.tre;
save;
tsave/;
export= tnt_ew.nwk;
log/;
macro-;
zzz
