# Supplementary material for: Morphological and molecular evidence support a new species of the genus Ilocomba Brescovit, 1997 (Araneae, Anyphaenidae, Anyphaeninae) from the Andes of Colombia
Source: Zookeys. 2026 Apr 22;1278:19–51. doi: 10.3897/zookeys.1278.162601 (PMC13129551; doi:10.3897/zookeys.1278.162601)
Supplement: Supplementary material 3 — Phylogenetic trees and analysis files from parsimony and likelihood inference of Ilocomba yotoco sp. nov. [file zookeys-1278-019_article-162601__-s003.zip › 2_Phylo/MP/concat.tre]

tread 'tree(s) from TNT, for data in concat.tnt'
(Elaver_sp_FSC2016 ((((Hibana_sp_MCH2003 Anyphaenoides_clavipes )((Aysha_proseni Aysha_lagenifera )(Jessica_osoriana ((Xiruana_gracilipes Hatitia_sp_FSC2016 )(Illocomba_yotoco_Male_LAM_237 (Illocomba_marta_LAM_309_Male (Illocomba_marta_Male_LAM_236 Illocomba_marta_LAM_308_Female )))))))(Josa_calilegua (Acanthoceto_acupicta Sanogasta_alticola )))((Anyphaena_accentuata (Anyphaena_californica Anyphaena_pacifica ))(Buckupiella_imperatriz (Otoniela_adisi Otoniela_quadrivittata )))))*
(Elaver_sp_FSC2016 ((((Hibana_sp_MCH2003 Anyphaenoides_clavipes )((Aysha_proseni Aysha_lagenifera )(Jessica_osoriana ((Xiruana_gracilipes Hatitia_sp_FSC2016 )(Illocomba_yotoco_Male_LAM_237 (Illocomba_marta_Male_LAM_236 (Illocomba_marta_LAM_309_Male Illocomba_marta_LAM_308_Female )))))))(Josa_calilegua (Acanthoceto_acupicta Sanogasta_alticola )))((Anyphaena_accentuata (Anyphaena_californica Anyphaena_pacifica ))(Buckupiella_imperatriz (Otoniela_adisi Otoniela_quadrivittata )))))*
(Elaver_sp_FSC2016 ((((Hibana_sp_MCH2003 Anyphaenoides_clavipes )((Aysha_proseni Aysha_lagenifera )(Jessica_osoriana ((Xiruana_gracilipes Hatitia_sp_FSC2016 )(Illocomba_yotoco_Male_LAM_237 (Illocomba_marta_Male_LAM_236 Illocomba_marta_LAM_309_Male Illocomba_marta_LAM_308_Female ))))))(Josa_calilegua (Acanthoceto_acupicta Sanogasta_alticola )))((Anyphaena_accentuata (Anyphaena_californica Anyphaena_pacifica ))(Buckupiella_imperatriz (Otoniela_adisi Otoniela_quadrivittata )))));
proc-;
