# Supplementary material for: Morphological and molecular evidence support a new species of the genus Ilocomba Brescovit, 1997 (Araneae, Anyphaenidae, Anyphaeninae) from the Andes of Colombia
Source: Zookeys. 2026 Apr 22;1278:19–51. doi: 10.3897/zookeys.1278.162601 (PMC13129551; doi:10.3897/zookeys.1278.162601)
Supplement: Supplementary material 3 — Phylogenetic trees and analysis files from parsimony and likelihood inference of Ilocomba yotoco sp. nov. [file zookeys-1278-019_article-162601__-s003.zip › 2_Phylo/MP/concat.txt]

Taxon names is ON 
Repl. Algor.     Tree        Score       Best Score   Time       Rearrangs.
50    FUSE       5           ------      2063         0:00:35    126,074,412   
Completed search.
Total rearrangements examined: 126,074,412. 
No target score defined.  Best score hit 50 times.
Best score: 2063.  2 trees retained. 
Start swapping from 2 trees (score 2063)... 
Repl. Algor.     Tree        Score       Best Score   Time       Rearrangs.
---   TBR        1 of 2      ------      2063         0:00:00    6,494         
Completed TBR branch-swapping.
Total rearrangements examined: 6,494. 
Best score (TBR): 2063.  2 trees found. 
Tree lengths 
 
             0      1 
                      
      0   2063   2063 
 
 
Note: for consensus calculation, trees will be 
temporarily collapsed (when min. branch length = 0) 
Strict consensus of 2 trees (0 taxa excluded) calculated, as tree 2 
Tree file: concat.tre 
3 trees saved to concat.tre           
Closing concat.tre (with 3 trees saved)
