# Supplementary material for: Morphological and molecular evidence support a new species of the genus Ilocomba Brescovit, 1997 (Araneae, Anyphaenidae, Anyphaeninae) from the Andes of Colombia
Source: Zookeys. 2026 Apr 22;1278:19–51. doi: 10.3897/zookeys.1278.162601 (PMC13129551; doi:10.3897/zookeys.1278.162601)
Supplement: Supplementary material 3 — Phylogenetic trees and analysis files from parsimony and likelihood inference of Ilocomba yotoco sp. nov. [file zookeys-1278-019_article-162601__-s003.zip › 2_Phylo/MP/tnt_ew.nwk]

(Elaver_sp_FSC2016	((((Hibana_sp_MCH2003	Anyphaenoides_clavipes )	((Aysha_proseni	Aysha_lagenifera )	(Jessica_osoriana	((Xiruana_gracilipes	Hatitia_sp_FSC2016 )	(Illocomba_yotoco_Male_LAM_237	(Illocomba_marta_LAM_309_Male	(Illocomba_marta_Male_LAM_236	Illocomba_marta_LAM_308_Female )))))))	(Josa_calilegua	(Acanthoceto_acupicta	Sanogasta_alticola )))	((Anyphaena_accentuata	(Anyphaena_californica	Anyphaena_pacifica ))	(Buckupiella_imperatriz	(Otoniela_adisi	Otoniela_quadrivittata )))));
(Elaver_sp_FSC2016	((((Hibana_sp_MCH2003	Anyphaenoides_clavipes )	((Aysha_proseni	Aysha_lagenifera )	(Jessica_osoriana	((Xiruana_gracilipes	Hatitia_sp_FSC2016 )	(Illocomba_yotoco_Male_LAM_237	(Illocomba_marta_Male_LAM_236	(Illocomba_marta_LAM_309_Male	Illocomba_marta_LAM_308_Female )))))))	(Josa_calilegua	(Acanthoceto_acupicta	Sanogasta_alticola )))	((Anyphaena_accentuata	(Anyphaena_californica	Anyphaena_pacifica ))	(Buckupiella_imperatriz	(Otoniela_adisi	Otoniela_quadrivittata )))));
(Elaver_sp_FSC2016	((((Hibana_sp_MCH2003	Anyphaenoides_clavipes )	((Aysha_proseni	Aysha_lagenifera )	(Jessica_osoriana	((Xiruana_gracilipes	Hatitia_sp_FSC2016 )	(Illocomba_yotoco_Male_LAM_237	(Illocomba_marta_Male_LAM_236	Illocomba_marta_LAM_309_Male	Illocomba_marta_LAM_308_Female ))))))	(Josa_calilegua	(Acanthoceto_acupicta	Sanogasta_alticola )))	((Anyphaena_accentuata	(Anyphaena_californica	Anyphaena_pacifica ))	(Buckupiella_imperatriz	(Otoniela_adisi	Otoniela_quadrivittata )))));
